# Supplementary material for: Temporal changes in DNA methylation and RNA expression in a small song bird: within- and between-tissue comparisons
Source: BMC Genomics. 2021 Jan 7;22:36. doi: 10.1186/s12864-020-07329-9 (PMC7792223; doi:10.1186/s12864-020-07329-9)
Supplement: Supplementary file 8 — Additional file 8: Table S1. CpG sites (n = 302,647) in both red blood cells and liver for which all females show ≥10x coverage. [file 12864_2020_7329_MOESM8_ESM.xlsx]

## Sheet: Table S1
Additional file 8: Table S1. CpG sites (n = 302,647) in both red blood cells and liver for which all females show ≥10x coverage.
CpG site		Tissue	BD_27012	BD_27013	BD_27027	BD_27037	BD_27043	BD_27046	BD_27068	BD_27075	BD_27082	BD_27087	BD_27098	BD_27113	BD_27116	BD_27132	BD_27154	BD_27160	BD_27166	BD_27194		Tissue	BD_27012	BD_27013	BD_27027	BD_27037	BD_27043	BD_27046	BD_27068	BD_27075	BD_27082	BD_27087	BD_27098	BD_27113	BD_27116	BD_27132	BD_27154	BD_27160	BD_27166	BD_27194
CM003709.1_100138437		blood	0.4	0.311828	0.461538	0.189189	0.184211	0.333333	0.157895	0.485714	0.34375	0.484848	0.576923	0.21875	0.641026	0.236364	0.4	0.464286	0.1	0.444444		liver	0.518519	0.311111	0.407407	0.22449	0.5	0.368421	0.25	0.454545	0.511628	0.446154	0.428571	0.285714	0.176471	0.25	0.309524	0.333333	0.325581	0.416667
CM003709.1_100138474		blood	0.357143	0.311828	0.384615	0.157895	0.263158	0.333333	0.157895	0.6	0.3125	0.235294	0.538462	0.1875	0.425	0.236364	0.35	0.241379	0.3	0.444444		liver	0.576923	0.2	0.111111	0.265306	0.428571	0.140351	0.25	0.6	0.272727	0.246154	0.430556	0.171429	0.285714	0.225806	0.214286	0.166667	0.232558	0.291667
CM003709.1_100138636		blood	0.153846	0.421053	0.35	0.333333	0.166667	0.2	0.263158	0.378788	0.290909	0.344828	0.4	0.268293	0.428571	0.0731707	0.466667	0.333333	0.291667	0.227273		liver	0.179487	0.232143	0.333333	0.0784314	0.121622	0.227848	0.185714	0.236364	0.171429	0.292135	0.26	0.05	0.261538	0.125	0.35	0.205882	0.259259	0.166667
CM003709.1_100332142		blood	0.333333	0.379747	0.292683	0.324324	0.222222	0.411765	0.55	0.296875	0.263889	0.450704	0.321429	0.392157	0.327273	0.553191	0.227273	0.466667	0.487805	0.428571		liver	0.321429	0.338462	0.340426	0.37037	0.3875	0.348624	0.488372	0.320388	0.466667	0.459184	0.379747	0.45	0.507937	0.432432	0.40678	0.340909	0.583333	0.333333
CM003709.1_100332186		blood	0.28	0.648352	0.571429	0.589744	0.5	0.605263	0.8	0.590909	0.554217	0.55	0.805556	0.551724	0.683333	0.686275	0.625	0.823529	0.636364	0.612903		liver	0.655738	0.60274	0.5	0.639344	0.5	0.543103	0.634409	0.522523	0.609375	0.583333	0.5	0.622222	0.421053	0.578947	0.59375	0.529412	0.615385	0.553191
CM003709.1_100332220		blood	0.6	0.8	0.693878	0.717949	0.533333	0.710526	0.772727	0.787879	0.674699	0.525	0.805556	0.649123	0.8	0.72549	0.75	0.705882	0.863636	0.833333		liver	0.704918	0.753425	0.653846	0.655738	0.604651	0.646552	0.634409	0.567568	0.6875	0.694444	0.613636	0.577778	0.592105	0.684211	0.625	0.56	0.564103	0.702128
CM003709.1_100332234		blood	0.25	0.681818	0.44898	0.5	0.6	0.657895	0.886364	0.69697	0.560976	0.455696	0.666667	0.508772	0.694915	0.647059	0.791667	0.705882	0.772727	0.633333		liver	0.42623	0.527778	0.5	0.327869	0.360465	0.582609	0.640449	0.357798	0.40625	0.592593	0.471264	0.340909	0.473684	0.567568	0.578125	0.56	0.578947	0.531915
CM003709.1_100356346		blood	0.272727	0.416667	0.1875	0.25	0.391304	0.421053	0.347826	0.440678	0.282051	0.28125	0.25	0.166667	0.565217	0.310345	0.181818	0.421053	0.357143	0.461538		liver	0.541667	0.285714	0.2	0.4	0.512195	0.521739	0.422222	0.5	0.2	0.364865	0.395833	0.375	0.387755	0.625	0.411765	0.380952	0.4	0.5
CM003709.1_1005077		blood	0	0	0	0	0	0	0.0588235	0	0	0	0	0	0	0	0	0	0	0		liver	0	0.030303	0	0	0	0	0.0434783	0	0	0	0	0.0238095	0.0625	0	0.0454545	0	0	0
CM003709.1_1005088		blood	0	0.04	0.047619	0	0	0	0	0	0	0.0526316	0	0	0	0	0.0555556	0	0.0714286	0		liver	0.0909091	0.030303	0	0.0789474	0	0.0357143	0	0.0344828	0.0588235	0.0408163	0.0666667	0	0.0625	0	0	0.0769231	0.0909091	0
CM003709.1_1005105		blood	0	0.0833333	0	0.153846	0	0	0	0	0	0	0	0.0322581	0	0	0	0	0	0		liver	0	0.0606061	0.0526316	0.0540541	0.0714286	0	0	0.0689655	0	0.102041	0.0222222	0.0243902	0.15625	0	0.136364	0	0.0909091	0
CM003709.1_1005130		blood	0	0.0434783	0.1	0	0.0666667	0	0	0.0307692	0.0277778	0.1	0.133333	0.129032	0.047619	0.0555556	0.0555556	0	0	0.0909091		liver	0.181818	0.030303	0.0526316	0.108108	0.0714286	0	0.26087	0.0344828	0	0.104167	0.0444444	0.170732	0.1875	0	0.136364	0.153846	0	0.1
CM003709.1_100866059		blood	0.842857	0.783607	0.837037	0.819672	0.827465	0.884956	0.84	0.838129	0.793375	0.848754	0.845018	0.800578	0.805195	0.79845	0.857923	0.821429	0.865385	0.794872		liver	0.94586	0.923395	0.954545	0.92459	0.939821	0.942231	0.945032	0.938611	0.947917	0.934659	0.929856	0.918803	0.945007	0.958466	0.944805	0.928302	0.953871	0.923841
CM003709.1_100871626		blood	0.9	0.697674	0.590909	0.95	0.769231	0.888889	0.6	0.875	0.344828	0.4	0.928571	0.88	0.806452	0.4	0.8125	0.785714	0.75	0.75		liver	0.928571	0.809524	0.818182	0.8	0.925926	0.833333	0.545455	0.744186	0.608696	0.405797	0.777778	0.810811	0.836735	0.230769	0.772727	0.9	0.758621	0.870968
CM003709.1_100871687		blood	0.8	0.642857	0.454545	0.5	0.73913	0.807692	0.615385	0.848485	0.655172	0.76	1	0.8	0.709677	0.6	0.9375	0.733333	0.777778	0.85		liver	0.705882	0.829268	0.636364	0.744681	0.794872	0.885714	0.75	0.767442	0.608696	0.732394	0.583333	0.783784	0.734694	0.583333	0.795455	0.666667	0.724138	0.5
CM003709.1_1009002		blood	0.941176	0.924731	0.903846	0.909091	0.833333	0.837838	0.954545	0.9	0.892308	0.935484	0.956522	0.787234	0.94	0.849057	0.969697	0.941176	0.846154	0.870968		liver	0.714286	0.478261	0.612903	0.541667	0.666667	0.510638	0.454545	0.64	0.871795	0.470588	0.64	0.76087	0.5	0.619048	0.530612	0.72093	0.45	0.848485
CM003709.1_1009004		blood	0.941176	0.989247	0.961538	0.890909	0.97619	0.972973	1	0.92	0.923077	0.967742	1	0.897959	0.98	0.943396	0.939394	0.970588	1	0.903226		liver	0.785714	0.673913	0.548387	0.541667	0.791667	0.574468	0.636364	0.72	0.794872	0.627451	0.74	0.630435	0.638889	0.619048	0.714286	0.674419	0.575	0.848485
CM003709.1_1009014		blood	0.941176	0.849462	0.884615	0.836364	0.785714	0.810811	0.863636	0.88	0.8	0.919355	0.782609	0.857143	0.8	0.886792	0.848485	0.735294	1	0.806452		liver	0.642857	0.565217	0.612903	0.395833	0.729167	0.574468	0.527273	0.62	0.641026	0.745098	0.72	0.695652	0.675676	0.714286	0.693878	0.581395	0.634146	0.878788
CM003709.1_1009034		blood	0.470588	0.623656	0.75	0.6	0.595238	0.567568	0.636364	0.74	0.553846	0.650794	0.478261	0.612245	0.62	0.641509	0.424242	0.735294	0.576923	0.483871		liver	0.214286	0.369565	0.419355	0.25	0.375	0.276596	0.272727	0.4	0.538462	0.27451	0.32	0.369565	0.216216	0.404762	0.306122	0.255814	0.487805	0.545455
CM003709.1_1009043		blood	0.647059	0.827957	0.903846	0.945455	0.97619	0.783784	0.863636	0.8	0.784615	0.888889	0.782609	0.77551	0.96	0.90566	0.818182	0.882353	1	0.903226		liver	0.75	0.608696	0.612903	0.5	0.604167	0.617021	0.654545	0.76	0.820513	0.705882	0.62	0.652174	0.756757	0.619048	0.55102	0.744186	0.634146	0.848485
CM003709.1_1009046		blood	0.823529	0.935484	0.923077	0.872727	1	0.891892	0.863636	0.96	0.846154	0.888889	0.891304	0.816327	0.96	0.830189	0.878788	0.852941	0.923077	0.903226		liver	0.892857	0.934783	0.903226	0.729167	0.958333	0.787234	0.909091	0.82	0.897436	0.921569	0.84	0.847826	0.837838	0.928571	0.897959	0.883721	0.804878	0.848485
CM003709.1_1009063		blood	0.875	0.913978	0.942308	0.927273	0.928571	0.945946	0.863636	0.94	0.984375	0.936508	0.886364	0.877551	0.96	0.849057	0.909091	0.969697	0.884615	0.83871		liver	0.821429	0.755556	0.903226	0.604167	0.854167	0.851064	0.854545	0.82	0.923077	0.862745	0.86	0.804348	0.891892	0.833333	0.755102	0.813953	0.641026	0.939394
CM003709.1_1009119		blood	0.708333	0.723684	0.72	0.7	0.733333	0.86	0.781818	0.861538	0.7	0.87037	0.6875	0.696429	0.770833	0.753425	0.594595	0.619048	0.705882	0.75		liver	0.333333	0.396552	0.611111	0.285714	0.25	0.369231	0.297872	0.440678	0.530612	0.217391	0.381818	0.27907	0.439024	0.30303	0.675	0.322581	0.352941	0.529412
CM003709.1_1009127		blood	0.875	0.848101	0.78	0.866667	0.833333	0.88	0.872727	0.846154	0.766667	0.740741	0.895833	0.785714	0.822917	0.890411	0.837838	0.714286	0.941176	0.85		liver	0.545455	0.457627	0.555556	0.452381	0.384615	0.476923	0.425532	0.559322	0.510204	0.456522	0.436364	0.348837	0.365854	0.393939	0.575	0.419355	0.558824	0.470588
CM003709.1_1009138		blood	0.808511	0.9	0.8	0.766667	0.733333	0.788462	0.875	0.850746	0.9	0.277778	0.9375	0.83871	0.885417	0.917808	0.918919	0.761905	0.794118	0.85		liver	0.594595	0.542373	0.8	0.690476	0.615385	0.560606	0.531915	0.693548	0.72	0.293478	0.672727	0.681818	0.595238	0.714286	0.775	0.741935	0.588235	0.647059
CM003709.1_1009155		blood	0.478261	0.6625	0.68	0.466667	0.633333	0.653846	0.660714	0.602941	0.583333	0.62963	0.571429	0.596774	0.645833	0.589041	0.540541	0.409091	0.647059	0.6		liver	0.351351	0.355932	0.388889	0.190476	0.25	0.257576	0.148936	0.354839	0.34	0.358696	0.436364	0.25	0.285714	0.257143	0.35	0.290323	0.352941	0.323529
CM003709.1_1009183		blood	0.891304	0.8625	0.77551	0.9	1	0.846154	0.732143	0.838235	0.783333	0.87037	0.816327	0.919355	0.865979	0.821918	0.810811	0.772727	0.764706	0.8		liver	0.675676	0.677966	0.722222	0.52381	0.634615	0.636364	0.744681	0.741935	0.66	0.663043	0.754717	0.636364	0.642857	0.771429	0.725	0.548387	0.676471	0.647059
CM003709.1_1009214		blood	0.804348	0.925	0.938776	0.933333	0.766667	0.980769	0.928571	0.985294	0.933333	0.981481	0.979592	0.951613	0.979381	0.986301	1	0.954545	1	0.9		liver	0.837838	0.810345	0.861111	0.690476	0.74	0.727273	0.851064	0.819672	0.82	0.75	0.867925	0.785714	0.833333	0.818182	0.7	0.870968	0.852941	0.882353
CM003709.1_100923283		blood	0	0	0	0.0144928	0	0.0952381	0.0136986	0	0	0	0	0.0113636	0.1	0.0194175	0	0	0	0		liver	0.0454545	0	0.0294118	0.0537634	0.0540541	0.142857	0.0470588	0	0	0	0	0.0652174	0.111111	0.0232558	0	0	0.0243902	0.0526316
CM003709.1_100923286		blood	0.722222	0.777778	0.882353	0.898551	0.934211	0.857143	0.821918	0.831081	0.792857	0.783784	0.795455	0.863636	0.885714	0.864078	0.75	0.801802	0.833333	0.802083		liver	0.863636	0.808989	0.882353	0.93617	0.90991	0.910714	0.894118	0.938462	0.842105	0.818182	0.826667	0.869565	0.873016	0.813953	0.862745	0.794872	0.804878	0.973684
CM003709.1_100923306		blood	0.694444	0.789474	0.862745	0.84058	0.855263	0.873016	0.821918	0.85034	0.835714	0.756757	0.818182	0.840909	0.828571	0.893204	0.75	0.846847	0.845238	0.833333		liver	0.863636	0.920455	0.823529	0.861702	0.90991	0.910714	0.905882	0.848485	0.789474	0.863636	0.906667	0.923913	0.84127	0.837209	0.901961	0.820513	0.97561	0.918919
CM003709.1_100923311		blood	0.588235	0.578947	0.803922	0.808824	0.789474	0.873016	0.774648	0.836735	0.775362	0.763889	0.681818	0.761364	0.857143	0.825243	0.767857	0.810811	0.797619	0.829787		liver	0.795455	0.818182	0.882353	0.817204	0.881818	0.946429	0.904762	0.893939	0.894737	0.772727	0.88	0.847826	0.870968	0.883721	0.823529	0.820513	0.926829	0.868421
CM003709.1_100959849		blood	0	0.0179641	0	0	0	0.0208333	0	0.0168067	0.0188679	0	0	0	0.0117647	0.01	0	0	0	0		liver	0	0	0	0	0.038961	0	0	0.0204082	0	0.0212766	0.0105263	0	0.0348837	0	0.0151515	0	0	0
CM003709.1_100959862		blood	0	0.011976	0	0	0	0	0	0.00840336	0	0	0	0	0	0	0	0	0.0227273	0		liver	0	0	0	0	0	0	0	0.0102041	0	0.0141844	0.0105263	0	0	0	0	0	0	0
CM003709.1_100959882		blood	0.0327869	0.0598802	0.0540541	0.0428571	0.0384615	0.104167	0.117647	0.0756303	0.0943396	0.0649351	0.114286	0.111111	0.129412	0.0510204	0.15	0.030303	0.116279	0.111111		liver	0.132075	0.057971	0.0681818	0.111111	0.0394737	0.119565	0.166667	0.122449	0.0555556	0.0642857	0.108696	0.057971	0.158537	0.162791	0.0606061	0.0555556	0.0555556	0.130435
CM003709.1_101012706		blood	0.0769231	0	0	0	0	0	0	0	0	0	0	0	0	0	0	0	0	0		liver	0	0	0	0	0	0	0	0	0.0833333	0	0	0	0	0	0	0	0	0
CM003709.1_101012714		blood	0	0.0181818	0	0	0	0	0	0	0	0	0	0.0833333	0	0	0	0	0	0.0666667		liver	0	0	0	0	0	0	0	0	0	0	0.0294118	0	0	0	0.0294118	0	0	0
CM003709.1_101012720		blood	0	0.0545455	0	0	0	0	0	0	0	0.0333333	0.0769231	0.0833333	0	0	0	0	0	0		liver	0	0.0454545	0.0714286	0.0416667	0	0	0	0	0	0	0	0	0	0	0	0	0	0
CM003709.1_101012724		blood	0	0.0181818	0	0	0	0	0.117647	0	0	0	0	0	0	0	0	0	0.0714286	0		liver	0.0625	0.0454545	0	0.0416667	0	0	0	0	0	0	0.0285714	0	0	0	0.0294118	0	0	0
CM003709.1_101012739		blood	0.0769231	0.0181818	0	0	0	0	0	0	0	0	0	0	0	0	0	0	0	0		liver	0	0	0	0	0	0.0416667	0	0	0	0	0	0	0	0	0	0	0	0
CM003709.1_101012751		blood	0.0769231	0.0181818	0.0769231	0.1	0.115385	0	0.117647	0.04	0.0526316	0	0	0.0434783	0.153846	0.0588235	0.0714286	0	0.0714286	0.0666667		liver	0.0625	0.0909091	0	0.0869565	0.142857	0.0833333	0.0357143	0.0277778	0.0434783	0.0943396	0.0857143	0	0.0454545	0.25	0.0294118	0.153846	0.142857	0.047619
CM003709.1_101090851		blood	0.933333	0.942731	0.913462	0.944444	1	0.928571	0.963636	0.931818	0.98913	0.973451	1	0.908046	0.887755	0.934579	0.903846	1	0.959184	0.975		liver	0.948276	0.942857	0.947368	0.966667	0.988235	0.964286	0.970588	0.990291	0.947917	0.95	0.943925	0.97561	0.968421	0.976744	0.915789	0.969231	0.977011	0.932203
CM003709.1_101090901		blood	0.666667	0.734234	0.718447	0.637681	0.640625	0.714286	0.703704	0.735632	0.725275	0.716814	0.714286	0.666667	0.683673	0.598131	0.596154	0.734694	0.755102	0.8		liver	0.877193	0.896226	0.866667	0.955056	0.952941	0.942857	0.91	0.923077	0.827957	0.875776	0.925234	0.888889	0.947368	0.930233	0.789474	0.907692	0.929412	0.931034
CM003709.1_101203455		blood	0.325581	0.291667	0.283465	0.329545	0.389706	0.42963	0.16129	0.414634	0.415888	0.442105	0.505747	0.414634	0.437086	0.30303	0.512	0.445946	0.591716	0.46988		liver	0.177143	0.180851	0.239234	0.13617	0.136	0.128931	0.174419	0.251309	0.213904	0.0901857	0.131148	0.166667	0.107527	0.119565	0.164062	0.191667	0.23	0.311321
CM003709.1_101261980		blood	0.357143	0.676471	0.763158	0.821429	0.738095	0.709091	0.619048	0.619565	0.631579	0.746032	0.75	0.488372	0.743243	0.614035	0.705882	0.725	0.65	0.608696		liver	0.866667	0.793651	0.74	0.816667	0.883495	0.8125	0.875	0.857143	0.822581	0.869159	0.836957	0.823529	0.811594	0.852941	1	0.829268	0.803279	0.897436
CM003709.1_101301869		blood	0.47619	0.396552	0.357143	0.4	0.225806	0.392857	0.333333	0.346154	0.342857	0.36	0.241379	0.28	0.42	0.44898	0.461538	0.0769231	0.413793	0.294118		liver	0.324324	0.333333	0.423077	0.212766	0.285714	0.318182	0.166667	0.301887	0.354839	0.169014	0.263158	0.254545	0.153846	0.185185	0.272727	0.238095	0.323529	0.25
CM003709.1_101301882		blood	0.179487	0.258621	0.166667	0.25	0.25	0.241379	0.37037	0.211538	0.228571	0.28	0.275862	0.0769231	0.156863	0.176471	0.192308	0.0769231	0.103448	0.0588235		liver	0.142857	0.2	0.235294	0.0740741	0.111111	0.0892857	0.117647	0.0677966	0.147059	0.0886076	0.111111	0.101695	0.155172	0	0.105263	0.0869565	0.116279	0.0714286
CM003709.1_101301894		blood	0.282051	0.293103	0.309524	0.4	0.28125	0.586207	0.407407	0.326923	0.352941	0.26	0.310345	0.25	0.490196	0.313725	0.346154	0.0769231	0.344828	0.470588		liver	0.190476	0.111111	0.382353	0.222222	0.288889	0.125	0.264706	0.155172	0.352941	0.139241	0.15873	0.135593	0.0689655	0.111111	0.210526	0.26087	0.27907	0.142857
CM003709.1_101301898		blood	0.461538	0.396552	0.5	0.45	0.375	0.37931	0.481481	0.403846	0.314286	0.34	0.448276	0.384615	0.352941	0.372549	0.461538	0.307692	0.206897	0.588235		liver	0.404762	0.2	0.411765	0.407407	0.355556	0.267857	0.441176	0.172414	0.441176	0.278481	0.285714	0.220339	0.327586	0.222222	0.263158	0.217391	0.232558	0.178571
CM003709.1_101301900		blood	0.282051	0.275862	0.333333	0.3	0.28125	0.310345	0.333333	0.346154	0.2	0.22	0.206897	0.115385	0.27451	0.235294	0.346154	0.230769	0.206897	0.117647		liver	0.142857	0.136364	0.176471	0.222222	0.222222	0.142857	0.264706	0.103448	0.176471	0.101266	0.0793651	0.101695	0.224138	0.222222	0.157895	0.130435	0.186047	0.25
CM003709.1_101301921		blood	0.552632	0.45614	0.642857	0.25	0.21875	0.310345	0.407407	0.173077	0.342857	0.36	0.275862	0.411765	0.392157	0.666667	0.461538	0.166667	0.62069	0.588235		liver	0.404762	0.369565	0.542857	0.314815	0.355556	0.410714	0.441176	0.421053	0.424242	0.371795	0.354839	0.344828	0.37931	0.407407	0.421053	0.347826	0.44186	0.392857
CM003709.1_101302290		blood	0.269231	0.138614	0.171429	0.138889	0.0810811	0.15625	0.189189	0.181818	0.107692	0.15625	0.125	0.09375	0.135593	0.12963	0.0322581	0.25	0.181818	0.0740741		liver	0.03125	0.206897	0.0967742	0.142857	0.0833333	0.131148	0.0344828	0.155844	0.163636	0.123288	0.139535	0.196078	0.0655738	0.075	0.118644	0.0714286	0.1	0.0322581
CM003709.1_101302311		blood	0	0	0	0	0	0.030303	0	0	0.0298507	0	0	0	0.0166667	0	0	0	0	0		liver	0	0	0	0	0	0	0.0172414	0	0	0	0	0	0	0	0	0	0	0.03125
CM003709.1_101302321		blood	0	0.00990099	0.0285714	0	0	0	0.025641	0	0	0	0	0	0.0166667	0.0181818	0	0.0357143	0.0454545	0		liver	0	0	0	0	0	0.0163934	0	0	0	0	0	0	0	0.025	0	0	0	0
CM003709.1_101302324		blood	0.0740741	0.00990099	0	0	0	0	0	0	0	0.0153846	0	0	0	0	0	0	0	0		liver	0	0	0.0322581	0	0	0.0163934	0	0	0	0	0	0	0	0	0	0	0	0
CM003709.1_101302327		blood	0	0	0	0	0	0	0	0	0	0	0	0	0	0	0	0	0	0.037037		liver	0	0	0	0	0	0	0	0	0	0.04	0	0	0	0	0	0	0	0
CM003709.1_101302337		blood	0	0.03	0	0.0833333	0.0540541	0.0606061	0.025641	0	0.0149254	0.0307692	0	0	0.0333333	0.037037	0	0.0357143	0	0.148148		liver	0.0294118	0	0.0322581	0	0.02	0.0491803	0.0350877	0.012987	0.0178571	0.0133333	0	0.0566038	0.0491803	0	0.0508475	0.0714286	0.0645161	0
CM003709.1_101302495		blood	0	0	0	0	0	0	0	0	0.0307692	0.0238095	0	0	0.0151515	0	0.0277778	0	0	0		liver	0	0	0	0.0196078	0	0	0	0	0	0	0.0163934	0.0181818	0	0	0	0	0	0
CM003709.1_101302498		blood	0	0	0	0	0	0	0	0	0.0307692	0	0	0	0.0151515	0	0	0	0	0		liver	0	0.0222222	0	0	0	0	0	0	0.025	0	0	0	0	0	0	0	0	0
CM003709.1_101302503		blood	0.0232558	0	0.027027	0	0	0	0	0	0.0307692	0.0238095	0	0.0526316	0.0151515	0.030303	0.0277778	0	0	0		liver	0	0.0217391	0	0	0	0.0149254	0	0.0131579	0	0.0227273	0	0.0357143	0.0566038	0.0322581	0.0185185	0	0.0377358	0
CM003709.1_101302513		blood	0	0	0	0	0	0	0	0	0.0307692	0	0	0	0.030303	0	0	0	0	0		liver	0.05	0.0217391	0	0.0392157	0	0	0	0	0	0	0	0.0181818	0	0.03125	0.037037	0	0	0
CM003709.1_101302522		blood	0	0	0	0	0	0	0	0	0	0.0238095	0	0	0	0	0	0	0	0		liver	0	0	0	0	0.0163934	0	0	0	0	0.0113636	0	0	0	0	0	0	0	0
CM003709.1_101302526		blood	0	0.0163934	0.027027	0	0	0.0277778	0	0.0166667	0	0	0	0	0.0151515	0	0	0	0	0.05		liver	0	0.0222222	0	0.0196078	0.0327869	0.0147059	0	0.0266667	0.025	0.0113636	0.0163934	0.0178571	0	0	0.0185185	0	0.0192308	0
CM003709.1_101302558		blood	0	0	0	0	0.0357143	0	0	0	0	0	0	0	0	0	0	0	0	0		liver	0	0.0217391	0	0	0	0.0147059	0	0	0	0	0	0	0	0	0	0	0	0
CM003709.1_101302574		blood	0	0	0	0	0	0	0	0	0	0	0.025	0	0	0	0	0	0	0		liver	0	0	0	0	0	0	0	0	0.025	0	0	0	0	0	0	0	0	0
CM003709.1_101302580		blood	0	0	0.0277778	0	0	0	0.027027	0	0	0	0	0	0	0.0588235	0	0	0	0		liver	0	0	0	0	0	0	0	0	0	0	0.0166667	0	0.0188679	0	0	0	0	0
CM003709.1_101302591		blood	0.05	0.015873	0.111111	0.0333333	0.107143	0.0833333	0.0540541	0.169492	0.0153846	0.0238095	0.105263	0	0.0454545	0.0588235	0.0555556	0	0	0.1		liver	0.075	0.0444444	0.0645161	0.0204082	0.0666667	0.132353	0.0983607	0.0789474	0.05	0.0952381	0.0983607	0.0535714	0.0576923	0.129032	0.037037	0.0454545	0.0754717	0.0909091
CM003709.1_101302654		blood	0	0	0	0	0	0	0.03125	0.027027	0	0	0	0.0232558	0	0	0	0	0	0		liver	0.027027	0	0	0	0	0	0	0	0	0	0.0384615	0	0.0243902	0.0285714	0	0	0	0
CM003709.1_101302676		blood	0	0	0.0606061	0.047619	0	0.037037	0	0	0	0	0	0	0	0	0	0	0	0.05		liver	0	0	0	0	0	0	0	0	0	0	0.0185185	0	0.0243902	0	0	0	0	0
CM003709.1_101302682		blood	0.0384615	0.037037	0	0	0	0.0357143	0	0	0	0	0	0	0	0	0	0	0	0.05		liver	0	0	0	0	0	0	0	0.0175439	0	0	0	0.0238095	0	0.0285714	0	0	0	0.027027
CM003709.1_101302685		blood	0	0	0	0.0416667	0	0	0	0	0	0	0	0.0232558	0	0	0.0434783	0	0	0		liver	0	0	0	0	0	0	0.0428571	0	0	0	0	0	0	0	0	0	0	0
CM003709.1_101302702		blood	0	0	0	0	0	0.0357143	0	0	0	0	0	0	0	0	0.0454545	0	0	0		liver	0.027027	0	0	0	0	0	0	0	0	0	0	0	0	0.0285714	0	0	0	0
CM003709.1_101302727		blood	0	0	0.0263158	0	0	0.0714286	0	0	0	0	0	0	0	0	0	0	0	0		liver	0	0	0	0.0454545	0.0227273	0.0566038	0.0285714	0	0	0	0.0185185	0.0487805	0.025641	0	0	0.03125	0	0.0540541
CM003709.1_101302750		blood	0.0434783	0.0943396	0.105263	0.0434783	0	0.037037	0.03125	0.027027	0.230769	0.0277778	0.148148	0.170732	0.16129	0.0571429	0.0909091	0	0.173913	0.1		liver	0.0810811	0.0740741	0.0967742	0.133333	0.0454545	0.0769231	0.0714286	0.148148	0.0333333	0	0.0185185	0.0512821	0.05	0.0857143	0.0666667	0.129032	0.0666667	0.0857143
CM003709.1_101303207		blood	0.0952381	0.0806452	0.0769231	0.0384615	0.0416667	0.1875	0.0967742	0.103448	0.0731707	0.0909091	0	0.108108	0.105263	0.130435	0.210526	0.0526316	0.0769231	0		liver	0.105263	0.0571429	0.125	0.0714286	0.2	0.233333	0.121212	0.0645161	0.0857143	0.0769231	0.037037	0.130435	0.0681818	0.0740741	0.0697674	0.04	0.0714286	0.2
CM003709.1_101303213		blood	0.0454545	0.0483871	0	0	0.04	0	0	0	0.0243902	0	0	0.025641	0	0	0.0526316	0	0	0		liver	0	0	0.0416667	0	0	0	0	0	0	0.0192308	0	0	0	0	0	0	0	0
CM003709.1_101303242		blood	0	0	0	0	0	0	0	0	0.0243902	0	0	0	0	0	0	0	0	0		liver	0	0	0	0.0357143	0	0	0	0.030303	0.0277778	0	0	0	0	0	0	0	0	0
CM003709.1_101303245		blood	0	0	0	0	0.04	0.0588235	0	0.0344828	0	0	0	0	0	0.0217391	0	0	0	0		liver	0	0	0	0	0	0	0.0294118	0	0	0.0384615	0	0.0434783	0.0222222	0	0.0222222	0	0	0
CM003709.1_101311746		blood	0.3	0.71134	0.319149	0.746269	0.709677	0.5625	0.55	0.902439	0.647619	0.619469	0.788462	0.5	0.744681	0.71875	0.6	0.551724	0.714286	0.324324		liver	0.532258	0.758065	0.6	0.569231	0.482143	0.547872	0.546875	0.846154	0.5	0.47482	0.774194	0.493976	0.643564	0.62	0.639344	0.490196	0.516129	0.405405
CM003709.1_101311760		blood	0.83871	0.927835	0.446809	0.850746	0.936508	0.8375	0.857143	0.977273	0.885714	0.896552	0.830189	0.788235	0.851064	0.953125	0.560976	0.7	0.75	0.837838		liver	0.777778	0.952381	0.7	0.854962	0.919643	0.803191	0.96875	0.910448	0.934211	0.914286	0.83871	0.717647	0.892157	0.960784	0.677419	0.588235	0.774194	0.802632
CM003709.1_101311762		blood	0.870968	1	0.583333	0.955224	0.968254	0.9625	0.904762	0.977273	0.990476	0.991379	1	0.964706	0.93617	0.9375	0.804878	0.866667	0.75	0.972973		liver	0.857143	0.968254	0.766667	0.954198	0.991071	0.962963	0.9375	0.985075	1	0.978571	0.956989	0.894118	0.95098	0.980392	0.919355	0.843137	0.806452	0.973684
CM003709.1_101311781		blood	0.83871	0.804124	0.5	0.985075	1	1	0.928571	1	0.980952	0.948276	0.981132	0.855422	0.531915	0.953125	0.780488	0.766667	0.714286	0.933333		liver	0.825397	0.666667	0.733333	0.969466	0.936937	0.925926	0.920635	1	0.960526	0.971429	0.978495	0.722892	0.441176	0.980392	0.854839	0.901961	0.806452	1
CM003709.1_101311786		blood	0.903226	0.804124	0.583333	0.985075	1	0.975	1	1	0.990476	0.991379	0.981132	0.566265	0.606383	0.984375	0.878049	0.8	0.714286	0.966667		liver	0.873016	0.698413	0.733333	0.977099	0.981982	0.984127	0.968254	1	1	0.978571	0.978261	0.662651	0.509804	0.980392	0.854839	0.882353	0.870968	0.983871
CM003709.1_101311801		blood	0.870968	0.979381	0.666667	0.955224	1	0.9625	0.928571	0.954545	0.980952	1	1	0.975904	0.989362	0.9375	0.853659	0.766667	0.785714	1		liver	0.888889	0.984127	0.9	0.984733	0.972973	0.952381	0.984127	0.955224	1	0.992806	1	0.987952	1	1	0.919355	0.921569	0.870968	0.983871
CM003709.1_101311835		blood	0.870968	0.822917	0.5	1	1	0.936709	0.428571	0.0227273	0.961905	0.991379	0.792453	0.719512	0.44086	0.770492	0.756098	0.766667	0.571429	1		liver	0.809524	0.645161	0.666667	0.961832	0.954545	0.957447	0.412698	0.0298507	0.960526	0.992754	0.815217	0.590361	0.27451	0.764706	0.870968	0.843137	0.806452	0.951613
CM003709.1_101406891		blood	0	0.106383	0.0344828	0.0833333	0.037037	0	0.121212	0.0612245	0.0909091	0.0612245	0.0434783	0.136364	0.2	0.150943	0	0.105263	0.1	0.15		liver	0.1	0.0576923	0.1	0.136364	0.115385	0.0701754	0.0754717	0	0	0.0526316	0.097561	0.0434783	0.136364	0.0666667	0.129032	0.230769	0.0555556	0
CM003709.1_101406899		blood	0.304348	0.510638	0.266667	0.333333	0.444444	0.269231	0.441176	0.4	0.121212	0.265306	0.173913	0.25	0.533333	0.566038	0.153846	0.263158	0.2	0.15		liver	0.09375	0.327273	0.166667	0.0909091	0.377358	0.0877193	0.301887	0.171429	0.151515	0.105263	0.0487805	0.0652174	0.295455	0.322581	0.0967742	0.230769	0.171429	0.1
CM003709.1_101406932		blood	0.0869565	0.230769	0.1	0.162162	0	0.0769231	0.441176	0.102041	0.0909091	0.122449	0.0869565	0.136364	0.0888889	0.166667	0.0740741	0.0526316	0.0333333	0.05		liver	0.03125	0.0952381	0.1	0	0.0416667	0.0175439	0.0943396	0.0428571	0	0.012987	0.0238095	0.0869565	0.0227273	0.0769231	0	0	0.0277778	0
CM003709.1_101406934		blood	0.0434783	0.234043	0.0666667	0.0810811	0.37037	0	0.264706	0.18	0.121212	0.0816327	0.0434783	0.113636	0.111111	0.283019	0	0	0.0333333	0		liver	0.03125	0.0363636	0.0333333	0	0.0754717	0	0.113208	0.0714286	0.0606061	0	0.0238095	0.0434783	0.0227273	0.0967742	0	0.0740741	0	0.15
CM003709.1_101406970		blood	0.0909091	0.0638298	0.1	0	0.111111	0	0.0294118	0.08	0	0.0416667	0	0	0.0222222	0.0377358	0.0357143	0	0.0333333	0		liver	0.0625	0.0545455	0	0.0952381	0	0	0.0188679	0.028169	0.03125	0.0131579	0	0.0434783	0.0227273	0.0967742	0	0.037037	0.0277778	0
CM003709.1_101407137		blood	0	0	0	0	0.0540541	0	0.0408163	0.011236	0	0	0.025641	0.025	0	0.0131579	0.03125	0	0	0		liver	0.0147059	0.0206186	0	0	0	0	0	0.01	0	0.0252101	0	0	0	0	0.0240964	0.0217391	0	0
CM003709.1_101407168		blood	0	0	0.0535714	0	0	0	0	0	0.046875	0.00943396	0	0	0	0	0	0	0	0		liver	0	0.010101	0	0	0	0	0.0120482	0	0	0	0	0	0	0	0	0	0	0
CM003709.1_101407171		blood	0.015625	0.00813008	0	0.0294118	0	0.0243902	0.0408163	0.011236	0	0	0	0	0	0	0.03125	0	0.0294118	0		liver	0.0294118	0	0	0	0	0.0185185	0	0	0.0196078	0	0	0	0	0	0.0120482	0.0217391	0.0175439	0
CM003709.1_101407189		blood	0	0	0.0357143	0.0588235	0.027027	0	0	0	0	0	0	0.025	0	0	0	0	0.0294118	0		liver	0	0.010101	0	0	0	0.00925926	0.0120482	0	0	0	0	0.0153846	0	0	0	0	0	0
CM003709.1_101407195		blood	0	0	0.0178571	0	0	0	0	0	0	0.0188679	0	0.025	0	0	0.03125	0	0	0		liver	0	0	0.0217391	0	0	0	0.0120482	0	0	0	0.0120482	0	0.0135135	0	0.0120482	0.0217391	0	0
CM003709.1_101407209		blood	0.047619	0.0327869	0.0178571	0.0294118	0.027027	0.0243902	0.0204082	0.134831	0.03125	0.0566038	0.025641	0.0886076	0.1	0.0263158	0.09375	0	0.0294118	0		liver	0.0147059	0.040404	0.0217391	0	0.0147059	0.0185185	0.0240964	0.049505	0	0.0169492	0.0481928	0.0307692	0.0135135	0.0144928	0.0361446	0.0217391	0.0701754	0
CM003709.1_101407212		blood	0	0.0163934	0.0714286	0.0294118	0	0	0	0.0224719	0.03125	0.0471698	0.0512821	0.0632911	0.0166667	0	0.03125	0.0434783	0.0294118	0		liver	0.0147059	0.030303	0	0	0.0147059	0.00925926	0.0240964	0.019802	0	0.0169492	0.060241	0	0.0135135	0	0.0120482	0.0217391	0.0175439	0.025641
CM003709.1_101407226		blood	0.0333333	0.0756303	0.0545455	0	0.0540541	0.0487805	0.104167	0.0449438	0.111111	0.0873786	0.0789474	0.025641	0.105263	0.0921053	0.03125	0.0434783	0.0625	0.0909091		liver	0	0.040404	0.130435	0.0188679	0.0454545	0.0747664	0.060241	0.049505	0.0784314	0.0434783	0.0493827	0	0.108108	0.0434783	0.0361446	0.0909091	0.0892857	0.0263158
CM003709.1_101461243		blood	0	0.00719424	0	0	0	0	0	0.00970874	0	0	0	0	0	0	0	0	0	0		liver	0	0	0.0196078	0	0	0.00980392	0	0	0.0277778	0.00645161	0	0	0	0.0169492	0.0493827	0	0	0.0238095
CM003709.1_101461268		blood	0	0.0143885	0	0	0	0	0	0	0	0	0	0	0.0153846	0	0	0	0	0		liver	0	0	0	0	0	0.00980392	0	0	0.0136986	0.0129032	0.010101	0.0169492	0.01	0	0	0	0.0185185	0
CM003709.1_101461280		blood	0.0769231	0.0359712	0.103896	0.0967742	0.104167	0.025	0.0491803	0.049505	0.0933333	0.047619	0.0454545	0.076087	0.138462	0.0683761	0.0689655	0.0952381	0.0857143	0.0666667		liver	0.0816327	0.0652174	0.1	0.046875	0.0597015	0.0686275	0.0631579	0.079646	0.0684932	0.0392157	0.0707071	0	0.111111	0.0333333	0.135802	0.0701754	0.148148	0.047619
CM003709.1_101496762		blood	0.0833333	0.025	0.0689655	0	0.111111	0.05	0.0769231	0	0	0.0588235	0	0	0.0487805	0	0.0344828	0	0.037037	0.0833333		liver	0.0666667	0	0	0	0.0238095	0	0	0	0.111111	0.0540541	0	0.0645161	0	0.03125	0.153846	0.0555556	0	0.04
CM003709.1_101496768		blood	0	0	0	0	0	0	0	0	0	0	0	0	0.0243902	0	0	0	0	0		liver	0	0	0	0	0	0.0188679	0	0	0	0	0	0	0	0	0	0	0.0526316	0
CM003709.1_101496771		blood	0	0	0	0	0	0	0	0	0	0.0192308	0	0	0	0	0	0	0	0		liver	0	0	0	0	0	0.0188679	0.0294118	0	0	0	0	0	0	0	0	0	0	0
CM003709.1_101496811		blood	0	0.0454545	0	0	0	0	0	0	0	0.0192308	0	0.0571429	0	0	0	0	0	0		liver	0.0666667	0	0.05	0.0714286	0.0952381	0	0.0277778	0.0882353	0.157895	0	0	0	0	0	0.0769231	0.0277778	0.0526316	0
CM003709.1_101496814		blood	0	0	0	0	0	0	0	0	0.03125	0	0	0	0	0	0	0	0	0		liver	0	0	0	0	0	0	0	0	0	0	0	0	0	0	0	0	0.0526316	0
CM003709.1_101496822		blood	0	0	0	0.05	0	0.0454545	0.0714286	0	0.03125	0	0	0	0	0	0	0	0	0		liver	0	0	0	0	0.0714286	0	0	0.0588235	0	0.027027	0.025641	0	0	0	0	0	0	0
CM003709.1_101496834		blood	0	0	0	0	0	0	0	0	0	0	0	0	0	0	0.03125	0	0	0		liver	0	0	0	0.0714286	0	0	0	0	0	0	0	0.0322581	0.0357143	0	0	0	0	0
CM003709.1_101496849		blood	0	0	0.0606061	0.05	0	0	0	0	0	0	0	0	0	0	0	0	0	0		liver	0	0.0357143	0	0	0	0	0.0277778	0	0	0.0540541	0	0	0	0	0	0	0	0.0416667
CM003709.1_101684489		blood	0.25	0.1875	0.0869565	0.181818	0.2	0.0555556	0.172414	0.2	0.241379	0.1875	0.454545	0.111111	0.26087	0.142857	0.266667	0.142857	0.285714	0.272727		liver	0.217391	0.289474	0.307692	0.0769231	0.129032	0.128205	0.225806	0.117647	0.137931	0.0892857	0.109091	0.195122	0.178571	0.2	0.214286	0.2	0.0769231	0.333333
CM003709.1_101684544		blood	0.333333	0.625	0.391304	0.272727	0.421053	0.111111	0.241379	0.4	0.3	0.25	0.454545	0.481481	0.347826	0.305556	0.666667	0.428571	0.571429	0.909091		liver	0.391304	0.473684	0.307692	0.230769	0.15625	0.205128	0.354839	0.3	0.137931	0.25	0.25	0.341463	0.321429	0.333333	0.642857	0.375	0.346154	0.583333
CM003709.1_101684545		blood	0.352941	0.458333	0.555556	0.333333	0.25	0.363636	0.416667	0.27027	0.423077	0.448276	0.333333	0.515152	0.257143	0.333333	0.363636	0.47619	0.4	0.619048		liver	0.192308	0.3	0.277778	0.205882	0.18	0.181818	0.16129	0.354839	0.172414	0.238806	0.394737	0.323529	0.333333	0.227273	0.533333	0.5625	0.310345	0.588235
CM003709.1_101684546		blood	0.5	0.625	0.217391	0.272727	0.473684	0.222222	0.0689655	0.325	0.266667	0.21875	0.272727	0.518519	0.409091	0.277778	0.533333	0.5	0.642857	0.818182		liver	0.304348	0.486486	0.307692	0.153846	0.125	0.205128	0.193548	0.22	0.206897	0.232143	0.339286	0.292683	0.392857	0.266667	0.571429	0.25	0.269231	0.583333
CM003709.1_101684547		blood	0.411765	0.541667	0.277778	0.2	0.416667	0.242424	0.583333	0.243243	0.307692	0.482759	0.333333	0.484848	0.371429	0.366667	0.272727	0.380952	0.6	0.619048		liver	0.192308	0.3	0.388889	0.205882	0.16	0.151515	0.0967742	0.322581	0.206897	0.257576	0.394737	0.382353	0.355556	0.227273	0.466667	0.625	0.448276	0.529412
CM003709.1_101684559		blood	0.117647	0.130435	0.111111	0.214286	0.0833333	0.181818	0.0416667	0.2	0.08	0.137931	0.2	0.181818	0.151515	0.133333	0.0909091	0.190476	0.3	0.285714		liver	0	0.1	0.176471	0.0606061	0.0816327	0.151515	0.129032	0.241379	0.0689655	0.0454545	0.105263	0.2	0.2	0.227273	0.233333	0.0625	0.206897	0.176471
CM003709.1_101684656		blood	0.225352	0.12069	0.234043	0.212121	0.176471	0.271186	0.257732	0.266667	0.211268	0.338028	0.229885	0.263158	0.315789	0.209677	0.328358	0.245614	0.238806	0.225		liver	0.153226	0.146067	0.253731	0.184211	0.146341	0.152174	0.118919	0.187773	0.328125	0.163793	0.231707	0.166667	0.222222	0.220339	0.235294	0.208333	0.227642	0.301587
CM003709.1_101684681		blood	0.056338	0.0701754	0.0744681	0	0.0980392	0.0677966	0.0721649	0.0787879	0.0422535	0.112676	0.045977	0.12782	0.138158	0.0403226	0.0597015	0.105263	0.0820896	0.1		liver	0.0243902	0.0337079	0.0746269	0.0263158	0.0439024	0.0597826	0.0326087	0.0307018	0.046875	0.0431034	0.0914634	0.0672269	0.0617284	0.042735	0.184874	0.0520833	0.0813008	0.174603
CM003709.1_101684709		blood	0.0793651	0.0357143	0.0967742	0.107692	0.0392157	0.0254237	0.0315789	0.0242424	0.0704225	0.1	0.0930233	0.0909091	0.0789474	0.00833333	0.0746269	0.0526316	0.0300752	0.027027		liver	0.0894309	0.0117647	0.0676692	0.1	0.0344828	0.0163934	0.0384615	0.0131004	0.0952381	0.0173913	0.0828025	0.0423729	0.0375	0.0608696	0.0695652	0.0721649	0.0495868	0.0634921
CM003709.1_101684802		blood	0	0.0273973	0.0217391	0	0	0.0666667	0.0555556	0.0816327	0.0625	0.0454545	0.0384615	0	0.189189	0.0217391	0	0	0.0625	0.125		liver	0.0666667	0.0526316	0.0526316	0	0.0204082	0.075	0.05	0.0428571	0.0454545	0.0384615	0.0232558	0.15625	0.0833333	0	0.0377358	0	0	0
CM003709.1_101748693		blood	0.0263158	0.0394265	0.048	0.0769231	0.0105263	0.0306122	0.0852713	0.0818713	0.0416667	0.0271739	0.125	0.0434783	0.0823529	0.0625	0.0897436	0.016129	0.027027	0.0517241		liver	0.057377	0.0732984	0.0707965	0.0320513	0.0798122	0.056701	0.0714286	0.0287081	0.0301205	0.08	0.0517241	0.0326797	0.0547945	0.0657895	0.0849673	0.0550459	0.0540541	0.130952
CM003709.1_101748717		blood	0.161765	0.165468	0.178862	0.177778	0.189474	0.153061	0.265625	0.158824	0.195804	0.157609	0.175	0.10929	0.224852	0.18239	0.205128	0.163934	0.202703	0.189655		liver	0.172131	0.168421	0.3125	0.185897	0.117925	0.194737	0.143541	0.157895	0.144578	0.186667	0.267241	0.197368	0.194444	0.157895	0.192053	0.231481	0.225225	0.240964
CM003709.1_101748924		blood	0.0246914	0.0302013	0.0510949	0.0666667	0.0518519	0.0437956	0.0444444	0.0607735	0.010929	0.0504587	0.00917431	0.0294118	0.0340426	0.0786517	0.0283019	0.037037	0.0649351	0.02		liver	0.0449438	0.0222222	0.0413793	0.042735	0.0425532	0.0223214	0.0547445	0.0182927	0.00480769	0.0623229	0.0420561	0.0535714	0.0364583	0.06	0.0568182	0.0465116	0.0238095	0.0676692
CM003709.1_101748955		blood	0.0379747	0.0137457	0	0	0.0518519	0.0147059	0.0373134	0.0165746	0.010929	0.0138249	0.0560748	0.0339806	0	0.0168539	0.0190476	0	0.0197368	0.010101		liver	0.0338983	0.0259259	0.0138889	0.0429185	0.0212014	0.0134529	0.0218978	0.0335366	0.00483092	0.0198864	0.0280374	0.0177778	0.03125	0.0150754	0.0454545	0.0390625	0.031746	0.0451128
CM003709.1_101748982		blood	0.0779221	0.101399	0.0814815	0.0222222	0.0820896	0.0692308	0.0601504	0.0607735	0.0710383	0.0744186	0.0747664	0.0738916	0.0510638	0.0511364	0.0693069	0.0740741	0.0860927	0.0714286		liver	0.114943	0.122222	0.0694444	0.04329	0.0611511	0.0859729	0.099631	0.121212	0.11165	0.108883	0.0330189	0.108108	0.0736842	0.0703518	0.0508475	0.046875	0.104839	0.0977444
CM003709.1_101749000		blood	0.0140845	0	0.0113636	0.0273973	0.0470588	0	0	0.0252101	0.00877193	0.0261438	0.0133333	0	0.0261438	0.0325203	0	0	0	0		liver	0.010101	0.0692308	0.0266667	0	0.0143885	0.0192308	0.0208333	0.00617284	0.020979	0.00966184	0.0272109	0.0153846	0.015625	0.0306122	0	0.0434783	0.0128205	0.0113636
CM003709.1_101749025		blood	0.028169	0.0941704	0.0340909	0.0958904	0.047619	0.0789474	0.0512821	0.092437	0.0350877	0.0588235	0.0266667	0.0362319	0.117647	0.0731707	0.0566038	0.0344828	0.0625	0.047619		liver	0.0909091	0.114504	0.0933333	0.0964912	0.0935252	0.0897436	0.0833333	0.0931677	0.0833333	0.120773	0.115646	0.10687	0.0859375	0.0510204	0.0666667	0.0571429	0.0909091	0.0340909
CM003709.1_101749064		blood	0.0724638	0.0779817	0.0574713	0.136986	0.0853659	0.0526316	0.0641026	0.0932203	0.0964912	0.0794702	0.0540541	0.119403	0.15894	0.0833333	0.132075	0.0181818	0.109375	0.0277778		liver	0.121212	0.0859375	0.0657895	0.0636364	0.132353	0.0833333	0.0833333	0.134615	0.0863309	0.0980392	0.131034	0.0620155	0.128	0.0714286	0.103448	0.0882353	0.118421	0.170455
CM003709.1_101749174		blood	0.036036	0.0434783	0.0550459	0.0174419	0.0572391	0.047619	0.0428016	0.0492424	0.0107527	0.0286624	0.0261438	0.0430464	0.0610687	0.0361111	0.035503	0.0336134	0.0607029	0.039823		liver	0.038674	0.047836	0.0314685	0.038055	0.0528634	0.0418994	0.0434783	0.0335052	0.0335196	0.0396197	0.0704607	0.0504451	0.0495356	0.0625	0.0260116	0.0445545	0.0328638	0.038835
CM003709.1_101749207		blood	0.00900901	0.0298851	0.0138889	0.0116279	0.0101351	0.0278884	0.0311284	0.0456274	0.0505415	0.0351438	0.0392157	0.029703	0.0331633	0.0473538	0.0297619	0.0168067	0.0289389	0.039823		liver	0.0331492	0.0410023	0.0454545	0.0402542	0.0351648	0.0251397	0.0159817	0.0180412	0.047486	0.0365079	0.0325203	0.0325444	0.0154799	0.0328358	0.0520231	0.0445545	0.0375587	0.0631068
CM003709.1_101749210		blood	0	0.0137931	0.00465116	0	0.00675676	0.00398406	0.0077821	0.00760456	0	0.0191693	0.0194805	0.0165017	0.00510204	0.00278552	0.0119048	0	0.00321543	0.00442478		liver	0.0110497	0.0136674	0.0034965	0.0126582	0.0131868	0.0167598	0.00457666	0.00257732	0.0140056	0.0110935	0.0135501	0.00591716	0.00309598	0.0119403	0.00578035	0.0049505	0.0140845	0.00970874
CM003709.1_101749219		blood	0.00909091	0.0115207	0.0140187	0.0348837	0.0169492	0.0278884	0.0194553	0.0458015	0.0108696	0.0128205	0.0324675	0.00657895	0.0128205	0.0252101	0.0178571	0.00840336	0.0129032	0.0132743		liver	0.025	0.0365297	0.013986	0.0316456	0.0131868	0.0168539	0.0228311	0.0129199	0.0223464	0.0269414	0.0271003	0.0356083	0.0247678	0.0298507	0.0144509	0.019802	0.0140845	0.0145631
CM003709.1_101749238		blood	0.00909091	0.0321839	0.0187793	0.0348837	0.00338983	0.0278884	0.0311284	0.0572519	0.0398551	0.0191693	0.0197368	0.0361842	0.025641	0.0420168	0.011976	0.0336134	0.00643087	0.00884956		liver	0.0110497	0.0296804	0.0174825	0.029661	0.0132159	0.0251397	0.0114679	0.0463918	0.0251397	0.0269841	0.0190217	0.00892857	0.0247678	0.0208955	0.0289855	0.0447761	0.0140845	0.0242718
CM003709.1_101749247		blood	0.0188679	0.0322581	0.0386473	0.0175439	0.0445205	0.0483871	0.0583658	0.0804598	0.0836364	0.0487013	0.0263158	0.0264901	0.0621762	0.0311615	0.0359281	0.0338983	0.0550162	0.0222222		liver	0.0421348	0.037123	0.0526316	0.0423729	0.0509978	0.0530726	0.0393519	0.0472441	0.0446927	0.0495208	0.05	0.0508982	0.0279503	0.0660661	0.0409357	0.07	0.0566038	0.0292683
CM003709.1_101749281		blood	0.0506329	0.0724138	0.037037	0.0106383	0.0714286	0.0505051	0.00847458	0.0361446	0.0511364	0.052356	0.0941176	0.0523256	0.0304878	0.0837989	0.076087	0.0588235	0.0535714	0.105263		liver	0.0333333	0.0604396	0.075	0.0180723	0.0357143	0.0594059	0.0320856	0.0431655	0.0294118	0.0296296	0.0416667	0.0337838	0.0232558	0.0350877	0.0305344	0.0660377	0.034188	0.0531915
CM003709.1_101749286		blood	0.0632911	0.0634328	0.07	0.0555556	0.0384615	0.0537634	0.0338983	0.0301205	0.0681818	0.0314136	0.0352941	0.0465116	0.0243902	0.0335196	0.0430108	0.0980392	0.0446429	0.0172414		liver	0.0333333	0.0549451	0.0583333	0.0180723	0.0102564	0.0392157	0.0534759	0.0395683	0.00588235	0.0407407	0.03125	0.0135135	0.0697674	0.0292398	0.0534351	0.0377358	0.00854701	0.0425532
CM003709.1_101749302		blood	0	0.00344828	0.0462963	0.0638298	0.0178571	0.020202	0.00847458	0.0060241	0.00568182	0.0052356	0.0117647	0.017341	0.0243902	0.00555556	0.0215054	0.0196078	0	0.0172414		liver	0	0	0.0413223	0.0120482	0.0102564	0.0341463	0.0106952	0.00722022	0.0177515	0.00740741	0.0416667	0.027027	0.0290698	0.0233918	0.00763359	0.0188679	0	0
CM003709.1_101749312		blood	0.0125	0.0310345	0.00925926	0.0319149	0.0176991	0.03	0.0168067	0.0239521	0.0170455	0.0209424	0.0235294	0.0114943	0.0121951	0.0166667	0.0215054	0	0.00892857	0		liver	0.00826446	0.00549451	0.0162602	0.0301205	0.0102564	0.0097561	0.010582	0.0107914	0.0118343	0	0.00518135	0.0134228	0.0116279	0.0116279	0.00763359	0.0277778	0.00840336	0
CM003709.1_101749320		blood	0.0125	0.017301	0.0277778	0	0.0265487	0.01	0.00840336	0.00598802	0.00568182	0.0052356	0.0117647	0	0.0121951	0.0222222	0.0107527	0	0.00892857	0		liver	0.00826446	0.00546448	0.0487805	0.0120482	0.0153846	0.0243902	0.0106383	0.00719424	0.00591716	0.014652	0.015544	0.00675676	0.0465116	0.0116279	0.00763359	0.0185185	0	0.0204082
CM003709.1_101749328		blood	0	0.00689655	0	0	0	0.01	0	0	0.0114943	0	0	0.00578035	0	0.0166667	0	0	0	0		liver	0.0165289	0.00546448	0	0.0120482	0	0	0.00531915	0.0143885	0.0236686	0.00367647	0	0.00671141	0.0174419	0	0.0230769	0.00934579	0	0.0102041
CM003709.1_101749338		blood	0.0125	0.00346021	0.0373832	0.0531915	0.0176991	0.01	0.00840336	0.011976	0	0	0.0238095	0.0115607	0.00613497	0	0.0107527	0	0.0357143	0		liver	0.0165289	0.00546448	0	0.0240964	0.0102041	0.0243902	0.0159574	0.0144404	0.0118343	0.0110294	0.00518135	0.00666667	0.0290698	0.0523256	0.0384615	0.0186916	0	0.0102041
CM003709.1_101749360		blood	0.027027	0.0622837	0.0943396	0.0869565	0.0530973	0.08	0.110169	0.0662651	0.110465	0.0680628	0.0595238	0.0701754	0.0306748	0.0782123	0.0326087	0.04	0.0720721	0.0535714		liver	0.0916667	0.0989011	0.0894309	0.109091	0.0615385	0.0539216	0.0641711	0.0510949	0.0538922	0.0586081	0.0625	0.0472973	0.0887574	0.12426	0.0542636	0.149533	0.0588235	0.0510204
CM003709.1_101749451		blood	0	0.0714286	0	0	0.0454545	0.05	0.05	0.111111	0.131579	0.111111	0	0	0.0714286	0	0.0909091	0.142857	0.214286	0		liver	0.05	0.0571429	0.153846	0	0	0.030303	0.107143	0.047619	0.0487805	0.160714	0.0555556	0.09375	0.0740741	0.117647	0	0.0333333	0	0.047619
CM003709.1_101749468		blood	0	0	0.037037	0	0	0	0	0	0	0	0	0	0	0	0.0909091	0	0	0		liver	0	0	0	0	0	0.0294118	0	0	0	0	0	0	0	0	0	0	0	0
CM003709.1_101749490		blood	0	0.0238095	0	0	0	0.05	0	0	0	0.037037	0	0	0	0	0	0	0	0		liver	0.05	0	0	0	0	0.0294118	0	0	0	0.0178571	0	0	0	0	0	0	0	0
CM003709.1_101749506		blood	0	0	0	0	0.0434783	0	0	0	0	0	0	0	0	0	0	0	0	0		liver	0	0	0	0	0	0	0	0	0	0	0.025	0	0	0	0	0	0	0
CM003709.1_101749529		blood	0	0.047619	0	0	0	0	0	0.0555556	0.0512821	0	0	0	0	0	0	0	0	0		liver	0	0	0	0	0	0	0	0	0	0	0	0	0.037037	0	0	0	0	0
CM003709.1_101749531		blood	0	0	0	0	0	0	0	0.0526316	0	0	0	0	0	0	0	0	0	0		liver	0.0555556	0	0	0	0	0	0	0	0	0	0	0	0	0	0	0	0	0
CM003709.1_101749536		blood	0	0.0238095	0	0	0	0	0	0	0	0	0	0	0	0	0	0	0	0		liver	0	0	0	0	0.0285714	0	0	0	0	0.0178571	0	0	0	0	0	0	0	0
CM003709.1_101749550		blood	0	0	0	0	0	0	0	0.0526316	0.025641	0	0	0	0	0.0357143	0	0	0	0		liver	0	0	0	0	0	0	0	0	0.0487805	0	0	0	0	0	0	0	0	0
CM003709.1_101749687		blood	0.0517241	0.104167	0.115385	0.08	0.142857	0	0.178571	0.12987	0.0757576	0.0377358	0.103448	0.0510204	0.0869565	0.0657895	0.147059	0.111111	0	0.0454545		liver	0.0789474	0.150685	0.03125	0.113208	0.0746269	0.169492	0.0978261	0.0833333	0.0377358	0.0909091	0.0606061	0.144578	0.175439	0.117647	0.130435	0.184211	0.169811	0.1
CM003709.1_101749715		blood	0	0	0	0	0.0285714	0	0	0	0	0	0	0	0	0	0	0.0555556	0	0		liver	0	0	0	0	0	0.0169492	0.0215054	0	0	0	0	0.0120482	0	0	0.0217391	0	0	0
CM003709.1_101749741		blood	0	0	0.0384615	0	0	0	0.0178571	0.025974	0	0	0	0	0	0	0	0	0	0		liver	0	0	0.0322581	0.0188679	0	0.0169492	0.0107527	0	0	0	0	0.0120482	0	0	0	0	0	0
CM003709.1_101749813		blood	0.0789474	0.0298507	0	0.0769231	0.030303	0.0666667	0.047619	0.0344828	0.152174	0.14	0.0952381	0.025	0.0263158	0.15	0.0740741	0.117647	0.0833333	0		liver	0.0645161	0.08	0	0.138889	0.0681818	0.0566038	0.101695	0.06	0.0754717	0.0555556	0.0735294	0.0909091	0.15	0.225806	0.08	0.037037	0	0.0666667
CM003709.1_101749843		blood	0	0	0	0	0	0	0	0	0	0	0	0	0	0	0	0	0	0.111111		liver	0	0	0	0	0	0	0	0	0	0	0	0	0	0	0	0	0	0.0666667
CM003709.1_101749873		blood	0	0.0149254	0	0	0	0	0	0	0	0	0	0	0	0	0	0	0	0		liver	0	0	0	0	0	0	0	0	0	0.0105263	0	0	0	0	0.02	0	0	0
CM003709.1_101771426		blood	0.0909091	0.0875	0.0652174	0.16	0.153846	0.133333	0.0344828	0.0307692	0.12069	0.0967742	0.125	0.163934	0.114754	0.122807	0.0714286	0.09375	0.0952381	0.3		liver	0.162162	0.0169492	0.0540541	0.0645161	0.22	0.0980392	0.0243902	0.0722892	0.0535714	0.091954	0.0461538	0.0322581	0.0526316	0.0833333	0.0714286	0	0.0740741	0.08
CM003709.1_101771431		blood	0.0294118	0	0	0	0	0	0	0	0	0	0.0416667	0	0	0	0.0357143	0	0	0		liver	0	0	0	0	0	0	0	0.0119048	0.0178571	0	0	0	0	0	0.0357143	0	0.0357143	0
CM003709.1_101771433		blood	0	0	0	0	0	0	0	0	0	0	0	0.0163934	0.0163934	0	0	0	0	0		liver	0	0	0	0	0	0	0	0	0	0	0	0.016129	0	0	0	0	0	0
CM003709.1_101771437		blood	0	0	0	0	0	0	0	0	0.0172414	0	0	0	0	0	0	0.030303	0	0		liver	0	0	0	0	0.02	0	0	0	0	0	0	0	0	0	0	0	0	0
CM003709.1_101771458		blood	0	0.0125	0	0	0.037037	0.0333333	0	0	0	0.016129	0	0	0	0.0350877	0.0357143	0	0	0		liver	0	0	0	0	0	0.0196078	0	0	0	0.0111111	0	0	0	0	0	0	0	0
CM003709.1_101771471		blood	0	0	0	0	0	0	0	0	0	0	0	0	0	0.0175439	0.0357143	0	0	0		liver	0	0	0	0.0483871	0	0	0	0	0	0	0	0	0	0	0	0	0	0
CM003709.1_101771473		blood	0	0	0	0	0	0	0	0	0	0	0	0.0163934	0.016129	0	0	0	0	0		liver	0	0	0	0	0.02	0	0	0	0	0	0	0	0	0.0212766	0	0	0	0
CM003709.1_101771481		blood	0	0	0	0	0.037037	0	0	0.0298507	0	0	0	0.0163934	0	0	0	0	0	0		liver	0	0.0172414	0	0	0	0.02	0	0	0	0	0	0	0	0	0	0	0	0
CM003709.1_101771583		blood	0.0540541	0.0350877	0.0606061	0.137931	0	0.0869565	0.121212	0.105263	0.0967742	0.0238095	0	0.0652174	0.166667	0.0833333	0.103448	0.0769231	0.176471	0.0714286		liver	0.047619	0.0714286	0.206897	0.1	0.0634921	0.0634921	0.0857143	0.109375	0.130435	0.0705882	0.0294118	0.0408163	0.0677966	0.0645161	0.156863	0.0384615	0.0689655	0
CM003709.1_101771595		blood	0	0	0.030303	0	0	0	0	0	0	0	0	0	0	0	0	0	0	0		liver	0	0	0.1	0.0232558	0	0	0	0	0	0	0	0	0	0	0	0	0	0
CM003709.1_101771624		blood	0	0.0169492	0	0	0	0	0	0	0.0322581	0	0	0.0384615	0	0	0	0	0	0		liver	0	0	0.0344828	0	0	0	0	0.015873	0	0	0	0	0	0.0625	0	0	0	0
CM003709.1_101771647		blood	0	0	0	0	0	0	0	0.0263158	0	0	0	0	0	0	0	0	0	0		liver	0	0	0	0	0	0.015873	0	0.015873	0	0	0	0	0.0166667	0.03125	0.0196078	0	0	0
CM003709.1_101810404		blood	0.727273	0.454545	0.606061	0.222222	0.73913	0.4	0.25	0	0.458333	0.324324	0.333333	0	0	0.241379	0.208333	0.388889	0.818182	0		liver	0.923077	0.45283	0.710526	0.194444	0.84	0.392157	0.267606	0.0117647	0.4	0.125	0.214286	0	0	0.117647	0.233333	0.290323	0.653846	0.0526316
CM003709.1_101810415		blood	0.52381	0.727273	0.69697	0.555556	0.826087	0.933333	0.892857	0.84127	0.458333	0.486486	0.5625	0.416667	0.866667	0.724138	0.416667	0.611111	0.590909	0.909091		liver	0.84	0.716981	0.631579	0.638889	0.56	0.7	0.661972	0.717647	0.428571	0.482143	0.52381	0.466667	0.703704	0.382353	0.766667	0.645161	0.730769	0.473684
CM003709.1_101847692		blood	0.153846	0.56	0.446809	0.657143	0.605263	0.5	0.612903	0.370968	0.512821	0.58209	0.636364	0.578947	0.470588	0.648649	0.62069	0.393939	0.468085	0.666667		liver	0.744186	0.673913	0.538462	0.586957	0.847222	0.709677	0.606061	0.59322	0.756757	0.585366	0.517241	0.6	0.641509	0.731707	0.625	0.723404	0.571429	0.65625
CM003709.1_101886771		blood	0.0178571	0	0.0113636	0	0	0	0	0	0	0.00869565	0.038961	0	0	0.00909091	0	0.0204082	0	0		liver	0	0.0125	0	0	0.00877193	0	0.0136986	0.00699301	0	0	0.0075188	0	0	0	0	0	0	0
CM003709.1_101886778		blood	0	0	0.0113636	0	0.028169	0	0	0	0	0	0	0	0	0.0272727	0.0169492	0	0	0		liver	0	0.0125	0.0119048	0	0	0.00680272	0	0.00694444	0.00943396	0	0	0	0	0.0408163	0.00892857	0	0.0119048	0.0238095
CM003709.1_101886817		blood	0	0	0.0114943	0	0	0	0	0	0	0	0	0	0.0222222	0	0	0	0	0		liver	0	0	0	0.00826446	0.00877193	0	0.00675676	0	0	0	0	0	0.008	0	0	0	0.0119048	0
CM003709.1_101886825		blood	0	0	0	0.0727273	0.0277778	0	0.0133333	0.00909091	0	0	0.0133333	0	0	0	0	0	0	0		liver	0	0.0125	0.0120482	0.00826446	0	0.0208333	0	0	0	0.00641026	0	0.0133333	0	0	0.00909091	0	0	0
CM003709.1_101886843		blood	0	0.00675676	0	0	0.0277778	0	0.0133333	0.00909091	0	0	0	0	0	0	0.0169492	0	0	0		liver	0	0	0	0	0	0	0	0	0	0.00641026	0	0	0	0	0	0	0	0
CM003709.1_101886846		blood	0.0181818	0	0.0114943	0.0363636	0.0555556	0.0405405	0	0.00917431	0.038835	0.026087	0.0266667	0.0178571	0.0111111	0	0	0	0	0.0465116		liver	0.0470588	0.0125	0.0238095	0.00826446	0.00877193	0.0206897	0.027027	0.0140845	0.0283019	0.0192308	0.0150376	0.0133333	0.016	0.04	0.0181818	0.0135135	0.0238095	0.0119048
CM003709.1_101886848		blood	0	0.00675676	0.0114943	0	0	0.027027	0.0133333	0.00909091	0	0	0.0266667	0.00892857	0	0	0	0	0	0		liver	0.0117647	0	0	0.00826446	0.0175439	0.00689655	0	0	0	0	0.0075188	0.0133333	0	0.01	0.00909091	0	0	0
CM003709.1_101886853		blood	0.181818	0.129252	0.103448	0.166667	0.0869565	0.148649	0.0945946	0.110092	0.107843	0.0608696	0.106667	0.0900901	0.0340909	0.0654206	0.0847458	0.170213	0.111111	0.186047		liver	0.113636	0.139241	0.107143	0.0909091	0.0707965	0.0694444	0.0878378	0.084507	0.0769231	0.0897436	0.0606061	0.106667	0.0894309	0.040404	0.119266	0.135135	0.0987654	0.190476
CM003709.1_101887219		blood	0.0434783	0.0857143	0	0.08	0.186047	0	0.0869565	0.0512821	0.0285714	0.151515	0.125	0.06	0.102564	0.0652174	0.0555556	0	0	0.15		liver	0.1	0	0.153846	0.108108	0.129032	0.2	0.0212766	0.0163934	0.0645161	0.0833333	0.0652174	0.0638298	0	0.0833333	0.139535	0.0454545	0.105263	0.0666667
CM003709.1_101887228		blood	0	0	0	0	0	0	0	0	0	0	0	0	0	0.0217391	0	0	0	0		liver	0	0	0	0	0	0	0	0	0	0	0	0	0	0	0.0222222	0	0.025641	0
CM003709.1_101887244		blood	0	0	0.0277778	0	0	0	0	0	0	0	0	0	0	0	0	0	0	0.0454545		liver	0	0.0185185	0	0	0	0	0	0.0163934	0	0	0	0	0	0	0	0	0	0
CM003709.1_101887261		blood	0	0	0	0	0	0.03125	0	0	0	0	0	0	0	0	0	0	0	0		liver	0	0	0	0	0	0	0.0212766	0	0	0	0	0	0	0	0	0	0	0
CM003709.1_101887275		blood	0	0	0	0.04	0	0	0	0	0.0526316	0	0	0	0	0	0	0	0	0		liver	0	0.0192308	0	0	0	0	0	0	0	0	0	0	0	0	0	0.0454545	0	0
CM003709.1_101887278		blood	0	0.0142857	0	0	0	0	0	0	0	0	0	0.0196078	0	0	0	0	0	0		liver	0	0	0	0	0	0	0	0	0	0.0140845	0	0	0	0	0.0222222	0.0454545	0	0
CM003709.1_101887280		blood	0	0	0	0	0.0232558	0	0	0	0	0	0	0	0	0	0	0	0	0		liver	0	0	0	0	0	0	0	0	0.030303	0	0	0.0444444	0	0	0	0	0	0
CM003709.1_101887290		blood	0	0.0142857	0	0	0	0	0	0	0	0	0	0.0196078	0	0	0	0	0	0		liver	0	0	0	0	0	0.0222222	0	0	0	0	0	0	0	0	0.0222222	0	0	0
CM003709.1_101887338		blood	0.0952381	0.0985915	0.25	0.102041	0.107692	0.130435	0.183673	0.138889	0.15	0.128713	0.0757576	0.139535	0.115789	0.136842	0.135593	0.190476	0.217391	0.0909091		liver	0.16129	0.180556	0.217391	0.120482	0.103448	0.117021	0.09375	0.102041	0.14	0.111111	0.133333	0.140625	0.0921053	0.116883	0.121622	0.0847458	0.09375	0.178571
CM003709.1_101887341		blood	0.0465116	0.0208333	0.113636	0.0408163	0.0461538	0.0851064	0.04	0.0277778	0.075	0.0490196	0.057971	0.0229885	0.0210526	0.0520833	0.0847458	0.0952381	0	0		liver	0.0645161	0.0138889	0.130435	0.0588235	0.0804598	0.0105263	0.0416667	0.0612245	0.1	0.0508475	0.0444444	0.046875	0.102564	0.0769231	0.0136986	0.0847458	0	0.0714286
CM003709.1_101887354		blood	0	0	0	0	0	0.0212766	0	0	0	0	0.0140845	0.0116279	0.0105263	0	0	0	0	0		liver	0	0.0136986	0	0	0.0114943	0	0	0	0	0	0	0	0	0.0126582	0	0	0	0
CM003709.1_101887394		blood	0.0204082	0	0	0	0	0	0	0	0	0	0	0	0	0	0	0	0	0		liver	0	0.0136986	0	0	0	0	0	0	0.0196078	0	0	0	0	0.0126582	0	0.0166667	0	0
CM003709.1_101887397		blood	0	0.00671141	0.0227273	0.0204082	0	0.0217391	0	0	0	0	0	0	0	0	0	0	0	0		liver	0	0.0273973	0	0	0	0	0	0	0	0	0	0	0	0	0	0	0	0
CM003709.1_101887406		blood	0	0.00671141	0	0	0	0	0	0	0.0125	0	0.028169	0	0	0	0	0	0	0		liver	0	0	0	0	0.0116279	0.0210526	0.0103093	0	0.02	0	0.0111111	0	0	0	0	0	0	0
CM003709.1_101887409		blood	0	0.00671141	0	0	0	0.0434783	0.02	0	0	0	0.0140845	0.0114943	0	0.0315789	0	0	0	0		liver	0	0	0	0	0.0117647	0	0	0	0	0.0168067	0	0	0	0	0	0	0	0
CM003709.1_101898486		blood	0	0.157895	0	0.030303	0.0731707	0.0169492	0.0428571	0.0078125	0.0379747	0	0.0232558	0.025	0	0.0133333	0.0196078	0	0	0.09375		liver	0	0.137931	0	0	0	0.00819672	0	0.00813008	0.027027	0.00714286	0	0	0	0	0.027027	0	0.025	0.0909091
CM003709.1_101898510		blood	0.105263	0.277778	0	0.0833333	0.128205	0.109091	0.0285714	0.015625	0.0641026	0.0408163	0	0	0	0.0131579	0.0196078	0	0.0253165	0.212121		liver	0.0533333	0.241379	0.0294118	0.0235294	0.0232558	0.0725806	0.0173913	0.0325203	0.0933333	0.056338	0.0380952	0.0493827	0.0188679	0.0222222	0.0810811	0	0.0375	0.125
CM003709.1_101898514		blood	0.131579	0.342105	0.0153846	0.25	0.097561	0.220339	0.1	0.09375	0.230769	0.112245	0.0697674	0.0617284	0.1	0.0533333	0.04	0.05	0.0759494	0.242424		liver	0.106667	0.298851	0.0441176	0.0470588	0.0387597	0.0725806	0.0608696	0.0569106	0.133333	0.0992908	0.0571429	0.0617284	0.0660377	0.0222222	0.135135	0.0416667	0.0875	0.178571
CM003709.1_101898584		blood	0.0789474	0.025641	0.0461538	0.0540541	0.075	0.0677966	0.0142857	0.0234375	0.0789474	0.0515464	0.0232558	0.0361446	0.1	0.0133333	0.0588235	0	0.0759494	0.0606061		liver	0.08	0.117647	0.0735294	0.047619	0.102362	0.0983607	0.0350877	0.0413223	0.0675676	0.041958	0.0194175	0.0375	0.0186916	0.0222222	0.108108	0.0833333	0.0493827	0.107143
CM003709.1_101898618		blood	0	0	0	0	0	0	0.015873	0.00680272	0	0	0	0	0	0	0	0	0	0		liver	0.0107527	0.05	0.0163934	0.0234375	0.0122699	0.027027	0.0153846	0	0.0309278	0.0234375	0.037594	0	0	0	0.0526316	0	0	0
CM003709.1_101898696		blood	0.0625	0.056338	0.0444444	0	0.0833333	0.0655738	0.047619	0.0612245	0.0576923	0.0352941	0.0869565	0.0967742	0.075	0.107527	0.03125	0.149254	0.040404	0.0363636		liver	0.0537634	0.049505	0.0655738	0.0542636	0.068323	0.117117	0.0703125	0.0675676	0.0824742	0.0787402	0.115385	0.0833333	0.131579	0.0694444	0.0789474	0.108696	0.0535714	0.047619
CM003709.1_101899574		blood	0	0	0	0	0	0.0454545	0	0	0	0	0	0	0	0.0204082	0	0	0	0		liver	0	0	0	0	0.025641	0	0	0.0166667	0	0	0	0	0	0	0	0.0344828	0	0
CM003709.1_101899590		blood	0.0416667	0	0	0	0	0	0	0	0	0	0	0	0	0	0	0	0	0		liver	0	0	0	0	0	0	0	0	0	0	0.016129	0	0	0	0.025	0	0	0.08
CM003709.1_101899600		blood	0	0	0	0	0	0	0	0	0	0	0	0.0217391	0	0	0	0	0	0		liver	0	0.0243902	0	0	0.0512821	0	0	0	0	0	0	0	0	0	0	0	0	0
CM003709.1_101899609		blood	0	0	0	0	0	0	0	0	0	0	0	0.0434783	0	0	0	0	0	0		liver	0	0	0	0	0.0512821	0.0178571	0	0	0	0	0	0	0	0	0	0	0	0
CM003709.1_101899623		blood	0	0	0	0	0	0	0	0	0	0	0	0.0217391	0	0	0	0	0.037037	0		liver	0	0	0	0	0	0	0	0	0.0212766	0.0140845	0	0	0.0277778	0	0	0	0.030303	0
CM003709.1_101899629		blood	0.0434783	0.0952381	0.025	0	0.0444444	0.227273	0.25	0.102564	0.0555556	0.0434783	0.0588235	0.108696	0.103448	0.0408163	0.166667	0.0357143	0.0740741	0.047619		liver	0.108108	0.0487805	0.0909091	0.137931	0.0512821	0.0363636	0	0.0666667	0.0851064	0.028169	0.0645161	0.1	0.0277778	0	0.1	0.0714286	0.0333333	0.0833333
CM003709.1_101899761		blood	0.103448	0.0810811	0.0243902	0.0645161	0.04	0.0666667	0.0512821	0.166667	0.0333333	0.0731707	0	0.025641	0.0677966	0.0714286	0	0.0625	0.111111	0.142857		liver	0.0263158	0.0408163	0.114286	0.116667	0.0666667	0.0714286	0.0821918	0.109091	0.0227273	0.0135135	0	0.0784314	0.0819672	0.0606061	0.025641	0.0344828	0.0645161	0.0416667
CM003709.1_101899773		blood	0	0	0	0	0	0	0	0	0	0	0	0	0	0	0	0.03125	0	0		liver	0	0	0	0	0	0	0	0	0	0.0135135	0	0.0188679	0	0	0.025641	0	0	0.0192308
CM003709.1_101899776		blood	0	0	0	0	0	0	0	0.0277778	0	0	0	0	0	0	0	0	0	0		liver	0	0	0	0	0.0222222	0	0.0273973	0.0172414	0	0	0.0285714	0	0	0	0	0	0	0.0384615
CM003709.1_101899779		blood	0	0	0	0	0	0	0	0	0	0	0.0263158	0.025	0	0	0	0	0	0		liver	0	0	0	0	0	0	0	0	0	0.0135135	0	0	0	0	0	0	0.0322581	0.0192308
CM003709.1_101899825		blood	0	0.0135135	0	0	0.04	0	0	0	0	0	0	0	0.0338983	0	0	0	0	0		liver	0	0.0204082	0	0	0.0222222	0	0	0	0	0	0	0	0	0	0	0	0	0
CM003709.1_101899830		blood	0	0	0.0232558	0	0	0	0	0	0	0	0	0.025	0	0	0	0	0	0		liver	0	0	0	0	0	0	0	0.0169492	0	0	0	0	0.0163934	0	0	0	0	0
CM003709.1_101899841		blood	0	0.0540541	0	0.0645161	0.0833333	0.137931	0.025641	0.0277778	0.131148	0.097561	0.0526316	0.105263	0.0338983	0.0357143	0	0.0606061	0.0277778	0.0714286		liver	0.121951	0.0408163	0.142857	0.0166667	0.136364	0.0694444	0.0142857	0.0491803	0.0909091	0.121622	0.142857	0.111111	0.0491803	0.0625	0.0769231	0.0322581	0.0625	0.173077
CM003709.1_101899899		blood	0	0	0.00862069	0	0	0	0	0.0075188	0	0	0	0.0078125	0.00729927	0	0	0	0	0		liver	0	0.00775194	0	0	0	0.0136986	0	0	0	0	0	0.0103093	0	0	0.00862069	0.0149254	0	0
CM003709.1_101899902		blood	0	0	0	0	0	0	0	0.0150376	0	0	0	0	0	0	0.0149254	0	0	0		liver	0	0	0	0	0	0.00684932	0	0	0.00854701	0	0	0	0.00689655	0	0.00862069	0	0	0
CM003709.1_101899904		blood	0	0.0201005	0.00862069	0	0	0	0	0	0	0.0075188	0	0	0	0	0	0.0142857	0	0		liver	0	0	0	0.00917431	0	0.00684932	0	0	0.00854701	0	0	0	0	0.00840336	0	0	0.0131579	0
CM003709.1_101899907		blood	0.0120482	0.00502513	0.0258621	0	0.010101	0.0196078	0	0	0.00961538	0	0	0	0	0	0	0	0	0		liver	0	0	0	0.0275229	0.00970874	0	0.0144928	0	0	0	0.00884956	0	0	0	0.00862069	0	0	0
CM003709.1_101899925		blood	0.0240964	0.00502513	0	0	0	0.00980392	0	0	0	0	0	0.0078125	0	0.00724638	0	0.0142857	0	0		liver	0	0.00775194	0	0.00917431	0	0	0	0.0196078	0	0.0172414	0	0.0206186	0	0	0	0	0.0131579	0
CM003709.1_101899930		blood	0	0	0.00869565	0	0.010101	0.00980392	0	0	0.00961538	0.0075188	0	0.0078125	0	0.00724638	0	0.0142857	0.0121951	0		liver	0	0	0	0	0.00970874	0	0.00719424	0	0	0.0114943	0	0	0	0	0	0	0	0
CM003709.1_101899939		blood	0.075	0.071066	0.104348	0.0441176	0.0606061	0.0792079	0.0357143	0.0305344	0.117647	0.0534351	0.0540541	0.125	0.141791	0.0661765	0.104478	0.128571	0.0617284	0.128205		liver	0.0813953	0.0866142	0.105263	0.0833333	0.0990099	0.0684932	0.0719424	0.0855263	0.0603448	0.0760234	0.0442478	0.125	0.124138	0.0683761	0.141593	0.0895522	0.106667	0.161765
CM003709.1_102084060		blood	0.0196078	0	0	0	0	0	0	0	0	0	0	0.0133333	0	0	0	0	0	0.0263158		liver	0	0.0384615	0	0	0	0	0	0	0	0.06	0	0	0	0	0	0	0	0
CM003709.1_102084078		blood	0	0.0285714	0	0	0	0	0	0	0	0	0	0	0	0.0113636	0	0	0.0322581	0		liver	0.025	0	0	0	0.04	0	0	0	0	0	0	0	0	0	0	0	0	0
CM003709.1_102084184		blood	0.409091	0.2	0.37037	0.272727	0.25	0.208333	0.147059	0.23913	0.184211	0.342105	0.285714	0.324324	0.361111	0.391892	0.333333	0.296296	0.5	0.4		liver	0.185185	0.155172	0.206897	0.166667	0.162162	0.0980392	0.130435	0.18	0.0967742	0.148148	0.191489	0.155556	0.121212	0.388889	0.183333	0.206897	0.371429	0.333333
CM003709.1_102106404		blood	0.162162	0.0952381	0.0344828	0.133333	0.0789474	0.106383	0.08	0.0597015	0.111111	0.0851064	0	0.0350877	0.0816327	0.0925926	0.0930233	0.0571429	0.0588235	0.192308		liver	0.173913	0.115385	0.117647	0.109091	0.0416667	0.148936	0.116279	0.0793651	0.157895	0.0985915	0.1	0.142857	0.122807	0.119048	0.153846	0.225806	0.111111	0.1
CM003709.1_102106410		blood	0	0	0	0	0	0	0	0	0	0	0	0	0	0	0.0222222	0	0	0		liver	0	0	0.0285714	0	0	0	0	0	0	0	0	0	0	0	0.0377358	0	0	0
CM003709.1_102106413		blood	0	0.00952381	0	0	0	0	0	0	0	0.0408163	0	0.0172414	0	0	0	0	0	0		liver	0	0	0	0.0363636	0.0612245	0.0208333	0	0.0153846	0	0	0	0	0.0175439	0	0	0	0	0
CM003709.1_102106416		blood	0	0	0	0	0.0263158	0	0	0	0	0	0	0	0	0	0.0222222	0	0	0		liver	0	0	0	0.0185185	0.0204082	0.0208333	0	0	0	0	0	0	0	0	0	0.03125	0	0
CM003709.1_102106418		blood	0	0	0.0172414	0	0.0263158	0	0	0	0.0185185	0	0	0	0.0196078	0	0	0	0.0285714	0		liver	0	0.0185185	0	0.0363636	0	0.0208333	0	0	0	0	0	0.0204082	0.0175439	0	0	0	0	0
CM003709.1_102106420		blood	0	0	0.0172414	0	0	0.0212766	0	0	0	0.0204082	0.0294118	0.0172414	0.0196078	0	0	0	0	0		liver	0	0	0	0	0.0204082	0	0	0	0	0	0.0166667	0.0408163	0	0	0.0188679	0	0	0
CM003709.1_102106422		blood	0	0.00952381	0	0	0	0	0	0.0149254	0	0	0.0294118	0	0	0	0	0	0.0285714	0		liver	0	0	0	0	0	0	0	0	0	0	0	0	0	0	0.0377358	0	0	0
CM003709.1_102106427		blood	0.0243902	0	0	0.03125	0	0.0425532	0	0.0149254	0	0.0204082	0.0294118	0.0172414	0	0.0172414	0.0222222	0	0	0		liver	0	0	0	0	0.0408163	0	0.0444444	0	0.025641	0.0277778	0	0.0204082	0.0350877	0.0232558	0	0	0	0
CM003709.1_102106431		blood	0	0.0283019	0	0.03125	0.0263158	0.0212766	0.0384615	0.0149254	0.0185185	0	0	0.0172414	0.0196078	0	0.0444444	0.0277778	0	0.0322581		liver	0.0434783	0.037037	0	0	0	0	0	0.0307692	0	0.0277778	0.0166667	0.0204082	0.0526316	0	0	0	0	0.0333333
CM003709.1_102106461		blood	0	0	0.0172414	0	0	0	0.153846	0.0149254	0.0185185	0.0204082	0	0	0.0196078	0	0	0	0.0285714	0		liver	0	0.0185185	0.0285714	0.0555556	0	0.0208333	0	0	0.0263158	0	0.0166667	0	0.0535714	0	0	0.0625	0	0
CM003709.1_102106476		blood	0.075	0.0754717	0.155172	0.193548	0.263158	0.212766	0.269231	0.134328	0.166667	0.142857	0.117647	0.105263	0.117647	0.160714	0.0666667	0.166667	0.0857143	0.266667		liver	0.15	0.0740741	0.114286	0.166667	0.0816327	0.166667	0.0888889	0.107692	0.0526316	0.0704225	0.133333	0.163265	0.125	0.0465116	0.169811	0.09375	0.037037	0
CM003709.1_102115364		blood	0.384615	0.463918	0.585366	0.578947	0.636364	0.7	0.513514	0.457627	0.54	0.653061	0.653846	0.766667	0.517241	0.589286	0.611111	0.6	0.772727	0.521739		liver	0.75	0.809524	0.675676	0.775	0.688889	0.723404	0.818182	0.761194	0.575	0.613333	0.719298	0.755102	0.694444	0.771429	0.666667	0.777778	0.578947	0.68
CM003709.1_102115377		blood	0.357143	0	0.317073	0.421053	0.393939	0.35	0.205128	0	0.352941	0.387755	0.461538	0.716667	0.603448	0.275862	0.263158	0.333333	0.304348	0.304348		liver	0.375	0.015873	0.243243	0.317073	0.288889	0.382979	0.340909	0.0149254	0.292683	0.253333	0.403509	0.653061	0.702703	0.305556	0.134615	0.388889	0.210526	0.230769
CM003709.1_102115417		blood	0.571429	0.721649	0.804878	1	0.787879	0.8	0.875	0.866667	0.803922	0.877551	0.730769	0.833333	0.741379	0.741379	0.842105	0.866667	0.782609	0.826087		liver	0.666667	0.68254	0.621622	0.731707	0.688889	0.574468	0.840909	0.716418	0.756098	0.72	0.754386	0.612245	0.675676	0.675676	0.653846	0.736842	0.684211	0.692308
CM003709.1_102115696		blood	0.9	0.916667	1	1	0.944444	0.761905	1	0.869565	0.944444	0.965517	0.8125	0.857143	0.956522	0.972222	1	0.95	0.903226	0.909091		liver	0.826087	0.961538	0.92	0.870968	0.888889	0.965517	0.884615	0.941176	0.958333	0.958333	0.967742	0.941176	0.861111	1	0.956522	0.95	0.939394	0.916667
CM003709.1_102115702		blood	0.9	1	0.941176	0.904762	0.944444	0.904762	0.833333	1	0.888889	0.965517	1	0.964286	0.978261	0.972222	0.909091	1	0.935484	0.909091		liver	0.826087	1	0.92	0.903226	0.925926	0.896552	0.923077	1	0.958333	0.958333	0.935484	0.941176	0.944444	0.9	0.956522	0.95	0.909091	1
CM003709.1_102126538		blood	0.631579	0.865385	0.944444	0.733333	0.857143	0.883721	0.92	0.428571	0.863636	0.833333	0.75	0.890909	0.672727	0.705882	0.941176	0.8	0.815789	0.857143		liver	0.666667	0.604167	0.617647	0.54	0.634921	0.732143	0.566265	0.285714	0.731707	0.58209	0.619048	0.66129	0.603774	0.689655	0.666667	0.5	0.744681	0.65
CM003709.1_102126636		blood	0.428571	0.557692	0.454545	0.5	0.571429	0.547619	0.32	0.538462	0.560606	0.5	0.638889	0.54386	0.581818	0.538462	0.666667	0.566667	0.540541	0.607143		liver	0.34375	0.354167	0.472222	0.4375	0.571429	0.45614	0.5	0.636364	0.439024	0.257576	0.393939	0.380952	0.333333	0.387097	0.348837	0.28	0.617021	0.45
CM003709.1_102129761		blood	0	0.0211268	0.00574713	0.0204082	0.0125786	0.00775194	0.015873	0.0137615	0.00609756	0.00478469	0.0340909	0.0145631	0.00609756	0.00534759	0.0120482	0.0119048	0.0243902	0.0422535		liver	0	0.0052356	0	0.00704225	0.0289855	0.0564516	0.0100503	0.0288462	0.0182927	0.023622	0.0201005	0.00578035	0.0340136	0.0218978	0.013986	0.0128205	0.0285714	0.028169
CM003709.1_102129809		blood	0.0111111	0.037037	0.0449438	0.0707071	0.0188679	0.0310078	0.015748	0.0182648	0.0662651	0.028169	0.0224719	0.0191388	0.0414201	0.0346535	0.0352941	0.047619	0.046875	0.0135135		liver	0.185484	0.175879	0.13	0.174825	0.209302	0.184615	0.214286	0.185185	0.155689	0.178295	0.133005	0.210227	0.144828	0.234043	0.130137	0.185185	0.109589	0.25
CM003709.1_102129841		blood	0	0	0.0225989	0.010101	0.0251572	0.0078125	0.015748	0.0228311	0	0.0141509	0	0.00956938	0.0177515	0.019802	0.0117647	0.0238095	0	0		liver	0.0806452	0.0656566	0.05	0.0699301	0.0465116	0.078125	0.057971	0.0833333	0.0658683	0.0898438	0.08	0.0621469	0.062069	0.0638298	0.0616438	0.0617284	0.0547945	0.109589
CM003709.1_102129861		blood	0.0222222	0.0675676	0.0457143	0.040404	0.056962	0.0629921	0.0551181	0.0502283	0.0722892	0.042654	0.146067	0.097561	0.0535714	0.0646766	0.0823529	0.0357143	0.078125	0.0684932		liver	0.196721	0.213198	0.17	0.170213	0.15493	0.226562	0.151961	0.204651	0.131737	0.22093	0.20603	0.16092	0.124138	0.215827	0.123288	0.2125	0.138889	0.315068
CM003709.1_102130489		blood	0.047619	0.166667	0.0689655	0.0714286	0	0	0	0.0333333	0.0512821	0.0487805	0.0434783	0.111111	0.0555556	0	0.111111	0.153846	0	0		liver	0.0454545	0.131579	0.0666667	0.0285714	0.0588235	0.0606061	0.107143	0	0.0952381	0.0263158	0.03125	0.107143	0.0465116	0.0294118	0.166667	0	0.125	0.16
CM003709.1_102130491		blood	0	0	0	0	0	0	0	0.0333333	0.025641	0.0243902	0.0869565	0	0.0277778	0	0	0	0	0		liver	0	0.105263	0.133333	0.0285714	0.0294118	0	0	0	0.047619	0	0	0.0357143	0.0465116	0.0882353	0.0833333	0	0.0833333	0
CM003709.1_102130497		blood	0	0	0.0689655	0	0	0	0	0	0	0	0.0434783	0.0222222	0.0555556	0	0.037037	0	0	0		liver	0	0.0789474	0	0	0.0588235	0.0909091	0.107143	0	0.047619	0.0526316	0	0.0714286	0.0465116	0.0588235	0.0833333	0.037037	0.125	0.04
CM003709.1_102130505		blood	0	0	0.0344828	0	0	0	0	0	0	0.0243902	0	0.0222222	0	0	0.037037	0	0	0		liver	0.0454545	0.0526316	0	0.0857143	0.0882353	0.0909091	0.0357143	0	0.0952381	0.0526316	0	0.0714286	0.0465116	0.147059	0.0416667	0	0.0833333	0
CM003709.1_102130530		blood	0	0	0	0	0	0	0	0	0	0	0	0.0222222	0	0	0	0	0	0		liver	0	0	0	0	0	0.030303	0	0.025	0.047619	0	0	0.107143	0.0232558	0	0.0416667	0	0.0416667	0.0384615
CM003709.1_102130538		blood	0	0.0555556	0.0344828	0.0357143	0.0555556	0.1875	0	0	0	0	0	0.0222222	0	0.05	0.0357143	0	0	0		liver	0.0454545	0.0526316	0	0	0.0588235	0	0.0357143	0.025	0.047619	0.128205	0.0625	0.142857	0.0697674	0.0294118	0.0833333	0	0.0833333	0
CM003709.1_102130576		blood	0.0454545	0.0555556	0.0689655	0	0.111111	0	0.05	0	0.025641	0.0487805	0.0434783	0.0444444	0.0571429	0.15	0.222222	0.0769231	0.176471	0		liver	0.0454545	0.0540541	0.133333	0.0882353	0.09375	0.0606061	0.0357143	0.025641	0.05	0	0	0.178571	0.146341	0.0882353	0.0833333	0.111111	0	0.12
CM003709.1_102131009		blood	0.111111	0.0658683	0.122807	0.104167	0.210526	0.142857	0.0392157	0.0704225	0.120879	0.121951	0.0943396	0.0941176	0.084507	0.0941176	0.102564	0.108108	0.030303	0.047619		liver	0.0769231	0.123077	0.170732	0.0851064	0.15625	0.0961538	0.0864198	0.125	0.0704225	0.0894309	0.0512821	0.0675676	0.0615385	0.112676	0.114286	0.0666667	0.153846	0.137931
CM003709.1_102131026		blood	0.0147059	0.0118343	0.0350877	0	0	0	0.0392157	0	0.010989	0.0120482	0	0.0116279	0.028169	0	0	0	0	0		liver	0	0.0153846	0	0	0	0.0392157	0.0125	0.0138889	0	0.008	0	0.0266667	0.0153846	0	0.0142857	0	0.0263158	0
CM003709.1_102131028		blood	0.0147059	0.0473373	0.0526316	0.0208333	0.0338983	0	0.0392157	0.0140845	0	0	0	0.0813953	0	0	0.025641	0	0.0588235	0		liver	0.025641	0.0307692	0	0	0	0.0196078	0.0617284	0.0277778	0	0.032	0.0759494	0.0666667	0.0615385	0.0140845	0.0285714	0	0.0263158	0.0689655
CM003709.1_102131033		blood	0	0.0236686	0.0526316	0	0.0169492	0	0.0196078	0	0.010989	0.0120482	0.0188679	0.0581395	0.0140845	0	0.0512821	0	0.0588235	0		liver	0.0512821	0.0461538	0	0	0.015625	0.0392157	0.037037	0	0	0.008	0.0379747	0.0133333	0.0153846	0	0	0.0434783	0.0263158	0.137931
CM003709.1_102131108		blood	0.136364	0.0212766	0	0.0625	0.102564	0	0.0952381	0	0.0416667	0.130435	0.25	0.08	0.12	0.0588235	0	0.0909091	0.0625	0		liver	0.1	0.142857	0.133333	0.0285714	0.0416667	0.214286	0	0.027027	0.2	0.0526316	0.0357143	0.119048	0.2	0.0769231	0.0333333	0.148148	0.214286	0.0588235
CM003709.1_102131112		blood	0	0.0425532	0	0	0	0	0	0	0	0	0	0.02	0.04	0.0588235	0	0	0	0		liver	0	0	0.0714286	0	0	0.0769231	0	0.0277778	0.0285714	0	0	0	0.133333	0	0	0.037037	0	0.0588235
CM003709.1_102131121		blood	0	0	0	0	0	0.037037	0	0	0	0	0	0.0196078	0	0	0	0	0	0.0666667		liver	0	0.0294118	0	0	0.0416667	0	0	0	0	0.0526316	0.0357143	0.0243902	0	0	0	0	0	0
CM003709.1_102131144		blood	0	0	0	0	0	0	0	0	0	0.0434783	0	0	0	0	0.0588235	0	0	0		liver	0	0	0.0714286	0	0	0	0	0	0	0.0263158	0	0	0	0	0	0	0	0
CM003709.1_102131167		blood	0	0	0	0	0.0512821	0.0384615	0	0	0	0	0	0	0	0	0	0	0	0		liver	0	0.0588235	0	0	0	0	0.03125	0.0277778	0.0285714	0	0.0714286	0.0487805	0	0	0	0	0	0
CM003709.1_102131173		blood	0	0	0	0	0	0	0	0	0.0434783	0	0	0.0204082	0	0	0	0	0.0625	0		liver	0	0	0	0	0.0416667	0	0	0	0	0	0.0740741	0.0243902	0	0.04	0.0322581	0	0.0833333	0
CM003709.1_102131175		blood	0	0	0	0	0	0.0384615	0	0	0	0	0	0	0	0	0.0588235	0	0	0		liver	0	0.0294118	0.0714286	0	0	0	0	0	0	0	0	0	0	0	0	0.0384615	0	0.0588235
CM003709.1_102131293		blood	0.111111	0.0340909	0.03125	0.0697674	0.1	0.12	0.0227273	0.078125	0.09375	0.084507	0.0588235	0.109589	0.115385	0.0615385	0.125	0.0645161	0.121212	0.16		liver	0.291667	0.140351	0.162791	0.128205	0.0322581	0.0625	0.06	0.0862069	0	0.148649	0.0666667	0.097561	0.0888889	0.0333333	0.0384615	0.08	0.135135	0.21875
CM003709.1_102131315		blood	0	0.0113636	0.03125	0	0	0	0	0	0	0.0138889	0	0.0273973	0.0188679	0	0	0	0	0		liver	0	0.0175439	0	0	0.0322581	0	0	0	0	0	0	0.0238095	0.0222222	0	0	0.0384615	0.027027	0
CM003709.1_102131332		blood	0	0.0568182	0	0	0	0	0	0.015625	0	0	0	0.0136986	0	0	0	0	0.0294118	0		liver	0	0.0175439	0	0.0243902	0	0	0	0	0	0.027027	0	0	0	0.0322581	0	0	0	0
CM003709.1_102131344		blood	0	0	0.03125	0	0	0.04	0.0222222	0	0	0	0	0.0136986	0	0.0147059	0	0.0322581	0	0		liver	0.0416667	0	0.0232558	0	0	0	0.02	0	0.025	0.0135135	0	0.0487805	0.0222222	0	0.0185185	0.0384615	0	0.030303
CM003709.1_102131605		blood	0.125	0.05	0	0	0	0.0689655	0	0	0.0540541	0.1	0	0.03125	0.0555556	0.0454545	0.0909091	0	0.0645161	0		liver	0	0	0	0.0526316	0.121212	0	0.111111	0.21875	0.0714286	0.037037	0	0.047619	0.0833333	0.142857	0	0.047619	0.03125	0.03125
CM003709.1_102131613		blood	0	0	0	0	0	0.0344828	0	0	0.0540541	0	0	0	0	0	0.0434783	0	0	0		liver	0	0	0	0	0.030303	0	0	0	0	0	0	0	0	0	0	0	0.09375	0
CM003709.1_102131620		blood	0.0526316	0	0	0	0	0	0	0	0	0	0	0	0	0	0	0	0	0		liver	0.0588235	0.0384615	0	0	0	0	0	0	0.0357143	0	0	0	0	0	0	0	0	0
CM003709.1_102131630		blood	0	0	0.0740741	0	0	0.0357143	0.0625	0	0	0	0	0.0625	0	0	0	0	0	0		liver	0	0	0.0384615	0	0	0	0	0	0.0344828	0	0.04	0	0	0	0.047619	0	0	0.03125
CM003709.1_102131656		blood	0	0	0	0	0	0	0	0	0.0540541	0	0.0454545	0	0	0	0	0	0.0322581	0		liver	0	0	0.0769231	0	0	0	0	0	0	0	0	0.047619	0.0416667	0	0.047619	0	0	0.03125
CM003709.1_102131673		blood	0	0.05	0.037037	0	0	0	0.0625	0.103448	0	0.0333333	0.0869565	0.0625	0.0555556	0	0.0434783	0.0588235	0	0		liver	0	0	0	0	0	0	0	0	0	0	0	0	0.0416667	0	0	0	0	0.03125
CM003709.1_102131689		blood	0	0	0	0	0	0	0	0	0	0	0	0	0	0	0	0	0.0322581	0		liver	0	0	0	0	0	0	0	0	0.0344828	0	0	0	0.0416667	0	0	0	0.0606061	0
CM003709.1_102131691		blood	0	0	0	0	0	0	0	0	0	0	0	0.03125	0	0	0	0	0	0		liver	0	0	0	0	0	0	0	0.0625	0	0	0	0	0	0	0	0	0	0
CM003709.1_102131700		blood	0.0588235	0	0	0	0	0	0	0	0	0	0.0434783	0	0	0	0	0	0	0		liver	0	0	0	0	0	0	0.037037	0	0.0344828	0	0.04	0.0714286	0	0	0	0	0	0
CM003709.1_102147731		blood	0.380952	0.387755	0.5	0.555556	0.410256	0.411765	0.384615	0.4	0.409091	0.380952	0.473684	0.411765	0.434783	0.333333	0.347826	0.333333	0.48	0.363636		liver	0.166667	0.129032	0.142857	0.304348	0.219512	0.121951	0.178571	0.151515	0.184211	0.242424	0.194444	0.0909091	0.135135	0.228571	0.295455	0.0769231	0.5	0.307692
CM003709.1_102147743		blood	0.52381	0.291667	0.407407	0.5	0.564103	0.375	0.538462	0.409091	0.386364	0.487805	0.631579	0.424242	0.5	0.277778	0.565217	0.533333	0.4	0.272727		liver	0.222222	0.16129	0.238095	0.363636	0.179487	0.243902	0.214286	0.151515	0.157895	0.181818	0.25	0.03125	0.0810811	0.142857	0.204545	0.153846	0.588235	0.461538
CM003709.1_102147757		blood	0.37931	0.243902	0.338462	0.390244	0.372549	0.410714	0.291667	0.270677	0.376471	0.361446	0.529412	0.353535	0.333333	0.352941	0.307692	0.285714	0.362069	0.358974		liver	0.15625	0.19084	0.138889	0.2	0.217054	0.138889	0.153846	0.189474	0.172414	0.163934	0.247423	0.168831	0.17284	0.230769	0.235294	0.282051	0.216667	0.0888889
CM003709.1_102147760		blood	0.448276	0.282353	0.292308	0.466667	0.333333	0.508475	0.25	0.185185	0.255814	0.284091	0.490196	0.366337	0.222222	0.330097	0.365385	0.272727	0.333333	0.375		liver	0.176471	0.133333	0.138889	0.0853659	0.0992366	0.0810811	0.106383	0.0927835	0.180328	0.0731707	0.147059	0.0759494	0.13253	0.160714	0.235294	0.125	0.193548	0.148936
CM003709.1_102147788		blood	0.0967742	0.0941176	0.0757576	0.2	0.117647	0.20339	0.0943396	0.0588235	0.126437	0.157303	0.269231	0.168317	0.0555556	0.135922	0.0384615	0.0909091	0.233333	0.125		liver	0.0147059	0.0294118	0.0555556	0.0609756	0.0151515	0.0135135	0.0210526	0.0721649	0.0655738	0.0403226	0.0882353	0.0253165	0.0240964	0.0357143	0	0.0731707	0.0322581	0.0638298
CM003709.1_102147802		blood	0.28125	0.423529	0.242424	0.444444	0.294118	0.423729	0.245283	0.205882	0.310345	0.314607	0.403846	0.425743	0.311111	0.38835	0.423077	0.136364	0.35	0.384615		liver	0.102941	0.0735294	0.194444	0.121951	0.113636	0.108108	0.0526316	0.103093	0.213115	0.129032	0.156863	0.177215	0.0843373	0.142857	0.228571	0.195122	0.209677	0.148936
CM003709.1_102147834		blood	0.1875	0.258824	0.25	0.511111	0.294118	0.338983	0.25	0.227941	0.264368	0.318182	0.411765	0.316832	0.188889	0.330097	0.307692	0.26087	0.316667	0.333333		liver	0.102941	0.11194	0.180556	0.097561	0.0606061	0.0945946	0.0526316	0.103093	0.131148	0.137097	0.176471	0.101266	0.13253	0.142857	0.142857	0.146341	0.16129	0.130435
CM003709.1_102149295		blood	0.625	0.7	0.708333	0.55	0.73913	0.619048	0.884615	0.785714	0.893617	0.764706	0.730769	0.851852	0.694444	0.730769	0.952381	0.866667	0.555556	0.764706		liver	0.608696	0.694444	0.857143	0.764706	0.674419	0.702703	0.722222	0.697674	0.806452	0.604651	0.594595	0.794872	0.8125	0.8	0.764706	0.428571	0.9375	0.75
CM003709.1_102149372		blood	0.833333	0.857143	0.88	0.736842	0.884615	1	0.76	0.857143	0.829787	0.75	0.807692	0.888889	0.888889	0.807692	0.904762	0.933333	0.777778	0.764706		liver	0.956522	0.666667	0.857143	0.882353	0.674419	0.837838	0.833333	0.953488	0.903226	0.772727	0.72973	0.842105	0.9375	0.9	0.676471	0.909091	0.78125	0.8125
CM003709.1_102176228		blood	0.117647	0.0810811	0.0222222	0.125	0.08	0.0277778	0.0526316	0.0588235	0.0175439	0.0892857	0.0487805	0	0	0.0555556	0.121212	0.0454545	0.06	0		liver	0.375	0.261538	0.25	0.35	0.480519	0.326923	0.530612	0.160714	0.327586	0.245902	0.102041	0.232558	0.238095	0.244444	0.25	0.176471	0.297297	0.276596
CM003709.1_102176246		blood	0.0555556	0	0	0.09375	0.08	0.0833333	0	0	0.0350877	0.0178571	0	0	0.0227273	0.0571429	0.0294118	0	0.0384615	0		liver	0.321429	0.469697	0.375	0.583333	0.753247	0.480769	0.510204	0.214286	0.362069	0.52459	0.34	0.44186	0.44186	0.488889	0.166667	0.294118	0.324324	0.319149
CM003709.1_102176283		blood	0	0	0	0.121212	0.0784314	0.0277778	0	0.0392157	0	0	0	0	0.0227273	0	0	0	0.0384615	0.111111		liver	0.267857	0.257576	0.1875	0.35	0.454545	0.288462	0.367347	0.160714	0.327586	0.327869	0.12	0.186047	0.186047	0.311111	0.229167	0.117647	0.108108	0.212766
CM003709.1_102176293		blood	0.111111	0	0.0666667	0.0606061	0.137255	0.0277778	0.0789474	0.0196078	0.0877193	0.127273	0.0243902	0.02	0	0.138889	0.114286	0	0.0961538	0		liver	0.589286	0.651515	0.583333	0.716667	0.87013	0.576923	0.693878	0.232143	0.551724	0.783333	0.34	0.465116	0.404762	0.688889	0.375	0.5	0.459459	0.52
CM003709.1_102176298		blood	0.0277778	0	0	0.0909091	0.0784314	0.0857143	0.0263158	0.0196078	0	0.0181818	0	0	0.0227273	0.0277778	0.0857143	0	0.0384615	0		liver	0.553571	0.545455	0.541667	0.683333	0.766234	0.519231	0.612245	0.214286	0.62069	0.590164	0.3	0.395349	0.302326	0.466667	0.291667	0.411765	0.432432	0.5
CM003709.1_102176657		blood	0.928571	0.819672	0.952381	1	0.90625	1	0.851852	0.921053	0.731707	0.75	0.75	0.740741	0.823529	0.878049	0.869565	0.733333	0.842105	0.8		liver	0.583333	0.727273	0.5	0.806452	0.818182	0.75	0.892857	0.652174	0.588235	0.769231	0.314815	0.772727	0.538462	0.666667	0.55	0.722222	0.642857	0.846154
CM003709.1_102176668		blood	0.428571	0.353846	0.416667	0.388889	0.571429	0.5	0.444444	0.578947	0.268293	0.464286	0.4	0.259259	0.5	0.365854	0.391304	0.533333	0.684211	0.533333		liver	0.24	0.606061	0.285714	0.483871	0.571429	0.322581	0.535714	0.282609	0.294118	0.403846	0.12963	0.454545	0.230769	0.291667	0.325	0.333333	0.357143	0.230769
CM003709.1_102176678		blood	0.571429	0.492308	0.416667	0.666667	0.628571	0.5	0.518519	0.578947	0.390244	0.446429	0.5	0.259259	0.588235	0.512195	0.391304	0.2	0.526316	0.4		liver	0.44	0.454545	0.357143	0.483871	0.571429	0.28125	0.392857	0.326087	0.176471	0.365385	0.203704	0.227273	0.153846	0.333333	0.225	0.5	0.357143	0.230769
CM003709.1_102176728		blood	0.533333	0.692308	0.75	0.705882	0.828571	0.6	0.592593	0.702703	0.804878	0.660714	0.7	0.592593	0.794118	0.666667	0.695652	0.8	0.894737	0.5		liver	0.6	0.545455	0.5	0.677419	0.787879	0.59375	0.821429	0.543478	0.294118	0.615385	0.388889	0.590909	0.384615	0.375	0.5	0.5	0.5	0.923077
CM003709.1_102176731		blood	0.428571	0.6875	0.681818	0.529412	0.676471	0.4	0.592593	0.756757	0.589744	0.696429	0.5	0.461538	0.852941	0.615385	0.5	0.6	0.736842	0.0714286		liver	0.12	0.375	0.214286	0.387097	0.393939	0.5	0.428571	0.369565	0.0588235	0.313725	0.222222	0.318182	0.346154	0.25	0.4	0.588235	0.428571	0.461538
CM003709.1_102186084		blood	0.0625	0.0537634	0.0877193	0	0.133333	0.1	0.0625	0.0392157	0.101449	0.101695	0.166667	0.0985915	0.153846	0.0410959	0.0333333	0.21875	0.0740741	0.166667		liver	0.731707	0.692308	0.727273	0.673469	0.822222	0.727273	0.910714	0.694118	0.673077	0.674699	0.875	0.622951	0.761905	0.790698	0.650794	0.771429	0.575758	0.705882
CM003709.1_102186094		blood	0	0.0108696	0	0	0.0333333	0	0	0.0196078	0.0289855	0.0338983	0	0	0	0	0	0	0	0.111111		liver	0.731707	0.681818	0.69697	0.714286	0.755556	0.8	0.821429	0.593023	0.557692	0.705882	0.763636	0.278689	0.47619	0.697674	0.619048	0.771429	0.515152	0.742857
CM003709.1_102186144		blood	0.0980392	0.0967742	0.0689655	0.0769231	0.0645161	0.075	0.151515	0.12	0.101449	0.0847458	0.166667	0.0416667	0.0943396	0.08	0.0666667	0.125	0.148148	0.111111		liver	0.785714	0.681818	0.69697	0.734694	0.822222	0.709091	0.928571	0.697674	0.692308	0.744186	0.839286	0.655738	0.825397	0.727273	0.68254	0.885714	0.575758	0.742857
CM003709.1_102186156		blood	0.0196078	0.0217391	0.0175439	0.102564	0	0	0	0.0588235	0	0.0169492	0.0555556	0.0138889	0	0.0133333	0	0	0	0		liver	0.666667	0.575758	0.575758	0.632653	0.666667	0.690909	0.857143	0.651163	0.607843	0.616279	0.767857	0.639344	0.777778	0.659091	0.587302	0.735294	0.515152	0.685714
CM003709.1_102187761		blood	0.0789474	0.101852	0.0294118	0.128205	0.107143	0.121212	0.148148	0.037037	0.171429	0.119048	0.227273	0.121212	0.21875	0.0892857	0.0454545	0.125	0.0588235	0.230769		liver	0.5	0.219512	0.347826	0.333333	0.121212	0.225806	0.361111	0.217391	0.153846	0.25	0.1875	0.266667	0.25	0.305556	0.162162	0.230769	0.3125	0.181818
CM003709.1_102187802		blood	0	0.0181818	0	0	0	0	0	0	0	0	0	0	0	0	0	0	0	0		liver	0.35	0.348837	0.291667	0.378378	0.1875	0.258065	0.432432	0.282609	0.230769	0.295082	0.354167	0.4	0.3125	0.405405	0.289474	0.307692	0.25	0.181818
CM003709.1_102187825		blood	0	0	0	0	0	0	0	0	0	0	0.0454545	0	0	0	0	0	0	0		liver	0.157895	0.116279	0.166667	0.27027	0.0625	0.193548	0.351351	0.195652	0.153846	0.220339	0.166667	0.177778	0.1875	0.324324	0.189189	0.192308	0.125	0.0909091
CM003709.1_102197745		blood	0.827586	0.850394	0.926829	0.862745	0.854545	0.907407	0.967213	0.940594	0.888889	0.868687	0.814815	0.921348	0.846847	0.871795	0.852459	0.895833	0.835616	0.854545		liver	0.816667	0.677778	0.637931	0.581081	0.598039	0.658537	0.643564	0.715596	0.744186	0.622222	0.649351	0.7	0.710145	0.64	0.769231	0.720588	0.641509	0.720588
CM003709.1_102197787		blood	0.62069	0.527559	0.573171	0.615385	0.571429	0.703704	0.42623	0.49505	0.46	0.64	0.527273	0.58427	0.6875	0.628205	0.52459	0.5	0.726027	0.5		liver	0.316667	0.2	0.448276	0.283784	0.362745	0.283951	0.281553	0.357798	0.383721	0.388889	0.324675	0.475	0.405797	0.36	0.369231	0.338235	0.444444	0.441176
CM003709.1_102197793		blood	0.931034	0.952756	0.914634	0.941176	0.909091	0.907407	0.918033	0.940594	0.91	0.95	0.927273	0.955056	0.946429	0.935897	0.95082	0.9375	0.930556	0.962963		liver	0.766667	0.744444	0.741379	0.810811	0.705882	0.753086	0.76699	0.743119	0.744186	0.744444	0.818182	0.790123	0.84058	0.706667	0.765625	0.75	0.907407	0.808824
CM003709.1_102197797		blood	1	0.912698	0.914634	0.980392	0.946429	0.962963	0.918033	0.930693	0.86	0.85	0.890909	0.94382	0.955357	0.935897	0.934426	0.875	0.931507	0.981481		liver	0.85	0.788889	0.827586	0.783784	0.794118	0.839506	0.747573	0.798165	0.813953	0.855556	0.857143	0.82716	0.913043	0.773333	0.846154	0.882353	0.87037	0.882353
CM003709.1_102197817		blood	0.62069	0.769841	0.82716	0.705882	0.607143	0.685185	0.754098	0.693069	0.762887	0.73	0.672727	0.755556	0.873874	0.75641	0.8	0.729167	0.821918	0.759259		liver	0.542373	0.337079	0.448276	0.366197	0.405941	0.444444	0.495146	0.476636	0.476744	0.625	0.415584	0.443038	0.42029	0.493333	0.515625	0.58209	0.574074	0.544118
CM003709.1_102283710		blood	0.661538	0.741935	0.55	0.606742	0.671233	0.676471	0.67619	0.387387	0.66129	0.633803	0.546392	0.653543	0.58156	0.721805	0.409091	0.4375	0.700637	0.594203		liver	0.407407	0.503497	0.404762	0.425373	0.423841	0.52	0.5	0.255319	0.463235	0.466165	0.421488	0.466667	0.441176	0.551181	0.5	0.283784	0.447917	0.514019
CM003709.1_102283730		blood	0.184615	0.218085	0.246914	0.269663	0.133333	0.300971	0.198113	0.178571	0.16129	0.176056	0.14433	0.19685	0.171429	0.155556	0.121212	0.153846	0.24359	0.15942		liver	0.157407	0.118881	0.126984	0.0977444	0.0993377	0.072	0.129496	0.105634	0.116788	0.0601504	0.0743802	0.0761905	0.0980392	0.149606	0.0865385	0.04	0.0520833	0.17757
CM003709.1_102283777		blood	0.53125	0.619048	0.475	0.674157	0.48	0.666667	0.580952	0.410714	0.540323	0.514085	0.489583	0.609375	0.568345	0.626866	0.469697	0.292308	0.522581	0.632353		liver	0.485981	0.405594	0.31746	0.328358	0.377483	0.368	0.369565	0.297872	0.463235	0.393939	0.371901	0.359223	0.534653	0.531746	0.378641	0.266667	0.326316	0.411215
CM003709.1_102283785		blood	0.190476	0.239362	0.253165	0.370787	0.22973	0.431373	0.209524	0.183486	0.295082	0.211268	0.166667	0.265625	0.230216	0.300752	0.106061	0.169231	0.324675	0.323529		liver	0.169811	0.195804	0.168	0.112782	0.112583	0.168	0.0869565	0.148936	0.150376	0.075188	0.0916667	0.0882353	0.147059	0.126984	0.0970874	0.08	0.15625	0.216981
CM003709.1_102285203		blood	0.1	0.166667	0.1	0.133333	0.26087	0.2	0.1	0.125	0.153846	0.0857143	0.25	0	0.333333	0.0625	0	0.357143	0	0.0588235		liver	0	0.0714286	0.2	0.105263	0.047619	0.137931	0.173913	0.0526316	0.217391	0.0285714	0.107143	0.0689655	0.166667	0.0833333	0	0.0909091	0	0.2
CM003709.1_102285209		blood	0	0.0416667	0.1	0	0	0.142857	0	0.0416667	0	0	0	0	0.0555556	0	0.0714286	0	0	0		liver	0	0	0	0	0	0.0344828	0	0	0	0.0285714	0	0	0	0.166667	0	0	0	0
CM003709.1_102285214		blood	0.047619	0.125	0	0.133333	0	0.047619	0.1	0.0416667	0.0384615	0.142857	0.125	0.0952381	0.0555556	0.25	0	0.142857	0.0625	0.117647		liver	0.210526	0.0714286	0	0.105263	0.0952381	0	0	0.0526316	0.125	0	0.206897	0.103448	0.0555556	0	0.105263	0	0.142857	0
CM003709.1_102285228		blood	0	0	0.05	0	0.0434783	0.047619	0	0.0416667	0	0	0	0	0	0.0625	0.0714286	0	0.0625	0		liver	0.0526316	0	0	0	0	0	0	0.0526316	0	0	0	0.0689655	0	0	0	0	0	0
CM003709.1_102285232		blood	0	0.0833333	0	0.0666667	0	0	0	0	0.0384615	0	0	0	0.0555556	0.0625	0	0.0714286	0	0.0588235		liver	0	0.0238095	0	0	0	0.0333333	0	0	0	0.0285714	0.0689655	0	0.0555556	0	0	0.0909091	0	0
CM003709.1_102285255		blood	0	0.04	0	0	0.0434783	0.05	0.1	0	0	0.0285714	0	0.0952381	0	0	0.142857	0.0714286	0.0625	0.0555556		liver	0	0	0	0	0	0	0	0	0.0416667	0	0	0	0	0	0	0	0	0
CM003709.1_102285280		blood	0	0.0869565	0.0526316	0	0	0.05	0	0.0416667	0	0.0857143	0	0	0	0	0	0.0714286	0	0.0555556		liver	0	0	0	0.105263	0	0.0666667	0.0434783	0	0	0	0	0	0	0	0	0.0909091	0	0.1
CM003709.1_102285286		blood	0.0588235	0.0434783	0.0526316	0.2	0	0.05	0.2	0.0833333	0.0384615	0.0571429	0	0.0952381	0.0555556	0	0.214286	0.0714286	0.0625	0.166667		liver	0.105263	0	0	0	0.047619	0	0.130435	0.105263	0.0833333	0.0571429	0.0344828	0	0	0	0	0.363636	0.0714286	0
CM003709.1_102285290		blood	0.0588235	0	0	0.0666667	0	0	0	0.0416667	0.0769231	0.0857143	0	0	0	0	0	0	0	0		liver	0	0.047619	0	0.0526316	0	0	0.0434783	0	0	0.0285714	0.0344828	0	0	0	0	0.0909091	0	0
CM003709.1_102285296		blood	0	0.0434783	0.0526316	0	0	0.05	0	0	0	0	0	0	0	0	0.0769231	0	0.0625	0.0555556		liver	0	0	0	0	0	0	0.0869565	0	0.0416667	0	0.0344828	0	0	0	0.0526316	0	0	0
CM003709.1_102285299		blood	0	0.0869565	0	0	0	0	0	0	0	0.0285714	0	0	0	0	0	0	0	0		liver	0	0.0238095	0	0	0	0	0	0	0.0416667	0	0	0	0	0.0909091	0	0	0	0
CM003709.1_102286392		blood	0	0.0169492	0	0	0	0	0	0	0	0	0	0	0	0	0	0	0	0		liver	0.0588235	0.0384615	0.0555556	0	0	0	0	0	0	0.0666667	0	0	0	0	0.0222222	0	0	0
CM003709.1_102286401		blood	0.0357143	0.0338983	0.107143	0	0	0	0	0	0	0.03125	0	0	0	0	0.0625	0	0	0		liver	0	0	0.0555556	0.0322581	0	0	0	0.0263158	0	0	0.0232558	0	0.0555556	0	0	0	0.0555556	0
CM003709.1_102286407		blood	0.0357143	0	0.107143	0	0	0.115385	0	0	0.04	0	0.0714286	0.047619	0	0	0.1875	0	0	0.0833333		liver	0	0	0	0	0	0.0555556	0	0.0263158	0	0	0	0	0.0277778	0.0689655	0.0227273	0	0	0
CM003709.1_102286417		blood	0.0714286	0.0169492	0	0	0	0.153846	0	0	0.04	0.0625	0	0	0.0740741	0.0208333	0	0	0	0		liver	0.0588235	0	0	0.0322581	0	0.0277778	0	0.0526316	0	0.0333333	0.0465116	0	0	0.103448	0.0454545	0	0	0
CM003709.1_102286424		blood	0	0.0169492	0.0357143	0	0	0	0	0	0.08	0	0.0714286	0	0.111111	0.0625	0	0	0	0		liver	0	0	0	0	0.0434783	0.0277778	0	0.0526316	0	0	0.0697674	0	0.0571429	0	0.0227273	0	0	0.0555556
CM003709.1_102286430		blood	0.142857	0	0	0	0.0555556	0.0384615	0.0588235	0.0243902	0.04	0.09375	0	0.119048	0.037037	0.0416667	0.125	0	0	0		liver	0	0	0	0	0.0434783	0.0277778	0	0.0263158	0.0384615	0.1	0	0	0	0.0344828	0.0681818	0	0.0555556	0.0555556
CM003709.1_102286441		blood	0.0714286	0.0172414	0	0	0.0555556	0	0	0.0487805	0.04	0	0.0714286	0.119048	0	0.0208333	0.0625	0.181818	0	0		liver	0.176471	0.0384615	0	0	0	0	0	0.0263158	0.0769231	0	0.0232558	0	0	0.0689655	0.0454545	0	0.111111	0.0555556
CM003709.1_102286449		blood	0.0357143	0.0344828	0.0714286	0	0	0.0384615	0	0.0487805	0	0	0	0	0	0	0	0.0909091	0	0		liver	0	0	0	0	0	0.0277778	0	0.0540541	0	0	0	0	0	0	0	0	0	0.0555556
CM003709.1_102286456		blood	0.111111	0.0172414	0.142857	0	0.111111	0.0833333	0	0.0487805	0.16	0.15625	0.0714286	0.119048	0.0769231	0	0.1875	0.181818	0.1	0.363636		liver	0	0.0769231	0.0588235	0.0333333	0	0.0833333	0.0344828	0.027027	0.153846	0	0.146341	0.111111	0.171429	0	0.0227273	0.1	0.111111	0.0588235
CM003709.1_102286890		blood	0.125	0.046875	0.0454545	0.117647	0.04	0.0625	0.210526	0.0454545	0	0.0625	0	0.0888889	0.0333333	0.0769231	0.105263	0.153846	0.0625	0		liver	0	0.0967742	0.2	0.04	0.0322581	0.0322581	0.12	0	0.0434783	0.0363636	0.0740741	0	0.117647	0.0588235	0.125	0.0588235	0	0.105263
CM003709.1_102286895		blood	0.0416667	0.125	0.136364	0	0.12	0	0.0526316	0	0.0689655	0.0625	0.0526316	0.0666667	0.0666667	0	0.210526	0	0.3125	0		liver	0.047619	0.0645161	0	0	0	0	0.12	0.0588235	0.130435	0.0363636	0	0	0	0.0588235	0.125	0	0	0.0526316
CM003709.1_102286904		blood	0	0.109375	0.0454545	0	0.04	0.25	0	0.0909091	0.137931	0.03125	0.0526316	0.133333	0.0645161	0.0512821	0.105263	0.153846	0.0625	0.0769231		liver	0.047619	0.0322581	0.05	0.04	0.0645161	0.0322581	0.12	0.0294118	0.0869565	0.0545455	0	0	0.0909091	0.117647	0.03125	0.0588235	0.166667	0
CM003709.1_102286921		blood	0.0416667	0.046875	0	0.0588235	0.08	0.0625	0	0	0	0	0	0	0.0322581	0.025641	0.0526316	0	0	0		liver	0.047619	0.0645161	0	0	0	0	0.04	0	0.0416667	0	0.111111	0	0.030303	0	0.03125	0	0	0
CM003709.1_102286930		blood	0.166667	0.109375	0	0	0.16	0.0625	0.105263	0.272727	0.241379	0.21875	0.105263	0.0652174	0.193548	0.153846	0	0.0769231	0.0666667	0.0769231		liver	0.285714	0.129032	0.047619	0.166667	0.0322581	0.0967742	0.04	0.205882	0.0416667	0.0545455	0.111111	0.227273	0.151515	0.0588235	0.129032	0.117647	0	0.0526316
CM003709.1_102286939		blood	0.0416667	0.015625	0	0	0	0	0	0.0909091	0.0344828	0	0	0.0217391	0	0	0.0526316	0	0	0		liver	0.0952381	0.0645161	0	0	0.0333333	0.0333333	0	0.0294118	0	0.0181818	0	0.0909091	0.121212	0	0.03125	0.0588235	0	0
CM003709.1_102286941		blood	0.0833333	0.046875	0.0454545	0.117647	0.12	0.0625	0.157895	0.272727	0.137931	0.125	0.210526	0.0869565	0.0322581	0.025641	0	0.153846	0.0666667	0.0769231		liver	0.142857	0.0322581	0	0.2	0.0322581	0.129032	0.08	0.0294118	0	0	0.037037	0.0454545	0.151515	0.176471	0.03125	0.0588235	0	0
CM003709.1_102286967		blood	0.166667	0.015625	0	0	0.12	0.0666667	0.0555556	0.0909091	0.107143	0.125	0.166667	0.195652	0.0666667	0.0512821	0	0	0	0		liver	0.1	0.0645161	0.047619	0	0.0967742	0.0344828	0	0	0.217391	0.0754717	0	0.0454545	0.09375	0.0588235	0	0	0.166667	0
CM003709.1_102287239		blood	0.34	0.242009	0.185185	0.202899	0.261468	0.231707	0.24375	0.301282	0.232143	0.37037	0.182927	0.309859	0.231214	0.216216	0.252632	0.115385	0.269231	0.26		liver	0.247126	0.112245	0.151042	0.180328	0.110599	0.157303	0.165	0.195531	0.14881	0.115607	0.141361	0.307229	0.305732	0.227488	0.205882	0.175439	0.174497	0.134078
CM003709.1_102287258		blood	0.862069	0.622222	0.62069	0.434783	0.56422	0.570552	0.60241	0.527027	0.630631	0.641791	0.560976	0.625	0.518519	0.594595	0.418182	0.307692	0.594203	0.503356		liver	0.574713	0.41	0.336842	0.38843	0.423963	0.376404	0.402439	0.420455	0.493902	0.402367	0.313131	0.613333	0.364865	0.474747	0.560976	0.387755	0.465753	0.413408
CM003709.1_102287268		blood	0.413793	0.377778	0.155172	0.191176	0.226852	0.225	0.216867	0.164384	0.254545	0.19403	0.146341	0.319444	0.2625	0.2	0.188679	0.25641	0.275362	0.22973		liver	0.310345	0.161616	0.147368	0.133333	0.172093	0.196629	0.209877	0.116279	0.202454	0.202381	0.141414	0.27027	0.202703	0.212121	0.327869	0.125	0.183099	0.240223
CM003709.1_102287418		blood	0.59375	0.548148	0.608108	0.561404	0.5625	0.62931	0.666667	0.576271	0.637097	0.595588	0.682353	0.752688	0.72093	0.554745	0.586667	0.365385	0.594771	0.459184		liver	0.713178	0.528169	0.585938	0.5	0.538961	0.453333	0.506849	0.651376	0.607843	0.509091	0.584	0.77193	0.60396	0.544828	0.614035	0.6125	0.610526	0.572727
CM003709.1_102287466		blood	0.363636	0.274074	0.361111	0.125	0.302083	0.26087	0.205607	0.461538	0.376	0.42963	0.282353	0.391304	0.460938	0.284672	0.36	0.28	0.333333	0.242424		liver	0.390625	0.223776	0.348837	0.203947	0.264901	0.24	0.308219	0.321101	0.257426	0.294479	0.252033	0.333333	0.366337	0.347222	0.477876	0.225	0.242105	0.381818
CM003709.1_102287475		blood	0.212121	0.142857	0.25	0.142857	0.189474	0.22807	0.196262	0.284483	0.272	0.259259	0.247059	0.380435	0.275591	0.240876	0.216216	0.12	0.309211	0.131313		liver	0.322835	0.181818	0.210938	0.184211	0.165563	0.221477	0.205479	0.275229	0.267327	0.263804	0.186992	0.327434	0.235294	0.215278	0.230088	0.15	0.231579	0.293578
CM003709.1_102287485		blood	0.352941	0.231343	0.277778	0.160714	0.260417	0.22807	0.168224	0.258621	0.278689	0.377778	0.2	0.315217	0.291339	0.270073	0.337838	0.2	0.243421	0.222222		liver	0.212598	0.195804	0.1875	0.119205	0.178808	0.153333	0.0958904	0.229358	0.212121	0.186335	0.146341	0.185841	0.254902	0.159722	0.256637	0.1625	0.189474	0.172727
CM003709.1_102287492		blood	0.794118	0.80597	0.847222	0.785714	0.927083	0.840708	0.785047	0.86087	0.845528	0.925926	0.929412	0.869565	0.865079	0.846715	0.893333	0.88	0.842105	0.777778		liver	0.889764	0.811189	0.820312	0.75	0.76	0.82	0.842466	0.807339	0.767677	0.78882	0.747967	0.821429	0.843137	0.839161	0.849558	0.8875	0.8	0.836364
CM003709.1_102287501		blood	0.857143	0.798507	0.708333	0.607143	0.694737	0.566372	0.700935	0.721739	0.631148	0.774436	0.717647	0.813187	0.761905	0.637037	0.8	0.66	0.730263	0.69697		liver	0.761905	0.755245	0.625	0.532895	0.72	0.566667	0.568493	0.633028	0.626263	0.590062	0.560976	0.654867	0.607843	0.664336	0.769912	0.6625	0.715789	0.690909
CM003709.1_102287504		blood	0.8	0.723881	0.777778	0.607143	0.852632	0.725664	0.757009	0.869565	0.770492	0.843284	0.8	0.777778	0.769841	0.725926	0.773333	0.734694	0.815789	0.727273		liver	0.873016	0.769231	0.78125	0.697368	0.72	0.753333	0.678082	0.807339	0.737374	0.78125	0.764228	0.672566	0.823529	0.748252	0.823009	0.7875	0.715789	0.8
CM003709.1_102287510		blood	0.366667	0.55303	0.680556	0.428571	0.652632	0.5625	0.448598	0.619469	0.631148	0.641791	0.564706	0.677778	0.715447	0.597015	0.706667	0.469388	0.723684	0.59375		liver	0.632	0.468531	0.453125	0.453947	0.406667	0.506667	0.496552	0.46789	0.535354	0.509317	0.45	0.460177	0.490196	0.475524	0.619469	0.443038	0.542553	0.609091
CM003709.1_102287560		blood	0.655172	0.444444	0.69697	0.555556	0.705882	0.34375	0.583333	0.694915	0.595238	0.512195	0.590909	0.658537	0.444444	0.472222	0.529412	0.571429	0.533333	0.5		liver	0.676471	0.384615	0.413793	0.25	0.352941	0.405405	0.407407	0.361111	0.466667	0.306122	0.2	0.463415	0.208333	0.233333	0.411765	0.47619	0.5	0.47619
CM003709.1_102287588		blood	0.37931	0.5	0.5625	0.388889	0.611111	0.625	0.5	0.525424	0.52381	0.658537	0.545455	0.675	0.583333	0.222222	0.352941	0.428571	0.6	0.411765		liver	0.558824	0.333333	0.482759	0.321429	0.294118	0.540541	0.444444	0.527778	0.266667	0.346939	0.235294	0.487805	0.166667	0.4	0.588235	0.333333	0.375	0.52381
CM003709.1_102287590		blood	0.344828	0.481481	0.53125	0.444444	0.333333	0.65625	0.375	0.474576	0.547619	0.487805	0.545455	0.5	0.333333	0.388889	0.470588	0.428571	0.6	0.411765		liver	0.441176	0.307692	0.413793	0.25	0.156863	0.486486	0.555556	0.333333	0.466667	0.244898	0.323529	0.439024	0.0416667	0.333333	0.617647	0.285714	0.375	0.47619
CM003709.1_102287611		blood	0.25	0.269231	0.25	0.0555556	0.111111	0.3125	0.0833333	0.322034	0.214286	0.292683	0.0952381	0.25641	0.314286	0.111111	0.0588235	0.357143	0.333333	0.147059		liver	0.205882	0.179487	0.206897	0.142857	0.137255	0.222222	0.0740741	0.138889	0.133333	0.0816327	0.121212	0.195122	0.125	0.0333333	0.235294	0.0952381	0.1875	0.285714
CM003709.1_102287620		blood	0.25	0.211538	0.53125	0.388889	0.333333	0.4375	0.25	0.559322	0.428571	0.390244	0.238095	0.358974	0.257143	0.2	0.294118	0.571429	0.533333	0.393939		liver	0.294118	0.153846	0.310345	0.142857	0.18	0.216216	0.333333	0.0833333	0.266667	0.183673	0.212121	0.195122	0.25	0.166667	0.323529	0.0952381	0.34375	0.428571
CM003709.1_102287627		blood	0.185185	0.38	0.46875	0.222222	0.333333	0.419355	0.208333	0.423729	0.285714	0.414634	0.238095	0.263158	0.428571	0.205882	0.294118	0.5	0.8	0.264706		liver	0.323529	0.263158	0.344828	0.178571	0.36	0.297297	0.222222	0.228571	0.133333	0.142857	0.363636	0.219512	0.25	0.172414	0.411765	0.285714	0.15625	0.428571
CM003709.1_102288326		blood	0.571429	0.75	0.735294	0.454545	0.666667	0.666667	0.666667	0.678571	0.722222	0.62963	0.6	0.742857	0.833333	0.741935	0.666667	0.5	0.692308	0.846154		liver	0.8125	0.555556	0.5	0.5	0.62069	0.73913	0.766667	0.702703	0.785714	0.666667	0.741935	0.611111	0.757576	0.833333	0.6	0.833333	0.533333	0.833333
CM003709.1_102288367		blood	0.625	0.714286	0.685714	0.545455	0.611111	0.333333	0.8125	0.607143	0.638889	0.481481	0.866667	0.5	0.452381	0.387097	0.916667	0.588235	1	0.769231		liver	0.375	0.407407	0.411765	0.45	0.466667	0.391304	0.533333	0.351351	0.466667	0.404762	0.4375	0.555556	0.352941	0.5	0.45	0.333333	0.466667	0.5
CM003709.1_102288375		blood	0.875	0.904762	0.942857	0.818182	0.666667	1	1	0.965517	0.694444	0.740741	0.733333	0.805556	0.809524	0.903226	1	0.823529	0.923077	1		liver	0.875	0.740741	0.941176	0.8	0.7	0.782609	0.9	0.945946	0.933333	0.857143	0.75	0.833333	0.882353	0.833333	0.8	0.833333	1	0.888889
CM003709.1_102288415		blood	0.25	0	0.0294118	0.2	0.05	0.133333	0.0625	0.0689655	0.0555556	0	0.0666667	0.0833333	0.0731707	0.0967742	0.25	0	0.153846	0.230769		liver	0	0.111111	0.117647	0.05	0.133333	0.0454545	0.0333333	0.135135	0.0666667	0.209302	0	0.111111	0.0588235	0	0.05	0.0833333	0.2	0.111111
CM003709.1_102288911		blood	0.116883	0.0939597	0.0857143	0.138889	0.0461538	0.108696	0.116667	0.146341	0.0595238	0.1	0.0487805	0.127451	0.0823529	0.09	0.225	0.2	0.235294	0.0625		liver	0.210526	0.141176	0.212766	0.111111	0.123077	0.107143	0.0882353	0.0686275	0.153846	0.147059	0.091954	0.152778	0.147541	0.107143	0.145833	0.114286	0.217391	0.0857143
CM003709.1_102288930		blood	0.155844	0.154362	0.142857	0.111111	0.107692	0.0869565	0.166667	0.170732	0.0952381	0.2	0.219512	0.186275	0.129412	0.22	0.175	0.15	0.264706	0.125		liver	0.184211	0.117647	0.166667	0.0185185	0.107692	0.0952381	0.117647	0.0686275	0.138462	0.107843	0.133333	0.138889	0.112903	0.178571	0.135417	0.171429	0.173913	0.142857
CM003709.1_102288941		blood	0.181818	0.167785	0.171429	0.138889	0.287879	0.108696	0.2	0.207317	0.202381	0.11	0.219512	0.186275	0.152941	0.26	0.2	0.3	0.147059	0.25		liver	0.210526	0.176471	0.166667	0.0185185	0.2	0.130952	0.0882353	0.176471	0.138462	0.117647	0.188889	0.152778	0.177419	0.210526	0.154639	0.2	0.173913	0.114286
CM003709.1_102288978		blood	0.168831	0.0878378	0.0285714	0.138889	0.0909091	0.0666667	0.118644	0.0740741	0.0833333	0.141414	0.0731707	0.118812	0.105882	0.125	0.075	0.0526316	0.0606061	0.0625		liver	0.0810811	0.0823529	0.108696	0.037037	0.15873	0.182927	0.102941	0.128713	0.138462	0.0707071	0.11236	0.126761	0.0819672	0.0350877	0.104167	0.147059	0.0869565	0.147059
CM003709.1_102289257		blood	0.0909091	0.173913	0.296296	0.0714286	0	0.173913	0.0625	0.333333	0.25	0.214286	0.333333	0.170732	0.166667	0.128205	0.333333	0.0625	0.307692	0.157895		liver	0.12	0	0.125	0.125	0.0833333	0.128205	0.0555556	0.0857143	0.357143	0.153846	0.16	0.189189	0.0454545	0.0666667	0.166667	0.148148	0.384615	0.208333
CM003709.1_102289297		blood	0.0909091	0.456522	0.111111	0	0.2	0.0909091	0.25	0.151515	0.4	0.107143	0.0952381	0.146341	0.0930233	0.102564	0.454545	0.133333	0.0384615	0.105263		liver	0.04	0.107143	0.294118	0.08	0.0833333	0	0.0833333	0.111111	0.0714286	0	0.0769231	0.0810811	0.136364	0.0666667	0	0.037037	0.285714	0.208333
CM003709.1_102289300		blood	0.5	0.391304	0.407407	0.285714	0.3	0.272727	0.266667	0.363636	0.25	0.25	0.47619	0.512195	0.325581	0.282051	0.454545	0.266667	0.269231	0.526316		liver	0.12	0.5	0.176471	0.12	0.305556	0.209302	0.0833333	0.138889	0.285714	0.230769	0.192308	0.297297	0.0909091	0.133333	0.225806	0.111111	0.428571	0.208333
CM003709.1_102289305		blood	0.227273	0.543478	0.222222	0.0714286	0.2	0.318182	0.0625	0.333333	0.25	0.25	0.285714	0.195122	0.255814	0.179487	0.363636	0.4	0.269231	0.473684		liver	0.16	0.142857	0.235294	0.04	0.111111	0.0232558	0.138889	0.222222	0	0.115385	0.153846	0.162162	0.181818	0.0666667	0.0645161	0.111111	0.214286	0.125
CM003709.1_102289320		blood	0.0909091	0.170213	0.222222	0.142857	0.2	0.380952	0.25	0.30303	0.2	0.285714	0.142857	0.121951	0.162791	0.125	0.409091	0.2	0.36	0.210526		liver	0.12	0.25	0.176471	0.0384615	0.277778	0.0465116	0.194444	0.194444	0.142857	0.153846	0.153846	0.162162	0.318182	0.2	0.129032	0.185185	0.214286	0.166667
CM003709.1_102289334		blood	0.318182	0.276596	0.222222	0.142857	0.2	0.333333	0.25	0.484848	0.25	0.321429	0.380952	0.341463	0.116279	0.3	0.272727	0.4	0.5	0.380952		liver	0.16	0.25	0.235294	0.153846	0.166667	0.209302	0.333333	0.194444	0.142857	0.115385	0.153846	0.297297	0.0909091	0.4	0.225806	0.185185	0.5	0.208333
CM003709.1_102289354		blood	0	0.0638298	0.111111	0.0714286	0.1	0	0	0.0909091	0.05	0.0714286	0.047619	0	0.0930233	0.025	0.0909091	0.0666667	0	0.047619		liver	0.04	0.0714286	0.0588235	0.0833333	0.0833333	0	0.0833333	0.0277778	0.0769231	0	0.0769231	0.0540541	0.0454545	0.0714286	0.0909091	0.111111	0	0
CM003709.1_102289544		blood	0.0425532	0.129944	0.0714286	0.0857143	0.115942	0.2	0.182927	0.164835	0.106383	0.168675	0.183673	0.0982143	0.210526	0.0740741	0.0434783	0.146341	0.148936	0.117647		liver	0.155556	0.108434	0.0869565	0.166667	0.1	0.162791	0.0582524	0.1	0.119048	0.0977444	0.0932203	0.116505	0.0588235	0.0606061	0.16129	0.0243902	0.0810811	0.116279
CM003709.1_102289584		blood	0.56	0.620112	0.408451	0.542857	0.536232	0.6	0.719512	0.73913	0.574468	0.547619	0.647059	0.654867	0.684211	0.477064	0.521739	0.609756	0.595745	0.666667		liver	0.222222	0.301205	0.195652	0.148649	0.209877	0.395349	0.247619	0.27	0.27381	0.222222	0.226891	0.411765	0.338235	0.212121	0.225806	0.219512	0.189189	0.395349
CM003709.1_102289606		blood	0.54	0.631285	0.43662	0.608696	0.463768	0.509091	0.512195	0.48913	0.468085	0.5	0.56	0.566372	0.697368	0.37037	0.555556	0.35	0.595745	0.527778		liver	0.288889	0.39759	0.195652	0.216216	0.222222	0.197674	0.247619	0.21	0.297619	0.251852	0.226891	0.31068	0.323529	0.166667	0.344086	0.195122	0.324324	0.418605
CM003709.1_102289609		blood	0.38	0.195531	0.380282	0.449275	0.347826	0.272727	0.317073	0.282609	0.276596	0.321429	0.32	0.300885	0.355263	0.212963	0.355556	0.15	0.319149	0.25		liver	0.111111	0.0843373	0.173913	0.178082	0.17284	0.139535	0.0857143	0.0909091	0.202381	0.140741	0.10084	0.213592	0.205882	0.121212	0.217391	0.121951	0.243243	0.232558
CM003709.1_102293728		blood	0.5	0.688679	0.648148	0.727273	0.8125	0.727273	0.830508	0.743243	0.77381	0.761905	0.829268	0.727273	0.724638	0.821429	0.769231	0.655172	0.764706	0.833333		liver	0.915254	0.653333	0.816327	0.711864	0.796875	0.788732	0.84127	0.871429	0.82	0.777778	0.689189	0.828125	0.846154	0.722222	0.825397	0.785714	0.766667	0.803571
CM003709.1_102293750		blood	0.583333	0.508929	0.592593	0.571429	0.46	0.577778	0.564516	0.657895	0.55914	0.565217	0.636364	0.472727	0.569444	0.321429	0.564103	0.466667	0.735294	0.541667		liver	0.5	0.641026	0.46	0.540984	0.469697	0.567568	0.538462	0.666667	0.576923	0.5	0.626667	0.640625	0.440678	0.703704	0.514706	0.5	0.476923	0.561404
CM003709.1_102293790		blood	0.375	0.59292	0.555556	0.485714	0.6	0.644444	0.666667	0.636364	0.494624	0.550725	0.674419	0.6	0.569444	0.535714	0.487179	0.533333	0.617647	0.5		liver	0.610169	0.56962	0.54	0.5	0.538462	0.445946	0.615385	0.597222	0.433962	0.409091	0.56	0.538462	0.559322	0.566038	0.632353	0.6	0.323077	0.45614
CM003709.1_102293801		blood	0.875	0.892857	0.888889	0.885714	0.84	0.955556	0.968254	0.948052	0.935484	0.956522	0.953488	0.872727	0.902778	0.982143	0.947368	0.933333	0.882353	1		liver	0.898305	0.962025	0.86	0.919355	0.907692	0.959459	0.892308	0.944444	0.962264	1	0.933333	0.938462	0.983051	0.924528	0.985294	0.95	0.969231	0.785714
CM003709.1_102297667		blood	1	0.904762	0.960784	0.935484	0.954545	0.976744	0.933333	0.888889	0.934783	0.933333	0.954545	0.9	0.96875	0.882353	0.916667	0.8	0.964286	0.928571		liver	0.939394	0.923077	1	0.921569	0.885714	0.979167	0.944444	1	0.944444	0.940299	0.857143	0.538462	0.95	0.95	0.925926	0.833333	0.928571	0.9375
CM003709.1_102302600		blood	0.104167	0.253968	0.277778	0.225806	0.195122	0.225806	0.259259	0.236364	0.15	0.117647	0.125	0.146667	0.301587	0.0877193	0.354839	0.266667	0.193548	0.333333		liver	0.225806	0.0784314	0.2	0.195652	0.243902	0.277778	0.163265	0.203125	0.333333	0.0833333	0.177778	0.222222	0.169811	0.116279	0.0833333	0.206897	0.16129	0.392857
CM003709.1_102302656		blood	0	0.0144928	0.025	0	0.119048	0.03125	0.0357143	0.0363636	0	0	0.0588235	0	0.031746	0.101695	0.0322581	0.0333333	0	0		liver	0.0322581	0.0384615	0.08	0.0217391	0.0238095	0.0925926	0.04	0	0	0	0.0222222	0.0740741	0.0943396	0.0697674	0	0	0	0
CM003709.1_102302662		blood	0.0833333	0.130435	0.075	0.0967742	0.190476	0.28125	0.25	0.163636	0.0666667	0	0.117647	0.05	0.111111	0.118644	0.322581	0.0666667	0.0625	0.185185		liver	0.129032	0.196078	0.08	0.195652	0.190476	0.166667	0.18	0.125	0.0512821	0.15	0.111111	0.037037	0.132075	0.0465116	0.1875	0.137931	0.151515	0.0357143
CM003709.1_102302687		blood	0.104167	0.246377	0.0769231	0.16129	0.166667	0.28125	0.214286	0.0909091	0.0833333	0	0	0.125	0.0952381	0.118644	0.0645161	0.0666667	0.09375	0.037037		liver	0.225806	0.230769	0.24	0.217391	0.119048	0.240741	0.32	0.238095	0.0512821	0.183333	0.272727	0.148148	0.0754717	0.116279	0.25	0.111111	0.333333	0.0357143
CM003709.1_102304802		blood	0	0	0.0212766	0	0	0	0	0	0	0.0133333	0	0	0	0	0	0	0.0344828	0		liver	0	0	0	0.027027	0	0	0	0	0	0	0	0.0204082	0	0	0	0	0.0294118	0.0357143
CM003709.1_102304827		blood	0	0	0	0.0294118	0	0	0	0	0	0	0	0	0.0172414	0.0266667	0	0	0.0344828	0		liver	0	0	0.0227273	0	0	0	0	0.0147059	0	0	0	0	0	0	0	0	0	0
CM003709.1_102304852		blood	0.025	0.0254237	0	0	0	0	0	0	0	0.0133333	0	0	0.0172414	0	0	0	0	0		liver	0	0	0	0	0	0	0	0.0147059	0	0.0140845	0	0.0204082	0.0217391	0	0	0.0416667	0	0
CM003709.1_102304868		blood	0.0512821	0.0847458	0.0851064	0.0294118	0.125	0.127273	0.0638298	0.123077	0.15	0.226667	0.166667	0.219512	0.12069	0.106667	0.0555556	0.0454545	0.214286	0.153846		liver	0.0967742	0.0526316	0.181818	0.0810811	0.108696	0.0444444	0.14	0.0923077	0.078125	0.0285714	0.0847458	0.0408163	0.195652	0.0784314	0.109375	0.0833333	0.151515	0.0714286
CM003709.1_102304925		blood	0	0	0	0	0	0	0	0	0.0107527	0	0	0.0227273	0	0	0	0	0	0.0333333		liver	0	0	0	0.0178571	0	0	0	0	0	0	0	0.0169492	0	0	0	0	0	0
CM003709.1_102304945		blood	0	0.0506329	0	0.08	0.0357143	0	0.0425532	0.0123457	0.0430108	0.0365854	0	0	0.0277778	0	0.0625	0	0.025	0		liver	0	0.047619	0.025641	0.0175439	0	0.0172414	0.0149254	0.0117647	0.0517241	0.0392157	0	0.0169492	0.0307692	0.025641	0.0192308	0	0.0465116	0
CM003709.1_102304954		blood	0	0	0	0	0	0	0.0212766	0	0	0.0119048	0	0	0	0	0	0.0454545	0.025	0		liver	0	0	0	0	0	0	0	0	0.0172414	0	0	0	0	0.0128205	0	0	0	0
CM003709.1_102304965		blood	0	0	0	0	0	0.0263158	0.0425532	0.037037	0	0	0	0.0113636	0	0	0	0	0	0.0322581		liver	0.0789474	0.031746	0	0.0175439	0.0136986	0.0175439	0	0.0235294	0	0	0.0224719	0	0	0.0128205	0	0.0208333	0	0
CM003709.1_102304981		blood	0	0	0	0	0	0	0	0	0	0	0	0	0	0.016129	0	0	0	0		liver	0	0.015873	0	0	0	0	0	0	0	0	0	0.0169492	0	0.0128205	0	0	0	0
CM003709.1_102305004		blood	0	0	0	0	0	0	0.0212766	0.0123457	0	0	0	0	0	0	0	0	0	0.0322581		liver	0	0	0	0.0175439	0	0	0.0298507	0	0.0172414	0	0	0	0	0	0	0	0	0
CM003709.1_102305010		blood	0	0	0	0	0	0	0	0	0	0	0	0	0	0.016129	0	0	0	0		liver	0	0	0	0	0	0	0	0	0.0517241	0	0	0	0	0.0128205	0	0	0.0232558	0
CM003709.1_102305015		blood	0	0	0.047619	0	0	0	0	0.0123457	0	0	0	0	0	0	0	0	0	0		liver	0	0	0	0	0.0136986	0	0	0	0	0	0	0	0	0	0	0	0	0
CM003709.1_102305020		blood	0.136364	0.0379747	0.190476	0	0.0344828	0.1	0.0425532	0.0740741	0.0659341	0.0361446	0.0731707	0.0689655	0.027027	0.12069	0.125	0.047619	0.075	0.16129		liver	0.027027	0.0483871	0.102564	0.0526316	0.125	0.0357143	0.0606061	0.0595238	0.0535714	0.117647	0	0.0701754	0.0625	0.0769231	0.0754717	0.0425532	0.0238095	0.0384615
CM003709.1_102305535		blood	0.153846	0.04	0.181818	0.0416667	0.0714286	0	0.0857143	0.0769231	0.135135	0.184211	0.138889	0.104167	0.193548	0.0930233	0.133333	0	0.0714286	0.3		liver	0.04	0.105263	0.0416667	0.15	0.138889	0.0576923	0.138889	0.0952381	0.121212	0.0196078	0.0833333	0.0434783	0.185185	0.0416667	0.139535	0.0357143	0.208333	0
CM003709.1_102305540		blood	0	0	0	0	0	0	0	0.025	0	0	0	0	0	0	0.0666667	0	0	0		liver	0	0	0	0	0	0	0	0	0	0	0.027027	0	0	0	0	0	0	0
CM003709.1_102305557		blood	0.0512821	0.06	0	0.0416667	0.0357143	0	0.0285714	0.075	0	0.0526316	0	0.0208333	0	0.0227273	0	0	0.0357143	0		liver	0	0	0	0.0487805	0.0526316	0.0555556	0.0555556	0.0465116	0.030303	0.0392157	0	0.0212766	0	0	0	0	0.0833333	0
CM003709.1_102305603		blood	0.0512821	0	0	0	0	0	0.0571429	0	0	0	0	0	0	0	0	0	0	0		liver	0	0	0	0.05	0.0263158	0	0	0	0	0.0196078	0	0	0	0	0	0	0	0.0263158
CM003709.1_102305719		blood	0.102041	0.0867347	0.15493	0.166667	0.0625	0.173077	0.0793651	0.0795455	0.126316	0.0909091	0.0227273	0.0614035	0.152941	0.111111	0.0638298	0.03125	0.0606061	0.125		liver	0.05	0.157143	0.116279	0.136364	0.111111	0.0853659	0.0824742	0.136364	0.107692	0.111111	0.112245	0.170213	0.134615	0.046875	0.078125	0.0196078	0.0727273	0.153846
CM003709.1_102305766		blood	0	0.0461538	0	0	0.04	0	0	0.0222222	0.0208333	0.011236	0.0425532	0.0442478	0	0.049505	0.0416667	0.09375	0.030303	0.0625		liver	0.075	0.0285714	0.0681818	0.0909091	0.0153846	0.0121951	0.0412371	0.0720721	0.046875	0.0689655	0.0808081	0.0918367	0.0392157	0.046875	0.0298507	0.0784314	0.0185185	0.116279
CM003709.1_102305786		blood	0	0.0207254	0	0	0	0	0	0.011236	0.0105263	0.0227273	0	0.0183486	0.0117647	0	0	0	0	0.0625		liver	0.025641	0.057971	0.119048	0	0.046875	0.0121951	0.0210526	0.0272727	0.0327869	0.00862069	0.020202	0	0.0588235	0	0	0.0588235	0	0
CM003709.1_102305800		blood	0.0925926	0.0880829	0.0985915	0.2	0.122449	0.0384615	0.0625	0.0674157	0.0319149	0.125	0.0434783	0.0462963	0.2	0.12	0.0851064	0.0322581	0.0606061	0.03125		liver	0.205128	0.217391	0.119048	0.0681818	0.09375	0.134146	0.105263	0.181818	0.0983607	0.137931	0.0918367	0.180851	0.115385	0.129032	0.166667	0.122449	0.115385	0.097561
CM003709.1_102305802		blood	0.0555556	0.0829016	0.0422535	0	0.102041	0.0196078	0.0625	0.0674157	0.0744681	0.0340909	0	0.0462963	0.0941176	0.06	0.0217391	0.09375	0.0909091	0.03125		liver	0.153846	0.144928	0.0714286	0.0227273	0.171875	0.0487805	0.0315789	0.118182	0.0983607	0.137931	0.0816327	0.0851064	0.0192308	0.016129	0.121212	0.06	0.115385	0.0243902
CM003709.1_102305823		blood	0.0416667	0.168675	0.105263	0.212766	0.1	0.140625	0.0392157	0.106796	0.215909	0.0612245	0.0961538	0.0925926	0.156627	0.169231	0.0909091	0.0540541	0.111111	0.181818		liver	0.217391	0.287356	0.175439	0.114286	0.0921053	0.144444	0.2	0.184874	0.13253	0.14876	0.097561	0.170455	0.0434783	0.186813	0.169231	0.18	0.137931	0.246154
CM003709.1_102305870		blood	0.0576923	0.0350877	0	0	0	0.0307692	0.0588235	0.0194175	0.010989	0.030303	0	0.0178571	0	0.0298507	0	0	0.0298507	0		liver	0.0857143	0.134831	0.140351	0.142857	0.0864198	0.1	0.0555556	0.092437	0.0952381	0.0983607	0.117647	0.11236	0.0289855	0.138298	0.0746269	0.115385	0.0322581	0.169231
CM003709.1_102305877		blood	0.25	0.362573	0.322034	0.346939	0.0952381	0.307692	0.196078	0.242718	0.252747	0.262626	0.185185	0.3125	0.176471	0.268657	0.26087	0.194444	0.238806	0.363636		liver	0.5	0.606742	0.631579	0.507042	0.518519	0.566667	0.633333	0.563025	0.488095	0.655738	0.623529	0.516854	0.507246	0.595745	0.537313	0.603774	0.354839	0.584615
CM003709.1_102305919		blood	0.0769231	0.0988372	0.0677966	0.142857	0.047619	0.0615385	0.0816327	0.0776699	0.0879121	0.040404	0.037037	0.0990991	0.0581395	0.0447761	0.0888889	0.0555556	0.0597015	0.0454545		liver	0.130435	0.227273	0.285714	0.101449	0.135802	0.103448	0.211111	0.262712	0.280488	0.133333	0.22619	0.191011	0.0882353	0.148936	0.164179	0.0566038	0.112903	0.2
CM003709.1_102312069		blood	0.384615	0.758621	0.382353	0.731707	0.642857	0.62963	0.625	0.64	0.568182	0.666667	0.733333	0.673077	0.866667	0.553191	0.75	0.653846	0.444444	0.64		liver	0.782609	0.791667	0.826087	0.441176	0.795455	0.557692	0.653846	0.769231	0.583333	0.634146	0.66129	0.787879	0.809524	0.72	0.656716	0.853659	0.723404	0.878788
CM003709.1_102312080		blood	0.384615	0.735632	0.382353	0.634146	0.928571	0.666667	0.666667	0.730769	0.688889	0.807018	0.7	0.796296	0.9	0.604167	0.708333	0.730769	0.666667	0.84		liver	0.916667	0.8125	0.717391	0.617647	0.916667	0.634615	0.730769	0.826923	0.833333	0.939024	0.793651	0.787879	0.8	0.78	0.75	0.804878	0.787234	0.69697
CM003709.1_102312081		blood	0.789474	0.724138	0.529412	0.647059	0.869565	0.774194	0.44186	0.736842	0.74359	0.793651	0.578947	0.731343	0.821918	0.542857	0.71875	0.545455	0.733333	0.571429		liver	0.959184	0.793103	0.75	0.744681	0.823529	0.734043	0.734043	0.779412	0.913793	0.833333	0.80303	0.717391	0.875	0.666667	0.761194	0.821429	0.787879	0.755556
CM003709.1_102312105		blood	0.615385	0.804598	0.764706	0.833333	0.928571	0.888889	0.727273	0.826923	0.822222	0.912281	0.833333	0.796296	0.9	0.895833	0.958333	0.846154	0.833333	0.92		liver	1	0.9375	0.934783	0.882353	0.895833	0.942308	0.942308	0.961538	0.895833	0.987805	0.96875	0.909091	0.907692	0.9	0.882353	0.95122	0.93617	0.939394
CM003709.1_102312106		blood	0.736842	0.793103	0.862745	0.941176	0.869565	0.935484	0.837209	0.929825	0.910256	0.873016	0.815789	0.80597	0.863014	0.771429	0.625	0.818182	0.766667	0.75		liver	0.959184	0.931034	0.95	0.93617	0.980392	0.925532	0.893617	0.926471	0.913793	0.96875	0.863636	0.978261	0.90625	0.944444	0.893939	0.910714	0.909091	0.933333
CM003709.1_102312118		blood	0.666667	0.896552	0.818182	0.809524	0.892857	1	0.818182	0.788462	0.822222	0.947368	0.933333	0.833333	0.866667	0.75	0.791667	0.923077	0.777778	0.666667		liver	0.833333	0.770833	0.826087	0.676471	0.875	0.923077	0.865385	0.846154	0.875	0.817073	0.8	0.727273	0.815385	0.86	0.852941	0.829268	0.851064	0.848485
CM003709.1_102312119		blood	0.631579	0.818966	0.745098	0.794118	0.826087	0.870968	0.767442	0.842105	0.782051	0.84127	0.657895	0.835821	0.712329	0.871429	0.6875	0.636364	0.833333	0.714286		liver	0.857143	0.913793	0.85	0.851064	0.764706	0.904255	0.829787	0.838235	0.793103	0.75	0.787879	0.826087	0.78125	0.888889	0.835821	0.821429	0.757576	0.844444
CM003709.1_102312127		blood	1	0.94186	0.909091	0.952381	1	0.962963	0.666667	0.980769	0.866667	1	0.966667	0.944444	0.966667	0.895833	0.958333	0.961538	0.944444	0.875		liver	0.875	0.916667	0.956522	0.970588	0.979167	0.961538	0.653846	0.961538	0.979167	0.962963	0.923077	0.848485	0.96875	0.86	0.882353	0.97561	0.957447	0.909091
CM003709.1_102312128		blood	1	0.956897	0.901961	0.882353	0.869565	0.935484	0.790698	0.964912	0.948718	0.984127	0.973684	0.985075	0.90411	0.928571	0.875	0.954545	1	0.892857		liver	0.938776	0.827586	0.975	0.957447	0.960784	0.968085	0.655914	0.941176	0.931034	0.90625	0.939394	0.978261	0.953125	0.925926	1	0.927273	0.924242	0.866667
CM003709.1_102312130		blood	0.909091	0.906977	0.848485	0.952381	0.857143	0.962963	0.939394	0.941176	0.911111	0.912281	0.966667	0.925926	0.966667	0.958333	0.791667	0.961538	0.944444	0.791667		liver	1	0.9375	0.826087	0.941176	0.958333	0.730769	0.942308	0.884615	0.895833	0.876543	0.890625	0.909091	0.953125	0.9	0.838235	0.829268	0.893617	0.818182
CM003709.1_102312131		blood	0.842105	0.948276	0.882353	0.823529	0.913043	0.870968	0.883721	1	0.846154	0.904762	0.763158	0.955224	0.876712	0.842857	0.84375	0.954545	0.9	0.892857		liver	0.877551	0.913793	0.9	0.87234	0.921569	0.87234	0.946237	0.926471	0.965517	0.875	0.924242	0.804348	0.936508	0.925926	0.820896	0.946429	0.863636	0.911111
CM003709.1_102312136		blood	0.888889	0.896552	0.921569	0.970588	0.913043	0.967742	0.883721	0.982456	0.923077	0.920635	0.973684	0.909091	0.863014	0.857143	0.806452	0.818182	0.966667	0.928571		liver	0.877551	0.982456	0.925	0.93617	0.901961	0.956989	0.924731	0.897059	0.965517	0.9375	0.969697	0.847826	0.936508	0.962963	0.954545	0.875	0.924242	0.933333
CM003709.1_102323471		blood	0.0769231	0.0526316	0	0	0	0.0416667	0	0.08	0	0	0.0909091	0.176471	0.05	0	0	0.153846	0	0.111111		liver	0	0.0555556	0	0	0.0555556	0	0.04	0.0454545	0.153846	0	0.03125	0	0.1	0	0.0689655	0.0833333	0.0714286	0
CM003709.1_102323493		blood	0	0	0	0.0909091	0	0	0	0	0	0	0.0833333	0	0.05	0	0.0909091	0	0	0		liver	0	0	0	0	0	0.0526316	0	0	0	0	0.03125	0	0.1	0	0	0	0	0
CM003709.1_102323506		blood	0	0	0	0	0	0	0	0	0	0	0	0	0	0	0	0	0.047619	0		liver	0	0	0	0	0	0	0	0	0	0	0	0	0.1	0	0	0	0	0
CM003709.1_102323888		blood	0.0263158	0	0	0	0	0	0	0	0	0.0178571	0	0	0	0	0	0	0	0		liver	0	0	0.0909091	0	0	0	0	0	0	0.0135135	0	0	0	0	0	0	0	0
CM003709.1_102323909		blood	0	0	0	0.047619	0	0	0	0	0	0	0	0.027027	0	0	0	0	0	0.047619		liver	0	0	0	0	0	0	0	0.0204082	0	0.0135135	0	0	0.0588235	0	0	0	0	0
CM003709.1_102323922		blood	0	0	0	0	0.0196078	0.0434783	0	0	0	0	0	0	0	0	0	0	0	0		liver	0	0	0	0	0	0	0.02	0.02	0	0.0133333	0	0	0	0	0	0	0	0
CM003709.1_102323927		blood	0	0	0	0	0	0	0	0.0277778	0	0.0178571	0	0	0	0	0	0	0.047619	0		liver	0.0384615	0	0	0	0	0	0	0	0	0	0	0	0	0	0	0	0	0
CM003709.1_102323930		blood	0	0	0	0	0	0	0	0.0277778	0	0	0	0	0	0	0	0	0	0		liver	0	0	0	0	0	0	0	0	0	0	0	0	0	0.03125	0	0.047619	0	0
CM003709.1_102323939		blood	0	0	0	0	0	0	0	0.0285714	0	0	0	0	0	0	0	0	0	0		liver	0	0	0	0	0	0.03125	0	0.0204082	0	0	0	0	0	0	0	0	0	0
CM003709.1_102323941		blood	0	0	0.027027	0	0	0	0	0	0	0	0	0.0277778	0	0.0289855	0	0.0769231	0	0		liver	0.0384615	0	0	0.0212766	0	0	0	0	0	0	0	0	0	0	0	0	0	0.0416667
CM003709.1_102323947		blood	0.138889	0.144928	0.0789474	0	0.0196078	0.130435	0.0967742	0.0285714	0.105263	0.0727273	0.125	0.0277778	0.12963	0.0735294	0.192308	0.0769231	0.047619	0.047619		liver	0.192308	0.153846	0	0.106383	0.2	0.09375	0.06	0.0612245	0.0555556	0.0675676	0.115385	0.0740741	0.117647	0.15625	0.0923077	0.047619	0.0731707	0.0416667
CM003709.1_102330786		blood	0.108108	0.665179	0.534722	1	0.945455	0.75	0.434211	0.735099	0.672897	0.630137	0.979592	0.878788	0.690722	0.617647	0.352941	0.367347	0.62931	0.481481		liver	0.53012	0.568862	0.43617	0.928571	0.867647	0.84507	0.443114	0.539568	0.489796	0.447853	0.918033	0.884615	0.495575	0.630952	0.296703	0.375	0.34127	0.621951
CM003709.1_102330839		blood	0.363636	0.711111	0.496503	0.558824	0.785714	0.277778	0.545455	0.721854	0.775701	0.650685	0.918367	0.484848	0.71134	0.711538	0.392157	0.510204	0.525862	0.296296		liver	0.337349	0.6	0.382979	0.285714	0.882353	0.309859	0.47619	0.625899	0.7	0.573171	0.952381	0.673077	0.486726	0.724138	0.340659	0.0757576	0.31746	0.46988
CM003709.1_102330844		blood	0.295455	0.608889	0.548611	0.205882	0.642857	0.555556	0.506494	0.668874	0.504673	0.431507	0.857143	0.685714	0.670103	0.557692	0.254902	0.326531	0.612069	0.518519		liver	0.301205	0.564706	0.376344	0.595238	0.544118	0.464789	0.565476	0.553957	0.47	0.353659	0.904762	0.865385	0.522124	0.747126	0.307692	0.318182	0.34127	0.686747
CM003709.1_102330881		blood	0.522727	0.466667	0.173611	0.147059	0	0.5	0.220779	0.25	0.214953	0.344828	0.0204082	0.371429	0.164948	0.442308	0.372549	0.408163	0.198276	0.111111		liver	0.301205	0.347059	0.276596	0.47619	0	0.535211	0.208333	0.318841	0.36	0.243902	0	0.230769	0.336283	0.37931	0.351648	0.227273	0.174603	0.26506
CM003709.1_102331841		blood	0.117647	0.0967742	0.0689655	0.1	0.0588235	0.15	0.037037	0.0793651	0.0714286	0.153846	0.0833333	0.0888889	0.15	0.0357143	0.0588235	0.0555556	0.0769231	0		liver	0.105263	0.0277778	0	0.0263158	0.0625	0.103448	0.0810811	0.122449	0.04	0.112676	0.0416667	0.0512821	0.128205	0.0666667	0	0.0714286	0	0.117647
CM003709.1_102334768		blood	0.037037	0.235294	0.111111	0.0666667	0.130435	0	0.117647	0.64	0.139535	0.162791	0.4	0.153846	0	0.192308	0.192308	0.0952381	0.166667	0.4		liver	0.0588235	0.275	0	0	0.105263	0.0217391	0.15	0.37037	0.130435	0.05	0.05	0.0666667	0.166667	0.103448	0.0434783	0.121212	0.0344828	0.12
CM003709.1_102334777		blood	0	0.230769	0.148148	0	0.0869565	0	0.111111	0.615385	0.0930233	0.0930233	0.3	0.075	0	0.111111	0.0740741	0.0952381	0.125	0		liver	0.0588235	0.275	0	0	0.0526316	0	0.1	0.385965	0	0.05	0.05	0.0333333	0.0384615	0.0344828	0.0434783	0.0882353	0	0.0384615
CM003709.1_102334782		blood	0	0.230769	0.185185	0	0.0869565	0	0	0.615385	0.116279	0.139535	0.35	0.05	0	0.111111	0.148148	0.142857	0.125	0.0666667		liver	0.0882353	0.275	0	0	0.0526316	0.0212766	0.1	0.385965	0	0	0.05	0	0.0384615	0.0689655	0.0434783	0.0588235	0	0
CM003709.1_102334791		blood	0	0.211538	0.148148	0	0.0869565	0	0.0555556	0.634615	0.162791	0.116279	0.3	0.05	0	0.111111	0.111111	0.142857	0.125	0.0666667		liver	0.0588235	0.230769	0.0526316	0	0.0526316	0	0.1	0.385965	0	0.025	0.05	0.0333333	0	0.172414	0.0434783	0.0882353	0	0
CM003709.1_102334801		blood	0	0.115385	0.148148	0	0.0869565	0	0.0555556	0.576923	0.116279	0.0465116	0.1	0.05	0	0.111111	0.107143	0.0952381	0.0833333	0.133333		liver	0.0588235	0.25	0	0	0.0263158	0	0.1	0.333333	0	0.025	0.05	0.0333333	0	0.0344828	0	0.0588235	0	0
CM003709.1_102334807		blood	0	0.211538	0.0740741	0	0.0869565	0	0	0.576923	0.0930233	0.0930233	0.1	0.05	0	0.148148	0.107143	0.142857	0.125	0.0666667		liver	0	0.25	0	0	0.0526316	0	0.1	0.298246	0	0.025	0.1	0	0	0.0689655	0.0434783	0.0882353	0.0333333	0
CM003709.1_102334813		blood	0	0.230769	0.0740741	0	0.0869565	0	0	0.634615	0.116279	0.0681818	0.25	0.0512821	0	0.111111	0.103448	0.142857	0.125	0.0666667		liver	0.0588235	0.205128	0	0	0.0526316	0	0.1	0.368421	0	0.025	0.1	0.0333333	0	0.0344828	0.0434783	0.0882353	0	0
CM003709.1_102334825		blood	0	0.211538	0.148148	0	0.0869565	0	0	0.634615	0.116279	0.0909091	0.15	0.0512821	0	0.111111	0.103448	0.142857	0.125	0.0666667		liver	0	0.275	0	0	0.0526316	0	0.1	0.403509	0	0.025	0.05	0.0645161	0	0.0689655	0.0434783	0.0882353	0	0
CM003709.1_102338724		blood	0.72973	0.861111	0.775281	0.819672	0.833333	0.842105	0.922222	0.895522	0.873418	0.88806	0.897727	0.82906	0.882812	0.835821	0.8125	0.867925	0.915663	0.918367		liver	0.925532	0.820513	0.905882	0.853659	0.868966	0.837209	0.785714	0.766667	0.869231	0.836879	0.85124	0.792453	0.818966	0.833333	0.862745	0.809524	0.8	0.855263
CM003709.1_102338736		blood	0.846154	0.882759	0.88764	0.919355	0.910256	0.948052	0.9	0.875	0.936709	0.947761	0.897727	0.837607	0.876923	0.838235	0.914634	0.851852	0.904762	0.82		liver	0.918367	0.876543	0.870588	0.845528	0.911565	0.9	0.882812	0.735537	0.916031	0.797203	0.854839	0.752294	0.871795	0.833333	0.864078	0.858824	0.907407	0.907895
CM003709.1_102338811		blood	0.621622	0.710345	0.808989	0.725806	0.74026	0.753247	0.744444	0.779412	0.892405	0.849624	0.744186	0.811966	0.78626	0.683824	0.719512	0.792453	0.892857	0.84		liver	0.897959	0.776316	0.894118	0.691057	0.77551	0.755725	0.804688	0.663934	0.75969	0.762238	0.782258	0.724771	0.752137	0.787234	0.708738	0.8	0.685185	0.736842
CM003709.1_102410920		blood	0.222222	0.102041	0.152174	0.130435	0.275862	0.178571	0.166667	0.135135	0.269231	0.106383	0.0666667	0.2	0.0377358	0.0344828	0.173913	0.333333	0.230769	0.0434783		liver	0.133333	0.181818	0.152174	0.171429	0.121951	0.171875	0.0961538	0.175	0.113636	0.142857	0.196078	0.1875	0.0930233	0.0689655	0.125	0.222222	0.146341	0.222222
CM003709.1_102410928		blood	0	0.0192308	0	0	0	0	0	0	0	0	0	0	0	0	0	0	0	0		liver	0	0	0	0	0	0	0	0	0	0	0	0	0	0	0	0	0.0238095	0
CM003709.1_102410931		blood	0	0	0	0	0	0	0	0	0	0	0	0	0	0.0689655	0	0	0	0.0434783		liver	0	0	0.0217391	0.0277778	0	0.03125	0	0	0	0	0	0	0	0	0.09375	0	0	0
CM003709.1_102410952		blood	0	0.0192308	0	0	0	0	0	0	0	0	0	0	0	0	0	0	0	0.0434783		liver	0.0333333	0	0	0	0	0	0.0188679	0	0	0	0	0	0.0222222	0	0	0	0	0
CM003709.1_102410973		blood	0	0.0769231	0	0	0	0	0	0.027027	0	0	0	0	0	0	0	0	0	0		liver	0	0	0	0.0277778	0	0	0.0188679	0.025641	0	0.0153846	0	0	0.0444444	0	0.125	0.037037	0.0232558	0
CM003709.1_102410975		blood	0.05	0	0	0.0434783	0	0	0	0	0	0	0	0	0	0	0	0	0	0.0434783		liver	0	0.0454545	0	0	0.0243902	0.015625	0.0188679	0	0	0	0	0	0	0	0	0	0	0
CM003709.1_102410984		blood	0	0.0576923	0	0.0434783	0	0	0	0	0	0.0425532	0	0	0	0	0	0.0384615	0	0		liver	0	0.0454545	0	0	0	0.015625	0	0	0.0444444	0	0	0	0.0222222	0	0.09375	0	0	0.0344828
CM003709.1_102410995		blood	0	0.02	0	0	0	0	0	0	0	0	0	0	0	0	0	0	0	0		liver	0	0.0454545	0.0217391	0.0555556	0	0	0	0	0.0222222	0	0.0196078	0	0	0	0	0	0	0
CM003709.1_102410997		blood	0	0	0	0	0	0	0	0.027027	0	0.0212766	0	0	0	0.0333333	0	0	0	0		liver	0	0.0454545	0	0	0	0	0	0	0	0	0	0	0.0222222	0	0	0	0	0
CM003709.1_102411000		blood	0.0526316	0	0	0.0434783	0.0344828	0	0	0	0	0	0	0	0.0188679	0	0	0	0	0		liver	0	0.0465116	0	0	0	0	0.0188679	0	0.0222222	0	0	0	0	0	0	0	0	0
CM003709.1_102411006		blood	0.0526316	0	0	0	0	0	0	0	0	0	0	0	0	0	0	0	0	0		liver	0	0	0.0222222	0	0	0	0	0	0.0222222	0	0	0	0	0	0.03125	0	0	0.0344828
CM003709.1_102411011		blood	0	0	0	0	0	0	0	0	0	0	0	0	0	0	0	0	0	0.0434783		liver	0	0	0	0	0	0.015625	0	0	0	0	0	0	0	0	0	0	0	0
CM003709.1_102411013		blood	0	0.0576923	0	0	0	0	0	0.0285714	0	0	0	0	0.0188679	0	0	0	0	0.0434783		liver	0	0	0.0222222	0	0	0.015625	0	0.025641	0	0	0	0.0425532	0	0	0	0	0	0
CM003709.1_102411050		blood	0.1875	0.0694444	0.0930233	0.0625	0.0444444	0	0.0645161	0.0833333	0.116279	0.137255	0.153846	0.0769231	0.2	0.0576923	0.178571	0	0.111111	0.0869565		liver	0.102564	0.1	0.107143	0.111111	0.196429	0.0677966	0.181818	0.0704225	0.138889	0.142857	0.0666667	0.0952381	0.108696	0.205128	0.0967742	0.0434783	0.236842	0.0571429
CM003709.1_102411061		blood	0	0.0136986	0	0	0	0.1	0.03125	0	0.0232558	0.0196078	0	0	0.05	0.0769231	0.0357143	0	0	0.0416667		liver	0	0	0.0357143	0	0.0178571	0.0169492	0.0178571	0	0	0.0175439	0	0	0	0.025641	0	0	0	0.0277778
CM003709.1_102411082		blood	0	0.0273973	0.0232558	0.0625	0	0	0	0.0208333	0	0.0392157	0	0.0384615	0	0	0	0	0	0		liver	0.025641	0.0377358	0	0.0185185	0.0178571	0	0.0178571	0	0	0	0.0169492	0.0232558	0.0217391	0.025641	0	0	0.025641	0.0277778
CM003709.1_102411100		blood	0	0	0.0232558	0	0	0	0	0	0	0	0	0	0	0.0384615	0	0	0	0		liver	0	0	0	0	0.0357143	0	0	0	0	0	0	0	0	0	0	0	0	0
CM003709.1_102411104		blood	0	0	0	0	0	0	0	0	0	0.0392157	0	0	0.025	0	0	0	0	0		liver	0	0	0	0	0	0	0	0	0	0.0175439	0	0	0	0	0	0.0434783	0	0
CM003709.1_102411115		blood	0.0588235	0	0	0	0.0222222	0	0	0.0208333	0	0	0	0	0	0	0	0	0	0		liver	0	0	0	0	0	0	0.0178571	0	0	0	0	0	0	0.025641	0	0	0	0
CM003709.1_102411121		blood	0	0	0.0232558	0	0.0227273	0	0	0	0	0	0	0	0	0	0	0.0416667	0	0.0434783		liver	0	0	0	0	0	0	0	0	0	0	0	0	0	0	0	0	0.025641	0
CM003709.1_102411973		blood	0.016129	0.117188	0.0795455	0.108696	0.037037	0.0517241	0.0576923	0.129032	0.1125	0.0932203	0.111111	0.115789	0.0948276	0.114035	0.0408163	0.0384615	0.0784314	0.0689655		liver	0.0289855	0.0540541	0.0833333	0.0941176	0.0519481	0.0305344	0.0892857	0.0661157	0.111111	0.0774194	0.05	0.0344828	0.127451	0.0925926	0.115385	0.1	0.0121951	0.132353
CM003709.1_102412002		blood	0.370968	0.274809	0.244444	0.347826	0.185185	0.241379	0.272727	0.368421	0.234568	0.403361	0.267857	0.364583	0.338843	0.405172	0.510204	0.288462	0.392157	0.448276		liver	0.0571429	0.153153	0.148649	0.162791	0.0897436	0.120301	0.0973451	0.139344	0.150685	0.141026	0.116667	0.16092	0.107843	0.203704	0.139241	0.16	0.180723	0.25
CM003709.1_102412008		blood	0.370968	0.335878	0.411111	0.391304	0.222222	0.258621	0.4	0.494737	0.345679	0.403361	0.267857	0.4375	0.322314	0.422414	0.44898	0.384615	0.411765	0.551724		liver	0.128571	0.162162	0.256757	0.104651	0.0769231	0.172932	0.106195	0.122951	0.205479	0.211538	0.166667	0.137931	0.127451	0.207547	0.202532	0.12	0.13253	0.235294
CM003709.1_102412016		blood	0.33871	0.40458	0.477778	0.282609	0.203704	0.327586	0.309091	0.473684	0.296296	0.416667	0.285714	0.375	0.347107	0.456897	0.428571	0.433962	0.392157	0.344828		liver	0.171429	0.225225	0.189189	0.139535	0.0512821	0.180451	0.0442478	0.204918	0.205479	0.179487	0.1	0.16092	0.205882	0.203704	0.21519	0.183673	0.144578	0.191176
CM003709.1_102412060		blood	0.557377	0.403101	0.477778	0.288889	0.333333	0.534483	0.509091	0.457447	0.469136	0.466667	0.410714	0.520833	0.487603	0.522124	0.458333	0.415094	0.372549	0.482759		liver	0.328571	0.234234	0.189189	0.209302	0.307692	0.167939	0.169643	0.256198	0.315068	0.224359	0.211864	0.16092	0.333333	0.277778	0.371795	0.244898	0.361446	0.298507
CM003709.1_102439341		blood	0.0153846	0.025	0.00847458	0.05	0.0151515	0.0540541	0	0.0359281	0.0169492	0.00662252	0.056338	0.05	0.0111111	0.0169492	0.0377358	0.0384615	0	0		liver	0	0.00704225	0.0185185	0.0075188	0.00609756	0.0289855	0	0.00555556	0	0.00754717	0.0191083	0.0106383	0	0.0138889	0	0	0.0206186	0.0243902
CM003709.1_102439371		blood	0.123077	0.0375	0.12069	0.205128	0.0793651	0.125	0.111111	0.0838323	0.0762712	0.0872483	0.183099	0.121212	0.0909091	0.135593	0.0943396	0.134615	0.107143	0.0754717		liver	0.134328	0.05	0.148148	0.0676692	0.0613497	0.144279	0.0792683	0.0777778	0.0970149	0.0606061	0.083871	0.0531915	0.0666667	0.0555556	0.105263	0.078125	0.0631579	0.0731707
CM003709.1_102443835		blood	0.117647	0.175676	0.139535	0.142857	0.0930233	0.0714286	0.0909091	0.0740741	0.138889	0.181818	0.129032	0.179487	0.162162	0.102564	0.136364	0.0625	0.117647	0.2		liver	0.0384615	0.142857	0.047619	0.0769231	0.142857	0.204545	0.103448	0.145455	0.159091	0.175439	0.133333	0.107143	0.32	0.133333	0.122449	0.138889	0.230769	0.0714286
CM003709.1_102443845		blood	0	0	0	0	0	0.0357143	0	0	0.0277778	0	0	0	0	0	0.0454545	0	0	0		liver	0	0	0	0	0	0	0.0344828	0.0181818	0	0	0.0222222	0	0.04	0	0	0	0	0
CM003709.1_10255896		blood	0.735294	0.828125	0.694737	0.724138	0.853933	0.792683	0.725	0.764228	0.811321	0.797297	0.802632	0.830645	0.768707	0.796992	0.762712	0.866667	0.790323	0.86		liver	0.885714	0.842593	0.857143	0.853846	0.902098	0.917949	0.871166	0.87574	0.9	0.772881	0.902439	0.813084	0.834586	0.872093	0.88785	0.884615	0.897059	0.922222
CM003709.1_10255925		blood	0.761905	0.797927	0.71	0.716667	0.793478	0.746988	0.792683	0.837209	0.82243	0.703226	0.782051	0.80315	0.812081	0.743056	0.779661	0.804348	0.730159	0.72549		liver	0.889908	0.842975	0.903509	0.871212	0.897959	0.871921	0.862275	0.883721	0.854305	0.842105	0.85119	0.844037	0.914286	0.886364	0.882883	0.981132	0.868613	0.857143
CM003709.1_103109806		blood	0.166667	0.0392157	0.181818	0.0454545	0.0434783	0.0689655	0.230769	0.0851064	0.0789474	0.0697674	0.16	0.09375	0.0930233	0.12766	0.166667	0.333333	0.0666667	0.181818		liver	0.0322581	0.097561	0.111111	0.0731707	0.1	0.0588235	0.0204082	0.0566038	0.0540541	0.1375	0.097561	0.0625	0.037037	0.208333	0.160714	0.142857	0.108108	0.2
CM003709.1_103109831		blood	0.0666667	0.0392157	0.0454545	0	0	0	0.0769231	0.0851064	0.0526316	0	0.04	0.0625	0.0465116	0.0425532	0.0833333	0	0	0		liver	0.0322581	0	0	0	0	0	0	0.0377358	0.027027	0.0125	0	0.0322581	0.0185185	0	0.0181818	0.047619	0.027027	0
CM003709.1_103109832		blood	0	0.015873	0	0.0416667	0	0	0.0333333	0	0.0666667	0.0175439	0	0.0136986	0.015873	0.0128205	0.0322581	0	0	0		liver	0.0172414	0	0	0.031746	0	0	0	0	0	0.0182927	0	0	0.0142857	0	0.028169	0	0	0
CM003709.1_103109833		blood	0.0333333	0.0392157	0	0.0454545	0	0	0	0	0.0263158	0.0465116	0	0.0625	0.0232558	0	0	0	0	0		liver	0	0	0	0	0	0	0.0408163	0	0	0	0	0	0	0	0	0	0	0
CM003709.1_103109834		blood	0.0185185	0	0.0555556	0	0	0	0	0	0.0444444	0	0	0.0136986	0.031746	0.025641	0.0322581	0	0	0		liver	0	0	0	0	0	0	0	0	0	0	0	0.0178571	0	0	0.0142857	0.0384615	0	0.0285714
CM003709.1_103109840		blood	0	0	0.0909091	0	0	0	0	0.0212766	0	0	0	0	0.0232558	0	0	0	0	0.181818		liver	0	0.0243902	0.037037	0	0.0333333	0	0	0.0377358	0	0.0125	0	0	0	0	0	0	0	0
CM003709.1_103109841		blood	0	0.00793651	0.0185185	0	0.0238095	0.0357143	0	0	0.0222222	0	0	0.0136986	0	0	0	0.0666667	0	0		liver	0	0	0	0.015873	0	0.0119048	0	0.011236	0.0147059	0	0	0	0	0	0	0	0	0
CM003709.1_103109853		blood	0	0.00793651	0	0	0	0	0	0.0185185	0	0	0	0	0.0327869	0	0	0	0	0.0714286		liver	0	0	0	0	0	0	0	0	0.0147059	0	0.011236	0	0	0	0.0140845	0	0	0
CM003709.1_103109869		blood	0.0689655	0	0	0	0	0	0	0	0	0	0.04	0	0	0.0425532	0	0	0	0		liver	0	0	0	0	0.0333333	0	0	0	0	0.0125	0	0	0.0185185	0.04	0	0	0	0
CM003709.1_103109870		blood	0	0.016	0	0	0.0238095	0.0178571	0.0333333	0	0	0.0178571	0	0	0	0.0128205	0	0	0	0		liver	0	0	0	0	0	0.0120482	0	0	0	0	0.0113636	0	0	0	0	0	0	0
CM003709.1_103109871		blood	0	0.0384615	0	0	0	0.0344828	0	0.0212766	0.0263158	0	0	0	0.0232558	0	0	0	0	0		liver	0	0	0	0	0	0	0	0.0377358	0.027027	0	0	0.03125	0	0	0	0.0952381	0.0277778	0
CM003709.1_103109872		blood	0.037037	0	0.0185185	0	0	0.0178571	0.0666667	0.0185185	0.0444444	0	0	0	0.0163934	0	0	0	0	0		liver	0.0344828	0	0.0487805	0.015873	0	0.0361446	0	0	0	0	0	0	0.0144928	0	0	0	0	0
CM003709.1_103109879		blood	0.111111	0.088	0.0740741	0.125	0.166667	0.0892857	0	0.111111	0.0888889	0.0892857	0.0434783	0.0704225	0.15	0.102564	0.193548	0.133333	0.1875	0.0357143		liver	0.122807	0.0555556	0.075	0.111111	0.192982	0.204819	0.0789474	0.101124	0.0447761	0.139394	0.0340909	0.105263	0.0441176	0.131579	0.056338	0.0769231	0.142857	0.0588235
CM003709.1_103133929		blood	0	0.0434783	0.0294118	0	0.0357143	0	0.04	0.0769231	0.0454545	0	0.0416667	0	0.025	0.0714286	0	0.04	0	0		liver	0	0.0277778	0.05	0.162162	0.0588235	0.0327869	0.0638298	0.0625	0.1	0.0461538	0.0222222	0.128205	0.025	0.0967742	0.075	0.037037	0.0833333	0.103448
CM003709.1_103133944		blood	0	0	0.0294118	0	0	0	0	0	0	0	0	0	0.0243902	0	0	0.04	0	0		liver	0	0	0	0	0	0	0	0	0.025	0	0	0	0	0	0	0	0	0
CM003709.1_103133948		blood	0	0	0	0	0	0	0	0	0	0	0	0	0.0243902	0	0	0.0416667	0	0		liver	0	0	0	0	0	0	0	0	0	0	0	0	0	0.0333333	0	0	0	0.0357143
CM003709.1_103133956		blood	0	0	0	0	0	0	0	0	0	0	0	0.0384615	0	0.0227273	0	0	0	0		liver	0	0.0277778	0	0	0	0	0	0	0.025	0	0	0	0	0.03125	0	0	0	0
CM003709.1_103133977		blood	0.04	0	0.0294118	0	0	0	0	0	0	0	0	0	0.0243902	0	0	0	0.0526316	0		liver	0	0	0	0	0	0	0	0	0.0243902	0.0151515	0	0.0243902	0	0	0	0	0	0
CM003709.1_103133989		blood	0	0	0	0	0	0	0	0	0	0	0	0	0	0.0454545	0	0.04	0	0		liver	0.0454545	0	0	0	0	0	0	0	0	0	0	0.0243902	0	0.030303	0	0	0	0
CM003709.1_103134023		blood	0	0	0	0	0.037037	0	0	0	0	0	0	0	0	0	0	0.04	0	0		liver	0	0	0	0	0	0	0.0222222	0	0	0	0	0	0	0	0	0	0	0
CM003709.1_103134029		blood	0	0	0	0	0	0	0	0	0	0.037037	0	0	0	0.0285714	0	0.0416667	0	0		liver	0	0	0	0.0294118	0	0	0.0454545	0.0666667	0	0	0	0.0277778	0	0.0333333	0	0	0.0285714	0
CM003709.1_103134101		blood	0.0588235	0.0612245	0.0666667	0.15625	0.0625	0.166667	0.0384615	0.04	0.0784314	0.0238095	0.0666667	0.0769231	0.09375	0.084507	0.12	0.0952381	0.0625	0		liver	0.075	0.109091	0.0701754	0.0666667	0.0526316	0.0823529	0.0666667	0.106667	0.0714286	0.0666667	0.0512821	0.163265	0.0862069	0.0714286	0.106667	0.114286	0	0.0606061
CM003709.1_103134137		blood	0	0.01	0	0	0	0	0	0	0	0	0	0	0.0307692	0	0	0	0	0		liver	0	0.0181818	0	0	0	0.0117647	0	0	0	0	0	0	0	0.0238095	0.0133333	0	0	0
CM003709.1_103134148		blood	0	0	0	0	0	0	0	0	0	0	0	0	0.0153846	0	0	0	0	0		liver	0	0	0	0	0	0.0117647	0	0	0	0	0.0128205	0	0	0	0.0133333	0	0	0
CM003709.1_103134166		blood	0	0.02	0	0	0.0625	0	0	0	0	0	0	0	0	0	0	0	0	0		liver	0	0	0	0	0	0	0	0	0	0.00740741	0.012987	0	0	0	0	0	0	0
CM003709.1_103134169		blood	0.030303	0	0	0	0	0	0	0	0	0	0	0	0	0.0140845	0	0	0	0		liver	0	0	0	0	0.0526316	0	0.0131579	0	0	0	0	0	0	0	0	0.0277778	0	0
CM003709.1_103134180		blood	0	0	0	0.030303	0	0	0	0	0	0	0	0	0	0	0	0	0	0		liver	0.025641	0	0	0	0	0	0	0	0	0	0	0	0	0	0	0	0	0
CM003709.1_103134186		blood	0	0	0.0222222	0	0	0	0	0.02	0.0196078	0	0	0	0	0	0	0	0	0		liver	0	0	0	0	0	0	0	0	0	0.00746269	0	0	0.0178571	0	0	0	0	0
CM003709.1_103261499		blood	0.0357143	0.128713	0.285714	0.208333	0.107143	0.26087	0.285714	0.113636	0.181818	0.138889	0.263158	0.410256	0.333333	0.217391	0.411765	0.176471	0.470588	0.153846		liver	0.0333333	0.15	0.241379	0.189189	0.103448	0.240741	0.126984	0.109589	0.0877193	0.108434	0.135593	0.142857	0.253968	0.21875	0.117647	0.137931	0.195652	0.166667
CM003709.1_103261548		blood	0.0344828	0.0192308	0.0285714	0.04	0	0.0434783	0.136364	0.0454545	0.030303	0	0.0454545	0.119048	0.0714286	0.0454545	0.117647	0.0625	0.235294	0.0714286		liver	0.0333333	0	0.103448	0	0	0.0545455	0.015873	0.0277778	0	0.0121951	0.0338983	0.0238095	0.109375	0.0625	0.0188679	0.0344828	0.0444444	0
CM003709.1_103307138		blood	0.35	0.478261	0.655172	0.391304	0.653846	0.52381	0.272727	0.631579	0.611111	0.567568	0.695652	0.62963	0.722222	0.520833	0.571429	0.636364	0.642857	0.8		liver	0.176471	0.315789	0.315789	0.30303	0.466667	0.457143	0.311111	0.173913	0.428571	0.12	0.384615	0.354839	0.5	0.217391	0.3	0.466667	0.34375	0.461538
CM003709.1_103307151		blood	0.1	0.217391	0.137931	0.304348	0.115385	0.333333	0.227273	0.315789	0.277778	0.243243	0.375	0.357143	0.25	0.25	0.2	0.173913	0.214286	0		liver	0.0588235	0.0263158	0.157895	0.181818	0.2	0.25	0.0444444	0.130435	0.285714	0.04	0.185185	0.121212	0.214286	0	0.0666667	0.2	0.1875	0.153846
CM003709.1_103313613		blood	0.62069	0.463158	0.702703	0.684211	0.789474	0.666667	0.347826	0.622222	0.734694	0.627907	0.851852	0.458333	0.536585	0.759259	0.809524	0.388889	0.555556	0.769231		liver	0.394737	0.531915	0.585366	0.3	0.5	0.5	0.31746	0.603774	0.5	0.471154	0.466667	0.617021	0.396226	0.545455	0.469388	0.69697	0.534884	0.333333
CM003709.1_103313629		blood	0.909091	0.802083	0.918919	0.894737	0.894737	0.944444	0.695652	0.888889	0.959184	0.883721	0.925926	0.791667	0.738095	0.981481	0.857143	0.842105	0.888889	0.769231		liver	0.947368	0.791667	0.860465	0.75	0.821429	0.857143	0.730159	0.886792	0.862069	0.914286	0.921875	0.93617	0.803571	0.714286	0.857143	0.939394	0.883721	0.727273
CM003709.1_103313637		blood	0.606061	0.4375	0.648649	0.631579	0.631579	0.722222	0.130435	0.733333	0.653061	0.55814	0.740741	0.458333	0.395349	0.666667	0.666667	0.578947	0.555556	0.384615		liver	0.526316	0.604167	0.488372	0.475	0.464286	0.558442	0.380952	0.698113	0.568966	0.67619	0.453125	0.510638	0.410714	0.527778	0.632653	0.575758	0.511628	0.30303
CM003709.1_103313655		blood	0.151515	0.0721649	0.27027	0.0526316	0.0526316	0.0555556	0	0.244444	0.22449	0.232558	0.037037	0.0625	0.0930233	0.277778	0.142857	0.157895	0.333333	0.0769231		liver	0.131579	0.166667	0.209302	0.15	0.125	0.155844	0.078125	0.132075	0.172414	0.179245	0.140625	0.212766	0.178571	0.222222	0.22449	0.30303	0.209302	0.0909091
CM003709.1_103313699		blood	0.241379	0.212766	0.27027	0.315789	0.210526	0.111111	0.227273	0.6	0.571429	0.581395	0.464286	0.270833	0.0697674	0.54	0.5	0.210526	0.444444	0.153846		liver	0.564103	0.458333	0.547619	0.525	0.464286	0.441558	0.46875	0.557692	0.561404	0.6	0.571429	0.652174	0.410714	0.472222	0.755102	0.636364	0.619048	0.30303
CM003709.1_103313703		blood	0.586207	0.37234	0.567568	0.421053	0.55	0.5	0.136364	0.688889	0.693878	0.674419	0.678571	0.416667	0.166667	0.66	0.571429	0.315789	0.703704	0.230769		liver	0.820513	0.75	0.857143	0.641026	0.714286	0.636364	0.6875	0.711538	0.684211	0.771429	0.730159	0.717391	0.732143	0.666667	0.836735	0.727273	0.738095	0.5
CM003709.1_103313710		blood	0.428571	0.45977	0.352941	0.421053	0.367647	0.510204	0.240741	0.394737	0.35	0.355556	0.5	0.325581	0.225	0.470588	0.64	0.411765	0.333333	0.269231		liver	0.5	0.71875	0.605263	0.5	0.704225	0.603306	0.557692	0.492308	0.702128	0.731481	0.604167	0.589041	0.641509	0.5625	0.76087	0.653846	0.581395	0.491803
CM003709.1_103326970		blood	0.181818	0.150754	0.0729167	0.136364	0.123077	0.0645161	0.0689655	0.0842105	0.123967	0.104	0.216667	0.0917431	0.107527	0.0813008	0.107143	0.0882353	0.0434783	0.151515		liver	0.148148	0.09375	0.213333	0.130952	0.186813	0.0897436	0.0833333	0.101562	0.0957447	0.0944444	0.114754	0.12987	0.104	0.174757	0.142857	0.184615	0.176471	0.166667
CM003709.1_103327016		blood	0	0	0	0.0227273	0	0	0	0	0	0.00793651	0	0	0.0107527	0	0	0.0294118	0	0		liver	0	0	0	0	0	0.00645161	0.0103093	0	0	0.00561798	0.0162602	0	0	0.00952381	0	0	0	0
CM003709.1_103327018		blood	0.0169492	0.01	0	0	0	0	0.0169492	0.0103093	0	0.00793651	0	0.00909091	0	0	0	0	0.0212766	0		liver	0	0	0.0133333	0	0	0.00645161	0.0103093	0.0078125	0	0	0.00813008	0.0131579	0	0.00952381	0	0	0	0
CM003709.1_103327021		blood	0	0	0	0	0	0	0	0	0	0	0	0	0.0107527	0.00819672	0	0	0	0		liver	0	0	0	0	0	0.00645161	0	0.0078125	0	0.00558659	0	0	0	0	0	0	0	0
CM003709.1_103327023		blood	0	0.0351759	0.0515464	0.0227273	0.0298507	0.015625	0.0169492	0.0412371	0	0.031746	0	0.0363636	0.0215054	0.00819672	0	0.0294118	0	0.0588235		liver	0.0125	0.0204082	0.0133333	0.0235294	0.0108696	0.0387097	0.0206186	0.0078125	0.0531915	0.0111732	0.00813008	0.0263158	0	0	0.0413223	0.0153846	0.0294118	0.0422535
CM003709.1_103616292		blood	0.0434783	0.0227273	0	0	0.0434783	0.0833333	0.2	0.0357143	0.0285714	0	0	0.0333333	0.0689655	0.0869565	0.047619	0	0.0588235	0.3125		liver	0.08	0	0.0588235	0.115385	0.0454545	0.06	0	0	0.0740741	0.0350877	0	0	0.121212	0	0	0.133333	0	0
CM003709.1_103616302		blood	0.0434783	0.0222222	0	0	0	0	0	0.0689655	0	0	0	0	0	0	0	0	0	0		liver	0	0	0	0	0.0227273	0	0	0	0	0	0	0	0	0	0	0	0	0.125
CM003709.1_103616388		blood	0.0434783	0	0	0	0	0	0	0.0344828	0.030303	0	0	0	0	0	0	0	0	0		liver	0	0.0416667	0	0	0	0	0.0263158	0.025	0	0	0	0	0	0	0	0	0	0
CM003709.1_103632524		blood	0	0.00413223	0	0	0.0238095	0	0	0.0122699	0	0	0	0	0.00769231	0.00645161	0	0	0	0		liver	0	0	0	0.00813008	0	0	0.0131579	0	0	0	0	0	0	0.00757576	0.00662252	0	0.0114943	0.0144928
CM003709.1_103632536		blood	0	0.00826446	0	0	0	0	0.0215054	0	0.0135135	0.00617284	0	0.00684932	0.00769231	0	0.0133333	0	0	0		liver	0	0	0	0.00813008	0.00719424	0.012987	0	0.0049505	0	0	0	0	0.00584795	0	0.013245	0	0	0
CM003709.1_103632545		blood	0.0117647	0	0.00757576	0.012987	0	0	0	0	0	0	0	0	0	0.0131579	0	0.0363636	0	0		liver	0	0.0201342	0	0	0.00719424	0	0	0.0197044	0	0	0.00492611	0	0	0	0.00657895	0	0.0113636	0
CM003709.1_103632547		blood	0.0117647	0	0.00757576	0	0	0.0229885	0	0.00613497	0	0	0	0.00653595	0.0153846	0.00645161	0.0133333	0	0	0.0238095		liver	0	0	0	0.00806452	0	0	0	0	0	0	0.0147783	0.0141844	0	0	0	0	0	0
CM003709.1_103632555		blood	0	0.00826446	0	0.025974	0	0	0	0.00613497	0.00680272	0	0.02	0.00653595	0.0230769	0	0	0	0	0		liver	0	0.00671141	0.0138889	0	0	0	0.00657895	0.00492611	0	0	0.0147783	0	0.00584795	0	0	0	0	0
CM003709.1_103632576		blood	0	0	0	0.012987	0	0.0114943	0.0107527	0.00613497	0.00675676	0	0	0.00653595	0	0	0	0	0.015873	0		liver	0	0.00680272	0.0138889	0	0	0	0	0	0	0.0112782	0.00492611	0	0.00581395	0.0075188	0.0131579	0.015873	0.011236	0
CM003709.1_103632579		blood	0.0769231	0.057971	0.05	0.136364	0	0.133333	0.047619	0.0357143	0.103448	0.0769231	0.2	0.102564	0.0416667	0.134328	0.117647	0	0.0416667	0.117647		liver	0.128205	0.09375	0.16	0.04	0.151515	0.0714286	0.125	0	0.0322581	0	0.114286	0.0909091	0.0869565	0.181818	0.0491803	0.0526316	0.08	0.363636
CM003709.1_103632580		blood	0.0547945	0.0646552	0.0610687	0.0789474	0.146341	0.0952381	0.0813953	0.0784314	0.135714	0.0754717	0.125	0.0472973	0.114754	0.0680272	0.084507	0.0377358	0.031746	0.121951		liver	0.166667	0.0774648	0.0714286	0.172131	0.0808824	0.124138	0.111842	0.141414	0.057377	0.0930233	0.0769231	0.0588235	0.114458	0.09375	0.110345	0.0634921	0.0804598	0.119403
CM003709.1_103632583		blood	0	0	0	0	0	0	0	0.0178571	0	0	0	0.025	0	0	0	0	0	0		liver	0	0	0	0	0	0	0	0	0.0322581	0	0	0	0.0434783	0.136364	0	0	0	0.0833333
CM003709.1_103632599		blood	0	0.0144928	0	0	0	0	0	0	0.0333333	0	0	0	0	0	0	0	0	0		liver	0.0263158	0	0	0	0	0	0.025641	0	0	0.0307692	0	0	0	0.0454545	0	0	0	0
CM003709.1_103632700		blood	0.05	0.0175439	0	0.0833333	0.09375	0.08	0	0.0487805	0.176471	0.0740741	0	0.0322581	0.157895	0.0769231	0.105263	0.0666667	0.0952381	0		liver	0.0645161	0.125	0.0967742	0.142857	0.0377358	0.105263	0.0408163	0.129032	0.0555556	0.0714286	0.125	0.0263158	0.136364	0.0555556	0.0289855	0	0.128205	0.0769231
CM003709.1_103632709		blood	0	0	0	0.0588235	0	0	0	0	0.0232558	0	0	0	0	0	0	0	0	0.0588235		liver	0	0.0212766	0	0.0444444	0	0	0	0	0	0	0.0185185	0	0	0	0.0144928	0	0.0384615	0
CM003709.1_103632715		blood	0	0	0	0	0	0	0	0	0.0294118	0	0	0	0.0526316	0	0	0	0	0		liver	0	0	0	0	0.0566038	0	0	0	0	0	0	0	0	0	0.0144928	0	0	0
CM003709.1_103632716		blood	0	0.015873	0	0	0	0	0	0	0	0	0.04	0	0	0	0	0	0	0		liver	0	0	0	0.0222222	0	0	0.0392157	0	0	0.011236	0	0	0	0	0.0434783	0	0.0384615	0
CM003709.1_103632727		blood	0.0512821	0	0	0	0	0	0.027027	0.0322581	0.0232558	0	0	0	0.0810811	0	0	0	0	0		liver	0	0.0416667	0.05	0	0.0238095	0	0.0196078	0	0	0.011236	0	0	0	0	0	0	0	0
CM003709.1_103632730		blood	0.173913	0	0	0	0	0	0	0	0	0	0	0	0	0	0	0	0	0		liver	0	0	0	0	0	0	0	0	0	0	0.0243902	0.0263158	0	0	0.0434783	0	0	0.0740741
CM003709.1_103632733		blood	0	0	0.0285714	0	0	0	0	0.0322581	0	0.0185185	0	0	0.0540541	0	0	0	0	0		liver	0	0	0	0.0222222	0	0.0232558	0	0	0	0	0	0	0	0	0.0144928	0	0	0
CM003709.1_103632736		blood	0	0	0.0333333	0	0	0	0	0	0.0294118	0	0	0	0.0526316	0	0	0	0	0		liver	0.0322581	0	0	0	0	0	0.0408163	0	0	0.0178571	0	0	0	0	0.0144928	0	0	0
CM003709.1_103632738		blood	0	0	0.0333333	0	0	0	0	0	0	0.0344828	0	0.0625	0	0	0.0526316	0	0	0		liver	0	0	0.03125	0	0	0	0	0	0	0.0178571	0	0	0.0434783	0	0	0	0	0
CM003709.1_103632739		blood	0.025641	0	0	0	0	0	0	0	0	0	0	0	0	0	0	0	0	0		liver	0	0	0.025	0	0	0	0	0	0.0217391	0.011236	0.0185185	0	0	0	0	0	0	0
CM003709.1_103632771		blood	0	0	0	0	0	0	0	0	0	0	0.030303	0	0	0	0	0	0	0		liver	0	0	0	0	0	0	0	0	0	0	0	0	0	0	0	0	0	0.037037
CM003709.1_103632774		blood	0	0.015873	0	0	0	0	0.027027	0	0	0	0	0	0	0	0	0	0	0		liver	0	0	0	0	0	0	0	0	0	0	0	0.0217391	0	0	0	0	0	0
CM003709.1_103632781		blood	0.0512821	0.0793651	0.0857143	0.0588235	0.1	0.04	0.135135	0	0.119048	0.0925926	0.08	0.0454545	0.027027	0.0714286	0.142857	0.2	0.176471	0		liver	0.047619	0.0416667	0.075	0.0222222	0.047619	0.0465116	0.08	0	0.0434783	0.0344828	0.0377358	0.0217391	0.0212766	0.102564	0.0294118	0.0454545	0.192308	0.129032
CM003709.1_103639270		blood	0.0833333	0.0465116	0.117647	0.133333	0.0416667	0.0526316	0.2	0	0.0851064	0.142857	0.1	0.138889	0.0384615	0	0	0	0.0833333	0		liver	0.0588235	0.1	0.166667	0.08	0.0833333	0.0416667	0.1	0.0434783	0.05	0.1875	0.0606061	0	0.107143	0.0416667	0.0816327	0.166667	0.136364	0
CM003709.1_103639306		blood	0	0	0	0	0	0	0	0	0	0.0357143	0	0	0	0	0	0	0	0		liver	0	0	0	0.04	0	0	0	0	0.075	0.015625	0	0	0	0	0	0	0	0
CM003709.1_103639310		blood	0	0	0	0.0666667	0	0	0	0	0.0416667	0	0	0.027027	0	0.0588235	0.0555556	0	0	0		liver	0	0	0	0	0.0416667	0.0384615	0	0	0.025	0.015625	0	0	0	0.04	0	0	0	0
CM003709.1_103639318		blood	0	0	0	0	0.0416667	0	0	0	0.0416667	0.0357143	0	0.0277778	0	0	0	0	0	0		liver	0	0	0	0	0	0	0	0	0	0.015625	0	0.0555556	0	0.04	0.02	0	0	0
CM003709.1_103639324		blood	0	0	0	0	0.0416667	0	0	0	0	0.0357143	0	0.0277778	0.0384615	0.0294118	0	0	0	0		liver	0	0.05	0	0	0	0	0	0	0.025	0.015625	0	0	0	0.04	0.02	0	0	0
CM003709.1_103694467		blood	0	0	0	0	0	0	0	0.0285714	0.0263158	0	0	0.0238095	0	0	0	0	0	0		liver	0	0	0	0	0.0232558	0	0	0.025	0	0	0	0	0	0	0	0	0.0263158	0
CM003709.1_103694469		blood	0	0.0491803	0	0	0	0	0	0.0285714	0.0263158	0	0	0	0	0	0	0	0	0		liver	0	0	0	0	0.0465116	0	0	0.025	0	0.0508475	0.0178571	0	0.027027	0.0714286	0	0	0.0526316	0
CM003709.1_103694488		blood	0	0.0163934	0	0.0666667	0.037037	0	0	0	0	0	0	0	0	0	0	0	0	0		liver	0	0	0	0	0	0.0217391	0	0	0.0571429	0	0	0.0232558	0	0	0	0.0434783	0.0263158	0.05
CM003709.1_103694491		blood	0	0	0	0	0	0	0	0	0	0.0285714	0	0	0	0	0	0	0	0		liver	0	0	0	0	0	0.0434783	0	0	0	0.0169492	0	0	0.027027	0.037037	0	0	0	0.0454545
CM003709.1_103694500		blood	0	0.016129	0	0	0.037037	0	0	0	0.0526316	0.0285714	0	0	0	0.0204082	0	0.1	0	0		liver	0.0277778	0.0344828	0	0.0625	0.0232558	0.0652174	0	0	0	0	0	0	0.027027	0	0.0192308	0	0.0526316	0.0909091
CM003709.1_103694502		blood	0	0.0483871	0.0263158	0	0	0.0833333	0	0	0	0.0285714	0	0.047619	0.047619	0.0408163	0	0	0	0		liver	0	0	0	0	0.0232558	0	0	0.075	0	0	0	0.0232558	0.0277778	0	0	0.0434783	0.0263158	0.0454545
CM003709.1_103694507		blood	0	0.0322581	0.0526316	0	0	0	0	0.0277778	0	0.0285714	0	0.0238095	0	0.0204082	0.0714286	0	0	0		liver	0	0	0	0.0625	0.0232558	0.0434783	0.0222222	0	0.114286	0	0.0714286	0	0.027027	0	0	0	0	0.0909091
CM003709.1_103694511		blood	0.0666667	0.016129	0	0	0	0	0	0	0	0	0	0.047619	0	0	0	0	0	0		liver	0	0.0344828	0	0	0	0.0217391	0.0444444	0	0	0	0	0.0232558	0	0	0	0.0434783	0.0263158	0
CM003709.1_103694515		blood	0	0.016129	0.0263158	0.0666667	0	0	0	0	0	0	0	0.047619	0	0	0	0	0	0		liver	0	0.0344828	0	0	0.0465116	0.0217391	0.0222222	0.025641	0.0857143	0.0169492	0.0178571	0.0232558	0.0540541	0	0	0	0.105263	0.0909091
CM003709.1_103694519		blood	0.0666667	0	0	0	0	0	0	0	0.0263158	0	0	0	0	0	0	0	0	0		liver	0	0.0344828	0	0	0	0	0	0	0	0	0	0.0232558	0	0	0	0.0434783	0	0.0454545
CM003709.1_103694527		blood	0	0.016129	0	0	0	0	0	0	0	0	0	0	0	0	0	0	0	0		liver	0	0.0344828	0	0	0	0	0	0	0	0	0	0	0.027027	0.0357143	0	0	0	0.0454545
CM003709.1_103694533		blood	0	0	0	0	0	0	0	0	0	0	0.0714286	0	0	0	0	0	0	0		liver	0	0.0344828	0	0	0.0232558	0	0	0	0	0.0338983	0	0	0	0	0	0	0.105263	0.0909091
CM003709.1_103694540		blood	0.0666667	0.0967742	0.0526316	0.0714286	0.0769231	0.208333	0	0.0555556	0.0526316	0	0.153846	0.119048	0.0952381	0.0652174	0	0	0.111111	0.0588235		liver	0.0555556	0.107143	0.0384615	0.0625	0.0465116	0.0888889	0.0888889	0.025	0.121212	0.0169492	0.0892857	0.047619	0.0540541	0.037037	0.0384615	0.130435	0.216216	0.0454545
CM003709.1_103694625		blood	0	0.0363636	0	0	0.010989	0.0136986	0.0212766	0	0	0	0.015873	0	0	0.0153846	0.0217391	0	0	0		liver	0.0140845	0.0265957	0.0176991	0.00862069	0.0517241	0.010989	0.00826446	0.0171429	0.012987	0.00699301	0	0.00877193	0.0110497	0.020202	0.0568182	0	0.0413223	0.0183486
CM003709.1_103694673		blood	0.0447761	0.0434783	0.0425532	0	0.0172414	0.0606061	0.0319149	0.0331492	0.0172414	0.013986	0.0131579	0.0364964	0.0116279	0.0164835	0.0895522	0.0714286	0.0625	0.0125		liver	0.0416667	0.0608696	0.0131579	0.0291262	0.00442478	0.00423729	0.012	0.056	0.0134529	0.0162602	0.0289855	0.01875	0.0282258	0.0496454	0.00793651	0.0149254	0.0365854	0.047619
CM003709.1_103694677		blood	0.0746269	0.115942	0.117021	0.12766	0.0862069	0.0707071	0.0851064	0.143646	0.0869565	0.0769231	0.0789474	0.0729927	0.0697674	0.0714286	0.19403	0.0571429	0.0852273	0.125		liver	0.0572917	0.0304348	0.0328947	0.0453074	0.0353982	0.0464135	0.0357143	0.064	0.0672646	0.0406504	0.0434783	0.04375	0.064257	0.0496454	0.0396825	0.0895522	0.0914634	0.0684932
CM003709.1_103694688		blood	0.151515	0.188406	0.0851064	0.106383	0.146552	0.121212	0.170213	0.19337	0.0775862	0.118881	0.0789474	0.20438	0.145349	0.137363	0.238806	0.130435	0.1875	0.15		liver	0.109375	0.0826087	0.0789474	0.0550162	0.0353982	0.0970464	0.0674603	0.104	0.0986547	0.0567568	0.0821256	0.0875	0.100402	0.113475	0.0714286	0.0149254	0.109756	0.122449
CM003709.1_103694703		blood	0.106061	0.057971	0.0531915	0.0638298	0.0775862	0.08	0.0212766	0.0331492	0.0258621	0.027972	0.0263158	0.00724638	0.0348837	0.0494505	0.0746269	0.0714286	0.0738636	0.0375		liver	0.0206186	0.0391304	0.0131579	0.0226537	0.0394737	0.0334728	0.0197628	0.0438247	0.0627803	0.0134048	0.0193237	0.03125	0.0281124	0.0422535	0.0555556	0.0149254	0.0666667	0.0340136
CM003709.1_103694708		blood	0.0454545	0.0289855	0.0638298	0.0212766	0.0603448	0.131313	0.0851064	0.0607735	0.103448	0.0629371	0.0263158	0.0217391	0.0406977	0.0494505	0.0447761	0.114286	0.0454545	0.075		liver	0.0360825	0.0521739	0.0197368	0.038835	0.0175439	0.0334728	0.0237154	0.0517928	0.0672646	0.0348525	0.0338164	0.03125	0.0321285	0.0422535	0.015873	0.0447761	0.0484848	0.047619
CM003709.1_103694715		blood	0.0461538	0.0724638	0.0425532	0.0212766	0.0431034	0.03	0.0319149	0.038674	0.0258621	0.0567376	0.0131579	0.0724638	0.0290698	0.0494505	0.0597015	0	0.00568182	0.0506329		liver	0.0257732	0.0304348	0.0131579	0.0194175	0.00877193	0.0292887	0.00398406	0.059761	0.0403587	0.0107239	0.0292683	0.01875	0.0240964	0.035461	0.0396825	0	0.0666667	0.0136054
CM003709.1_103694722		blood	0.0192308	0.0597015	0	0.0869565	0.0434783	0.010101	0.0319149	0.0333333	0.0172414	0.035461	0.0133333	0.0444444	0.0643275	0.0165746	0.0298507	0.0571429	0.0170455	0.0384615		liver	0.052356	0.03125	0	0.0165017	0.039823	0.0210084	0.0278884	0.0202429	0.0313901	0.0428954	0.0243902	0.0254777	0.0323887	0.0212766	0	0.0597015	0.0555556	0.0408163
CM003709.1_103694792		blood	0.0322581	0.0523256	0.0875	0.0138889	0.0746269	0.113208	0.0952381	0.0666667	0.102273	0.010989	0.142857	0.0666667	0.11236	0.156627	0.115942	0.137931	0.0483871	0.0909091		liver	0.0379747	0.0444444	0.104478	0.0681818	0.0344828	0.109677	0.118056	0.075	0.0927835	0.0817308	0.0465116	0.0675676	0.0789474	0.0882353	0.0574713	0.144737	0.126316	0.104167
CM003709.1_103694798		blood	0.015625	0	0.0123457	0	0.0447761	0.0188679	0.015873	0	0	0.010989	0.0204082	0.0285714	0	0.0119048	0.0144928	0	0	0		liver	0.0123457	0.0222222	0.0144928	0	0.0227273	0.0384615	0.00694444	0	0	0	0.0152672	0.0263158	0.00877193	0	0.0229885	0.0131579	0.0210526	0
CM003709.1_103694800		blood	0	0.0174419	0	0.0138889	0	0	0.015873	0	0	0.010989	0	0.0285714	0	0.0119048	0.0144928	0	0.016129	0		liver	0.0123457	0.0111111	0.0144928	0.0113636	0.0113636	0.0580645	0.0208333	0.00833333	0.0102041	0.0047619	0.00763359	0.0263158	0.00877193	0	0.0229885	0.0131579	0.0430108	0
CM003709.1_103694814		blood	0	0.00581395	0	0	0.0149254	0.0188679	0	0.0111111	0.0337079	0	0.0204082	0.0188679	0	0.0235294	0.0144928	0	0	0		liver	0	0	0	0	0.0113636	0.0128205	0	0.00833333	0.06	0.0142857	0.0225564	0.0263158	0.0175439	0	0.0114943	0.025974	0	0
CM003709.1_103694817		blood	0	0.0116279	0.0243902	0	0.0298507	0	0	0.0111111	0	0.010989	0	0	0	0	0	0	0.016129	0		liver	0.0246914	0.010989	0.0289855	0	0.0113636	0	0.0138889	0.0166667	0.040404	0.0142857	0.00757576	0.0266667	0	0.0285714	0.0114943	0	0.0315789	0.0204082
CM003709.1_103694838		blood	0.109375	0.116279	0.0731707	0.0277778	0.0895522	0.0754717	0.0606061	0.1	0.0786517	0.0659341	0.04	0.0377358	0.0786517	0.114286	0.0289855	0.103448	0.0793651	0.136364		liver	0.0493827	0.032967	0.15942	0.0568182	0.102273	0.0641026	0.0945946	0.116667	0.0707071	0.0717703	0.0434783	0.0394737	0.0810811	0.0769231	0.0804598	0.118421	0.0947368	0.12
CM003709.1_103694872		blood	0.138462	0.127907	0.134146	0.0555556	0.149254	0.0754717	0.0634921	0.233333	0.125	0.142857	0.0833333	0.103774	0.157303	0.117647	0.15942	0.137931	0.129032	0.0909091		liver	0.111111	0.0549451	0.217391	0.141176	0.151163	0.133333	0.138889	0.193277	0.142857	0.129808	0.10687	0.0789474	0.0990991	0.0434783	0.134146	0.207792	0.115789	0.12
CM003709.1_103694882		blood	0.0769231	0.0116279	0.0365854	0.0555556	0.0298507	0.0566038	0.0645161	0.111111	0.0786517	0.043956	0.0612245	0.0471698	0.0561798	0.0352941	0.0289855	0.0344828	0.0483871	0.0909091		liver	0	0.043956	0.0289855	0.0465116	0.0113636	0.0466667	0.0416667	0.0420168	0.0408163	0.0240385	0.0153846	0.105263	0.036036	0.0289855	0.0121951	0.038961	0.0421053	0.04
CM003709.1_103695003		blood	0.0322581	0	0.047619	0.111111	0	0.0512821	0.0869565	0.0392157	0	0.0363636	0	0.047619	0.0425532	0.138889	0	0.0333333	0	0		liver	0.025	0.0294118	0.037037	0	0.0833333	0.0210526	0.0120482	0	0.030303	0.0704225	0.0363636	0	0.0185185	0.0588235	0.0222222	0	0	0.0612245
CM003709.1_103695015		blood	0.0322581	0.0377358	0	0	0	0	0	0.0392157	0	0	0.027027	0.047619	0	0.0277778	0.0909091	0.0666667	0	0		liver	0	0.0588235	0	0.0638298	0.0196078	0.040404	0.0120482	0.0185185	0	0.0140845	0	0	0.037037	0.0294118	0	0	0	0.0612245
CM003709.1_103695029		blood	0.03125	0.0727273	0	0	0.047619	0.0769231	0	0.0588235	0.0338983	0.0178571	0.027027	0.047619	0.0212766	0.0833333	0.173913	0	0	0.263158		liver	0.05	0.0882353	0.037037	0.0425532	0.0784314	0.010101	0.0240964	0.0185185	0.0909091	0.0704225	0	0.0833333	0.0363636	0	0	0.0377358	0.0526316	0.0816327
CM003709.1_103695033		blood	0	0	0.0454545	0	0.047619	0.0769231	0	0	0.0338983	0	0	0.0238095	0	0	0.0869565	0	0	0.105263		liver	0.05	0.0294118	0	0.0425532	0.0980392	0.010101	0	0.0185185	0	0	0	0.0555556	0.0181818	0	0	0	0.0175439	0.0204082
CM003709.1_103695069		blood	0.242424	0.109091	0.0909091	0.277778	0.0454545	0.128205	0.0833333	0.0392157	0.237288	0.178571	0.0540541	0.162791	0.0851064	0.131579	0.0869565	0.0666667	0.1	0.190476		liver	0.0487805	0.0588235	0	0.0212766	0.0784314	0.0606061	0.0361446	0.0555556	0.121212	0.0140845	0.0357143	0.0571429	0.0178571	0.0882353	0.133333	0	0.0526316	0.0408163
CM003709.1_103695079		blood	0.30303	0.254545	0.227273	0.166667	0.0909091	0.205128	0.208333	0.117647	0.233333	0.125	0.108108	0.162791	0.0851064	0.157895	0.0869565	0.193548	0.2	0.210526		liver	0.097561	0.117647	0.037037	0.0638298	0.08	0.121212	0.0722892	0.0925926	0.181818	0.0704225	0.0727273	0.0285714	0.12069	0.0294118	0.0222222	0.0377358	0.122807	0.0408163
CM003709.1_103695095		blood	0.121212	0.0363636	0	0.0555556	0.0454545	0.0512821	0	0.0392157	0.05	0	0.0540541	0.0487805	0.0212766	0	0	0.0322581	0	0		liver	0.0243902	0.0882353	0	0	0.0392157	0.0408163	0.0123457	0	0	0	0.0576923	0	0.155172	0.0294118	0.116279	0	0.0350877	0.0408163
CM003709.1_103695097		blood	0.0909091	0.0555556	0.047619	0.111111	0.0909091	0.0512821	0	0.0392157	0.183333	0.0909091	0.0810811	0.146341	0.106383	0.0555556	0.130435	0.129032	0.0333333	0.1		liver	0.0731707	0.0294118	0.0384615	0.0425532	0.0588235	0.0510204	0.0493827	0.0740741	0.121212	0	0.0384615	0	0.192982	0.0909091	0.047619	0.0576923	0.0526316	0.0816327
CM003709.1_104283725		blood	0	0.0952381	0.0588235	0.0526316	0.0454545	0.0625	0.0810811	0.0441176	0.0434783	0.0740741	0	0	0	0.0243902	0.0526316	0.181818	0.0769231	0.0666667		liver	0.0227273	0.0322581	0.0227273	0	0.02	0.0792079	0.0111111	0.0366972	0.038961	0.0362319	0.0206186	0.0714286	0.0779221	0	0	0	0.0588235	0
CM003709.1_104283742		blood	0	0	0	0	0	0	0.0540541	0.0144928	0	0	0	0	0	0	0	0	0	0		liver	0	0	0	0.0238095	0	0	0.0108696	0.00925926	0	0.00724638	0.020202	0	0.0126582	0	0	0.0526316	0.0392157	0
CM003709.1_104283773		blood	0.03125	0	0	0	0	0.0645161	0.027027	0.0144928	0	0.0178571	0	0.02	0	0.0487805	0	0	0.0740741	0		liver	0	0	0	0	0	0	0.0108696	0	0	0	0	0.0344828	0.0126582	0.0333333	0.0454545	0	0.0196078	0
CM003709.1_104283785		blood	0.09375	0	0.0571429	0	0.0454545	0.0967742	0.0810811	0.0144928	0	0.0178571	0	0.0204082	0.0166667	0.0487805	0.0526316	0	0	0		liver	0	0.031746	0	0	0	0	0	0	0.038961	0.00729927	0.020202	0.0517241	0.0126582	0.0344828	0	0	0.0196078	0
CM003709.1_104283789		blood	0.0625	0	0.0571429	0.105263	0.0454545	0	0.162162	0.0724638	0.0222222	0.0535714	0	0.04	0.0166667	0	0	0.0454545	0.037037	0		liver	0	0	0	0	0	0	0.0549451	0.036036	0	0.0218978	0	0.0344828	0.0126582	0.0666667	0.0909091	0	0	0
CM003709.1_104283815		blood	0.0322581	0.05	0.0571429	0.105263	0.047619	0	0.0540541	0.0434783	0.0666667	0	0.210526	0.0408163	0.0338983	0.075	0.0526316	0.0952381	0	0.1875		liver	0.0681818	0.047619	0	0.142857	0.06	0.0693069	0.021978	0.046729	0.038961	0.0666667	0.0515464	0.0701754	0.0253165	0.0333333	0.0952381	0	0.0784314	0
CM003709.1_104284422		blood	0.0568182	0.121339	0.126126	0.0434783	0.0689655	0.0519481	0.0267857	0.0888889	0.0733333	0.0842105	0.031746	0.0787402	0.105263	0.0526316	0.0612245	0.0350877	0.05	0.0697674		liver	0.0350877	0.0368098	0.0775194	0.0676692	0.0774194	0.0808081	0.0696517	0.110638	0.0952381	0.0537634	0.0993789	0.0597015	0.0643275	0.0806452	0.0538462	0.105263	0.0902778	0.141509
CM003709.1_104284431		blood	0.0104167	0.0123967	0.00877193	0	0.045977	0	0.0178571	0.00740741	0.013245	0.0104712	0.015873	0.0078125	0.0225564	0	0	0	0	0		liver	0.00869565	0.0184049	0	0	0.0382166	0.00671141	0	0.00425532	0	0.0142857	0.0124224	0.00724638	0.00581395	0	0.00763359	0	0.00694444	0.0188679
CM003709.1_104284433		blood	0	0	0	0	0.0114943	0.012987	0.00892857	0.00740741	0.00662252	0.0052356	0	0.0078125	0	0	0	0	0	0.0227273		liver	0	0.00613497	0	0.0150376	0.00636943	0.0100671	0.00980392	0	0	0.0178571	0	0.0217391	0	0	0.00769231	0.0105263	0.0138889	0.0377358
CM003709.1_104284436		blood	0	0.0247934	0	0	0	0.012987	0.00892857	0	0	0.0052356	0.016129	0	0.0075188	0.0175439	0	0	0.0125	0		liver	0.0173913	0.00613497	0.00769231	0	0.00632911	0	0	0.00851064	0.0198675	0.0107143	0.0124224	0	0	0	0.00763359	0	0.00694444	0.00943396
CM003709.1_104284439		blood	0	0.00826446	0	0	0	0	0	0	0.013245	0	0	0.0078125	0	0.0350877	0	0	0	0		liver	0	0	0.00769231	0	0	0.0033557	0.00492611	0.00851064	0.00662252	0.0142857	0	0.00719424	0.0116279	0	0	0	0.0277778	0.0283019
CM003709.1_104284446		blood	0.0104167	0.00826446	0.0175439	0	0	0.025974	0.00892857	0.00740741	0	0	0.015873	0.00775194	0.0075188	0	0	0	0	0.0227273		liver	0	0.0184049	0.00769231	0.0150376	0	0.0201342	0.00490196	0.00851064	0.013245	0.0283688	0	0	0.00581395	0.0322581	0.00763359	0	0.0138889	0.00943396
CM003709.1_104284452		blood	0.0204082	0.0165289	0.00877193	0	0	0	0	0.00740741	0	0	0.031746	0	0.0150376	0	0	0.0175439	0	0		liver	0.00854701	0.0121951	0.0153846	0.0075188	0.00628931	0.00671141	0.00490196	0.00425532	0	0.0106383	0.0186335	0.0142857	0.0116279	0.0322581	0.00763359	0	0.0138889	0.0188679
CM003709.1_104284455		blood	0.0102041	0.00413223	0.00877193	0.0204082	0	0	0.018018	0	0	0.0104712	0	0	0	0.0175439	0	0	0	0		liver	0.00854701	0.00609756	0.00769231	0	0	0.00673401	0.00980392	0.00425532	0.013245	0.0070922	0	0.00714286	0.0116279	0.016129	0.00763359	0.0105263	0.0277778	0
CM003709.1_104284478		blood	0.0102041	0.00816327	0.0175439	0.0204082	0.0344828	0.012987	0.00892857	0.0222222	0.013245	0.0105263	0.031746	0	0.0075188	0.0350877	0.02	0.0350877	0.0125	0		liver	0.0344828	0.0121951	0.00769231	0.037594	0.0125786	0.0033557	0.0146341	0.0255319	0.02	0.0106383	0	0.0142857	0.00581395	0	0	0.0315789	0.0416667	0.0188679
CM003709.1_104284483		blood	0.0306122	0.00816327	0.00877193	0	0	0.025974	0.00892857	0.0222222	0.00662252	0.0105263	0	0.0232558	0.037594	0.0175439	0.02	0.0350877	0	0.0227273		liver	0.017094	0.00617284	0.00769231	0.0150376	0.0251572	0.0033557	0	0.012766	0.0198675	0.0283688	0.0124224	0.0142857	0.0117647	0	0.0229008	0.0210526	0	0.00943396
CM003709.1_104284495		blood	0.0102041	0	0.0176991	0.0204082	0.0114943	0	0.00892857	0.0149254	0.00662252	0.00526316	0	0.0155039	0.0075188	0.0178571	0	0.0350877	0	0.0227273		liver	0.025641	0.00609756	0.00775194	0.0150376	0	0.0100671	0.00487805	0.00851064	0.00662252	0	0	0.0217391	0.0117647	0.016129	0.00763359	0	0.00694444	0
CM003709.1_104284498		blood	0.0103093	0.0122951	0	0.0204082	0.0114943	0.012987	0	0.00746269	0.013245	0.0368421	0.031746	0.00775194	0.0150376	0.0175439	0	0.0350877	0.0125	0		liver	0	0	0	0	0	0.0134228	0.00487805	0	0.013245	0.0142857	0	0.00724638	0.00588235	0.016129	0	0.0210526	0.0277778	0
CM003709.1_104407733		blood	0.307692	0.272727	0.55	0.52	0.517241	0.5	0.703704	0.354167	0.544304	0.460317	0.451613	0.392857	0.375	0.454545	0.565217	0.666667	0.535714	0.363636		liver	0.321429	0.619048	0.740741	0.526316	0.47619	0.623932	0.588235	0.527273	0.607843	0.630252	0.743902	0.534483	0.698413	0.517241	0.472222	0.717949	0.745098	0.675
CM003709.1_104407746		blood	0.153846	0.181818	0.2	0.12	0.172414	0.230769	0.428571	0.122449	0.417722	0.222222	0.548387	0.285714	0.21875	0.30303	0.304348	0.458333	0.310345	0.363636		liver	0.4	0.452381	0.259259	0.155172	0.269841	0.307692	0.279412	0.254545	0.339623	0.416667	0.554217	0.467742	0.4375	0.5	0.297297	0.487179	0.576923	0.45
CM003709.1_104407757		blood	0.153846	0.386364	0.475	0.52	0.275862	0.5	0.607143	0.428571	0.4625	0.492063	0.419355	0.321429	0.40625	0.363636	0.695652	0.541667	0.551724	0.545455		liver	0.566667	0.857143	0.592593	0.586207	0.52381	0.632479	0.661765	0.654545	0.735849	0.716667	0.710843	0.677419	0.71875	0.706897	0.648649	0.794872	0.634615	0.8
CM003709.1_104407832		blood	0	0.311111	0.682927	0.44	0.275862	0.32	0.777778	0.571429	0.703704	0.66129	0.677419	0.321429	0.65625	0.647059	0.695652	0.5	0.62069	0.454545		liver	0.633333	0.738095	0.740741	0.586207	0.68254	0.615385	0.852941	0.714286	0.773585	0.766667	0.831325	0.754098	0.6875	0.741379	0.675676	0.717949	0.686275	0.875
CM003709.1_1047552		blood	0.030303	0	0	0	0	0.030303	0	0.0108696	0.0344828	0	0	0	0.037037	0	0.121212	0	0	0.0967742		liver	0.0208333	0.0222222	0.0727273	0.0208333	0.034188	0.0125	0.030303	0.031746	0	0.0116279	0.0125	0.0350877	0.0131579	0	0	0.0666667	0.0238095	0.0454545
CM003709.1_1047682		blood	0	0	0	0	0	0	0	0.0142857	0	0	0	0.02	0	0	0	0	0	0		liver	0.0196078	0	0	0	0	0	0	0	0	0	0	0.015625	0	0	0	0	0	0
CM003709.1_1047684		blood	0.0227273	0.00980392	0	0	0	0	0.0277778	0	0.0117647	0	0	0	0	0	0.0294118	0	0	0		liver	0	0.0185185	0	0.0192308	0	0	0	0	0	0	0	0	0	0	0	0	0	0
CM003709.1_1047689		blood	0	0	0	0	0.0217391	0	0	0.0142857	0.0235294	0	0	0.04	0	0	0	0	0	0		liver	0	0	0	0	0	0	0.012987	0	0	0	0	0	0.0144928	0	0	0	0	0
CM003709.1_1047699		blood	0.0232558	0	0.0192308	0	0	0	0.0277778	0	0	0	0	0	0	0	0	0	0	0		liver	0	0	0	0	0	0.0113636	0.012987	0	0	0	0	0	0.0144928	0	0	0	0	0
CM003709.1_1047704		blood	0.0454545	0.0194175	0.0192308	0.0344828	0.0217391	0	0	0	0.0470588	0	0.0333333	0.04	0.0425532	0	0	0	0.0444444	0		liver	0.0196078	0.0925926	0.0434783	0	0.016129	0.0227273	0.012987	0.0135135	0.0169492	0	0.0434783	0	0.0434783	0.0181818	0.0151515	0	0	0.0175439
CM003709.1_1047706		blood	0	0.00970874	0	0	0	0	0	0	0	0	0	0	0	0.0392157	0	0.0384615	0	0		liver	0.0196078	0	0.0217391	0.0192308	0.016129	0	0	0.0405405	0.0169492	0	0	0	0	0	0	0	0	0.0175439
CM003709.1_1047716		blood	0.0227273	0.00970874	0	0	0	0	0	0.0142857	0	0	0	0	0	0	0	0	0	0		liver	0	0	0	0.0192308	0	0	0	0	0	0	0	0.015625	0	0	0	0	0	0
CM003709.1_1047719		blood	0.0681818	0.0485437	0.0566038	0.103448	0.0212766	0.0888889	0.0277778	0.0857143	0.0116279	0.0175439	0.133333	0.04	0.0434783	0.0392157	0	0	0.0222222	0.166667		liver	0.0392157	0.0925926	0.0217391	0.0769231	0.129032	0.0795455	0.038961	0.027027	0.0677966	0.0441176	0.0326087	0.09375	0.0434783	0.109091	0.0151515	0.148936	0.0238095	0.0526316
CM003709.1_1047729		blood	0	0	0	0	0	0	0	0	0	0	0.0166667	0	0.0212766	0	0.0294118	0	0	0		liver	0	0	0	0	0.016129	0	0	0	0	0	0.0217391	0	0	0	0	0	0	0.0175439
CM003709.1_1047734		blood	0.0454545	0.00970874	0.0377358	0	0.0212766	0.0222222	0.0277778	0.028169	0.0232558	0.0526316	0.0666667	0	0	0.0392157	0	0.0384615	0.0222222	0		liver	0.0784314	0.037037	0.0434783	0.0384615	0	0.0681818	0	0.0540541	0.0169492	0	0.0217391	0	0.0724638	0	0.0151515	0	0	0.0175439
CM003709.1_1047741		blood	0	0.00970874	0	0	0	0	0.0285714	0	0	0	0	0	0	0	0	0	0	0		liver	0	0	0	0	0	0	0	0	0	0	0.0108696	0	0	0	0	0	0	0
CM003709.1_1047744		blood	0	0	0.0188679	0	0	0	0	0	0.0116279	0	0	0.02	0	0.0196078	0	0.0384615	0.0666667	0		liver	0	0.0185185	0	0	0	0	0	0.0135135	0	0	0	0	0	0	0	0	0	0
CM003709.1_1047776		blood	0	0.0707071	0.0377358	0.037037	0	0.0454545	0.0833333	0.0285714	0.0930233	0.0350877	0.0333333	0.06	0.0652174	0.0980392	0.0294118	0.0384615	0.0232558	0.0555556		liver	0.0980392	0.111111	0.0869565	0.115385	0.15	0.0930233	0.08	0.0857143	0.0877193	0.0441176	0.0549451	0.031746	0.0289855	0.0566038	0.030303	0.0638298	0.047619	0.125
CM003709.1_1047813		blood	0	0	0	0	0	0	0	0	0.0333333	0.0277778	0	0.0192308	0	0	0	0	0	0.04		liver	0	0	0	0	0	0	0	0.015873	0	0	0	0	0	0	0.0181818	0	0	0
CM003709.1_1047823		blood	0	0	0	0	0	0	0	0	0	0	0	0	0	0	0	0	0.025	0		liver	0	0	0	0.0350877	0	0	0.0178571	0	0	0.0105263	0	0	0	0	0.0181818	0	0.0178571	0
CM003709.1_1047854		blood	0	0.0108696	0.0153846	0	0	0	0	0	0	0.0138889	0	0	0	0	0	0	0	0		liver	0.04	0	0	0	0	0	0	0	0	0	0	0	0	0	0	0.0243902	0	0
CM003709.1_1047857		blood	0	0	0	0.0277778	0	0.0192308	0.03125	0	0	0	0	0	0.0153846	0	0	0	0	0		liver	0	0	0	0	0	0.0277778	0	0	0	0	0	0	0	0	0	0	0	0
CM003709.1_1047859		blood	0	0	0.0153846	0.0277778	0	0	0	0	0	0	0	0	0.0153846	0	0	0	0	0		liver	0	0.0133333	0	0.0175439	0	0	0	0	0	0	0	0	0	0	0	0	0	0
CM003709.1_1047886		blood	0	0.010989	0	0.0277778	0	0	0	0.0133333	0	0	0.025641	0	0	0	0	0	0	0		liver	0	0	0	0	0	0	0	0	0	0	0	0	0	0	0.0181818	0	0	0
CM003709.1_1047888		blood	0	0.010989	0	0	0	0.0392157	0	0	0	0	0	0	0	0	0	0	0	0.0434783		liver	0	0	0.0185185	0	0	0	0	0	0.0151515	0	0	0	0	0	0.0363636	0.05	0.0178571	0
CM003709.1_1047893		blood	0.0227273	0.0659341	0.0163934	0.0555556	0.0652174	0.0588235	0.03125	0.0266667	0.0833333	0.0422535	0.0512821	0.0576923	0.078125	0	0	0	0.0512821	0.130435		liver	0.0416667	0.0972222	0.0185185	0.0545455	0.16129	0.0434783	0.0357143	0.03125	0.0909091	0.0421053	0.0923077	0.046875	0.0444444	0.111111	0.0188679	0.0789474	0.0714286	0.0487805
CM003709.1_1048692		blood	0.104762	0.0551181	0.0590909	0.075188	0.069869	0.0754717	0.0452261	0.0388693	0.0688073	0.119403	0.101911	0.0677291	0.0955882	0.0664452	0.0555556	0.0625	0.0913043	0.140351		liver	0.0742574	0.0567823	0.0593607	0.0538721	0.0993377	0.0704846	0.0881226	0.0842491	0.0367347	0.0490798	0.0586207	0.096	0.0592885	0.0877193	0.0934579	0.113772	0.0629371	0.147287
CM003709.1_1048702		blood	0	0	0	0	0	0	0	0	0	0.00740741	0.00636943	0	0	0.00330033	0	0.0123457	0.00434783	0		liver	0	0	0	0	0	0	0	0	0.00403226	0	0	0.00396825	0	0	0	0	0.00689655	0
CM003709.1_1048705		blood	0	0.00520833	0	0	0.0042735	0	0.01	0.00694444	0.00458716	0	0	0	0.00364964	0.00330033	0.0078125	0	0	0		liver	0.00487805	0.00311526	0.00452489	0	0	0	0	0	0	0	0	0	0	0	0	0	0	0
CM003709.1_1048711		blood	0	0.0078125	0	0.00740741	0.00425532	0	0.005	0	0.00456621	0	0	0.00389105	0	0.00328947	0.0078125	0.0121951	0.00865801	0.00877193		liver	0.00485437	0.00311526	0.0180995	0.0033557	0.00327869	0.00438596	0	0.00364964	0.0120968	0.003003	0.00343643	0	0.0117647	0.00434783	0	0.00598802	0.00684932	0.00775194
CM003709.1_1048713		blood	0.00943396	0.00260417	0.0135747	0	0	0.00465116	0	0	0	0	0.0191083	0.00389105	0.00364964	0	0	0.0121951	0.00865801	0		liver	0.00485437	0	0.00452489	0.00668896	0.00655738	0	0.00757576	0	0.00403226	0	0	0	0.00392157	0	0	0	0.00684932	0
CM003709.1_1048767		blood	0.00961538	0.00263852	0	0.0222222	0	0	0.0100503	0.00347222	0.00913242	0	0	0.00390625	0.00727273	0.00325733	0	0	0.00865801	0		liver	0.00490196	0.00311526	0.00452489	0	0.0130719	0.00436681	0	0	0	0.0060241	0.010274	0.00796813	0	0	0.00921659	0.0060241	0	0
CM003709.1_1048778		blood	0	0	0	0.00746269	0.00847458	0.00465116	0	0	0.00456621	0	0	0	0.0037037	0	0	0	0.00869565	0.00892857		liver	0	0	0.0181818	0.00671141	0.00993377	0	0.00381679	0.010989	0.00809717	0.00302115	0	0	0.00392157	0.00869565	0.0046729	0	0	0.0078125
CM003709.1_105081833		blood	0.666667	0.674419	0.64	0.47619	0.73913	0.59375	0.833333	0.793103	0.724138	0.789474	0.909091	0.615385	0.705882	0.75	0.705882	0.705882	0.6	0.608696		liver	0.903226	0.8	0.820513	0.902439	0.894737	0.893617	0.913793	0.852941	0.953488	0.911111	0.757576	0.857143	0.892857	0.823529	0.880952	0.88	0.865672	0.96875
CM003709.1_105081843		blood	0.444444	0.534884	0.384615	0.333333	0.608696	0.5625	0.75	0.586207	0.586207	0.657895	0.454545	0.333333	0.588235	0.458333	0.588235	0.117647	0.466667	0.608696		liver	0.852459	0.828571	0.794872	0.756098	0.789474	0.840426	0.810345	0.823529	0.813953	0.858696	0.757576	0.714286	0.854545	0.617647	0.785714	0.68	0.820896	0.83871
CM003709.1_105081846		blood	0.407407	0.651163	0.461538	0.238095	0.347826	0.15625	0.888889	0.689655	0.0689655	0	0.909091	0.461538	0.735294	0.604167	0.823529	0.588235	0.8	0.826087		liver	0.491803	0.971429	0.871795	0.365854	0.315789	0.478723	0.87931	0.852941	0.0697674	0.0217391	0.863636	0.836735	0.964286	0.823529	0.952381	0.92	0.850746	0.96875
CM003709.1_105081857		blood	0.777778	0.627907	0.346154	0.333333	0.565217	0.5625	0.666667	0.62963	0.62069	0.710526	0.727273	0.333333	0.647059	0.541667	0.647059	0.529412	0.4	0.782609		liver	0.934426	0.914286	0.736842	0.829268	0.921053	0.804348	0.844828	0.84058	0.976744	0.891304	0.818182	0.795918	0.821429	0.911765	0.904762	0.88	0.820896	0.90625
CM003709.1_105081875		blood	0.62963	0.55814	0.423077	0.619048	0.782609	0.6875	0.833333	0.703704	0.448276	0.605263	0.636364	0.333333	0.647059	0.653061	0.823529	0.470588	0.666667	0.565217		liver	0.901639	0.885714	0.794872	0.902439	0.842105	0.840426	0.912281	0.73913	0.837209	0.880435	0.772727	0.816327	0.857143	0.735294	0.857143	0.92	0.80597	0.875
CM003709.1_105081877		blood	0.703704	0.697674	0.538462	0.52381	0.73913	0.8125	0.888889	0.703704	0.586207	0.684211	0.727273	0.435897	0.735294	0.653061	0.764706	0.529412	0.8	0.782609		liver	0.934426	0.885714	0.846154	0.878049	0.894737	0.882979	0.929825	0.826087	0.930233	0.913043	0.80303	0.816327	0.803571	0.882353	0.928571	0.92	0.895522	0.9375
CM003709.1_105081904		blood	0.444444	0.488372	0.346154	0.571429	0.695652	0.65625	0.611111	0.666667	0.517241	0.594595	0.636364	0.358974	0.5	0.44898	0.588235	0.5	0.333333	0.521739		liver	0.866667	0.885714	0.871795	0.878049	0.921053	0.914894	0.824561	0.826087	0.930233	0.891304	0.8	0.77551	0.803571	0.882353	0.904762	0.8	0.880597	0.966667
CM003709.1_105280285		blood	0	0.0434783	0.0333333	0	0	0	0	0	0.0392157	0.0666667	0.0512821	0.0172414	0	0.0175439	0.05	0	0.0217391	0		liver	0	0	0.0185185	0	0.0192308	0	0	0.0263158	0	0.0175439	0	0	0.0240964	0	0.0185185	0	0	0.0163934
CM003709.1_105280296		blood	0	0.045977	0	0	0	0	0.121951	0.0121951	0.0196078	0	0	0	0.0166667	0.0175439	0	0	0.0217391	0		liver	0	0	0	0.0178571	0.0192308	0	0	0	0	0.00877193	0	0	0	0	0	0.0153846	0.0117647	0.0163934
CM003709.1_105280339		blood	0.0285714	0	0.0333333	0	0	0.0357143	0	0	0	0	0	0	0.0169492	0	0	0	0	0		liver	0	0.0192308	0	0	0	0	0.0144928	0.012987	0	0.00877193	0	0.0178571	0.0119048	0	0	0.0153846	0.0352941	0
CM003709.1_105280346		blood	0.0285714	0.032967	0.0166667	0.166667	0.0465116	0.0714286	0.0243902	0.0609756	0.0196078	0.0333333	0.0555556	0.0175439	0.0677966	0.155172	0	0	0.0227273	0.0666667		liver	0	0.0192308	0.037037	0.0178571	0	0.0446429	0.0289855	0.025974	0.0816327	0.0263158	0	0.0178571	0.0357143	0	0.0377358	0	0	0.0163934
CM003709.1_105280352		blood	0	0.021978	0.05	0	0.0232558	0	0.0243902	0.0121951	0	0	0.0277778	0.0175439	0	0	0	0.0384615	0.0227273	0.0666667		liver	0	0	0.0185185	0	0.0384615	0	0	0	0	0.0175439	0.0166667	0.0357143	0.0238095	0.0555556	0.0377358	0.0153846	0.0235294	0
CM003709.1_105280367		blood	0.0571429	0.0111111	0.0166667	0	0	0	0	0.0365854	0.08	0.0172414	0	0.0175439	0	0.0172414	0	0	0	0.0333333		liver	0	0	0	0	0.0384615	0	0	0.0519481	0.0408163	0.00877193	0	0.0178571	0.0240964	0.0277778	0.0377358	0.0307692	0	0
CM003709.1_105280370		blood	0.0294118	0.0777778	0.05	0	0	0.0357143	0.0731707	0.0740741	0.0408163	0.0517241	0.0857143	0.0701754	0.12069	0.0862069	0.025	0.153846	0	0.0333333		liver	0.106383	0.0576923	0.0555556	0.107143	0.0961538	0.0625	0.0144928	0.116883	0.0816327	0.0614035	0	0.0357143	0.134146	0.0555556	0.0377358	0.0769231	0.0588235	0.15
CM003709.1_105280389		blood	0	0	0	0	0	0	0.0192308	0	0	0	0	0	0	0	0.04	0	0	0		liver	0	0	0	0	0	0.00840336	0	0	0.0149254	0	0	0	0	0	0	0	0	0.0222222
CM003709.1_105280406		blood	0	0.0119048	0	0.0263158	0.0571429	0	0.0192308	0	0	0	0	0	0	0	0	0.0384615	0.047619	0.0588235		liver	0	0.016129	0	0	0	0	0	0	0	0	0.0253165	0.0169492	0	0	0	0	0	0
CM003709.1_105280441		blood	0.0212766	0	0.0181818	0	0.0571429	0	0	0.0149254	0.0153846	0.0350877	0	0.0375	0.046875	0.0131579	0	0	0.047619	0.0555556		liver	0	0.0322581	0	0	0.0285714	0.0330579	0.0181818	0.00943396	0.0447761	0.0258065	0	0.0333333	0.0116279	0.0136986	0	0	0	0.0208333
CM003709.1_105280455		blood	0	0.0588235	0.0909091	0.0526316	0.114286	0.03125	0.0769231	0.0447761	0.0461538	0	0.0285714	0.05	0.03125	0.0394737	0	0.0689655	0.047619	0.111111		liver	0	0.0483871	0	0	0	0.0413223	0.0181818	0.0283019	0.0447761	0.0451613	0.025	0.05	0.0352941	0.0684932	0.0163934	0.0222222	0.0517241	0
CM003709.1_105280458		blood	0	0	0	0	0.0285714	0.03125	0	0.0298507	0	0	0	0.0125	0	0.0131579	0.0416667	0	0	0		liver	0	0	0	0	0.0428571	0.00833333	0.00909091	0.00943396	0	0	0	0	0.0116279	0	0	0	0.0172414	0.0208333
CM003709.1_105280460		blood	0	0.0235294	0	0.0263158	0	0	0	0.0149254	0.0307692	0.0350877	0.0285714	0.025	0	0.0131579	0	0	0	0.0555556		liver	0.0151515	0	0.0408163	0.0175439	0	0	0	0.0283019	0	0.0516129	0	0	0.0232558	0.0273973	0	0.0222222	0	0.0208333
CM003709.1_105280469		blood	0.0217391	0.0352941	0	0.0263158	0	0.03125	0	0	0.0307692	0.0175439	0	0.0125	0.015873	0	0	0	0.0238095	0.0555556		liver	0	0	0.0204082	0	0	0.00826446	0	0.00943396	0	0.00645161	0.05	0.0166667	0.0116279	0.0136986	0	0.0222222	0.0172414	0
CM003709.1_105280471		blood	0	0.0117647	0	0.0526316	0	0.0625	0.0192308	0.0298507	0.0461538	0	0	0.0126582	0.015873	0	0	0	0	0		liver	0	0.016129	0.0204082	0.0175439	0	0	0.00909091	0.00943396	0.0151515	0	0.0253165	0	0.0454545	0.0136986	0	0.0222222	0.0344828	0.0208333
CM003709.1_105280477		blood	0.0217391	0.0705882	0.127273	0.0789474	0	0.1875	0.0576923	0.104478	0.0461538	0.0526316	0.0285714	0.0125	0.0634921	0.0526316	0	0.0344828	0.0952381	0		liver	0.0597015	0.0483871	0.0408163	0.0175439	0	0.00826446	0.00909091	0	0.0454545	0.025974	0.0125	0.0166667	0	0.0136986	0.0163934	0.0444444	0.0517241	0
CM003709.1_105280488		blood	0.146341	0.0588235	0.0909091	0.105263	0.0571429	0.193548	0.0392157	0.0746269	0.0307692	0.0526316	0.0571429	0.0821918	0.131148	0.0263158	0.0416667	0	0	0.0588235		liver	0.0967742	0.0517241	0.133333	0.0566038	0.057971	0.0661157	0.1	0.0588235	0.0307692	0.0860927	0.139241	0.0555556	0.0465116	0.0833333	0.135593	0.0454545	0.125	0.0652174
CM003709.1_105280835		blood	0.142857	0	0.121212	0	0	0.0384615	0	0.0967742	0.0454545	0	0.0526316	0	0	0.125	0.0434783	0.0322581	0.04	0.166667		liver	0.12069	0	0.0416667	0.05	0.0819672	0.0568182	0.0757576	0.016129	0	0.0561798	0.0408163	0.146341	0.0289855	0.0243902	0.0454545	0	0.0641026	0.0526316
CM003709.1_105280842		blood	0.133333	0	0.030303	0.037037	0.030303	0	0.05	0	0	0.0222222	0	0	0	0	0.0434783	0.0322581	0.0196078	0		liver	0.0344828	0.0555556	0	0	0	0.0227273	0.0149254	0.031746	0.0454545	0	0	0.0243902	0	0.0487805	0	0.0540541	0.0246914	0
CM003709.1_105280844		blood	0	0.05	0.030303	0	0	0	0	0	0.0227273	0	0.0263158	0.03125	0	0.0416667	0	0.0645161	0.0196078	0.208333		liver	0.0344828	0	0.0208333	0	0	0.0340909	0.0298507	0	0.0227273	0.0337079	0	0	0.0724638	0	0.0454545	0.0540541	0	0.0263158
CM003709.1_105280866		blood	0	0	0	0	0	0	0	0.0322581	0	0.0217391	0	0	0	0	0	0	0	0		liver	0	0	0	0	0	0	0	0	0	0	0.02	0	0	0	0.0454545	0.027027	0	0.0263158
CM003709.1_105280898		blood	0	0	0	0	0	0.037037	0	0	0	0.0222222	0	0	0	0	0	0	0	0		liver	0.0526316	0	0.0625	0	0	0.0227273	0.0149254	0.015873	0	0	0	0	0	0.0238095	0	0	0	0
CM003709.1_105280907		blood	0	0	0.03125	0	0	0.0357143	0.05	0.0666667	0	0.0222222	0	0	0	0	0	0	0	0		liver	0	0.0277778	0	0	0	0.0113636	0	0	0	0.0227273	0	0	0	0	0.0454545	0	0	0.0263158
CM003709.1_105280910		blood	0	0	0	0	0	0	0	0	0	0	0	0	0.0227273	0.0416667	0	0	0	0		liver	0	0	0	0	0	0.0113636	0	0	0.0227273	0.0113636	0	0	0	0.0238095	0	0	0.0123457	0
CM003709.1_105280912		blood	0	0.0526316	0	0	0	0	0.05	0	0	0	0.0263158	0	0	0	0	0.0666667	0.0192308	0.047619		liver	0	0	0.0212766	0	0	0	0.0149254	0	0	0	0.0204082	0	0	0	0	0	0	0
CM003709.1_105280916		blood	0	0	0.0625	0	0	0	0.05	0	0	0	0.0526316	0	0.0227273	0	0	0.0333333	0	0		liver	0	0	0.0212766	0	0.0163934	0.0227273	0	0	0	0.0113636	0	0	0.0147059	0	0.0454545	0	0.0123457	0
CM003709.1_105280918		blood	0	0	0	0	0	0	0	0	0	0	0	0	0.0227273	0	0	0	0	0		liver	0	0	0	0.0487805	0	0.0113636	0	0	0	0	0	0	0	0	0	0	0.0123457	0
CM003709.1_105280924		blood	0	0.0526316	0	0	0	0	0	0	0	0	0.0263158	0	0	0	0	0	0	0		liver	0	0	0	0	0.0163934	0.0113636	0	0.031746	0	0.0340909	0	0	0	0	0.0454545	0	0.0123457	0
CM003709.1_105280929		blood	0	0	0	0	0	0	0	0	0	0.0222222	0.0526316	0	0	0	0	0	0	0		liver	0.0175439	0	0	0	0	0.0227273	0	0	0	0	0	0	0.0147059	0	0	0	0	0.0526316
CM003709.1_105280933		blood	0	0	0	0	0	0	0	0	0	0.0222222	0.0263158	0	0.0227273	0	0.0434783	0	0	0		liver	0.0175439	0	0.0425532	0	0	0.0114943	0.0149254	0	0	0.0113636	0	0.025	0	0	0	0	0	0
CM003709.1_105281263		blood	0.037037	0.0285714	0.0967742	0.0714286	0	0.0833333	0	0	0	0.0196078	0	0	0	0	0	0	0	0		liver	0.030303	0	0	0	0.0181818	0	0	0	0	0.0113636	0	0	0.0175439	0	0	0	0	0.025641
CM003709.1_105281287		blood	0	0	0	0	0	0	0	0	0.0243902	0	0	0	0	0	0	0	0.047619	0		liver	0	0	0	0	0	0	0.0240964	0	0	0	0	0	0	0	0.0192308	0	0	0
CM003709.1_105281295		blood	0	0	0	0	0	0	0	0	0	0	0	0	0	0.0277778	0	0	0	0		liver	0	0	0	0	0	0	0.0120482	0	0	0	0	0	0	0	0	0	0	0
CM003709.1_105281301		blood	0	0	0	0	0	0	0	0	0	0	0	0	0.0357143	0	0	0	0	0		liver	0	0	0.0208333	0	0	0.012987	0	0	0	0	0.0508475	0	0.0175439	0.0243902	0.0192308	0	0	0
CM003709.1_105281308		blood	0	0	0	0.0666667	0	0.04	0	0.0263158	0	0.0392157	0	0.027027	0	0.0555556	0	0	0	0		liver	0	0	0	0.0232558	0	0.025641	0	0	0	0.0340909	0.0338983	0	0	0	0	0	0	0
CM003709.1_105281311		blood	0	0	0	0	0	0.04	0	0.0263158	0.025	0.0392157	0	0.027027	0	0	0	0.0555556	0	0		liver	0	0	0.0208333	0	0.0185185	0.025974	0.0120482	0.0181818	0	0	0	0	0	0	0	0	0	0
CM003709.1_105281318		blood	0	0	0	0	0	0	0	0	0	0	0	0.0277778	0	0	0	0	0	0		liver	0	0	0	0	0	0	0	0	0	0	0.0169492	0	0.0175439	0	0.0192308	0	0	0
CM003709.1_105281337		blood	0.142857	0.0571429	0	0.153846	0	0	0.0322581	0	0.025	0.0784314	0.12	0	0.0357143	0.0277778	0	0	0.047619	0.0714286		liver	0.114286	0.04	0.0425532	0.075	0.037037	0.0526316	0.109756	0.0545455	0.027027	0.045977	0.0363636	0.127273	0	0.025	0.0961538	0.117647	0.138889	0.105263
CM003709.1_105281483		blood	0.05	0.0588235	0.0333333	0	0.08	0.277778	0	0.136364	0.0833333	0.0909091	0	0.108108	0.115385	0.114286	0	0.153846	0.0454545	0.166667		liver	0	0.03125	0.0857143	0	0.111111	0.116667	0.195122	0.196429	0.0263158	0.114286	0.0754717	0.135135	0.0508475	0.102564	0.170213	0	0.109091	0.0333333
CM003709.1_105281486		blood	0	0.0196078	0	0	0.04	0.0555556	0	0	0	0	0.0416667	0.0540541	0	0	0	0	0	0.0833333		liver	0	0	0	0	0	0.0333333	0.0487805	0.0727273	0	0.0142857	0.0576923	0.025641	0	0	0.0212766	0	0	0
CM003709.1_105281490		blood	0	0	0	0	0	0	0	0	0	0	0.0416667	0	0	0	0	0	0	0		liver	0	0	0	0	0	0.0166667	0.0487805	0	0.0263158	0	0	0	0.0166667	0	0.0212766	0.0454545	0.0178571	0
CM003709.1_105281493		blood	0	0	0	0	0	0	0	0.0454545	0	0	0.0416667	0	0	0	0	0	0	0		liver	0	0	0	0	0	0	0	0	0.0263158	0	0	0	0	0	0	0	0.0178571	0
CM003709.1_105281502		blood	0	0	0	0	0.04	0	0	0	0	0	0	0	0	0	0	0	0	0		liver	0	0	0	0	0	0	0	0	0.0263158	0	0	0	0	0	0	0	0.0178571	0
CM003709.1_105281507		blood	0	0	0.0333333	0	0	0.0555556	0	0	0	0	0	0	0	0	0	0	0	0		liver	0	0	0	0	0	0.0163934	0	0	0.0789474	0	0	0	0	0	0.0212766	0	0.0357143	0
CM003709.1_105281510		blood	0	0.0196078	0	0	0	0	0	0	0	0	0	0	0	0	0	0.0769231	0.0454545	0		liver	0	0	0	0	0.0277778	0.0327869	0	0	0.0789474	0	0.0192308	0	0	0	0	0	0	0
CM003709.1_105281515		blood	0	0	0	0	0	0	0	0	0	0	0.0416667	0	0	0	0	0	0	0		liver	0	0	0	0	0	0	0	0.0363636	0.0263158	0.0285714	0.0384615	0	0	0	0	0	0.0357143	0.0333333
CM003709.1_105281518		blood	0	0	0	0	0	0	0	0	0	0	0	0	0	0.0285714	0	0	0	0		liver	0	0	0	0	0	0.0491803	0	0	0.0263158	0	0	0	0	0	0	0	0.0357143	0
CM003709.1_105281524		blood	0	0	0	0	0	0	0	0	0.08	0	0	0	0	0	0	0	0	0		liver	0	0.03125	0	0	0	0	0	0	0.0263158	0	0	0.025641	0	0	0	0	0	0
CM003709.1_105281528		blood	0	0	0.0333333	0	0	0	0	0	0	0	0	0.027027	0.0384615	0	0	0.0769231	0.0454545	0.0833333		liver	0	0	0	0	0	0	0	0	0.0263158	0	0	0	0	0.0243902	0	0	0.0357143	0
CM003709.1_105281539		blood	0	0	0	0	0	0	0	0	0	0	0	0.0540541	0	0	0	0	0	0		liver	0	0	0	0	0	0	0	0	0.0263158	0	0	0.025641	0.0327869	0	0	0	0	0
CM003709.1_105281552		blood	0	0	0.0333333	0	0	0	0	0	0	0	0	0	0	0	0	0	0	0		liver	0	0	0	0	0	0	0	0	0	0	0.0384615	0	0	0	0	0	0.0178571	0
CM003709.1_105281556		blood	0	0	0.0666667	0	0	0	0	0	0	0	0	0	0.04	0.0571429	0	0	0.0454545	0		liver	0	0	0	0.04	0.0555556	0	0	0	0.0263158	0	0	0.0263158	0	0.0243902	0.0212766	0	0.0357143	0
CM003709.1_105281561		blood	0	0.0384615	0.0333333	0	0	0	0	0	0	0	0	0	0	0	0.0526316	0	0	0		liver	0	0	0	0	0.0277778	0.0163934	0	0	0.105263	0.0428571	0	0	0.0163934	0	0.0652174	0	0	0
CM003709.1_105281568		blood	0	0.0384615	0	0	0	0	0	0	0	0	0	0	0	0.0285714	0	0	0	0		liver	0.05	0	0	0	0	0	0	0	0.0526316	0.0285714	0.0384615	0	0	0	0.0212766	0	0.0178571	0
CM003709.1_105281570		blood	0	0	0	0.0909091	0	0	0	0	0	0	0	0	0	0	0	0	0	0		liver	0	0	0	0	0	0	0.0243902	0	0	0	0	0	0	0	0.0425532	0	0	0.0333333
CM003709.1_105281573		blood	0	0	0.0333333	0	0.04	0	0	0	0	0	0	0	0	0	0	0	0	0		liver	0	0	0	0	0	0.0163934	0	0	0.0526316	0	0.0384615	0	0	0.0243902	0.0425532	0	0	0
CM003709.1_105281702		blood	0.0792079	0.0395062	0.0454545	0.0932203	0.070632	0.0828729	0.0920245	0.0342205	0.0877193	0.0588235	0.09375	0.0675105	0.0669014	0.0677419	0.0578512	0.0322581	0.126437	0.0814815		liver	0.0858369	0.0731707	0.0677083	0.0627063	0.0699588	0.0673077	0.0618812	0.0430108	0.055409	0.0664653	0.0879765	0.0944206	0.0990991	0.117117	0.120755	0.125	0.115207	0.0597015
CM003709.1_105281714		blood	0	0	0.00502513	0	0.00735294	0.00549451	0.0121212	0.00374532	0.00578035	0	0	0.00420168	0	0.00319489	0.00826446	0.0107527	0.00568182	0.00740741		liver	0.00425532	0.00344828	0.00507614	0	0.00408163	0.00320513	0.00248756	0.0027027	0	0.00299401	0.00581395	0.00425532	0	0.00434783	0.00374532	0	0.00917431	0.0148148
CM003709.1_105281723		blood	0.00961538	0.00487805	0	0	0.0183824	0.00549451	0.0181818	0	0	0	0	0.00420168	0	0	0	0.0107527	0.00564972	0.00740741		liver	0.0214592	0.00689655	0.0101523	0.00327869	0.00408163	0.00319489	0.00995025	0.00540541	0.00527704	0.00449102	0.00290698	0.0042735	0	0.00862069	0	0	0.00917431	0
CM003709.1_105281759		blood	0	0.00243902	0	0	0	0.00552486	0.0121212	0.0112782	0	0	0	0.00420168	0.00347222	0	0.00826446	0.0107527	0.0113636	0.00757576		liver	0.0128205	0	0.0101523	0	0	0	0	0.0027027	0.00263158	0.00299401	0	0	0	0.00431034	0	0	0	0.00740741
CM003709.1_105282298		blood	0.193548	0.128205	0.189189	0.333333	0.166667	0.178571	0	0.142857	0.148148	0.0465116	0.238095	0.0689655	0.09375	0.109091	0.0625	0	0.0769231	0.0833333		liver	0.0967742	0.0857143	0.0833333	0.05	0.0952381	0.148936	0.111111	0.0222222	0.142857	0.076087	0.1	0.111111	0.0909091	0.258065	0	0.176471	0.178571	0
CM003709.1_105282312		blood	0	0.0253165	0.027027	0	0.0416667	0.0357143	0.0384615	0.0285714	0.037037	0.0232558	0	0	0	0.0181818	0	0.0909091	0.0714286	0		liver	0	0.030303	0	0.075	0	0.0425532	0.0285714	0	0.0869565	0.0111111	0.0196078	0	0	0	0	0	0.0384615	0.0769231
CM003709.1_105282314		blood	0	0	0.027027	0	0	0.0714286	0.0384615	0.0285714	0	0.0465116	0.047619	0	0.030303	0.0363636	0.0588235	0	0.0714286	0		liver	0.0322581	0.030303	0	0.05	0.047619	0.0434783	0.0571429	0	0.0434783	0.0333333	0.0392157	0	0	0	0	0.0588235	0.0769231	0
CM003709.1_105282324		blood	0.030303	0	0.027027	0.0833333	0	0.0357143	0	0.0285714	0	0.0465116	0.047619	0.0344828	0	0.0181818	0	0	0	0		liver	0	0.0606061	0.0434783	0.025	0.047619	0.0217391	0	0	0.130435	0.0333333	0	0	0	0.0322581	0	0	0.0384615	0
CM003709.1_105282326		blood	0	0	0	0.0833333	0	0.0357143	0.0384615	0.0571429	0	0	0.047619	0.0344828	0.030303	0	0	0	0	0		liver	0.0322581	0.030303	0.0434783	0.025641	0	0	0	0	0.0652174	0.0222222	0	0	0	0	0	0	0.0384615	0
CM003709.1_105282328		blood	0	0.0126582	0.027027	0	0	0	0.0769231	0.0857143	0	0.0232558	0.047619	0	0.0606061	0.0181818	0.117647	0	0.0714286	0		liver	0.0322581	0	0.0869565	0.025	0	0	0	0	0	0.0111111	0.0196078	0	0.0232558	0.0322581	0	0.0588235	0.0384615	0
CM003709.1_105282336		blood	0.030303	0.0886076	0.162162	0.166667	0.125	0.142857	0.0769231	0.114286	0.185185	0.139535	0.142857	0.172414	0.181818	0.0545455	0.294118	0.0909091	0.214286	0.0833333		liver	0.129032	0.0909091	0.217391	0.075	0	0.0652174	0.2	0.113636	0.177778	0.144444	0.117647	0.114286	0.0930233	0.129032	0.08	0.117647	0.192308	0
CM003709.1_105289160		blood	0.785714	0.967213	0.928571	0.947368	0.964286	0.954545	0.953488	0.967742	0.963636	0.967742	0.947368	1	0.966667	0.95082	0.96875	1	0.96875	0.923077		liver	0.566667	0.511111	0.428571	0.46875	0.480769	0.61194	0.344828	0.606061	0.469388	0.351064	0.40678	0.486486	0.616667	0.484848	0.5	0.666667	0.685714	0.548387
CM003709.1_105289162		blood	0.928571	0.942623	0.952381	0.973684	1	0.954545	0.976744	0.887097	0.945455	0.983871	0.947368	1	0.966667	0.95082	0.96875	1	0.96875	0.961538		liver	0.566667	0.511111	0.47619	0.53125	0.5	0.626866	0.37931	0.621212	0.489796	0.37234	0.457627	0.459459	0.6	0.545455	0.519231	0.666667	0.685714	0.612903
CM003709.1_105289185		blood	0.933333	0.860656	0.761905	0.947368	0.892857	0.977778	0.930233	0.854839	0.927273	0.919355	0.868421	0.897436	0.949153	0.885246	0.96875	0.894737	0.9375	0.961538		liver	0.566667	0.466667	0.428571	0.5	0.480769	0.597015	0.413793	0.590909	0.469388	0.361702	0.474576	0.486486	0.65	0.515152	0.5	0.666667	0.685714	0.580645
CM003709.1_105289191		blood	1	0.868852	0.880952	0.868421	0.964286	0.911111	0.813953	0.903226	0.890909	0.885246	0.894737	0.923077	0.866667	0.967213	0.96875	0.842105	0.9375	0.961538		liver	0.6	0.488889	0.333333	0.5625	0.5	0.61194	0.396552	0.590909	0.489796	0.387097	0.474576	0.459459	0.6	0.545455	0.442308	0.611111	0.628571	0.548387
CM003709.1_105289211		blood	0.933333	0.696721	0.707317	0.710526	0.666667	0.755556	0.651163	0.758065	0.8	0.709677	0.710526	0.641026	0.8	0.868852	0.8125	0.736842	0.806452	0.769231		liver	0.517241	0.422222	0.380952	0.40625	0.442308	0.567164	0.413793	0.530303	0.367347	0.457447	0.362069	0.472222	0.5	0.515152	0.384615	0.388889	0.628571	0.516129
CM003709.1_10554279		blood	0.0909091	0.0638298	0.0526316	0.0263158	0.0909091	0.125	0.0833333	0.0725806	0.0618557	0.0142857	0.111111	0.0652174	0.122807	0.108108	0.146341	0.1	0.047619	0.111111		liver	0.027027	0.0232558	0.0961538	0.0784314	0.0725806	0.120567	0.0542636	0.0588235	0.05	0.0414508	0.107143	0.0875	0.0451128	0.0277778	0	0.0789474	0.0786517	0.12
CM003709.1_10554286		blood	0.0285714	0.0208333	0	0.0263158	0	0	0.0408163	0.048	0.0505051	0	0.037037	0.0208333	0.0175439	0.0263158	0.0487805	0	0	0		liver	0	0	0.0188679	0	0.008	0.00704225	0.00775194	0.00840336	0	0.0153846	0.00862069	0.0125	0.0291971	0	0	0	0.0222222	0
CM003709.1_10554338		blood	0	0	0	0	0	0.0408163	0	0	0	0.0142857	0	0	0	0	0	0	0	0		liver	0	0	0	0	0.016	0	0	0	0	0.00512821	0	0	0	0	0	0.0263158	0.0222222	0
CM003709.1_10554379		blood	0	0.0545455	0.0178571	0	0.148148	0.0196078	0.104167	0.0322581	0.0594059	0.0298507	0.0384615	0.0238095	0.0169492	0	0.025	0.0930233	0	0.0666667		liver	0.031746	0.0229885	0.0392157	0.0631579	0	0.0300752	0.0165289	0.0175439	0.01	0.0207254	0.0277778	0.0277778	0.0234375	0.0243902	0.0930233	0.0714286	0.0229885	0.0408163
CM003709.1_10554465		blood	0	0	0	0	0	0	0	0	0	0	0	0	0	0	0.0344828	0	0	0		liver	0	0	0	0	0	0	0	0.0183486	0.0135135	0	0	0	0	0	0	0	0	0.0333333
CM003709.1_10554471		blood	0	0.0078125	0	0	0.0212766	0	0	0.0126582	0	0	0	0	0.0188679	0.0375	0	0	0	0		liver	0.0232558	0	0	0.0204082	0	0	0	0	0	0	0	0	0	0	0.0178571	0	0.0153846	0
CM003709.1_10554476		blood	0	0	0	0	0	0	0.0232558	0	0	0	0	0	0	0.0125	0	0	0	0		liver	0	0	0	0.0204082	0.0153846	0	0.0117647	0.00917431	0.0135135	0.0127389	0	0.0178571	0	0	0	0	0	0
CM003709.1_10554481		blood	0	0	0	0.0333333	0	0	0	0	0	0	0	0	0	0	0	0	0	0		liver	0	0.0422535	0	0	0	0.010101	0	0	0	0.00636943	0	0	0	0	0	0	0	0
CM003709.1_10554488		blood	0	0	0	0	0	0	0.0232558	0	0.0243902	0	0	0	0.0185185	0.025	0	0	0	0		liver	0	0	0	0	0	0.010101	0	0.00917431	0	0	0.0104167	0.0175439	0	0	0	0	0	0
CM003709.1_10554491		blood	0	0	0	0	0	0	0	0	0	0	0	0	0.0185185	0	0	0	0	0		liver	0	0.028169	0	0.0204082	0	0.01	0	0	0	0	0.0208333	0.0178571	0	0	0	0	0	0
CM003709.1_10554529		blood	0	0	0.0192308	0	0.0208333	0	0	0.0126582	0	0	0	0.0178571	0.0363636	0.0125	0	0	0	0		liver	0	0	0.0212766	0	0	0.01	0.0120482	0.00909091	0	0.00636943	0	0.0175439	0.0135135	0	0	0	0.0153846	0
CM003709.1_10554535		blood	0.0204082	0	0	0	0.0416667	0	0	0	0	0	0	0	0	0	0.0322581	0	0.08	0		liver	0	0	0	0	0	0.01	0	0	0	0.0127389	0	0	0.0136986	0.0178571	0.0178571	0	0	0
CM003709.1_10554538		blood	0	0.0078125	0	0	0	0.0243902	0	0	0	0.0126582	0	0	0.0181818	0	0.0322581	0	0	0		liver	0	0	0	0	0	0	0.0120482	0	0.0135135	0	0.0208333	0.0175439	0	0	0	0.0333333	0	0
CM003709.1_10554551		blood	0.0212766	0.0634921	0.0384615	0.0344828	0	0.0487805	0.116279	0.0641026	0.097561	0.0632911	0	0.0535714	0.111111	0.0759494	0.166667	0	0	0		liver	0.0232558	0.0138889	0.0851064	0.0217391	0.0615385	0.0412371	0.037037	0.0642202	0.0945946	0.0649351	0	0.0701754	0.138889	0.0892857	0.0892857	0.0357143	0.0606061	0.103448
CM003709.1_10555045		blood	0	0.0714286	0.176471	0	0.0769231	0	0	0	0.0526316	0	0.142857	0	0.0416667	0	0	0	0	0.181818		liver	0	0.04	0	0.0769231	0.0909091	0.0212766	0	0.0277778	0	0.0212766	0.173913	0.0714286	0	0.2	0	0.0769231	0.0606061	0
CM003709.1_10555442		blood	0	0	0.0851064	0	0.111111	0.0333333	0.0555556	0.12963	0.0731707	0.0612245	0.111111	0.102041	0.103448	0.0487805	0.0344828	0.0833333	0.181818	0.130435		liver	0	0.0735294	0	0.0784314	0.0833333	0.133333	0.045977	0.0729167	0.184211	0.0695652	0	0.0930233	0.0618557	0.151515	0.0285714	0	0.0862069	0.0833333
CM003709.1_10555489		blood	0.297297	0.222222	0.340426	0.428571	0.346154	0.1875	0.285714	0.269231	0.358025	0.36	0.30303	0.294118	0.389831	0.341463	0.266667	0.36	0.2	0.16		liver	0.0454545	0.0909091	0.111111	0.196078	0.152778	0.233333	0.0804598	0.125	0.157895	0.0956522	0.119403	0.139535	0.138298	0.151515	0.0588235	0.125	0.22807	0.222222
CM003709.1_10555505		blood	0.0540541	0.105263	0.106383	0.114286	0.192308	0.0625	0.0857143	0.173077	0.195122	0.06	0.181818	0.0784314	0.0847458	0.0731707	0.133333	0.04	0.0666667	0.08		liver	0.0454545	0.030303	0	0.1	0.0422535	0.123596	0.045977	0.03125	0.0263158	0.0173913	0.0597015	0.0930233	0.148936	0.0606061	0.0294118	0.0416667	0.245614	0.0833333
CM003709.1_10555513		blood	0	0.111111	0.0851064	0.171429	0.230769	0.125	0.166667	0.153846	0.195122	0.12	0.272727	0.137255	0.135593	0.119048	0.2	0	0.166667	0.08		liver	0.0454545	0.0757576	0	0.0392157	0.0416667	0.111111	0.0689655	0.0729167	0.184211	0.0173913	0.0298507	0.0232558	0.0638298	0.030303	0.0294118	0	0.105263	0.111111
CM003709.1_10555531		blood	0.0540541	0.117647	0.234043	0.171429	0.0384615	0.21875	0.138889	0.0192308	0.0864198	0.0980392	0.121212	0.0784314	0.0677966	0.0714286	0.0666667	0.04	0.133333	0.04		liver	0	0.0151515	0.0285714	0.0980392	0.0555556	0.0333333	0.0574713	0.0208333	0.0263158	0.0347826	0.0294118	0.0697674	0.0106383	0.030303	0.0588235	0	0.105263	0.111111
CM003709.1_10555591		blood	0.2	0.204986	0.20122	0.232877	0.266667	0.348485	0.333333	0.218623	0.344186	0.266409	0.322222	0.248619	0.368421	0.224719	0.235955	0.239437	0.221311	0.25		liver	0.100457	0.116129	0.224044	0.17316	0.155642	0.139037	0.171598	0.116719	0.191057	0.156371	0.116667	0.0888889	0.142259	0.121827	0.118143	0.11828	0.120253	0.140625
CM003709.1_10555668		blood	0.189873	0.227397	0.317365	0.438356	0.357616	0.416667	0.341085	0.214575	0.288372	0.370229	0.288889	0.314917	0.362445	0.326007	0.197802	0.148649	0.292683	0.37931		liver	0.0986547	0.103226	0.125	0.137931	0.0881226	0.125333	0.0737463	0.0743034	0.1417	0.0806142	0.108553	0.0659341	0.127049	0.106061	0.0762712	0.0526316	0.13125	0.179688
CM003709.1_105678322		blood	0	0.00328947	0	0	0.00561798	0.00684932	0	0	0.00990099	0.0131004	0	0	0.00357143	0	0	0	0	0.00943396		liver	0.00740741	0	0.00917431	0.0212014	0.0189573	0.00277778	0	0.00630915	0.00389105	0.0046729	0	0	0	0.00913242	0.0166667	0	0	0.00904977
CM003709.1_105678382		blood	0	0.00326797	0	0.00813008	0.00555556	0.00684932	0	0.00574713	0.0148515	0.0174672	0	0	0.00357143	0.00487805	0.0172414	0	0	0		liver	0	0.00934579	0	0	0.00473934	0.00835655	0.00769231	0.00628931	0.011583	0.00232019	0	0	0.00619195	0	0	0.011236	0.008	0.00452489
CM003709.1_105678390		blood	0.040404	0.00983607	0	0	0.0111111	0.00684932	0	0.0114943	0.0049505	0	0.015748	0.00909091	0.00714286	0.00490196	0	0	0.0206186	0.0185185		liver	0.0599251	0.00469484	0.018018	0.0211268	0.00471698	0.00280112	0	0.0250784	0.023166	0.0116279	0.0195312	0	0.0155763	0.0313901	0.00819672	0	0.00806452	0.0135747
CM003709.1_105678392		blood	0	0	0.030303	0.0162602	0	0	0	0	0.0148515	0.00436681	0.00793651	0.00909091	0	0.00490196	0	0.0217391	0.0103093	0.00925926		liver	0	0.00469484	0.0285714	0.0106007	0.0141509	0.00558659	0.0153846	0.00628931	0.015444	0.00465116	0.0195312	0.0190476	0.0155763	0.00900901	0.0163934	0	0	0.0180995
CM003709.1_105678395		blood	0	0.00327869	0	0	0.0111111	0.00684932	0	0	0	0.00436681	0.015748	0	0	0.0097561	0	0	0	0.00925926		liver	0	0.00469484	0.00952381	0.00353357	0.00473934	0.00837989	0.0230769	0	0.00772201	0.00465116	0.0078125	0	0.00934579	0.0044843	0.00819672	0.011236	0.00806452	0.00904977
CM003709.1_105678397		blood	0	0	0	0.00813008	0	0	0	0.00574713	0	0	0	0	0	0.0294118	0.0175439	0	0.0103093	0.00934579		liver	0.00925926	0.00469484	0	0.0106007	0.014218	0.00558659	0.00775194	0.00628931	0.00775194	0	0	0.0190476	0.00934579	0	0	0.011236	0	0
CM003709.1_105678400		blood	0.0625	0.0960265	0.0909091	0.0650407	0.0611111	0.0821918	0.0735294	0.0635838	0.080402	0.100877	0.0472441	0.0818182	0.111111	0.0591133	0.0526316	0.0434783	0.0515464	0.148148		liver	0.046729	0.0660377	0.0961538	0.106762	0.0761905	0.0672269	0.078125	0.0534591	0.108527	0.0794393	0.0470588	0.12381	0.090625	0.0807175	0.0819672	0.11236	0.145161	0.0727273
CM003709.1_105678707		blood	0.0357143	0.0860927	0.0540541	0.0731707	0.0784314	0.0740741	0.1	0.0285714	0.0652174	0.138889	0.0952381	0.134615	0.0517241	0.0747664	0.142857	0.142857	0.1	0		liver	0.0819672	0.0864198	0.037037	0.166667	0.0843373	0.123077	0	0.0983607	0.130435	0.037037	0.0465116	0.0350877	0.0441176	0.0689655	0.0833333	0.0645161	0.171429	0.192308
CM003709.1_105678739		blood	0	0.00662252	0	0	0	0	0	0	0	0.0277778	0.047619	0.0188679	0	0	0	0	0	0		liver	0	0	0	0	0	0.00769231	0	0	0	0	0.0117647	0	0	0.0172414	0	0	0	0
CM003709.1_105678743		blood	0	0	0	0	0.0192308	0	0	0	0	0.0277778	0.047619	0	0.0172414	0.00934579	0	0	0	0		liver	0	0.0123457	0	0.0117647	0.0361446	0	0.031746	0	0	0	0	0.0175439	0	0	0.0327869	0.0322581	0	0
CM003709.1_105679008		blood	0.0232558	0	0	0.08	0	0.047619	0	0	0.0188679	0	0	0.0208333	0	0	0	0	0	0		liver	0	0.016129	0	0	0	0	0	0	0.0188679	0	0	0	0.015625	0	0	0	0.02	0
CM003709.1_105679010		blood	0	0.00934579	0	0.04	0	0	0	0	0	0.0181818	0	0	0	0	0	0	0.04	0		liver	0	0.0483871	0	0	0	0.020202	0	0	0	0	0	0.0208333	0	0	0	0	0.02	0.037037
CM003709.1_105679028		blood	0.0909091	0.0181818	0.037037	0.416667	0.030303	0	0	0.0983607	0	0.0545455	0.0833333	0	0.0333333	0.0555556	0	0.0555556	0.08	0		liver	0.1	0.115385	0	0	0.0392157	0.05	0	0.0645161	0.0555556	0.0550459	0.030303	0	0.0967742	0.0638298	0.0350877	0.05	0.04	0.037037
CM003709.1_105679039		blood	0	0	0.0555556	0.08	0	0	0.04	0.0163934	0	0	0	0	0	0.0277778	0	0	0	0		liver	0	0	0	0	0	0.01	0	0.0322581	0	0.0181818	0	0.0204082	0.015625	0.0208333	0	0.025	0.04	0.037037
CM003709.1_105679041		blood	0	0	0	0	0	0	0	0.0163934	0	0	0	0.0208333	0.0392157	0	0	0	0	0		liver	0	0	0	0.0392157	0.0196078	0	0	0	0	0	0	0	0	0.0208333	0	0	0	0.037037
CM003709.1_105679045		blood	0	0.0186916	0	0.08	0	0	0	0	0	0	0	0.0416667	0	0	0	0	0	0		liver	0	0	0	0	0	0	0	0.016129	0	0	0	0	0	0.0208333	0	0	0	0
CM003709.1_105679068		blood	0	0	0	0.04	0	0	0	0.0163934	0	0	0	0	0	0	0	0	0	0		liver	0	0	0	0	0	0.01	0	0	0	0	0	0	0	0	0.0175439	0	0	0
CM003709.1_105679070		blood	0.0454545	0.00934579	0	0	0	0	0	0	0.0188679	0	0	0	0	0	0.0344828	0	0	0		liver	0.025	0	0	0	0	0.01	0.0289855	0	0	0	0	0	0	0	0.0526316	0	0	0
CM003709.1_105679083		blood	0.0465116	0.0666667	0.0377358	0.16	0.117647	0.0952381	0.12	0.114754	0.0566038	0.0181818	0.125	0.130435	0.142857	0.0277778	0.206897	0	0	0.05		liver	0.05	0.0967742	0.0294118	0.0784314	0.0392157	0.10101	0.0441176	0.118644	0.0961538	0.101852	0.0555556	0.0408163	0.125	0.125	0.122807	0.105263	0.0612245	0.111111
CM003709.1_105679463		blood	0.0434783	0.0243902	0.0277778	0.025	0.0227273	0.205128	0.0909091	0.103448	0.0819672	0.0759494	0.128205	0.0327869	0.135593	0.0405405	0.0740741	0.0714286	0	0.111111		liver	0.125	0.0740741	0.0714286	0.0144928	0.141176	0.106383	0.127451	0.0526316	0.0508475	0.057554	0.0714286	0.0350877	0.0625	0.0512821	0.027027	0.147059	0.15625	0.0487805
CM003709.1_105679479		blood	0	0.0121951	0	0	0.0227273	0	0	0	0	0	0	0	0	0.0135135	0	0.0357143	0	0		liver	0.03125	0.0238095	0.0238095	0	0.0114943	0.0212766	0	0	0	0	0	0	0	0	0.0131579	0	0	0
CM003709.1_105679480		blood	0	0	0	0	0.0277778	0	0	0	0	0	0	0	0	0	0	0	0	0		liver	0	0	0	0	0	0.0113636	0.043956	0.015625	0.0172414	0.00763359	0	0	0	0	0.0151515	0	0.05	0
CM003709.1_105679485		blood	0.0212766	0	0	0	0	0	0	0	0	0	0	0	0	0	0	0	0	0		liver	0	0.0238095	0	0	0	0.0212766	0	0	0	0	0	0	0	0	0	0	0	0.0232558
CM003709.1_105679486		blood	0	0	0	0	0	0	0	0	0	0	0	0.0243902	0	0	0	0.0526316	0	0		liver	0	0	0	0	0	0	0	0	0.0172414	0.0152672	0	0	0	0	0.0151515	0	0	0
CM003709.1_105679492		blood	0	0.0243902	0	0.025	0	0	0	0	0	0	0.0263158	0	0	0	0	0.0357143	0	0		liver	0.015625	0.0119048	0	0	0	0.0212766	0.00952381	0	0	0	0	0.0175439	0	0	0	0	0	0
CM003709.1_105679493		blood	0	0.0232558	0	0	0	0	0	0.0298507	0.0384615	0	0.0555556	0	0	0.0178571	0	0	0	0		liver	0	0	0	0.02	0	0	0.0107527	0	0	0.00763359	0	0	0.025	0.03125	0	0	0.0465116	0.0416667
CM003709.1_105679494		blood	0	0	0	0.025	0	0	0	0	0	0	0.0263158	0	0	0	0	0	0	0		liver	0	0	0	0	0	0	0	0	0	0	0	0	0	0	0.0131579	0	0	0
CM003709.1_105679495		blood	0	0.0116279	0	0	0	0	0	0	0	0.0185185	0	0	0	0.0178571	0	0	0	0.0666667		liver	0	0	0	0	0	0	0.0107527	0	0.0344828	0	0	0	0	0	0	0	0.0232558	0
CM003709.1_105679510		blood	0	0.0123457	0	0	0	0.0263158	0	0	0	0	0	0.0322581	0.0169492	0	0	0	0	0		liver	0	0	0	0.0144928	0	0.0106383	0.0190476	0	0	0.00704225	0	0	0	0	0.0131579	0	0	0
CM003709.1_105679511		blood	0	0.0116279	0	0	0	0	0	0.0149254	0	0	0	0	0.0408163	0.0178571	0	0.047619	0	0		liver	0	0.031746	0	0.02	0	0	0	0	0	0	0	0	0	0	0.0151515	0	0	0
CM003709.1_105679515		blood	0	0.0121951	0	0	0	0	0.0232558	0	0.0483871	0	0.0263158	0	0.0169492	0	0	0	0	0		liver	0	0	0	0	0	0	0.00952381	0	0	0	0.0206186	0	0.015625	0	0.0131579	0	0.015625	0.0232558
CM003709.1_105679516		blood	0.027027	0.0116279	0	0.0357143	0	0	0	0	0.0192308	0	0	0	0	0	0	0	0	0		liver	0.0222222	0.015873	0	0	0	0	0.0107527	0	0	0.0150376	0	0	0	0	0.0151515	0	0	0
CM003709.1_105679543		blood	0.0882353	0.0581395	0.114286	0.0714286	0	0.1	0.0526316	0.015625	0.0961538	0.0943396	0.0555556	0.0526316	0.0204082	0.111111	0	0	0.0909091	0.0666667		liver	0.0697674	0.047619	0.0810811	0.130435	0.0923077	0.0804598	0.0434783	0.126984	0.0862069	0.0451128	0.0641026	0.0208333	0.0375	0.03125	0.107692	0.117647	0	0.166667
CM003709.1_10573717		blood	0.578947	0.592593	0.68	0.68254	0.757143	0.610169	0.507042	0.69863	0.676136	0.640845	0.561644	0.708333	0.651163	0.615385	0.69697	0.588889	0.688073	0.6		liver	0.914286	0.766129	0.826923	0.845528	0.848485	0.861423	0.841004	0.785124	0.866197	0.853061	0.826772	0.847458	0.817204	0.823529	0.797468	0.85	0.765152	0.771186
CM003709.1_10573797		blood	0.125	0.545455	0.49	0.435484	0.594203	0.473684	0.557143	0.558621	0.612717	0.625899	0.527778	0.340909	0.493976	0.471014	0.453608	0.488636	0.401869	0.458333		liver	0.608696	0.713115	0.596154	0.741667	0.685393	0.613027	0.672269	0.658333	0.65493	0.64876	0.674603	0.6	0.717391	0.716418	0.584416	0.708029	0.666667	0.724138
CM003709.1_106396546		blood	0.0243902	0.010989	0.0491803	0.0833333	0.0594059	0.0560748	0.0576923	0.0374332	0.0545455	0.0326087	0.084507	0.00632911	0.0732984	0.0304878	0.0641026	0.0816327	0.0378788	0.0533333		liver	0.0547945	0.0101523	0.0377358	0.0344828	0.0604839	0.04811	0.0355872	0.0361446	0.0352941	0.0438144	0.0420561	0.0915033	0.0357143	0.0875912	0.107843	0.0338983	0.0808081	0.0307692
CM003709.1_106396556		blood	0	0.0107527	0	0	0	0	0	0	0	0	0.0140845	0	0	0	0	0	0	0		liver	0	0	0	0.0097561	0	0	0	0.00401606	0	0.0127551	0	0	0	0	0	0	0.005	0.00769231
CM003709.1_106396561		blood	0.0120482	0	0.0162602	0.0208333	0	0	0.00952381	0.00534759	0	0.016129	0	0.00617284	0.0104712	0	0	0	0	0		liver	0	0.00995025	0	0	0.00396825	0.00682594	0	0.008	0	0.00255102	0	0	0.011811	0	0.00961538	0	0.01	0
CM003709.1_106396572		blood	0.0119048	0	0.0325203	0	0	0.00934579	0.00952381	0	0	0.0107527	0	0.00625	0.0052356	0	0	0	0.0373134	0.0133333		liver	0.00456621	0.00995025	0	0.00483092	0.0118577	0.0102389	0.0070922	0.008	0	0.00255102	0.00465116	0	0.0117188	0	0	0.00840336	0.0149254	0
CM003709.1_106396574		blood	0	0	0	0.0208333	0	0.00934579	0	0	0	0	0	0	0	0.0178571	0	0	0	0		liver	0.0137615	0.00502513	0.00628931	0.00485437	0.00395257	0.0204778	0.0035461	0	0	0	0	0	0.0117188	0	0	0	0	0.00769231
CM003709.1_106396578		blood	0	0	0	0	0	0	0	0	0	0	0	0	0.0052356	0.00598802	0	0	0.00740741	0.0266667		liver	0.0182648	0	0.00625	0.00483092	0	0	0	0	0.00578035	0	0.00465116	0.0129032	0.00392157	0.0144928	0.00961538	0.00840336	0	0
CM003709.1_106396592		blood	0	0	0	0	0	0	0.00952381	0	0	0	0	0	0	0	0	0	0.00740741	0		liver	0.00456621	0	0	0	0	0	0	0.004	0.00574713	0.00510204	0	0.00649351	0	0	0	0	0.0049505	0
CM003709.1_106396595		blood	0	0	0	0	0	0	0	0.00534759	0	0	0	0.0124224	0	0	0	0.0204082	0	0		liver	0	0	0.0125	0	0.00392157	0	0.0035461	0.00401606	0	0	0	0	0.0117188	0	0	0	0.00995025	0
CM003709.1_106396602		blood	0	0	0	0	0	0	0	0.00534759	0	0	0.0138889	0	0	0	0	0	0	0		liver	0	0.0049505	0	0.00483092	0.00784314	0	0.0035461	0	0	0.0102302	0.00465116	0	0.00390625	0	0.00961538	0.00847458	0	0.00769231
CM003709.1_106396606		blood	0	0	0	0	0	0	0	0	0	0	0	0.00621118	0.00520833	0	0	0	0	0		liver	0.00456621	0	0	0.00483092	0	0	0.0035461	0.00401606	0.00574713	0	0.00925926	0	0	0	0	0	0	0
CM003709.1_106396609		blood	0.0121951	0	0	0	0	0	0	0.00534759	0	0.00537634	0	0	0.00520833	0	0	0	0	0		liver	0.00456621	0.0049505	0	0	0	0	0.0035461	0	0	0.00769231	0	0.00645161	0.00389105	0	0.00961538	0	0	0
CM003709.1_106396641		blood	0.0120482	0	0.008	0	0	0.00925926	0.0190476	0.00534759	0	0.00540541	0	0.00625	0.0105263	0.00598802	0	0.0204082	0	0		liver	0	0	0	0	0	0.00344828	0.0070922	0.00404858	0.00574713	0	0	0	0.00390625	0	0	0	0	0
CM003709.1_106396643		blood	0	0	0.00806452	0	0	0	0	0	0	0.010929	0	0	0	0	0	0	0.00746269	0		liver	0.00930233	0	0.00649351	0.00487805	0.00787402	0.0034965	0.0070922	0.00819672	0	0.0025974	0	0	0	0	0	0	0.00502513	0
CM003709.1_106396716		blood	0	0	0	0.0344828	0	0	0	0.010989	0.015625	0	0	0	0	0	0	0	0	0		liver	0	0.0338983	0	0.0204082	0.0212766	0.0138889	0	0.0108696	0	0.0060241	0	0	0.0107527	0	0.0384615	0	0.0222222	0
CM003709.1_106396719		blood	0.0277778	0	0.0212766	0	0	0	0	0.021978	0	0.0163934	0	0.0208333	0	0	0	0	0.04	0		liver	0	0	0	0	0	0.0277778	0	0	0	0.0180723	0.0107527	0.0263158	0.0212766	0	0	0	0.0444444	0.0277778
CM003709.1_106396766		blood	0	0	0.0212766	0	0.0487805	0	0	0.010989	0	0.0163934	0	0	0.04	0.0289855	0	0	0	0		liver	0	0	0	0.0196078	0.0212766	0	0.0131579	0	0	0	0.0322581	0.025	0	0	0	0	0	0
CM003709.1_106396778		blood	0.135135	0.0882353	0.106383	0.0344828	0.0487805	0.0512821	0.162162	0.032967	0.123077	0.0655738	0.105263	0.0208333	0.102041	0.0434783	0.107143	0.0606061	0.0833333	0		liver	0.128205	0.0526316	0.0697674	0.0392157	0.0652174	0.0694444	0.0657895	0.0769231	0.0405405	0.0843373	0.0543478	0.1	0.0215054	0.0952381	0.08	0.0416667	0.111111	0.166667
CM003709.1_10652768		blood	0.15	0.386667	0.27027	0.803922	0.559322	0.615385	0.4	0.314286	0.394737	0.536082	0.388889	0.340426	0.571429	0.323529	0.269231	0.425	0.387097	0.404762		liver	0.261905	0.258929	0.260504	0.517241	0.5	0.542601	0.448276	0.2875	0.373984	0.441472	0.455782	0.380952	0.479381	0.416667	0.367647	0.488372	0.303704	0.542857
CM003709.1_10652879		blood	0.111111	0.148936	0.142857	0.0869565	0.105263	0.25	0.0833333	0.0847458	0.138889	0.09375	0.2	0.241379	0.0555556	0.0606061	0.105263	0.0714286	0.148148	0.0555556		liver	0.05	0.0810811	0.0769231	0	0.219512	0.2	0.0769231	0.135135	0.170732	0.0520833	0.119048	0.15625	0.113208	0.0869565	0.0512821	0	0.117647	0.346154
CM003709.1_10655523		blood	0.0769231	0.5	0.388889	0.7	0.631579	0.315789	0.368421	0.462687	0.45098	0.388889	0.333333	0.5625	0.45	0.304348	0.444444	0.347826	0.266667	0.55		liver	0.0819672	0.177778	0.176471	0.171429	0.174603	0.211111	0.181818	0.142857	0.4	0.0853659	0.12	0.0909091	0.114286	0	0.15	0.157895	0.173077	0.357143
CM003709.1_10707703		blood	0	0	0.0217391	0	0	0	0	0	0	0	0	0	0	0	0	0	0	0		liver	0	0	0	0	0	0.015625	0	0	0	0	0	0	0	0	0	0	0	0
CM003709.1_10707713		blood	0	0	0	0	0	0	0	0	0	0	0	0	0.016129	0.0175439	0.0333333	0	0	0		liver	0	0	0	0	0	0.015625	0.0169492	0	0	0	0.0102041	0	0	0	0	0	0	0
CM003709.1_10707715		blood	0	0	0	0	0	0	0	0.0185185	0	0	0.0333333	0	0	0.0175439	0	0	0	0		liver	0	0	0.0185185	0	0	0	0	0	0	0	0	0	0	0	0	0	0	0
CM003709.1_10707717		blood	0	0	0	0	0	0	0.0322581	0.0185185	0	0.0277778	0.0333333	0	0	0	0	0	0	0		liver	0	0	0	0	0	0	0	0	0	0	0	0	0	0	0	0.0322581	0	0
CM003709.1_10707723		blood	0	0	0.0217391	0	0	0	0	0	0	0	0.0333333	0	0.016129	0.0350877	0	0	0	0		liver	0	0	0	0	0	0.015625	0	0	0	0	0	0	0	0	0	0	0	0
CM003709.1_10707725		blood	0.037037	0.084507	0.0434783	0.0434783	0.0625	0.117647	0.0322581	0.0740741	0.0196078	0.0555556	0	0.0816327	0.0806452	0.122807	0.0333333	0.0769231	0.107143	0		liver	0.1	0.0714286	0.0740741	0.0833333	0	0.0625	0.0338983	0.136364	0.0666667	0.0655738	0.112245	0.0588235	0.156863	0.0677966	0.084507	0.0645161	0.0434783	0.138889
CM003709.1_10707745		blood	0	0	0	0	0	0	0	0.0178571	0	0	0	0.0204082	0	0	0	0	0	0		liver	0	0	0	0	0	0	0	0	0.0333333	0	0	0	0	0	0	0.0322581	0.0144928	0
CM003709.1_10707757		blood	0	0	0	0	0	0	0	0	0	0	0	0	0	0.0172414	0	0	0	0		liver	0	0	0	0	0	0	0	0	0	0	0	0.0147059	0	0	0.0140845	0	0	0
CM003709.1_10707776		blood	0	0	0	0	0	0	0	0.0178571	0	0	0	0	0	0	0	0	0	0		liver	0	0	0	0	0	0	0	0	0	0	0	0	0.0181818	0.0169492	0	0	0.0144928	0
CM003709.1_10707780		blood	0	0.0135135	0.0208333	0	0	0	0	0.0178571	0.0192308	0	0	0	0.016129	0	0	0	0	0		liver	0	0	0	0.0263158	0	0	0	0.0149254	0	0	0	0	0	0	0	0	0	0
CM003709.1_10707785		blood	0.0357143	0.0684932	0.0833333	0.136364	0.0212766	0	0.0625	0.0535714	0.0769231	0.131579	0.0666667	0.0204082	0	0.0344828	0	0.0833333	0	0		liver	0.0961538	0.0178571	0.122807	0.0540541	0.0833333	0.0746269	0.0322581	0.106061	0.05	0.0615385	0.0707071	0.047619	0.0545455	0.152542	0.0428571	0.129032	0.0597015	0.0810811
CM003709.1_10708059		blood	0.0612245	0.155963	0.101449	0	0.08	0.0612245	0.0465116	0.0519481	0.056338	0.0933333	0.047619	0.057971	0.149254	0.0769231	0.0697674	0.0869565	0.136364	0.0909091		liver	0.111111	0.145833	0.113636	0.0833333	0.0519481	0.13	0.0857143	0.0900901	0.144737	0.0769231	0.0978261	0.0555556	0.0978261	0.0882353	0.0649351	0.0377358	0.0731707	0.14
CM003709.1_10708076		blood	0	0	0.0142857	0	0	0	0	0	0	0	0.0238095	0	0	0	0	0	0.0227273	0		liver	0	0	0	0	0	0	0	0.00900901	0	0.00680272	0	0.0273973	0	0	0	0	0	0
CM003709.1_10708083		blood	0.02	0.00909091	0	0	0	0	0	0	0	0.0266667	0	0.0289855	0	0	0	0	0	0		liver	0	0	0	0	0.012987	0.00980392	0.00925926	0	0	0.0136054	0.0108696	0	0.0217391	0	0.012987	0	0	0
CM003709.1_10708096		blood	0	0	0	0	0	0	0	0.012987	0	0	0	0	0	0	0	0	0	0		liver	0	0.02	0	0	0	0	0	0.00900901	0.0131579	0	0.0217391	0	0	0	0	0	0.0119048	0
CM003709.1_107396245		blood	0.027027	0.027027	0	0	0.0714286	0.0454545	0.03125	0	0	0	0	0	0.025	0	0	0	0	0		liver	0	0.02	0.030303	0	0.0243902	0	0	0	0	0	0	0	0	0	0.015625	0	0.0238095	0
CM003709.1_107396307		blood	0	0	0.0119048	0.105263	0.1	0	0	0.00806452	0.020202	0.0531915	0.0454545	0.0169492	0.0657895	0.0434783	0.0566038	0.131148	0	0.0465116		liver	0.0714286	0.0326087	0.030303	0.136364	0.047619	0.0808081	0.0133333	0.034965	0.0675676	0.0224719	0.0128205	0.0597015	0.0378788	0.0821918	0.0363636	0.047619	0.0754717	0.0875
CM003709.1_107396308		blood	0.135135	0.0972222	0.0943396	0.0952381	0	0.130435	0.09375	0	0.0952381	0.0697674	0.117647	0.0625	0.05	0.0566038	0	0.0454545	0	0.0833333		liver	0.131579	0.06	0.114286	0.116279	0.0714286	0.136364	0.107143	0.0597015	0.0625	0.045977	0.0327869	0.0344828	0.103448	0.117647	0.046875	0.0740741	0.0952381	0.037037
CM003709.1_107396317		blood	0	0.0243902	0	0.0526316	0	0	0	0	0	0	0	0	0.0131579	0	0.0377358	0	0	0		liver	0	0	0	0.0227273	0	0.030303	0	0	0.0135135	0.00555556	0	0.0149254	0	0	0	0	0.00943396	0
CM003709.1_107396319		blood	0.0909091	0	0	0	0.05	0.025	0	0.016129	0.02	0.0105263	0.0454545	0.0169492	0	0	0.0566038	0	0	0.0238095		liver	0	0.0217391	0	0.0909091	0	0.040404	0.00662252	0	0.0405405	0.0111111	0.0128205	0.0298507	0.0148148	0	0	0.015873	0.0377358	0.05
CM003709.1_107396353		blood	0	0	0	0.0263158	0	0	0.025	0.00806452	0	0	0	0	0.0131579	0.0289855	0.0754717	0	0.0133333	0		liver	0	0.0326087	0.0307692	0	0.047619	0.01	0.0331126	0.0136986	0.04	0.00555556	0.0128205	0.0144928	0.0444444	0.0136986	0	0.015873	0.0754717	0.0625
CM003709.1_107396360		blood	0	0.0243902	0	0	0	0.0243902	0	0	0	0	0	0.0169492	0.0131579	0	0.0188679	0.0163934	0.0133333	0		liver	0.015873	0.0326087	0.03125	0.0196078	0.028169	0	0.00662252	0.0136986	0	0.00552486	0.0128205	0.0289855	0.0222222	0.0273973	0	0.031746	0.0471698	0.075
CM003709.1_107396369		blood	0.105263	0.0731707	0.0705882	0.147059	0.184211	0.121951	0.15	0.145161	0.13	0.115789	0.159091	0.0338983	0.0657895	0.188406	0.132075	0.131148	0.226667	0.162791		liver	0.031746	0.0978261	0.125	0.0769231	0.0985915	0.0618557	0.0728477	0.150685	0.08	0.0944444	0.179487	0.144928	0.0962963	0.0547945	0.145455	0.126984	0.188679	0.225
CM003709.1_107396372		blood	0.0526316	0.0731707	0.141176	0.0588235	0.0526316	0.146341	0.125	0.209677	0.04	0.0736842	0.0909091	0.0508475	0.0394737	0.144928	0.113208	0.114754	0.0933333	0.0697674		liver	0.0634921	0.076087	0.046875	0.0576923	0.112676	0.0515464	0.0662252	0.109589	0.0666667	0.0388889	0.0769231	0.130435	0.0373134	0.0416667	0.0181818	0.0952381	0.150943	0.125
CM003709.1_107396375		blood	0.263158	0.1	0.0470588	0.117647	0.105263	0.121951	0.05	0.137097	0.12	0.0842105	0.0681818	0.0508475	0.0921053	0.144928	0.207547	0.0491803	0.2	0.209302		liver	0.047619	0.043956	0.140625	0.173077	0.084507	0.113402	0.0728477	0.10274	0.106667	0.100559	0.0384615	0.101449	0.111111	0.0958904	0.109091	0.0793651	0.207547	0.125
CM003709.1_107396377		blood	0.263158	0.243902	0.2	0.176471	0.210526	0.292683	0.15	0.290323	0.27	0.284211	0.454545	0.135593	0.302632	0.26087	0.320755	0.213115	0.333333	0.27907		liver	0.0793651	0.173913	0.15625	0.192308	0.225352	0.164948	0.112583	0.178082	0.293333	0.2	0.423077	0.26087	0.185185	0.178082	0.181818	0.190476	0.367925	0.25
CM003709.1_107396394		blood	0.0526316	0.0232558	0	0.0571429	0	0.0243902	0	0.0322581	0.01	0.0315789	0.0227273	0	0	0	0.0566038	0	0	0		liver	0	0.0108696	0.015625	0	0.0422535	0.0309278	0.00662252	0.0136986	0.04	0.00555556	0.0126582	0.0144928	0.00740741	0.0273973	0.0181818	0	0.0283019	0.025
CM003709.1_107396401		blood	0	0.0232558	0	0.0571429	0	0.0243902	0.025	0.016129	0.01	0	0.0227273	0	0.0131579	0	0.0754717	0	0.0133333	0.0227273		liver	0	0.0217391	0	0.0188679	0.0140845	0	0	0.0273973	0.0266667	0.00555556	0	0.0289855	0	0.0273973	0.0181818	0.015873	0.0471698	0.0375
CM003709.1_107396612		blood	0	0.047619	0	0	0	0.047619	0.0434783	0	0	0	0	0	0	0	0	0	0	0		liver	0	0	0	0	0	0	0.0322581	0	0	0.0119048	0	0	0.03125	0	0	0	0.0555556	0
CM003709.1_107396617		blood	0.0526316	0	0	0	0	0	0	0.0333333	0	0.0344828	0.05	0	0	0	0	0	0	0.0625		liver	0	0	0	0	0	0	0	0	0	0	0	0	0	0	0	0	0.0555556	0
CM003709.1_107396632		blood	0	0.0227273	0	0	0	0	0	0	0	0	0	0	0	0	0	0	0.0714286	0		liver	0	0.0294118	0	0	0	0	0	0	0	0	0	0.0333333	0	0	0	0	0.0277778	0
CM003709.1_107396635		blood	0	0	0	0	0	0	0.0869565	0	0	0	0	0	0	0	0	0	0	0		liver	0	0	0	0	0	0	0	0	0	0	0	0	0	0	0	0	0.0277778	0
CM003709.1_107396651		blood	0	0	0.04	0	0	0	0	0	0	0	0.05	0	0	0.027027	0	0	0	0		liver	0	0	0	0	0	0	0	0	0	0.0114943	0	0	0	0	0	0	0.0277778	0
CM003709.1_107396654		blood	0	0	0	0	0	0	0.0434783	0	0	0	0	0	0	0	0	0	0.0714286	0		liver	0	0	0	0	0.03125	0	0	0	0.0606061	0	0.03125	0	0.030303	0	0	0	0.0555556	0
CM003709.1_107396659		blood	0	0.0227273	0	0	0	0	0	0	0	0	0	0	0	0	0	0	0	0		liver	0	0.0588235	0	0	0	0	0	0	0	0.0114943	0	0	0	0	0	0.0526316	0.0277778	0
CM003709.1_107396665		blood	0	0.0227273	0	0	0	0.047619	0.0869565	0	0	0	0	0	0.0344828	0	0	0.0526316	0.0714286	0		liver	0.04	0	0	0	0	0.0185185	0	0	0	0.0114943	0	0	0	0.0285714	0	0	0.138889	0.0416667
CM003709.1_107396668		blood	0	0	0	0	0	0	0	0.0666667	0	0	0	0	0	0	0	0	0.0714286	0		liver	0	0	0	0.0333333	0	0.0740741	0	0	0.0606061	0.0229885	0	0	0	0	0.0243902	0	0.0555556	0
CM003709.1_107396675		blood	0	0.0227273	0	0	0	0	0	0	0.0909091	0	0	0	0.0344828	0	0	0.0526316	0	0		liver	0	0.0294118	0	0	0	0	0.0322581	0.0217391	0.0606061	0.0114943	0.03125	0.0322581	0	0	0	0	0.0277778	0
CM003709.1_107396677		blood	0.0555556	0	0	0	0	0	0	0	0.0454545	0	0	0.0357143	0.0344828	0	0	0	0.0769231	0		liver	0	0	0.137931	0	0	0.037037	0	0.0217391	0	0.0229885	0	0	0.030303	0.0571429	0.0487805	0	0.0277778	0
CM003709.1_107396686		blood	0.111111	0.155556	0.12	0.25	0.08	0	0.0869565	0.0333333	0.0454545	0.0357143	0	0.0714286	0.137931	0.108108	0.1	0.157895	0	0.0666667		liver	0.12	0.0588235	0.153846	0	0.09375	0.109091	0.0322581	0.173913	0.0625	0.0795455	0.125	0.1	0.09375	0.228571	0.1	0.105263	0.108108	0.0869565
CM003709.1_107396736		blood	0	0	0	0	0	0	0.0666667	0	0	0	0	0	0	0	0	0	0	0		liver	0	0	0	0	0	0	0.0192308	0	0	0	0	0	0	0.0625	0.08	0	0	0
CM003709.1_107396754		blood	0	0	0	0	0	0	0	0	0	0	0.0714286	0	0	0	0	0	0	0		liver	0	0	0	0	0	0	0.0192308	0	0	0	0	0	0.0232558	0	0.04	0	0.037037	0
CM003709.1_107396785		blood	0.148148	0.0192308	0.075	0.0833333	0.190476	0.266667	0.0666667	0.0384615	0.0645161	0.030303	0.0714286	0.24	0.0810811	0.0526316	0.0625	0	0	0.166667		liver	0.037037	0.0857143	0.0714286	0.0512821	0.192308	0.173913	0.0980392	0.0588235	0	0.015873	0.0731707	0.05	0.0465116	0.0967742	0.208333	0	0.259259	0
CM003709.1_107397558		blood	0	0.0078125	0.015873	0	0	0	0.0222222	0	0	0	0	0	0	0	0	0	0	0		liver	0	0	0.0131579	0	0	0	0.018018	0.015625	0	0.00515464	0	0	0	0.0153846	0	0	0	0
CM003709.1_107397561		blood	0	0	0	0	0	0.0166667	0.0222222	0	0	0	0	0	0	0	0	0	0.037037	0		liver	0	0	0.0131579	0	0.0289855	0	0	0	0.0125	0.00515464	0	0.0277778	0	0	0	0	0.0169492	0
CM003709.1_107397565		blood	0	0.0078125	0.031746	0.0185185	0	0.0166667	0.0666667	0.027027	0.027027	0	0.0666667	0.0625	0.0454545	0.0444444	0	0.047619	0	0		liver	0.012987	0.0147059	0.0789474	0.0344828	0	0.0135135	0.027027	0.046875	0.0375	0.0310881	0.0126582	0.111111	0	0.0461538	0	0	0.0338983	0.0615385
CM003709.1_107397579		blood	0	0.0078125	0.015873	0	0	0	0	0	0	0	0	0.03125	0	0	0	0.047619	0	0		liver	0	0	0.0131579	0.0114943	0	0	0.00900901	0.0078125	0	0.00515464	0	0	0.011236	0	0	0	0	0
CM003709.1_107397584		blood	0.0638298	0.0625	0.0793651	0.115385	0.0697674	0.0666667	0.177778	0.027027	0.0945946	0.0675676	0.133333	0.0967742	0.136364	0.101124	0.0833333	0.047619	0.0740741	0.170732		liver	0.0526316	0.0895522	0.0921053	0.0813953	0.101449	0.0540541	0.0462963	0.0703125	0.175	0.0829016	0.164557	0.0857143	0.0224719	0.140625	0.115385	0.193548	0.101695	0.234375
CM003709.1_107397608		blood	0.0408163	0.00947867	0	0	0.0178571	0.0181818	0	0.011236	0.00934579	0.008	0	0	0.016129	0	0.0357143	0	0.0352941	0.0454545		liver	0.0186916	0.00990099	0	0.00806452	0	0.00909091	0	0.0179641	0.0434783	0.0186047	0.0254237	0.0315789	0.0131579	0	0	0.0227273	0.015873	0.0181818
CM003709.1_107397611		blood	0	0.00943396	0	0.0185185	0.0357143	0	0	0.011236	0.0186916	0.024	0	0.0212766	0	0	0	0.015625	0.0232558	0.0454545		liver	0.0188679	0	0	0.0396825	0	0.0136364	0.00595238	0.00598802	0.0173913	0	0	0.0210526	0	0	0.0102041	0.0114943	0.0396825	0.0181818
CM003709.1_107397615		blood	0	0.00943396	0	0	0	0	0	0.011236	0.00934579	0	0	0	0	0.019802	0	0.015625	0.0116279	0		liver	0.0280374	0	0	0	0	0.00454545	0.00595238	0.00598802	0	0.00930233	0.0166667	0.0105263	0.00649351	0	0	0	0.00793651	0.0181818
CM003709.1_107397643		blood	0	0.00938967	0	0.0181818	0.0166667	0	0	0.010989	0.00934579	0	0	0	0	0	0	0	0	0		liver	0.00934579	0	0	0.00787402	0	0	0.00595238	0.00598802	0.00869565	0.00925926	0.00833333	0	0	0	0	0.0114943	0	0.0181818
CM003709.1_107397657		blood	0.0392157	0.00469484	0.0131579	0	0	0.0357143	0	0.010989	0.00934579	0	0	0.0105263	0.00806452	0	0	0	0.0116279	0.0222222		liver	0	0	0	0.00787402	0.0168067	0.00452489	0.00595238	0.011976	0.0173913	0.00925926	0.0420168	0.0208333	0.00649351	0	0	0	0	0.0545455
CM003709.1_107397667		blood	0.0784314	0.0377358	0.0131579	0.0181818	0.0666667	0	0.015625	0.0549451	0.0280374	0.016129	0.0508475	0.0210526	0.00806452	0.0490196	0.0344828	0.046875	0.0465116	0.0222222		liver	0.0560748	0.019802	0.0526316	0.015748	0.0166667	0.0226244	0.047619	0.0239521	0.0263158	0.0277778	0.0423729	0.0104167	0.0324675	0.00925926	0.0309278	0.0344828	0.0555556	0.0727273
CM003709.1_107397674		blood	0.0196078	0.0141509	0	0	0	0	0.015625	0.032967	0	0.00793651	0	0	0	0	0.0344828	0.015625	0	0		liver	0	0.039604	0	0.023622	0	0.0135747	0.00595238	0.011976	0.0347826	0.0185185	0.0416667	0.0208333	0.0194805	0.0277778	0.0103093	0	0.015873	0.0454545
CM003709.1_107397676		blood	0.0196078	0	0.0131579	0	0	0.0357143	0	0.032967	0.00934579	0	0	0.0105263	0.016129	0.0196078	0	0.03125	0	0		liver	0	0.00990099	0.0210526	0.015748	0	0.00452489	0	0.00598802	0.0347826	0.00462963	0.0333333	0.0104167	0.00649351	0	0	0	0.015873	0.00909091
CM003709.1_107397704		blood	0	0.0142857	0.0133333	0	0	0	0	0	0.00943396	0.04	0.0169492	0	0.016129	0.00980392	0.0178571	0	0	0		liver	0	0.00990099	0.0210526	0.015625	0.0166667	0.00913242	0.011976	0	0.00869565	0.00930233	0	0.0208333	0	0	0	0	0.00793651	0.0183486
CM003709.1_107397707		blood	0.0408163	0.0666667	0.0133333	0.037037	0.0166667	0.145455	0.0163934	0.0555556	0.0285714	0.047619	0.0677966	0.0744681	0.0578512	0.0594059	0.0357143	0.046875	0.0361446	0.0652174		liver	0.0380952	0.0693069	0.11828	0.0866142	0.0583333	0.0697674	0.0479042	0.0969697	0.0608696	0.0758294	0.0504202	0.0631579	0.0728477	0.0277778	0.0515464	0.0470588	0.072	0.0555556
CM003709.1_107397752		blood	0.0454545	0	0.0540541	0.0909091	0	0	0	0	0.125	0	0.0555556	0	0	0	0.0625	0	0	0		liver	0.0588235	0	0	0	0	0.0192308	0.0212766	0	0	0	0	0	0	0	0	0.0344828	0.0238095	0.0869565
CM003709.1_107397767		blood	0.0454545	0.047619	0.027027	0	0.03125	0	0	0.0384615	0	0	0	0	0	0.04	0	0.0555556	0	0		liver	0	0.0294118	0.111111	0	0	0	0	0.0857143	0	0	0	0.0277778	0	0	0	0	0	0
CM003709.1_107397771		blood	0	0	0.027027	0	0	0	0	0	0.0416667	0.0571429	0.0555556	0	0.04	0	0	0	0	0		liver	0	0	0	0	0	0	0.0212766	0	0	0	0	0.0555556	0	0.0217391	0	0	0.0238095	0
CM003709.1_107397775		blood	0	0.119048	0	0.0434783	0	0	0	0.0384615	0	0.0285714	0	0	0.04	0	0	0	0	0		liver	0	0	0	0.0243902	0	0	0.0638298	0.0285714	0	0.0172414	0	0.0277778	0	0	0.0238095	0	0	0.0434783
CM003709.1_107397779		blood	0	0.0238095	0	0	0	0	0	0.0384615	0.0416667	0.0285714	0	0.037037	0.04	0	0	0	0	0		liver	0.0392157	0	0.037037	0.0243902	0	0	0.0212766	0	0.0645161	0.0172414	0	0.0277778	0	0.0217391	0.047619	0.0344828	0.0238095	0
CM003709.1_107397782		blood	0	0.047619	0	0	0	0	0.0625	0	0	0	0	0	0	0	0	0	0	0.0714286		liver	0.0588235	0	0	0	0	0	0	0	0	0.0172414	0	0	0	0	0.0238095	0	0	0
CM003709.1_107397784		blood	0.0454545	0.119048	0	0	0	0.0769231	0	0	0.0416667	0	0.0555556	0	0	0	0	0.0555556	0	0		liver	0.0392157	0.0294118	0	0.0243902	0.0217391	0.0588235	0.0638298	0.0285714	0.0322581	0.0344828	0	0.0277778	0.128205	0.0217391	0.0238095	0.0333333	0.0238095	0.0416667
CM003709.1_107397788		blood	0	0.0238095	0	0	0	0	0	0	0	0	0	0	0	0	0	0.0555556	0.0416667	0		liver	0	0	0	0	0	0	0	0	0	0.0344828	0	0.0277778	0	0	0.047619	0	0	0
CM003709.1_107397796		blood	0	0.0714286	0	0	0.0625	0	0	0	0.130435	0.0571429	0	0	0.04	0.0833333	0	0.0555556	0.0416667	0		liver	0.0196078	0.0294118	0	0.05	0.0434783	0.0384615	0	0.0285714	0	0.0517241	0.0344828	0.0555556	0.025641	0.0434783	0	0.0333333	0.0238095	0.0833333
CM003709.1_107397804		blood	0	0	0	0	0	0	0.0625	0	0	0	0	0	0	0.0416667	0	0.0555556	0	0		liver	0	0	0	0	0	0.0192308	0	0	0	0	0	0	0	0	0	0	0.0238095	0.0416667
CM003709.1_107397814		blood	0	0	0	0	0	0	0	0	0.0416667	0	0	0	0	0	0	0	0	0		liver	0	0	0	0	0	0	0	0	0	0.0172414	0	0	0.025641	0	0	0	0	0
CM003709.1_107397822		blood	0	0	0	0	0	0	0	0	0	0	0	0	0	0	0	0	0	0.0714286		liver	0	0.0294118	0	0.025	0.0217391	0	0	0	0.0344828	0	0.0344828	0	0	0	0	0.0666667	0.047619	0
CM003709.1_107397825		blood	0	0	0	0	0.0625	0	0	0	0	0	0	0	0	0	0	0	0.0416667	0		liver	0	0	0	0	0.0217391	0	0	0	0	0	0	0	0	0	0.0238095	0	0	0
CM003709.1_107397831		blood	0.0454545	0	0	0	0	0	0.0625	0	0	0	0	0	0	0	0.0588235	0	0	0		liver	0.0196078	0	0	0.025	0	0.0192308	0.0212766	0.0285714	0.0645161	0.0172414	0	0	0	0	0	0	0.0238095	0.0416667
CM003709.1_107397847		blood	0	0.047619	0.0540541	0.0869565	0.09375	0	0	0	0	0	0	0	0.0833333	0.125	0.0588235	0.111111	0	0.0833333		liver	0.0588235	0.0909091	0.0740741	0.0263158	0.0444444	0.115385	0.0425532	0.0571429	0.0322581	0.0689655	0.137931	0.0571429	0.179487	0.0217391	0.121951	0.0333333	0.047619	0.0952381
CM003709.1_107397929		blood	0.111111	0.159664	0.0877193	0	0.0740741	0.097561	0.125	0.0952381	0.148148	0.0862069	0.0833333	0.0983607	0.0909091	0.0506329	0	0.0416667	0.0882353	0.173913		liver	0.125	0.119403	0.0416667	0.0625	0.0851064	0.186667	0.114943	0.111111	0.0898876	0.106061	0.142857	0.102564	0.149425	0	0.113924	0	0.0714286	0.388889
CM003709.1_107397937		blood	0.0526316	0.00847458	0.0877193	0	0.0185185	0.0243902	0.0416667	0	0.0185185	0.0508475	0.0434783	0.0655738	0.0357143	0.0253165	0	0.0416667	0	0		liver	0	0.0149254	0	0.0208333	0.0212766	0.0263158	0.045977	0.0246914	0.0444444	0.00757576	0.0285714	0	0.0229885	0.06	0.0126582	0	0.0714286	0
CM003709.1_107397967		blood	0	0	0	0	0	0.0243902	0.0208333	0.0697674	0.0185185	0	0.0434783	0	0.0178571	0.0253165	0.0588235	0	0.0588235	0		liver	0.05	0.0153846	0	0	0	0	0	0.037037	0.0224719	0	0.0142857	0.025641	0	0	0.0253165	0	0.0714286	0
CM003709.1_107397978		blood	0.027027	0.0252101	0.0175439	0	0	0.0243902	0.0212766	0.0232558	0.037037	0.0508475	0.0434783	0.0333333	0.0727273	0.0126582	0.0588235	0.125	0.0588235	0.0869565		liver	0	0.0153846	0.0416667	0.0416667	0	0	0	0.0246914	0.0449438	0.00757576	0.0147059	0.0263158	0	0.06	0.025641	0.0666667	0.0714286	0
CM003709.1_107398029		blood	0	0.0121212	0.0116279	0.0172414	0.0298507	0.0172414	0.0133333	0.0162602	0.0104167	0	0.0517241	0.0253165	0.046729	0	0.0344828	0	0.0144928	0		liver	0.00943396	0.019802	0.0240964	0	0	0.00943396	0.0344828	0.0113636	0.00892857	0.00843882	0.00819672	0.03	0.0275229	0	0	0	0.0142857	0
CM003709.1_107398084		blood	0.0266667	0.00595238	0.0555556	0	0.0454545	0.0172414	0	0.0163934	0	0	0.0172414	0.0125	0	0.00990099	0	0	0.0422535	0.0208333		liver	0.0186916	0	0.0119048	0	0.042735	0.028169	0.0397727	0.00561798	0.018018	0.012605	0.0165289	0	0.0183486	0.010989	0.036036	0.0306122	0	0.0421053
CM003709.1_107398087		blood	0	0	0.0111111	0	0	0.0344828	0.0135135	0	0	0.0169492	0	0.025	0	0	0.0169492	0.025641	0.0140845	0		liver	0.00934579	0.00990099	0	0	0	0	0.0170455	0	0.036036	0.00420168	0	0.01	0	0	0.018018	0	0.00714286	0
CM003709.1_107398100		blood	0	0.00595238	0.0111111	0.0344828	0	0	0.0135135	0.0163934	0	0	0	0.0125	0	0	0.0169492	0.025641	0	0		liver	0.00934579	0	0.0238095	0	0	0	0.0113636	0	0.0540541	0.0210084	0	0.01	0.00917431	0	0	0	0	0.0105263
CM003709.1_107398106		blood	0	0.00595238	0.0111111	0	0.0151515	0	0	0.00819672	0	0	0.0344828	0	0	0	0.0169492	0	0.0140845	0		liver	0	0.029703	0	0	0.034188	0.0140845	0.0170455	0.00561798	0.027027	0.00840336	0	0	0.0458716	0	0.018018	0	0.0142857	0.0105263
CM003709.1_107398113		blood	0.0921053	0.0714286	0.0333333	0.0172414	0.0757576	0.0344828	0.027027	0.0416667	0.0515464	0.0847458	0.0689655	0.0375	0.0576923	0.0990099	0.0517241	0.0512821	0.0422535	0.0434783		liver	0.0654206	0.04	0.0740741	0.0752688	0.0431034	0.0518868	0.0568182	0.0451977	0.0454545	0.0462185	0.0833333	0.09	0.0825688	0.0222222	0.0363636	0.03125	0.0714286	0.0425532
CM003709.1_107398728		blood	0.0240964	0.0258065	0	0.0178571	0	0	0.0377358	0.0277778	0.0176991	0.0162602	0.0147059	0.0638298	0	0.0183486	0.0212766	0.0175439	0	0.0227273		liver	0.0125	0.0215054	0.011236	0.0252101	0	0.0388889	0.0379747	0.0171429	0.036036	0	0.00787402	0.0394737	0.00571429	0.0352941	0.00869565	0	0.030303	0.0222222
CM003709.1_107398735		blood	0	0.0129032	0.0246914	0	0	0	0	0.0185185	0.00884956	0	0	0	0	0	0.0425532	0	0	0.0227273		liver	0.0125	0	0	0	0	0.00552486	0.0188679	0	0	0	0.023622	0.0394737	0.00571429	0	0.00869565	0.0138889	0	0
CM003709.1_107398751		blood	0.0722892	0.083871	0.0487805	0.0892857	0.047619	0.0892857	0.113208	0.111111	0.0884956	0.0813008	0.0434783	0.106383	0.0888889	0.0550459	0.191489	0.0862069	0.0377358	0.0227273		liver	0.1875	0.139785	0.11236	0.0504202	0.0934579	0.0718232	0.0691824	0.0971429	0.109091	0.130252	0.0615385	0.0909091	0.114286	0.117647	0.147826	0.138889	0.105263	0.1
CM003709.1_107398787		blood	0.0120482	0.0246914	0.0238095	0.0714286	0.015873	0.0350877	0.0377358	0.0280374	0.0530973	0.0243902	0.0289855	0	0.0666667	0.00917431	0.0212766	0.0689655	0.0188679	0		liver	0.0125	0.0196078	0.0337079	0.0169492	0.0277778	0.0166667	0.0628931	0.0228571	0.036036	0.0252101	0.0153846	0.05	0.0171429	0.0352941	0.0173913	0.0555556	0.0300752	0.0449438
CM003709.1_107398797		blood	0	0.00645161	0	0.0535714	0	0.0175439	0.0188679	0.0185185	0.0176991	0.00813008	0	0.0212766	0.0111111	0.00917431	0	0.0172414	0	0		liver	0.0375	0.0107527	0	0.0252101	0.00925926	0.00552486	0.0188679	0	0.036036	0	0.00769231	0	0.00571429	0.0117647	0.026087	0	0.0075188	0.0111111
CM003709.1_107398799		blood	0.0240964	0.0193548	0.0119048	0.0178571	0.015873	0.0175439	0	0.00925926	0.0176991	0.0162602	0	0.0319149	0.0333333	0.0366972	0	0.0172414	0.0188679	0		liver	0.0125	0.0322581	0	0	0.00934579	0.0110497	0.0188679	0	0.036036	0.00420168	0.0307692	0.0131579	0	0.0117647	0.0173913	0	0.0150376	0.0111111
CM003709.1_107398810		blood	0.102041	0.0632911	0.109091	0.0294118	0.0909091	0.102564	0.148936	0.164948	0.121622	0.0978261	0.125	0.025974	0.0757576	0.0731707	0.0625	0.142857	0.0487805	0.08		liver	0.102564	0.166667	0.0967742	0.0793651	0.0126582	0.0942029	0.049505	0.0645161	0.060241	0.0625	0.0280374	0.0823529	0.0546875	0.140845	0.0483871	0.0731707	0.127451	0.142857
CM003709.1_107398811		blood	0.1	0.11039	0.166667	0.142857	0.111111	0.157895	0.113208	0.138889	0.150442	0.0743802	0.144928	0.138298	0.133333	0.0740741	0.12766	0.0689655	0.0754717	0.113636		liver	0.101266	0.129032	0.0561798	0.101695	0.0943396	0.134078	0.0691824	0.143678	0.0630631	0.0840336	0.107692	0.146667	0.109195	0.130952	0.0956522	0.125	0.122137	0.188889
CM003709.1_107398814		blood	0.0588235	0.0120482	0	0.0857143	0.0714286	0.047619	0.0208333	0.030303	0.0853659	0	0.03125	0.037037	0.0597015	0.0117647	0.0408163	0.0277778	0.0681818	0.107143		liver	0	0.01	0.047619	0.015873	0.0121951	0.0140845	0	0.0307692	0.0111111	0.0111732	0.0272727	0.0232558	0.0225564	0.0138889	0.046875	0.0465116	0.0666667	0
CM003709.1_107398820		blood	0.117647	0.0361446	0.145455	0.142857	0.0892857	0.047619	0.0208333	0.131313	0.134146	0.0412371	0.0625	0.0987654	0.0447761	0.0470588	0.0612245	0.0555556	0.0454545	0.0357143		liver	0.0759494	0.1	0.047619	0.031746	0.0365854	0.0352113	0.02	0.0538462	0.111111	0.00558659	0.0363636	0.0465116	0.0902256	0.0555556	0.0769231	0.0232558	0.0666667	0.0714286
CM003709.1_107398822		blood	0.0784314	0.108434	0.0181818	0.2	0.125	0.047619	0.125	0.181818	0.109756	0.0515464	0.0625	0.123457	0.0597015	0.0823529	0.122449	0.166667	0.0454545	0.107143		liver	0.0506329	0.07	0.0793651	0.0483871	0.0731707	0.0422535	0.0792079	0.0692308	0.0888889	0.0335196	0.0363636	0.104651	0.037594	0.056338	0.0461538	0.0697674	0.0857143	0.0952381
CM003709.1_107398850		blood	0.156863	0.130952	0.0877193	0.171429	0.107143	0.047619	0.125	0.0707071	0.231707	0.0515464	0.03125	0.135802	0.102941	0.104651	0.142857	0.111111	0.0227273	0.0714286		liver	0.0632911	0.11	0.111111	0.047619	0.0365854	0.13986	0.0980392	0.0461538	0.0555556	0.0670391	0.0818182	0.0705882	0.0522388	0.0555556	0.0307692	0.0465116	0.180952	0.142857
CM003709.1_107398863		blood	0.176471	0.22619	0.157895	0.171429	0.196429	0.0714286	0.1875	0.0909091	0.0853659	0.154639	0.25	0.17284	0.0882353	0.127907	0.0612245	0.0277778	0.113636	0.0357143		liver	0.1	0.12	0.047619	0.047619	0.0365854	0.111888	0.0865385	0.0692308	0.101124	0.0782123	0.0545455	0.127907	0.126866	0.0694444	0.0769231	0.0465116	0.0952381	0.0714286
CM003709.1_107398870		blood	0.156863	0.0952381	0.0877193	0.0571429	0.0714286	0.0952381	0.125	0.121212	0.0853659	0.0416667	0.0625	0.05	0.117647	0.0930233	0.0204082	0.0833333	0.0681818	0.0357143		liver	0.0875	0.02	0.047619	0.031746	0.0609756	0.048951	0.125	0.0461538	0.0449438	0.0502793	0.0454545	0.139535	0.0820896	0.0416667	0.0461538	0	0.0666667	0.0714286
CM003709.1_107398876		blood	0.137255	0.047619	0.122807	0.0571429	0.125	0.0952381	0.166667	0.181818	0.109756	0.104167	0.0625	0.1375	0.0588235	0.0465116	0.0408163	0.0277778	0.113636	0.0714286		liver	0.0625	0.0606061	0.0645161	0.0952381	0.0609756	0.034965	0.0769231	0.0310078	0.0674157	0.0446927	0.0272727	0.0813953	0.0447761	0.0416667	0.0769231	0	0.0285714	0.0714286
CM003709.1_107398879		blood	0.0196078	0.0238095	0.0526316	0.0285714	0.0357143	0.0714286	0.0625	0.030303	0	0.0208333	0.03125	0.025	0.0441176	0.0116279	0	0.0277778	0.0227273	0.107143		liver	0.0625	0	0	0.047619	0	0.00699301	0	0	0	0.0282486	0.0454545	0	0.0373134	0	0.0461538	0	0.0190476	0.0238095
CM003709.1_107398883		blood	0.2	0.130952	0.0526316	0.171429	0.0714286	0.0952381	0.1875	0.0707071	0.146341	0.0842105	0.0625	0.125	0.0588235	0.162791	0.0612245	0.0555556	0.227273	0.214286		liver	0.0886076	0.04	0.0645161	0.126984	0.0609756	0.0699301	0.0576923	0.0930233	0.0898876	0.0955056	0.0454545	0.0697674	0.0597015	0.125	0.0461538	0.0465116	0.0952381	0.119048
CM003709.1_107906910		blood	0.166667	0.72	0.605263	0.916667	1	0.933333	0.795455	0.881356	0.781818	0.622951	0.583333	0.809524	0.645833	0.636364	0.714286	0.590909	0.631579	0.653846		liver	0.722222	0.627907	0.631579	0.551724	0.84375	0.7	0.736842	0.873418	0.675676	0.551471	0.714286	0.732143	0.677419	0.745098	0.62069	0.785714	0.673077	0.780488
CM003709.1_107906979		blood	0	0	0.25641	0	0	0	0.204545	0	0.0181818	0	0	0.0952381	0	0.210526	0.2	0.0909091	0.25641	0.192308		liver	0	0	0.0172414	0	0	0	0.12605	0	0	0.0143885	0	0.140351	0.016129	0.137255	0.275862	0.321429	0.0384615	0.170732
CM003709.1_10812078		blood	0.0465116	0.108108	0.0833333	0.136364	0	0.105263	0.0333333	0.0322581	0.0727273	0.0263158	0.0555556	0.0555556	0.0416667	0.0188679	0	0	0.117647	0.047619		liver	0.0810811	0.0701754	0.0714286	0.0666667	0.06	0.0609756	0.037037	0.0243902	0	0.0238095	0.0645161	0.113636	0.0681818	0.0857143	0.04	0.0909091	0.0606061	0.0625
CM003709.1_10812111		blood	0	0	0	0	0	0	0	0	0	0	0	0	0	0	0	0.0588235	0	0		liver	0	0	0	0	0	0.0119048	0	0.0119048	0.0277778	0.0119048	0	0	0.0113636	0	0.0188679	0.0454545	0	0
CM003709.1_10812114		blood	0	0	0	0	0	0	0	0	0.0181818	0	0	0	0	0	0	0	0	0		liver	0.027027	0.0350877	0.0344828	0	0.0192308	0	0.0363636	0.0119048	0	0.0119048	0	0.0227273	0.0113636	0	0.0188679	0.0909091	0	0
CM003709.1_10812121		blood	0.0232558	0	0	0	0	0	0	0	0	0	0	0	0	0	0	0	0	0		liver	0	0	0	0	0	0.0119048	0	0.0119048	0.0277778	0.0119048	0	0	0.0113636	0	0	0	0	0
CM003709.1_10812126		blood	0	0	0.0277778	0	0	0	0	0	0.0181818	0.0731707	0	0	0	0	0	0	0	0		liver	0	0	0	0	0	0.0119048	0	0	0.0277778	0.0238095	0.0322581	0.0222222	0	0	0.0188679	0	0	0
CM003709.1_10812131		blood	0	0.0136986	0	0	0	0	0	0	0	0	0	0	0	0	0	0	0	0		liver	0	0	0	0	0.0192308	0	0	0	0	0.0238095	0	0	0.0113636	0	0	0.0454545	0	0
CM003709.1_10812142		blood	0	0	0	0	0	0.0263158	0	0	0	0	0	0	0	0	0	0	0	0		liver	0	0	0	0	0	0	0	0	0	0.0357143	0	0	0	0	0.0188679	0	0	0
CM003709.1_10812157		blood	0	0	0	0	0	0	0	0	0	0	0	0	0.0408163	0	0	0	0	0		liver	0	0.0350877	0	0	0	0	0.0909091	0	0	0	0.031746	0	0.0340909	0.0285714	0.0754717	0	0.0606061	0
CM003709.1_108163214		blood	0.266667	0.186047	0.130435	0	0.25	0.157895	0.125	0.176471	0.333333	0.3	0.285714	0.2	0.153846	0.105263	0.25	0.2	0.272727	0		liver	0.0357143	0.08	0.08	0.0322581	0	0.0833333	0	0.147059	0	0.0526316	0.0285714	0.04	0.103448	0.0526316	0	0.0555556	0.0555556	0
CM003709.1_108163221		blood	0.0666667	0.162791	0.304348	0.166667	0.125	0.0526316	0.125	0	0.047619	0.325	0.285714	0.133333	0.192308	0.157895	0.166667	0	0.0909091	0.08		liver	0.0357143	0.08	0.04	0	0.0357143	0.0666667	0.05	0.147059	0.166667	0.122807	0.114286	0.04	0.137931	0	0.0833333	0	0.0833333	0
CM003709.1_108163229		blood	0.0666667	0	0.0869565	0	0	0	0	0.0588235	0.047619	0.075	0	0	0	0	0	0	0.0909091	0		liver	0	0	0	0	0	0.05	0	0	0	0.0175439	0	0	0	0	0	0	0.0277778	0
CM003709.1_108163246		blood	0.0666667	0.0465116	0.130435	0	0	0	0	0	0.047619	0.075	0	0.0333333	0	0	0	0	0	0.04		liver	0	0	0.08	0	0.037037	0	0.025	0.0588235	0	0.0892857	0.0285714	0	0	0	0.05	0	0.166667	0
CM003709.1_108163260		blood	0.0833333	0.0465116	0.0434783	0	0	0	0	0	0.1	0.075	0.0714286	0.2	0	0	0	0	0.0909091	0.04		liver	0.037037	0	0	0.0322581	0.0740741	0	0	0.09375	0.166667	0.0740741	0.030303	0	0.0357143	0.0555556	0	0	0.194444	0
CM003709.1_108163266		blood	0.0833333	0.0232558	0.173913	0	0	0.111111	0	0	0.1	0.05	0.0714286	0.0333333	0.0384615	0.0625	0.0909091	0	0.181818	0		liver	0.037037	0.08	0.0909091	0	0.037037	0.0526316	0.0526316	0.03125	0	0.0196078	0.0625	0	0	0	0.0333333	0	0.138889	0
CM003709.1_108163312		blood	0	0	0.0227273	0.0263158	0.0217391	0.0344828	0	0.00980392	0.0576923	0	0.030303	0.0277778	0	0.0126582	0	0.0277778	0	0		liver	0.0217391	0.0153846	0.0344828	0.0363636	0.0142857	0.0163934	0.0252101	0.0267857	0	0.0103093	0.0549451	0.0909091	0	0	0	0.107143	0.0232558	0
CM003709.1_108163389		blood	0.0425532	0	0	0.0526316	0	0	0	0	0	0	0	0.0178571	0	0.0253165	0	0	0.0333333	0		liver	0	0.0149254	0	0	0.0273973	0.00813008	0	0.0175439	0.0204082	0	0	0	0.0294118	0	0	0	0.0298507	0
CM003709.1_108163394		blood	0.108696	0.0196078	0.0634921	0.105263	0.0638298	0.0344828	0.106383	0.0686275	0.128205	0.173077	0.15625	0.107143	0.125	0.0759494	0.142857	0.108108	0.1	0		liver	0.0652174	0.0597015	0.0465116	0	0.164384	0.0327869	0.134454	0.0263158	0.0612245	0.0367647	0.076087	0.102041	0.0298507	0.0769231	0.0724638	0.0689655	0.134328	0.297297
CM003709.1_108264033		blood	0.178571	0.0744681	0.0454545	0.2	0.0555556	0.047619	0.105263	0	0.0285714	0.0454545	0.166667	0.0277778	0.03125	0	0.0625	0	0.0526316	0.0588235		liver	0.108696	0.148649	0.1	0.108108	0.047619	0.078125	0.0277778	0.105263	0.0166667	0.0743802	0.125	0.0952381	0.0697674	0.0416667	0.0759494	0.0555556	0.116279	0.117647
CM003709.1_108264047		blood	0.0357143	0.0377358	0.08	0	0.0555556	0.047619	0.0277778	0.0909091	0.0571429	0.0681818	0.304348	0.0555556	0.09375	0.0434783	0	0.0909091	0.0810811	0		liver	0.0652174	0.0697674	0.037037	0.0810811	0.047619	0.109375	0.0714286	0.105263	0.0666667	0.0826446	0.142857	0.0714286	0.047619	0.166667	0.0131579	0	0.0731707	0
CM003709.1_108292393		blood	0.2	0.0930233	0.15	0.27027	0.147059	0.176471	0.0294118	0.106383	0.209302	0.113636	0.155556	0.232143	0.210526	0.156863	0.166667	0.115385	0.0689655	0.03125		liver	0.0943396	0.14	0.196078	0.21875	0.112903	0.129412	0.181818	0.152778	0.194444	0.207407	0.303571	0.226415	0.206897	0.203125	0.202899	0.206349	0.186441	0.276596
CM003709.1_108292426		blood	0.189189	0.266667	0.2	0.189189	0.0588235	0.117647	0.2	0.208333	0.0465116	0.0652174	0.333333	0.0714286	0.0921053	0.0980392	0.208333	0.111111	0.2	0.125		liver	0.283019	0.3	0.235294	0.296875	0.419355	0.290698	0.376623	0.333333	0.180556	0.360294	0.350877	0.166667	0.237288	0.348485	0.342857	0.328125	0.271186	0.367347
CM003709.1_108292435		blood	0.027027	0.0111111	0.1	0.0540541	0.0294118	0.0882353	0.0571429	0.0416667	0.0232558	0.0217391	0.0222222	0.0535714	0.0263158	0.0392157	0	0	0	0		liver	0.0566038	0.08	0.0588235	0.171875	0.0967742	0.0813953	0.0519481	0.111111	0.0694444	0.131387	0.0877193	0.0185185	0.0847458	0.0909091	0.1	0.109375	0.101695	0.183673
CM003709.1_108292447		blood	0.459459	0.455556	0.6	0.486486	0.235294	0.441176	0.628571	0.541667	0.511628	0.586957	0.688889	0.357143	0.355263	0.392157	0.666667	0.444444	0.533333	0.40625		liver	0.711538	0.76	0.843137	0.828125	0.790323	0.639535	0.805195	0.763889	0.661972	0.824818	0.789474	0.584906	0.728814	0.787879	0.814286	0.75	0.694915	0.673469
CM003709.1_108292451		blood	0.108108	0.177778	0.225	0.297297	0.0294118	0.176471	0.4	0.25	0.186047	0.0869565	0.444444	0.232143	0.0789474	0.156863	0.125	0.037037	0.1	0.09375		liver	0.377358	0.38	0.411765	0.5625	0.467742	0.406977	0.415584	0.458333	0.291667	0.50365	0.561404	0.150943	0.366667	0.545455	0.357143	0.578125	0.40678	0.408163
CM003709.1_108292469		blood	0.0540541	0.155556	0.0487805	0.162162	0.0882353	0.176471	0.285714	0.104167	0.162791	0.130435	0.244444	0.160714	0.0657895	0.156863	0.125	0.185185	0.0333333	0.125		liver	0.245283	0.22	0.26	0.25	0.360656	0.313953	0.298701	0.222222	0.208333	0.364964	0.350877	0.150943	0.25	0.30303	0.242857	0.21875	0.220339	0.326531
CM003709.1_108292492		blood	0.405405	0.333333	0.365854	0.459459	0.117647	0.441176	0.428571	0.340426	0.44186	0.391304	0.533333	0.509434	0.223684	0.38	0.375	0.407407	0.233333	0.25		liver	0.377358	0.54	0.490196	0.671875	0.532258	0.571429	0.61039	0.57971	0.5	0.540741	0.561404	0.365385	0.366667	0.538462	0.362319	0.625	0.482759	0.489362
CM003709.1_108368007		blood	0.0192308	0.0628272	0.0972222	0.0909091	0.117647	0.0754717	0.0408163	0.03125	0.0531915	0.103448	0.111111	0.05	0.138298	0.0853659	0.0625	0.025641	0.0454545	0.210526		liver	0.0769231	0.06	0.0657895	0.0632911	0.0823529	0.0779221	0.112903	0.134921	0.0515464	0.0384615	0.0806452	0.0941176	0.0917431	0.056338	0.0761905	0.111111	0.16129	0.0377358
CM003709.1_108368012		blood	0	0.00520833	0	0	0.0392157	0.0188679	0	0	0	0	0	0	0	0	0.030303	0	0	0		liver	0.0153846	0.00970874	0	0	0	0	0	0.00787402	0	0	0.00793651	0	0.0183486	0.0140845	0.00952381	0.0222222	0	0
CM003709.1_108368033		blood	0	0	0	0	0	0	0.0204082	0	0.0104167	0	0	0.0121951	0	0	0	0	0	0.0526316		liver	0	0	0	0.0253165	0	0	0	0	0.0103093	0.00956938	0	0	0	0	0.00952381	0	0	0
CM003709.1_108368045		blood	0	0	0	0	0	0	0	0	0.0104167	0.0114943	0	0	0.0210526	0.0235294	0	0	0	0		liver	0	0	0	0	0.0116279	0	0	0.00787402	0	0.0143541	0	0.0113636	0	0	0	0.0222222	0.016129	0
CM003709.1_108368054		blood	0	0.015625	0	0	0	0	0.0204082	0.0103093	0	0	0	0	0.0210526	0	0	0	0	0.0526316		liver	0	0	0	0	0	0	0	0.00787402	0.0103093	0	0	0	0	0	0	0.0222222	0	0.0185185
CM003709.1_108368086		blood	0	0.00520833	0	0	0	0	0.0408163	0	0	0.0235294	0	0.0121951	0	0	0	0.025	0	0		liver	0	0	0	0	0	0	0	0	0	0.00480769	0.00787402	0.0340909	0	0	0	0	0	0
CM003709.1_108532787		blood	0.0344828	0	0.0444444	0	0	0	0.0263158	0	0	0.0731707	0	0	0.0444444	0	0	0	0	0		liver	0	0.04	0	0	0	0.0224719	0.0142857	0	0	0	0.0188679	0.0166667	0	0	0	0.04	0	0
CM003709.1_108532802		blood	0.133333	0.0357143	0.0222222	0	0.107143	0	0.0263158	0.0566038	0	0.0487805	0.117647	0.0487805	0.0444444	0.0566038	0.133333	0.04	0	0		liver	0.128205	0.04	0.0344828	0.0555556	0.0222222	0.0224719	0.115942	0.0526316	0.0178571	0.037037	0.0566038	0.133333	0	0.0333333	0.0697674	0	0.075	0.0833333
CM003709.1_108532815		blood	0.0333333	0	0.0909091	0	0	0	0	0.0188679	0.0384615	0.146341	0.0588235	0.0243902	0.0888889	0.0566038	0.0666667	0.04	0	0		liver	0.0769231	0.02	0	0.0277778	0.0444444	0.0224719	0	0.0526316	0	0.037037	0.0377358	0.05	0.0731707	0.0666667	0.0697674	0.12	0.05	0.0833333
CM003709.1_108532839		blood	0	0.0175439	0.0454545	0.047619	0	0	0.025641	0.0566038	0.0192308	0.0487805	0	0.0243902	0	0.0188679	0.0333333	0.04	0.0526316	0		liver	0	0.02	0.0322581	0.0277778	0.0888889	0	0.101449	0.0175439	0.0178571	0.0246914	0.0566038	0.166667	0.0243902	0.1	0.0465116	0.04	0.025	0.138889
CM003709.1_108532851		blood	0	0	0	0	0	0	0.0512821	0.0566038	0.0384615	0	0	0.0243902	0.0222222	0	0.0333333	0.0833333	0	0		liver	0.0526316	0.02	0	0.0555556	0	0.0344828	0.0149254	0.0175439	0.0178571	0.0123457	0	0.166667	0.0243902	0.133333	0	0	0.075	0.0555556
CM003709.1_108532879		blood	0.137931	0.0877193	0.0681818	0.047619	0.0357143	0.0869565	0.025641	0.0769231	0.0961538	0.0243902	0.0588235	0.025	0.0454545	0.0192308	0.0666667	0	0	0.0769231		liver	0.0263158	0.02	0.0322581	0.0555556	0.0227273	0.0470588	0.0895522	0.0727273	0.125	0.0246914	0.0384615	0.0666667	0	0.0333333	0.0930233	0.166667	0	0.0555556
CM003709.1_108532952		blood	0	0	0	0	0.0612245	0	0	0	0	0	0	0	0	0	0	0	0	0		liver	0	0	0	0	0	0	0	0	0	0	0	0.0163934	0	0	0	0	0	0
CM003709.1_108532957		blood	0	0	0.0227273	0	0	0	0.0263158	0.0172414	0	0	0	0	0.0208333	0	0	0	0	0		liver	0	0.0338983	0	0	0.0133333	0.0106383	0	0.010989	0.0163934	0.00877193	0.0121951	0.0327869	0	0.0181818	0	0.0625	0	0.0277778
CM003709.1_108532990		blood	0	0	0	0	0	0	0	0.0163934	0	0.0142857	0.037037	0	0	0	0	0	0	0		liver	0	0.0333333	0	0	0	0	0.010101	0.0108696	0	0.0350877	0	0	0.0224719	0	0	0	0	0
CM003709.1_108533035		blood	0.0571429	0.0217391	0	0	0	0.0243902	0	0.0327869	0.0166667	0.0285714	0	0.0178571	0.0204082	0.0232558	0.0294118	0.037037	0	0		liver	0.04	0	0.03125	0.0307692	0.027027	0.0105263	0.039604	0	0.0645161	0	0.0487805	0	0.0224719	0	0	0.0416667	0.0169492	0
CM003709.1_108533047		blood	0.0333333	0.0449438	0	0.047619	0.0816327	0.0487805	0.0526316	0.0833333	0.0166667	0.0571429	0.0384615	0.0178571	0	0	0.0294118	0.111111	0.0285714	0.166667		liver	0.02	0.05	0.0625	0.0634921	0.0135135	0.0421053	0.02	0.0337079	0.0483871	0.00877193	0.0487805	0.101695	0.091954	0.0740741	0	0.0217391	0.0344828	0.0833333
CM003709.1_108533502		blood	0	0	0	0	0	0	0	0	0	0.0181818	0.0217391	0.0131579	0	0	0	0	0	0.0196078		liver	0.0117647	0	0.00934579	0	0	0	0	0.00724638	0	0	0	0.0114943	0	0.0123457	0	0	0	0
CM003709.1_108533510		blood	0.0294118	0	0.0441176	0.0208333	0.0175439	0.0588235	0.0166667	0.0462963	0.0327869	0.0454545	0.0434783	0.038961	0.0192308	0.0609756	0.0943396	0.0666667	0.0810811	0.0588235		liver	0.0348837	0.0543478	0.0642202	0.0595238	0.0254237	0.0447761	0.02	0.041958	0.0428571	0.0163934	0.0416667	0.0561798	0.0218978	0.0722892	0.0625	0.0322581	0.0393701	0.0377358
CM003709.1_108533545		blood	0	0.0106383	0.0147059	0	0.0344828	0.0434783	0.0163934	0.0183486	0.00819672	0.0363636	0.0217391	0	0.00952381	0.0243902	0	0	0	0		liver	0	0	0.00909091	0.0117647	0.0416667	0.00990099	0.0263158	0.0138889	0	0.00549451	0.00833333	0.010989	0.0144928	0.0119048	0.0206186	0	0.0078125	0.00934579
CM003709.1_108533556		blood	0	0	0.0147059	0	0	0	0	0	0	0	0	0	0.00952381	0	0	0.016129	0	0		liver	0	0.0107527	0	0.0235294	0.00833333	0.0049505	0.00657895	0.00694444	0	0.00549451	0.00833333	0.011236	0.0144928	0	0	0.016129	0.0078125	0.00943396
CM003709.1_108533570		blood	0	0.0106383	0	0	0	0	0.0163934	0.0366972	0.0163934	0	0	0	0	0	0	0	0	0.0196078		liver	0.0116279	0.010989	0	0.0119048	0.0333333	0.005	0	0.00694444	0	0.010989	0	0	0	0	0.0104167	0	0	0
CM003709.1_108533579		blood	0	0.0106383	0.0147059	0	0	0	0.0163934	0	0.00819672	0.0181818	0	0	0	0	0	0.016129	0	0		liver	0	0.032967	0.00909091	0.0117647	0	0.00995025	0.00657895	0.0208333	0.0141844	0.021978	0.00840336	0.011236	0.0217391	0	0.0208333	0.016129	0	0.00943396
CM003709.1_108533582		blood	0.030303	0.117021	0.0588235	0.0833333	0.0689655	0.057971	0.0491803	0.0733945	0.0901639	0.110092	0.133333	0.075	0.114286	0.0617284	0.0961538	0.0491803	0.0285714	0.0204082		liver	0.119048	0.10989	0.109091	0.0823529	0.0672269	0.0895522	0.13245	0.0972222	0.0992908	0.0824176	0.059322	0.0786517	0.123188	0.060241	0.0729167	0.147541	0.0714286	0.132075
CM003709.1_108587		blood	0	0.0638298	0.0449438	0.0655738	0.0816327	0.0454545	0.046729	0.0641711	0.0638298	0.0642857	0.0410959	0.0416667	0.0357143	0.0472441	0.0714286	0.0430108	0.0659341	0.06		liver	0.282051	0.457317	0.225352	0.376068	0.469388	0.315789	0.431193	0.345794	0.183486	0.282443	0.355932	0.245098	0.238095	0.516129	0.25	0.27907	0.264706	0.287879
CM003709.1_108637		blood	0	0.0212766	0.0666667	0.0327869	0.04	0.0454545	0.0183486	0.0793651	0.056338	0.0780142	0.0136986	0.0247934	0.0206897	0.0775194	0.0232558	0.0752688	0.0769231	0.07		liver	0.4	0.415663	0.383562	0.581197	0.465347	0.394737	0.495575	0.407407	0.294643	0.343284	0.4	0.371429	0.425197	0.46875	0.181818	0.302326	0.314286	0.30303
CM003709.1_108641430		blood	0.115385	0.0147059	0.047619	0	0.0333333	0.0526316	0.0322581	0.031746	0.0576923	0.05	0	0.0731707	0.0357143	0.027027	0.0357143	0	0	0		liver	0.153846	0.0757576	0.0666667	0	0.0909091	0.0422535	0.012987	0.0512821	0.0508475	0.0769231	0.0454545	0.0701754	0.150943	0	0.097561	0.09375	0.0980392	0.0487805
CM003709.1_108641462		blood	0	0	0	0	0	0	0	0	0	0	0	0	0	0	0	0.0416667	0	0		liver	0.025641	0.0147059	0	0	0.0178571	0	0	0	0	0	0	0	0	0	0	0.030303	0	0
CM003709.1_108641466		blood	0	0.0147059	0	0	0	0	0	0	0	0	0	0	0	0	0	0	0	0		liver	0	0.0147059	0.0444444	0.0333333	0.0178571	0.0138889	0.012987	0.025641	0	0.0192308	0.0227273	0.0526316	0	0	0	0	0	0
CM003709.1_108641503		blood	0	0.0147059	0	0	0	0	0	0	0	0	0	0	0.0178571	0	0	0	0	0		liver	0	0	0	0	0.0178571	0	0	0	0	0.00961538	0	0	0	0	0	0	0	0
CM003709.1_108641510		blood	0	0	0	0	0	0	0	0.015625	0.0188679	0	0	0	0	0	0	0	0	0		liver	0	0	0	0	0.0178571	0	0	0	0.0338983	0.00961538	0	0.0175439	0	0	0	0	0	0
CM003709.1_108641515		blood	0	0.0149254	0	0	0	0	0	0	0	0	0	0	0	0	0	0	0	0		liver	0.025641	0	0	0	0	0	0	0	0	0	0	0.0526316	0.0192308	0	0	0.030303	0	0
CM003709.1_108641530		blood	0	0	0	0	0	0	0	0	0.02	0	0	0	0.0178571	0	0	0.0416667	0	0		liver	0	0.0149254	0	0	0.0185185	0.0142857	0	0	0	0	0	0	0	0	0	0	0	0
CM003709.1_1086602		blood	0.0285714	0.031746	0.102564	0.15	0	0	0.0689655	0.0882353	0.0816327	0.0588235	0.193548	0.0163934	0.0769231	0.0888889	0.04	0.0555556	0.548387	0.181818		liver	0.0294118	0.0512821	0.194444	0	0	0	0	0.0454545	0.0588235	0.0526316	0.117647	0	0.114286	0.0512821	0.103448	0.129032	0.547619	0.0833333
CM003709.1_1086609		blood	0.0285714	0.031746	0.025641	0	0	0	0	0	0	0	0	0	0	0	0	0	0.548387	0		liver	0	0	0	0	0	0	0	0	0.0294118	0	0	0	0	0	0	0	0.357143	0.0416667
CM003709.1_1086621		blood	0	0	0	0	0	0	0	0	0.0204082	0	0	0	0	0	0	0	0.354839	0		liver	0	0.0465116	0	0	0	0	0	0	0	0.0175439	0	0	0.0285714	0	0	0	0.142857	0
CM003709.1_1086631		blood	0	0	0	0	0.0322581	0	0	0	0	0	0	0	0	0	0	0	0.580645	0		liver	0.117647	0.0465116	0.0277778	0	0	0	0	0.0298507	0.0285714	0.0877193	0	0.0535714	0.0857143	0.025641	0	0.0645161	0.357143	0.0416667
CM003709.1_1086635		blood	0	0.015873	0	0	0	0	0.0344828	0.0285714	0.0408163	0.0196078	0	0	0	0	0.04	0	0.451613	0		liver	0	0.0454545	0	0	0	0	0.0277778	0	0.0285714	0.0175439	0.0392157	0	0	0	0	0	0.357143	0
CM003709.1_1086675		blood	0	0	0	0	0	0	0	0	0	0	0	0	0.025	0	0.08	0	0.612903	0		liver	0.176471	0.0681818	0.0294118	0.0294118	0.0980392	0.0322581	0.138889	0.0895522	0.114286	0.157895	0.0196078	0.0178571	0.0571429	0	0.0344828	0.129032	0.52381	0.125
CM003709.1_1086684		blood	0	0.0327869	0	0.05	0	0.0344828	0	0	0.0204082	0.0196078	0.0322581	0	0	0.0227273	0	0	0.645161	0		liver	0.0882353	0.0454545	0.0294118	0	0.0588235	0.0322581	0	0.134328	0	0.0357143	0	0	0.0285714	0.025641	0.0344828	0.0645161	0.428571	0.0833333
CM003709.1_108711011		blood	0.0909091	0.0729167	0.0377358	0.357143	0.0714286	0	0.193548	0.108108	0.125	0.151515	0.0740741	0.0363636	0.0833333	0.0909091	0.40625	0.111111	0.272727	0.0714286		liver	0.106383	0.108108	0.0526316	0.0232558	0.109589	0.114286	0.0625	0.025974	0.0694444	0.220779	0.1	0.0757576	0.0322581	0.136364	0.125	0.142857	0.208333	0.097561
CM003709.1_108711022		blood	0.181818	0.104167	0.0566038	0.214286	0.0930233	0.138889	0.30303	0.135135	0.285714	0.181818	0.185185	0.196429	0.0416667	0.0888889	0.454545	0.361111	0.409091	0.266667		liver	0	0.16	0.128205	0.186047	0.178082	0.133333	0.285714	0.233766	0.232877	0.350649	0.142857	0.223881	0.16129	0.159091	0.164179	0.166667	0.25	0.333333
CM003709.1_108711036		blood	0.181818	0.21875	0.0566038	0.321429	0.255814	0.138889	0.363636	0.202703	0.321429	0.242424	0.296296	0.303571	0.153846	0.311111	0.424242	0.444444	0.386364	0.533333		liver	0.191489	0.186667	0.128205	0.162791	0.178082	0.180952	0.367347	0.12987	0.260274	0.480519	0.157143	0.208955	0.129032	0.295455	0.208955	0.25	0.229167	0.309524
CM003709.1_108726979		blood	0.0625	0.361111	0.46875	0.529412	0.52381	0.363636	0.521739	0.705882	0.666667	0.630435	0.736842	0.272727	0.526316	0.666667	0.529412	0.933333	0.708333	0.416667		liver	0.125	0.511628	0.153846	0.384615	0.5	0.615385	0.313725	0.522727	0.421053	0.5	0.342105	0.514286	0.485714	0.269231	0.489796	0.633333	0.27027	0.608696
CM003709.1_108742793		blood	0.117647	0.108696	0.0869565	0	0.125	0.0526316	0.0588235	0.037037	0.09375	0.0909091	0.181818	0.09375	0.117647	0.05	0	0.0909091	0.272727	0.214286		liver	0.6	0.685714	0.470588	0.62069	0.742857	0.685714	0.809524	0.548387	0.714286	0.804878	0.611111	0.7	0.730769	0.571429	0.692308	0.88	0.928571	0.8
CM003709.1_108742802		blood	0	0.0212766	0.0869565	0	0	0	0.0588235	0	0	0.0454545	0	0	0	0	0	0	0.0909091	0		liver	0.533333	0.628571	0.529412	0.793103	0.771429	0.657143	0.727273	0.612903	0.761905	0.809524	0.694444	0.6	0.730769	0.571429	0.703704	0.8	0.928571	0.866667
CM003709.1_108742803		blood	0.0434783	0	0	0	0	0	0	0	0.0487805	0.0333333	0	0	0	0.0222222	0	0	0	0		liver	0.6	0.733333	0.785714	0.857143	0.85	0.710526	0.789474	0.694444	0.772727	0.777778	0.787234	0.575758	0.678571	0.8125	0.682927	0.571429	0.851852	0.733333
CM003709.1_108742865		blood	0.263158	0.0185185	0.05	0.0689655	0.12	0.05	0.0833333	0.133333	0.097561	0.137931	0	0.178571	0.1	0.0444444	0.0555556	0.0588235	0.0666667	0.0833333		liver	0.789474	0.8	0.571429	0.833333	0.9	0.631579	0.736842	0.583333	0.5	0.611111	0.702128	0.5625	0.62069	0.588235	0.707317	0.428571	0.851852	0.666667
CM003709.1_108786765		blood	0	0.0128205	0	0	0	0	0	0	0	0.0217391	0	0.0540541	0.0327869	0.02	0.166667	0	0.0666667	0.0714286		liver	0.025641	0	0	0.0169492	0	0	0	0	0	0	0.0147059	0.0169492	0	0.037037	0.02	0.0344828	0.0697674	0.0588235
CM003709.1_108786830		blood	0	0	0	0	0	0	0	0	0.0217391	0	0	0	0	0	0	0	0	0		liver	0	0	0	0	0	0	0	0	0	0	0	0	0	0	0	0	0.0222222	0
CM003709.1_108786837		blood	0	0	0	0	0	0	0	0	0	0	0	0	0.031746	0	0	0	0	0		liver	0	0	0	0	0	0	0	0	0	0.0131579	0	0	0	0	0	0	0	0
CM003709.1_108786858		blood	0.0357143	0	0	0	0	0	0	0	0	0.0217391	0	0	0	0	0	0	0	0		liver	0	0	0	0.0169492	0	0	0	0	0.0222222	0	0	0	0	0	0	0.0333333	0	0
CM003709.1_108786861		blood	0.131148	0.0703125	0.0909091	0.0869565	0.0930233	0.131579	0.0697674	0.104651	0.102564	0.0987654	0.266667	0.111111	0.113636	0.09375	0.0357143	0.0555556	0.0588235	0.1		liver	0.05	0.142857	0.0645161	0.116667	0.0625	0.0512821	0.0972222	0.0941176	0.127273	0.1	0.102564	0.130435	0.112903	0.08	0.122807	0.121212	0.236364	0.0333333
CM003709.1_108786862		blood	0.142857	0.025	0.025641	0.166667	0	0.0434783	0.107143	0.105263	0	0.0652174	0	0.05	0.131148	0.02	0.111111	0.047619	0.0666667	0.214286		liver	0	0	0.0357143	0.0833333	0.0294118	0.0392157	0.0149254	0.0645161	0.0232558	0.0410959	0.0684932	0.0327869	0.0526316	0	0.0535714	0.133333	0.0222222	0.117647
CM003709.1_108786864		blood	0.0163934	0.015625	0.0181818	0	0	0.0263158	0	0.0235294	0	0.0487805	0	0.0555556	0	0	0	0	0	0		liver	0	0	0	0.0338983	0.0208333	0	0.0138889	0.0352941	0.0178571	0.00909091	0	0.0434783	0.016129	0	0.0175439	0	0.0363636	0
CM003709.1_108786879		blood	0	0	0	0	0	0	0	0.0116279	0	0	0	0.0138889	0	0	0	0	0	0		liver	0	0	0	0	0	0	0	0	0	0.00909091	0	0	0	0.02	0	0	0	0
CM003709.1_108786896		blood	0	0	0.0181818	0.0434783	0.0232558	0	0	0	0	0	0	0	0	0	0	0	0	0		liver	0	0	0	0	0	0	0	0	0.0178571	0	0	0	0	0	0	0	0	0.0333333
CM003709.1_108786917		blood	0.0333333	0.0153846	0.0185185	0	0.0232558	0	0	0	0	0.0121951	0	0	0	0.0104167	0	0	0	0		liver	0	0.025974	0	0	0	0.0126582	0.0138889	0	0	0.00917431	0	0	0	0	0	0	0	0
CM003709.1_108787312		blood	0.0416667	0.037037	0.08	0.2	0.125	0.0909091	0.0769231	0.0344828	0.0731707	0.0571429	0.2	0.0606061	0.171429	0.125	0.0869565	0	0.111111	0		liver	0.0952381	0.114286	0.125	0.0740741	0.137931	0.152174	0.148936	0.324324	0.178571	0.0983607	0.125	0.171429	0.0555556	0.151515	0.104167	0.129032	0.0666667	0.136364
CM003709.1_108787321		blood	0.0416667	0.0555556	0.08	0	0	0	0	0	0	0.0285714	0.0666667	0	0	0	0.0869565	0	0	0		liver	0.0909091	0.0285714	0.0416667	0	0	0.0434783	0	0.108108	0	0.0491803	0	0.0285714	0.0555556	0	0	0.0645161	0	0
CM003709.1_108787330		blood	0	0	0	0	0.1	0	0	0	0.0232558	0	0	0	0	0	0	0	0	0		liver	0	0	0	0	0.0344828	0	0	0	0.0714286	0.0163934	0.0208333	0.0285714	0.027027	0	0	0.0322581	0.0444444	0
CM003709.1_108787335		blood	0	0	0	0	0.05	0	0	0	0	0	0	0	0	0	0	0	0	0		liver	0	0.0285714	0	0	0	0	0	0	0	0	0	0	0	0	0.0208333	0	0	0
CM003709.1_108787340		blood	0.0416667	0.037037	0	0	0	0.0454545	0	0.0333333	0	0	0	0.0909091	0.0285714	0.025	0	0	0	0.0526316		liver	0.0454545	0.142857	0.125	0.107143	0	0.0434783	0.0425532	0	0	0.0327869	0.0416667	0.0285714	0.027027	0	0.0625	0.0322581	0	0.0454545
CM003709.1_108787363		blood	0	0.0192308	0	0	0	0	0	0	0	0	0	0.0333333	0	0	0	0	0.0555556	0		liver	0	0	0	0	0	0	0	0	0.0357143	0.0327869	0	0.0294118	0	0	0	0	0	0
CM003709.1_108787369		blood	0	0	0	0	0	0	0	0	0.0465116	0	0	0.0333333	0	0	0	0	0.0555556	0		liver	0	0	0	0	0	0	0	0.027027	0	0	0	0	0	0	0	0	0	0
CM003709.1_108787411		blood	0.0384615	0.0232558	0	0.0384615	0.03125	0	0.0357143	0.0263158	0	0.0188679	0.0454545	0	0.025	0.0588235	0	0.03125	0.05	0		liver	0.133333	0	0.0169492	0.0294118	0.0434783	0.038961	0.0163934	0.0185185	0	0	0.0273973	0	0.02	0.0322581	0	0.142857	0	0.075
CM003709.1_108787446		blood	0	0.0232558	0	0	0.0625	0	0	0	0	0	0	0	0	0	0	0	0	0		liver	0.0322581	0	0	0	0	0	0	0	0	0	0.0136986	0	0	0	0	0	0	0
CM003709.1_108787451		blood	0	0	0	0	0	0	0	0	0	0.0188679	0	0	0	0.0294118	0	0	0	0		liver	0	0	0	0	0.0217391	0.0128205	0	0	0	0.0153846	0.0273973	0.030303	0	0	0	0	0	0
CM003709.1_108787479		blood	0.037037	0	0	0.0384615	0	0	0	0	0	0	0	0	0.025	0	0	0	0.025	0		liver	0.0666667	0	0	0	0	0.025974	0.0491803	0	0.0689655	0.0151515	0	0	0	0	0.0909091	0.0882353	0.0952381	0
CM003709.1_108787509		blood	0	0.047619	0	0	0	0.0952381	0	0.027027	0	0	0	0	0	0	0	0	0.05	0		liver	0.0333333	0	0.0185185	0	0	0	0	0	0	0	0	0	0	0	0.03125	0.0882353	0	0
CM003709.1_108802460		blood	0.571429	0.974359	0.916667	0.766667	0.315789	0.642857	0.882353	0.95	0.791667	0.875	0.863636	0.84375	0.866667	0.931034	0.916667	0.909091	0.923077	0.923077		liver	0.294118	0.930233	0.714286	0.4	0.511111	0.371429	0.885714	0.83871	0.821429	0.9	0.880952	0.857143	0.805556	0.942857	0.9	0.8125	0.884615	0.846154
CM003709.1_108802469		blood	0.928571	0.974359	1	1	0.947368	0.928571	0.941176	0.9	0.8	0.9375	0.909091	0.875	0.933333	0.965517	0.916667	0.909091	1	0.923077		liver	0.941176	0.930233	0.965517	1	1	0.885714	1	0.903226	0.892857	0.875	0.952381	0.885714	0.861111	0.971429	0.935484	0.8125	0.846154	0.769231
CM003709.1_108802642		blood	0.7	0.846154	0.75	0.742857	0.8	0.84375	0.846154	0.786885	0.777778	0.7	0.648649	0.883721	0.830508	0.72549	0.892857	0.684211	0.809524	0.6875		liver	0.694444	0.714286	0.6875	0.763636	0.77551	0.584906	0.638298	0.557377	0.714286	0.739726	0.525424	0.622222	0.62	0.645161	0.785714	0.75	0.893617	0.791667
CM003709.1_108802683		blood	0.894737	0.987013	0.95	0.911765	0.96	0.90625	0.961538	0.983333	0.981818	1	0.945946	0.930233	0.932203	0.960784	0.964286	1	1	1		liver	0.916667	0.9375	1	0.981818	0.978723	0.903846	0.891304	0.885246	1	0.943662	1	0.933333	0.959184	1	1	0.870968	0.958333	0.875
CM003709.1_108810807		blood	0.75	0.832402	0.725664	0.695652	0.852941	0.833333	0.796875	0.824675	0.732484	0.771605	0.744681	0.751678	0.721154	0.81875	0.840426	0.796875	0.761589	0.776596		liver	0.544554	0.502463	0.677019	0.446154	0.372449	0.421801	0.515837	0.511211	0.539326	0.375427	0.337017	0.35	0.417582	0.527559	0.489655	0.463918	0.522876	0.4375
CM003709.1_108810882		blood	0.5	0.708571	0.628319	0.652174	0.714286	0.672897	0.666667	0.596026	0.606452	0.65	0.698925	0.613793	0.642157	0.61875	0.787234	0.71875	0.673469	0.67033		liver	0.371859	0.422111	0.518519	0.397906	0.444444	0.385366	0.414747	0.412844	0.373563	0.300699	0.372222	0.270968	0.355556	0.44	0.406897	0.364583	0.405229	0.473684
CM003709.1_108832473		blood	0.0666667	0.114286	0.0769231	0	0.233333	0.105263	0.166667	0.0857143	0.155556	0.2	0	0.196078	0.133333	0.0769231	0.166667	0.136364	0	0.0625		liver	0.0769231	0.09375	0.0869565	0.047619	0.047619	0.130435	0.282051	0.0540541	0.333333	0.153846	0.195652	0	0.219512	0.115385	0.0769231	0.1	0.275862	0.178571
CM003709.1_108832501		blood	0.0666667	0.0571429	0	0	0	0	0.0416667	0.0285714	0.0444444	0	0.0769231	0.0392157	0.2	0	0.04	0	0.0769231	0.0625		liver	0.0769231	0.193548	0	0	0	0.152174	0.025	0.0540541	0.173913	0.037037	0.0652174	0.0740741	0.0243902	0	0.025641	0.05	0.0322581	0
CM003709.1_108832527		blood	0.4	0.285714	0.576923	0.333333	0.322581	0.578947	0.541667	0.628571	0.422222	0.48	0.307692	0.45098	0.533333	0.487179	0.32	0.636364	0.384615	0.3125		liver	0.230769	0.352941	0.391304	0.238095	0.47619	0.347826	0.25	0.459459	0.583333	0.345455	0.5	0.407407	0.439024	0.222222	0.435897	0.45	0.387097	0.357143
CM003709.1_108832541		blood	0.666667	0.742857	0.576923	0.666667	0.677419	0.736842	0.75	0.705882	0.666667	0.92	0.769231	0.745098	0.833333	0.512821	0.8	0.772727	0.461538	0.6		liver	0.423077	0.588235	0.652174	0.55	0.47619	0.478261	0.74359	0.638889	0.625	0.454545	0.478261	0.62963	0.585366	0.62963	0.692308	0.45	0.741935	0.464286
CM003709.1_108832544		blood	0.571429	0.771429	0.884615	0.75	0.862069	0.473684	0.916667	0.941176	0.863636	0.875	0.846154	0.862745	0.8	0.692308	0.84	0.818182	0.692308	0.733333		liver	0.384615	0.588235	0.608696	0.75	0.666667	0.456522	0.74359	0.5	0.666667	0.545455	0.543478	0.703704	0.658537	0.481481	0.769231	0.7	0.774194	0.535714
CM003709.1_108832552		blood	0.857143	0.685714	0.692308	0.333333	0.655172	0.526316	0.708333	0.852941	0.818182	0.75	0.846154	0.823529	0.9	0.692308	0.92	0.863636	0.846154	0.733333		liver	0.384615	0.454545	0.521739	0.6	0.6	0.304348	0.538462	0.527778	0.416667	0.527273	0.5	0.481481	0.536585	0.518519	0.589744	0.65	0.548387	0.357143
CM003709.1_108832554		blood	0.642857	0.571429	0.615385	0.416667	0.551724	0.578947	0.541667	0.735294	0.681818	0.791667	0.615385	0.647059	0.8	0.641026	0.76	0.863636	0.692308	0.466667		liver	0.576923	0.727273	0.565217	0.6	0.619048	0.456522	0.717949	0.611111	0.666667	0.690909	0.652174	0.555556	0.682927	0.518519	0.820513	0.7	0.677419	0.607143
CM003709.1_108832564		blood	0.5	0.4	0.44	0.333333	0.448276	0.578947	0.625	0.5	0.386364	0.375	0.615385	0.588235	0.766667	0.410256	0.56	0.681818	0.384615	0.6		liver	0.653846	0.606061	0.695652	0.65	0.47619	0.543478	0.794872	0.6	0.652174	0.660377	0.543478	0.555556	0.560976	0.592593	0.641026	0.75	0.677419	0.481481
CM003709.1_108832584		blood	0.0666667	0.454545	0.387097	0.6	0.428571	0.529412	0.166667	0.606061	0.678571	0.682927	0.526316	0.814815	0.806452	0.444444	0.428571	0.48	0.666667	0.142857		liver	0.28	0.605263	0.625	0.4	0.518519	0.565217	0.363636	0.5625	0.6	0.46875	0.297872	0.615385	0.52381	0.538462	0.5	0.5	0.5	0.555556
CM003709.1_108832596		blood	0.666667	0.840909	0.774194	0.8	0.857143	0.823529	0.833333	0.878788	0.928571	0.878049	0.894737	0.814815	0.709677	0.888889	0.928571	0.88	0.666667	0.857143		liver	0.72	0.921053	0.8125	0.84	0.62963	0.608696	0.826087	0.75	0.933333	0.796875	0.787234	0.807692	0.904762	0.884615	0.9	0.842105	0.970588	0.777778
CM003709.1_108832599		blood	0.4	0.613636	0.580645	0.6	0.666667	0.647059	0.5	0.727273	0.642857	0.756098	0.578947	0.666667	0.677419	0.592593	0.714286	0.64	0.6	0.571429		liver	0.48	0.710526	0.625	0.68	0.407407	0.391304	0.652174	0.625	0.8	0.671875	0.468085	0.576923	0.809524	0.653846	0.633333	0.894737	0.764706	0.666667
CM003709.1_108832603		blood	0.666667	0.818182	0.612903	0.88	0.761905	0.823529	0.75	0.727273	0.892857	0.880952	0.789474	0.740741	0.870968	0.777778	0.857143	0.76	0.533333	0.785714		liver	0.56	0.842105	0.625	0.76	0.555556	0.782609	0.782609	0.78125	0.6	0.71875	0.765957	0.846154	0.714286	0.730769	0.733333	0.894737	0.911765	0.888889
CM003709.1_108832635		blood	0.533333	0.840909	0.806452	0.92	0.857143	0.823529	0.916667	0.878788	0.857143	0.857143	0.842105	0.888889	0.935484	0.740741	0.928571	0.88	0.733333	0.642857		liver	0.708333	0.756757	0.6875	0.64	0.76	0.826087	0.73913	0.8125	0.933333	0.71875	0.744681	0.884615	0.809524	0.615385	0.833333	0.842105	0.676471	0.9375
CM003709.1_108832638		blood	0	0.428571	0.354839	0.434783	0.238095	0.352941	0.416667	0.606061	0.62963	0.428571	0.578947	0.444444	0.580645	0.481481	0.571429	0.36	0.6	0.357143		liver	0.125	0.361111	0.375	0.44	0.28	0.217391	0.347826	0.25	0.4	0.328125	0.347826	0.269231	0.380952	0.461538	0.4	0.526316	0.382353	0.375
CM003709.1_108858312		blood	0.0243902	0	0.0277778	0	0	0	0.015873	0	0.0119048	0.0149254	0	0	0.0144928	0	0	0	0.00892857	0		liver	0.00763359	0	0.0123457	0.0049505	0.0101523	0.00680272	0.00534759	0	0.0740741	0.0155039	0.00653595	0.00952381	0.0412371	0	0	0	0.0367647	0.056338
CM003709.1_108858395		blood	0.0571429	0.0243902	0.0277778	0.0487805	0.05	0.0263158	0.03125	0.0228571	0.047619	0.0895522	0.0869565	0.0925926	0.0434783	0.0679612	0.09375	0.0517241	0.0714286	0.0860215		liver	0.0697674	0.04	0.037037	0.0634146	0.0510204	0.0748299	0.0494505	0.0366972	0.0454545	0.019305	0.0645161	0.0190476	0.0515464	0.0533333	0.0689655	0.075	0.0510949	0.112676
CM003709.1_108859235		blood	0.047619	0.0333333	0	0	0	0	0	0	0	0	0	0	0.03125	0	0	0	0	0		liver	0	0.0882353	0	0	0	0	0	0	0	0.030303	0	0	0	0	0	0	0	0
CM003709.1_108859261		blood	0	0	0	0	0.0555556	0	0	0	0	0.037037	0	0	0	0.0454545	0	0	0	0		liver	0	0.0285714	0.0408163	0	0	0	0.0243902	0.0238095	0	0	0	0	0	0	0	0	0	0.0238095
CM003709.1_108859297		blood	0	0	0	0	0	0	0	0	0	0	0	0	0.09375	0	0	0	0	0		liver	0	0	0	0	0.0357143	0	0	0	0	0	0.0285714	0	0	0	0	0	0	0
CM003709.1_108859320		blood	0	0	0	0	0	0.0588235	0	0	0	0.037037	0	0	0	0	0	0	0	0		liver	0	0.0909091	0	0	0	0.0512821	0	0	0	0	0.0285714	0	0.0555556	0	0	0	0	0
CM003709.1_108859323		blood	0.037037	0.133333	0.037037	0.12	0.0555556	0	0.05	0.0512821	0.119048	0.185185	0.1	0.0208333	0.09375	0.181818	0.142857	0	0.0625	0.0909091		liver	0.148148	0.0909091	0.08	0.153846	0.178571	0.102564	0.025641	0.0731707	0	0.03125	0.0857143	0.0606061	0.0555556	0.166667	0	0.0526316	0.0769231	0.166667
CM003709.1_108859473		blood	0	0	0	0.153846	0	0	0	0	0	0	0	0	0	0	0	0	0	0		liver	0	0	0	0	0	0	0	0	0	0	0	0	0.0434783	0	0	0	0	0
CM003709.1_108859504		blood	0.136364	0.025	0	0	0.133333	0	0.0666667	0.210526	0.125	0	0	0.0322581	0	0.037037	0.0909091	0	0	0.0666667		liver	0	0.0625	0	0	0	0.0384615	0	0.0344828	0	0	0.0243902	0.0322581	0	0	0.030303	0.0909091	0	0.272727
CM003709.1_108859509		blood	0	0	0	0	0.125	0.0625	0	0	0	0	0	0.0322581	0	0	0	0	0	0		liver	0	0	0	0.0344828	0	0	0	0.0689655	0.142857	0	0.0243902	0	0	0	0	0	0.047619	0
CM003709.1_108859520		blood	0	0	0	0	0.0588235	0	0	0.0526316	0	0.05	0.1	0	0	0	0	0	0	0		liver	0	0	0	0	0	0	0	0	0	0.025	0	0	0	0	0	0	0.047619	0
CM003709.1_108859526		blood	0.0454545	0.025	0	0	0.0588235	0.125	0.0666667	0.0526316	0.125	0	0	0	0	0	0.0909091	0	0	0		liver	0	0.03125	0	0	0.0384615	0.0384615	0	0	0	0	0	0.0322581	0	0	0.030303	0.0454545	0.047619	0
CM003709.1_108859529		blood	0.0454545	0.1	0	0.153846	0.0588235	0.125	0	0.210526	0	0.1	0.1	0.0645161	0	0.111111	0	0.0909091	0.125	0.2		liver	0.0434783	0	0	0.0344828	0.0384615	0.0384615	0	0.0344828	0	0	0	0.0322581	0.0434783	0	0	0.136364	0.047619	0
CM003709.1_108859550		blood	0	0.075	0	0	0.117647	0	0.0769231	0.0526316	0.130435	0.05	0.1	0.0967742	0.176471	0.148148	0	0	0	0		liver	0	0.0967742	0.263158	0	0.0384615	0.0769231	0	0.0689655	0.153846	0.0243902	0.0243902	0.0322581	0.0434783	0.2	0	0.142857	0	0
CM003709.1_108863603		blood	0	0.0576923	0.0714286	0.0769231	0.04	0.1	0.214286	0.0285714	0.0857143	0.269231	0.105263	0.0588235	0.0666667	0.0909091	0	0.15	0.0526316	0.181818		liver	0	0.0571429	0.0333333	0.184211	0.116279	0.207547	0.150943	0	0.0357143	0.0422535	0.125	0.0833333	0	0.138889	0.0615385	0.04	0.0625	0.0294118
CM003709.1_108863607		blood	0.0322581	0.0188679	0	0	0.08	0.1	0.0666667	0.0285714	0.0285714	0	0	0	0.0222222	0	0	0	0	0.0909091		liver	0	0.0571429	0.0333333	0.131579	0.0465116	0.0188679	0.0185185	0.0196078	0.0357143	0.0140845	0	0.0833333	0	0	0.0151515	0	0	0.0294118
CM003709.1_108863611		blood	0.0322581	0.0943396	0.0357143	0.0769231	0.08	0.0666667	0.266667	0.0571429	0.0571429	0.0769231	0.0526316	0.0882353	0.0888889	0.0681818	0.272727	0.15	0.0526316	0		liver	0.0333333	0.0571429	0.0666667	0.157895	0.0232558	0.0754717	0.0555556	0.0392157	0	0.028169	0.0625	0.0555556	0.0571429	0.0263158	0.0606061	0.08	0.0967742	0.0294118
CM003709.1_108863623		blood	0	0	0	0	0	0	0	0	0	0	0.05	0	0	0.0227273	0	0	0	0		liver	0	0	0	0	0	0	0	0	0	0	0	0	0.0571429	0	0	0	0	0
CM003709.1_108863655		blood	0.030303	0.0566038	0	0	0	0	0	0	0	0	0	0	0.0444444	0.0444444	0	0.05	0	0		liver	0	0	0	0	0	0	0	0.0196078	0	0	0	0	0	0.0263158	0.0151515	0.04	0	0
CM003709.1_108863657		blood	0	0	0	0	0.08	0	0	0	0.0277778	0	0	0	0	0	0	0	0	0		liver	0	0	0.0333333	0	0	0	0	0	0	0	0	0	0	0.0263158	0	0	0	0
CM003709.1_108863671		blood	0	0	0	0	0	0	0	0	0	0.0384615	0	0.0294118	0	0	0	0	0	0		liver	0	0	0	0	0	0	0	0	0	0	0	0	0	0	0	0	0.0285714	0
CM003709.1_108863677		blood	0	0.0425532	0	0	0	0.0357143	0	0	0	0	0	0	0.0444444	0	0	0	0	0		liver	0	0	0	0	0	0	0	0	0	0	0.0208333	0	0.0555556	0	0	0	0	0
CM003709.1_108863682		blood	0	0	0	0	0	0.0333333	0	0	0	0	0	0	0.0444444	0	0	0	0.0526316	0		liver	0	0	0	0	0.0232558	0.0188679	0	0	0	0	0	0	0.0555556	0	0.0151515	0	0	0
CM003709.1_108874008		blood	0.037037	0.05	0.04	0.0166667	0.0149254	0.056338	0.0510204	0.043956	0.0793651	0.0147059	0.0238095	0	0.0348837	0.0442478	0.0615385	0.0454545	0.018018	0.0117647		liver	0.0454545	0.0144928	0	0.0375	0.0210526	0.0315789	0.0684932	0.0413223	0.0123457	0.025641	0.0823529	0.0263158	0.0309278	0.023622	0.0357143	0.030303	0.0560748	0.049505
CM003709.1_108874030		blood	0.0384615	0	0	0	0	0	0.0102041	0	0	0	0	0	0	0	0.0153846	0	0	0.0116279		liver	0	0	0	0	0.0206186	0	0.00675676	0	0.0246914	0.0169492	0	0	0.0103093	0.015625	0	0	0	0.019802
CM003709.1_108874065		blood	0	0	0.04	0	0	0	0.0103093	0.0769231	0	0	0	0	0	0	0.0153846	0.0232558	0.00869565	0.0114943		liver	0	0.0140845	0	0	0	0.0103093	0	0.0238095	0.0123457	0.00847458	0	0	0	0	0	0	0	0
CM003709.1_108874085		blood	0	0	0	0.0491803	0	0	0.0515464	0.010989	0.016129	0.0289855	0.0232558	0.0238095	0.0113636	0.00884956	0	0.0232558	0	0.0229885		liver	0.0229885	0	0.00854701	0.00613497	0.0204082	0	0	0.0238095	0	0.00847458	0.0116279	0	0.0206186	0.008	0	0	0.00952381	0.019802
CM003709.1_108874092		blood	0	0	0	0	0	0.0133333	0	0.010989	0.015873	0.0294118	0.0232558	0.0238095	0	0	0.0615385	0	0	0.0114943		liver	0	0	0.00854701	0.0122699	0	0.0103093	0	0.015873	0	0.00847458	0	0	0	0.00793651	0	0.0447761	0	0.029703
CM003709.1_108874103		blood	0	0	0	0	0	0.0266667	0.0104167	0	0.015873	0.0147059	0.0465116	0.0240964	0	0.018018	0	0	0.0172414	0.0344828		liver	0.0229885	0	0.0172414	0.00613497	0	0	0	0	0	0.00840336	0	0	0	0	0	0.0298507	0	0.00990099
CM003709.1_108874387		blood	0	0.0227273	0.05	0.129032	0	0	0	0.0555556	0	0	0	0	0	0	0	0	0	0		liver	0	0	0	0.0294118	0	0	0.04	0.0217391	0	0	0	0	0	0	0	0	0.05	0
CM003709.1_108874427		blood	0.125	0.113636	0.1	0.0645161	0.0769231	0.1	0.0588235	0.138889	0.25	0.0769231	0.214286	0.142857	0.0606061	0.12	0.181818	0.2	0.176471	0.0909091		liver	0.0625	0.181818	0.0588235	0.114286	0.05	0.102041	0	0.130435	0.030303	0.0930233	0.115385	0.1875	0.130435	0.176471	0.157895	0.0434783	0.2	0.111111
CM003709.1_108892531		blood	0	0.0666667	0.105263	0.0487805	0.09375	0.03125	0.0535714	0.0985915	0.0240964	0.0289855	0.047619	0	0.0181818	0.0793651	0	0	0.0833333	0		liver	0	0.0357143	0	0.0892857	0	0.0194175	0.0116279	0.0380952	0.0277778	0.04	0.0253165	0.0175439	0.0153846	0.142857	0.0789474	0.0882353	0	0.0645161
CM003709.1_108892543		blood	0	0	0.025641	0	0	0	0	0	0	0	0	0	0	0	0	0.0322581	0	0		liver	0.0181818	0.0178571	0	0	0	0.00952381	0	0	0	0	0.0121951	0	0	0	0	0	0	0
CM003709.1_108892593		blood	0	0	0	0	0	0	0	0	0	0.0144928	0	0	0	0.0153846	0.0277778	0	0	0		liver	0	0	0	0	0	0.00970874	0	0	0	0	0	0	0	0	0	0	0	0
CM003709.1_108906718		blood	0.318182	0.631579	0.518519	0.47619	0.571429	0.516129	0.444444	0.38	0.480769	0.16	0.684211	0.5	0.692308	0.740741	0.722222	0.833333	0.638298	0.647059		liver	0.538462	0.5	0.64	0.34375	0.296296	0.416667	0.235294	0.32	0.40625	0.0333333	0.230769	0.333333	0.352941	0.619048	0.666667	0.65	0.617021	0.55
CM003709.1_108906725		blood	0.434783	0.842105	0.62963	0.666667	0.714286	0.774194	0.555556	0.470588	0.509434	0.08	0.526316	0.444444	0.692308	0.777778	0.777778	0.708333	0.75	0.764706		liver	0.5	0.698113	0.692308	0.125	0.436364	0.625	0.333333	0.48	0.375	0.0166667	0.346154	0.366667	0.509804	0.571429	0.666667	0.55	0.765957	0.4
CM003709.1_108906782		blood	0	0	0.407407	0	0	0.0322581	0.194444	0.26	0.166667	0.28	0.315789	0	0	0	0	0	0.375	0.235294		liver	0	0	0.5	0	0	0	0.25	0.4	0.21875	0.35	0.115385	0	0	0	0	0	0.276596	0.15
CM003709.1_108906793		blood	0.130435	0.421053	0.185185	0.238095	0.107143	0.16129	0.138889	0	0.12963	0.04	0.157895	0	0.115385	0.115385	0.166667	0.166667	0.1875	0		liver	0.16	0.211538	0.192308	0.03125	0.109091	0.0833333	0.115385	0.0612245	0.0625	0.0166667	0.0769231	0.166667	0.122449	0.142857	0.133333	0.1	0.0425532	0
CM003709.1_108906816		blood	0.130435	0.0526316	0	0	0.0714286	0.0645161	0.0555556	0	0	0	0.105263	0.0588235	0	0.0769231	0	0	0.0208333	0		liver	0.04	0.0384615	0.04	0	0.0363636	0.0416667	0.0192308	0	0.03125	0.0338983	0	0.0333333	0	0.190476	0.0666667	0.0526316	0	0.05
CM003709.1_108907650		blood	0.117647	0.0263158	0.025641	0.107143	0.0487805	0.190476	0.148936	0.0487805	0.136986	0.0169492	0.25	0.102041	0	0.0517241	0.16	0.0555556	0	0.0769231		liver	0.075	0.0322581	0.0625	0.0757576	0.0465116	0.0638298	0.140845	0.028169	0.0740741	0.043956	0.0568182	0.12069	0.123077	0.0625	0.16	0.190476	0.0681818	0.0689655
CM003709.1_108907654		blood	0	0	0	0	0	0	0	0	0.0136986	0	0	0	0.0172414	0	0	0	0	0		liver	0	0	0	0.0151515	0	0.0103093	0	0	0	0.0215054	0	0.0166667	0	0	0	0	0	0.0689655
CM003709.1_108907657		blood	0	0.0263158	0	0	0	0.0232558	0	0.0120482	0	0	0	0	0	0	0	0	0	0.0384615		liver	0.047619	0	0.0416667	0	0.0116279	0.0309278	0.0140845	0.0138889	0.0185185	0	0.0227273	0	0	0	0	0	0	0.0689655
CM003709.1_108907663		blood	0	0	0	0	0	0	0	0.0361446	0.0136986	0.0169492	0	0	0	0.0327869	0.0384615	0	0	0.0384615		liver	0.0238095	0	0	0	0	0	0	0	0.037037	0	0	0	0	0	0	0	0.0227273	0.0344828
CM003709.1_108907664		blood	0	0.0666667	0	0	0	0	0	0	0	0	0.0909091	0	0	0	0.0588235	0	0	0		liver	0	0	0	0.0344828	0	0	0	0	0.04	0.0425532	0	0	0.0243902	0	0	0	0	0
CM003709.1_108907673		blood	0	0	0.025641	0	0	0	0	0	0	0	0	0	0	0	0	0	0.0263158	0		liver	0	0	0.0208333	0	0.0116279	0	0.0140845	0	0	0.0107527	0	0	0	0	0	0	0	0.0689655
CM003709.1_108907674		blood	0	0	0	0	0	0	0	0	0	0.0454545	0	0	0	0	0	0	0	0		liver	0	0	0	0.0344828	0.0454545	0	0	0.0384615	0	0.0638298	0	0	0	0	0	0	0	0
CM003709.1_108907681		blood	0	0	0.025641	0	0	0	0	0	0.0136986	0	0	0	0.0175439	0	0	0	0	0		liver	0	0	0	0	0	0	0	0	0	0	0	0	0	0	0.04	0	0	0.0344828
CM003709.1_108907687		blood	0	0	0	0	0	0	0.0208333	0	0	0	0	0	0	0.0327869	0.0384615	0	0	0		liver	0	0.015873	0	0	0	0	0.0140845	0	0	0	0.011236	0	0	0	0	0	0	0.0689655
CM003709.1_108907697		blood	0	0	0	0	0	0	0	0	0.0136986	0	0	0	0	0	0.0384615	0	0	0.0384615		liver	0	0.046875	0	0	0.0116279	0	0.0140845	0	0	0.0107527	0.0227273	0.0166667	0	0	0.08	0	0	0.0344828
CM003709.1_108907699		blood	0	0.0263158	0.025641	0	0	0.0232558	0.0208333	0.0240964	0	0	0	0	0	0.0163934	0	0.0555556	0.0263158	0		liver	0	0	0	0	0	0.0309278	0	0	0	0	0.0232558	0.0166667	0	0	0	0.0526316	0	0.0344828
CM003709.1_108907700		blood	0	0	0	0	0	0	0	0	0	0	0	0.037037	0	0	0	0	0.047619	0.0714286		liver	0	0.0625	0	0	0	0	0	0	0	0	0	0	0.0487805	0	0	0	0.0322581	0.0588235
CM003709.1_108907724		blood	0.0192308	0.0285714	0.0555556	0.04	0	0.025641	0	0.0361446	0	0	0	0	0	0.0327869	0	0	0.0526316	0		liver	0	0	0.0416667	0	0	0	0	0	0	0.0107527	0.0116279	0.016129	0	0	0	0	0.0227273	0
CM003709.1_108907725		blood	0	0	0	0	0	0	0	0	0	0.0434783	0	0	0	0	0.0588235	0	0.047619	0		liver	0	0	0	0	0	0	0	0	0	0	0	0	0.0487805	0	0	0	0	0
CM003709.1_108921		blood	0.0350877	0.0864198	0.170732	0.102564	0.0888889	0.025	0.0645161	0.102564	0.161765	0.112676	0.0277778	0.148148	0.0886076	0.0114943	0.102564	0.0833333	0.0512821	0.115385		liver	0.0487805	0.120482	0.125	0.102041	0.126984	0.111111	0.025	0.119403	0.0588235	0.146667	0.126984	0.084507	0.0793651	0.0333333	0.0740741	0.0952381	0.0882353	0
CM003709.1_108926657		blood	0.971429	0.885057	0.975	0.969697	0.939394	0.982143	0.9	0.984848	0.893939	0.971014	0.891304	0.987179	0.958333	0.903226	0.970588	0.962963	0.97619	0.909091		liver	0.96875	0.962963	1	0.963636	0.955556	0.961165	0.974684	0.971429	0.953488	0.911111	0.990826	0.958333	0.96	0.987179	1	0.982456	0.968254	0.9375
CM003709.1_108926661		blood	0.8	0.873563	0.475	0.848485	0.757576	0.767857	0.88	0.878788	0.80303	0.811594	0.782609	0.884615	0.895833	0.806452	0.857143	0.814815	0.809524	0.69697		liver	0.90625	0.876543	0.416667	0.945455	0.933333	0.913462	0.8375	0.933333	0.976744	0.879121	0.918182	0.849315	0.92	0.858974	0.943662	0.862069	0.857143	0.9
CM003709.1_108926703		blood	0.771429	0.666667	0.65	0.69697	0.666667	0.785714	0.78	0.727273	0.848485	0.710145	0.782609	0.74359	0.666667	0.66129	0.777778	0.740741	0.785714	0.606061		liver	0.828125	0.765432	0.805556	0.927273	0.844444	0.769231	0.876543	0.761905	0.886364	0.78022	0.790909	0.756757	0.853333	0.871795	0.84507	0.896552	0.809524	0.8375
CM003709.1_108926707		blood	0.885714	0.333333	0.825	0.69697	0.636364	0.821429	0.78	0.80303	0.833333	0.811594	0.826087	0.794872	0.854167	0.806452	0.944444	0.740741	0.857143	0.818182		liver	0.953125	0.469136	0.888889	0.890909	0.944444	0.923077	0.962963	0.92381	0.863636	0.923077	0.981818	0.959459	0.946667	0.910256	0.915493	0.862069	0.952381	0.925
CM003709.1_108926732		blood	0.8	0.770115	0.666667	0.727273	0.69697	0.818182	0.7	0.787879	0.876923	0.691176	0.826087	0.813333	0.833333	0.770492	0.833333	0.925926	0.785714	0.8125		liver	0.936508	0.925926	0.816901	0.927273	0.955556	0.882353	0.95	0.960396	0.953488	0.820225	0.908257	0.835616	0.932432	0.857143	0.898551	0.929825	0.868852	0.925
CM003709.1_108938343		blood	0	0.138889	0.0645161	0	0.05	0.142857	0.3	0.136364	0.0526316	0.130435	0.142857	0	0.238095	0.0526316	0.142857	0.166667	0.0526316	0.214286		liver	0.210526	0.307692	0.357143	0.454545	0.418605	0.448276	0.219512	0.190476	0.304348	0.348837	0.571429	0.272727	0.117647	0.30303	0.219512	0.363636	0.259259	0.0909091
CM003709.1_108938439		blood	0.037037	0	0	0	0.05	0	0	0	0	0.0869565	0	0	0	0.0526316	0	0	0.05	0		liver	0.333333	0.771429	0.357143	0.333333	0.613636	0.62069	0.475	0.380952	0.375	0.268293	0.461538	0.533333	0.588235	0.529412	0.589744	0.285714	0.37037	0.545455
CM003709.1_108938562		blood	0	0	0	0	0.05	0.0263158	0	0.0294118	0.1	0	0.08	0	0.0294118	0.0555556	0.0740741	0	0.0344828	0.0909091		liver	0.522727	0.275862	0.318182	0.290909	0.203125	0.135135	0.264706	0.327586	0.227273	0.164384	0.320755	0.170732	0.272727	0.277778	0.478261	0.344828	0.183673	0.214286
CM003709.1_108938594		blood	0	0	0	0	0	0	0	0	0.02	0	0	0	0.0294118	0.0277778	0	0	0	0		liver	0.159091	0.152542	0.111111	0.254545	0.253731	0.135135	0.166667	0.20339	0.173913	0.106667	0.320755	0.170732	0.2	0.138889	0.375	0.206897	0.163265	0.166667
CM003709.1_108938638		blood	0.0434783	0.181818	0.0625	0.136364	0	0.131579	0.08	0.189189	0.08	0.03125	0.0769231	0.1	0	0.194444	0.0740741	0.111111	0.0689655	0.0833333		liver	0.704545	0.689655	0.555556	0.672727	0.716418	0.635135	0.767123	0.661017	0.630435	0.573333	0.596154	0.682927	0.644444	0.685714	0.72	0.678571	0.591837	0.690476
CM003709.1_108962		blood	0.0491803	0.148148	0.341463	0.075	0.0666667	0.05	0.112903	0.0598291	0.222222	0.236111	0.153846	0.17284	0.0125	0.0804598	0.102564	0.0625	0.205128	0.0769231		liver	0.186047	0.309524	0.243902	0.163265	0.1875	0.0444444	0.075	0.272727	0.288462	0.263158	0.290323	0.222222	0.109375	0.181818	0.333333	0.285714	0.117647	0.296296
CM003709.1_108970601		blood	0.142857	0.606557	0.606061	0.7	0.636364	0.542857	0.552632	0.744186	0.611111	0.629032	0.676471	0.735294	0.657143	0.444444	0.882353	0.518519	0.742857	0.769231		liver	0.314286	0.295455	0.24	0.257143	0.27451	0.259259	0.464789	0.388889	0.216216	0.192308	0.203704	0.34	0.333333	0.555556	0.384615	0.269231	0.451613	0.6
CM003709.1_108970618		blood	0.8125	0.83871	0.69697	0.7	0.848485	0.685714	0.631579	0.744186	0.740741	0.793651	0.735294	0.705882	0.594595	0.555556	0.833333	0.703704	0.971429	0.769231		liver	0.4	0.477273	0.52	0.472222	0.519231	0.481481	0.661972	0.5	0.416667	0.365385	0.333333	0.442308	0.568627	0.444444	0.282051	0.346154	0.612903	0.6
CM003709.1_108970630		blood	0.8125	0.870968	0.69697	0.8	0.818182	0.8	0.736842	0.813953	0.685185	0.777778	0.676471	0.882353	0.675676	0.648148	0.833333	0.703704	0.885714	0.961538		liver	0.514286	0.522727	0.52	0.472222	0.519231	0.555556	0.605634	0.416667	0.378378	0.403846	0.37037	0.384615	0.45098	0.62963	0.307692	0.346154	0.677419	0.68
CM003709.1_108970634		blood	0.375	0.645161	0.515152	0.5	0.333333	0.545455	0.552632	0.604651	0.462963	0.603175	0.294118	0.5	0.378378	0.277778	0.611111	0.296296	0.628571	0.5		liver	0.457143	0.25	0.24	0.25	0.307692	0.351852	0.366197	0.305556	0.243243	0.173077	0.185185	0.173077	0.215686	0.37037	0.153846	0.153846	0.387097	0.48
CM003709.1_108970643		blood	0.25	0.435484	0.333333	0.25	0.212121	0.363636	0.421053	0.418605	0.351852	0.349206	0.2	0.323529	0.189189	0.222222	0.444444	0.444444	0.4	0.52		liver	0.171429	0.227273	0.28	0.25	0.211538	0.277778	0.323944	0.277778	0.108108	0.153846	0.145455	0.192308	0.215686	0.148148	0.102564	0.115385	0.129032	0.16
CM003709.1_108970661		blood	0.25	0.419355	0.333333	0.25	0.212121	0.333333	0.473684	0.418605	0.37037	0.46875	0.2	0.470588	0.432432	0.296296	0.555556	0.333333	0.514286	0.44		liver	0.314286	0.204545	0.4	0.194444	0.269231	0.296296	0.464789	0.333333	0.108108	0.173077	0.127273	0.230769	0.215686	0.296296	0.102564	0.153846	0.387097	0.4
CM003709.1_108970663		blood	0.5	0.774194	0.69697	0.55	0.636364	0.69697	0.789474	0.697674	0.703704	0.75	0.457143	0.705882	0.567568	0.518519	0.777778	0.481481	0.771429	0.8		liver	0.371429	0.340909	0.44	0.5	0.461538	0.425926	0.591549	0.611111	0.243243	0.326923	0.272727	0.288462	0.490196	0.481481	0.307692	0.307692	0.580645	0.48
CM003709.1_108970679		blood	0.6875	0.629032	0.545455	0.6	0.363636	0.727273	0.72973	0.674419	0.666667	0.625	0.416667	0.705882	0.432432	0.537037	0.421053	0.461538	0.714286	0.6		liver	0.257143	0.181818	0.44	0.444444	0.269231	0.351852	0.535211	0.472222	0.162162	0.269231	0.181818	0.384615	0.372549	0.37037	0.205128	0.269231	0.483871	0.4
CM003709.1_108970687		blood	0.5625	0.596774	0.515152	0.6	0.393939	0.69697	0.675676	0.604651	0.611111	0.609375	0.444444	0.647059	0.405405	0.407407	0.578947	0.346154	0.657143	0.56		liver	0.314286	0.340909	0.48	0.305556	0.557692	0.415094	0.661972	0.416667	0.27027	0.25	0.236364	0.365385	0.529412	0.518519	0.282051	0.230769	0.419355	0.44
CM003709.1_108970691		blood	0.375	0.258065	0.272727	0.25	0.272727	0.242424	0.432432	0.232558	0.333333	0.3125	0.194444	0.352941	0.216216	0.12963	0.421053	0.230769	0.285714	0.32		liver	0.2	0.204545	0.08	0.0833333	0.153846	0.185185	0.112676	0.138889	0.0810811	0.153846	0.0363636	0.0769231	0.156863	0.37037	0.282051	0.0769231	0.16129	0.28
CM003709.1_108988478		blood	0.642857	0.771429	0.725806	0.73913	0.72093	0.733333	0.697674	0.868421	0.705128	0.710526	0.761905	0.615385	0.803571	0.68	0.8	0.619048	0.875	0.862069		liver	0.571429	0.554348	0.705882	0.64	0.647059	0.671233	0.574468	0.689655	0.568966	0.591398	0.602564	0.614035	0.560606	0.56	0.684211	0.675	0.5	0.705882
CM003709.1_108992049		blood	1	0.880597	0.852941	0.909091	0.904762	1	0.96	0.884615	0.846154	0.878788	0.904762	0.926829	0.9	0.844444	0.916667	1	0.846154	0.928571		liver	0.95	0.944444	1	0.972222	0.926829	0.933333	0.967742	0.97561	1	0.978261	0.934783	0.972222	0.969697	1	0.916667	1	0.9	0.947368
CM003709.1_108992068		blood	1	0.850746	0.882353	0.681818	0.904762	1	0.88	0.846154	0.871795	0.939394	0.863636	0.804878	0.9	0.8	0.75	0.833333	0.923077	0.785714		liver	1	0.944444	0.904762	0.972222	0.95122	0.933333	0.806452	0.97561	0.866667	0.978261	0.893617	0.916667	0.970588	1	0.861111	0.857143	1	1
CM003709.1_108992071		blood	0.818182	0.895522	0.911765	0.818182	1	1	0.88	0.923077	0.871795	1	0.863636	0.756098	0.92	0.8	1	1	0.923077	0.785714		liver	0.9	1	0.857143	0.972222	0.926829	0.9	0.83871	0.829268	0.966667	0.934783	0.893617	0.861111	0.941176	0.916667	0.944444	0.904762	0.95	0.947368
CM003709.1_108992080		blood	1	0.940299	0.909091	0.818182	0.952381	0.9	0.96	0.923077	0.487179	1	0.954545	0.902439	0.92	0.866667	0.916667	0.916667	1	0.928571		liver	1	1	1	0.972222	0.95122	0.933333	0.935484	1	0.633333	0.956522	0.978723	0.888889	0.941176	0.916667	0.972222	0.904762	1	1
CM003709.1_108994106		blood	0.875	0.96875	0.916667	1	0.777778	0.804878	0.9	0.92	0.90625	0.958333	0.96	0.969697	0.939394	0.888889	0.97619	0.96	0.930233	1		liver	1	0.918919	1	0.930233	0.956522	0.9375	0.931818	0.940476	0.980769	0.946667	0.976471	1	1	1	0.947368	0.95122	0.95122	0.974359
CM003709.1_108994112		blood	0.916667	1	0.888889	1	0.861111	0.926829	0.952381	0.98	0.96875	0.972222	0.92	0.939394	1	1	1	0.88	0.953488	0.933333		liver	0.933333	0.972973	1	0.952381	0.913043	0.9375	0.954545	0.892857	0.942308	0.986667	0.941176	0.911765	1	0.857143	0.947368	0.902439	0.925	1
CM003709.1_108994134		blood	0.916667	0.71875	0.837838	0.62069	0.777778	0.804878	0.714286	0.84	0.75	0.736111	0.72	0.764706	0.878788	0.814815	0.547619	0.769231	0.906977	0.733333		liver	0.6	0.459459	0.666667	0.55814	0.685714	0.6125	0.844444	0.571429	0.576923	0.386667	0.447059	0.470588	0.555556	0.571429	0.657895	0.536585	0.512195	0.564103
CM003709.1_108994140		blood	0.958333	0.9375	0.945946	1	0.837838	0.878049	0.904762	0.9	0.953125	0.915493	0.96	0.852941	0.909091	1	0.97619	0.923077	0.930233	1		liver	0.955556	0.868421	0.933333	0.883721	0.957143	0.975	0.977778	0.964286	1	0.973333	0.894118	0.941176	0.962963	0.952381	0.921053	0.97561	0.97561	0.923077
CM003709.1_108994176		blood	0.772727	0.83871	0.972973	0.862069	0.722222	0.926829	0.666667	0.78	0.8125	0.833333	0.72	0.852941	0.878788	0.678571	0.85	0.923077	0.904762	0.833333		liver	0.822222	0.894737	0.822222	0.837209	0.871429	0.8	0.866667	0.916667	0.72549	0.773333	0.823529	0.794118	0.75	1	0.815789	0.731707	0.829268	0.897436
CM003709.1_108994178		blood	0.727273	0.806452	1	0.931034	0.75	0.804878	0.761905	0.8	0.828125	0.888889	0.8	0.911765	0.939394	0.678571	0.975	0.846154	0.906977	0.866667		liver	0.911111	0.868421	0.888889	0.930233	0.828571	0.9	0.911111	0.97619	0.764706	0.88	0.917647	0.970588	0.916667	0.904762	0.815789	0.902439	0.902439	0.974359
CM003709.1_108994203		blood	0.5	0.833333	0.854545	0.826087	0.785714	0.865385	0.72	0.847222	0.883333	0.880952	0.851852	0.810811	0.893617	0.756098	0.722222	0.771429	0.883721	0.785714		liver	0.830986	0.659091	0.880952	0.783333	0.769231	0.88	0.896552	0.824176	0.803571	0.79562	0.688172	0.906977	0.902439	0.891892	0.857143	0.803571	0.784314	0.818182
CM003709.1_108994204		blood	0.695652	0.84375	0.697674	0.823529	0.644444	0.745098	0.833333	0.666667	0.788732	0.770115	0.857143	0.731707	0.674419	0.545455	0.734694	0.88	0.836735	0.65		liver	0.660377	0.555556	0.68	0.730769	0.55	0.735632	0.590909	0.670103	0.844828	0.602151	0.677083	0.630435	0.473684	0.575758	0.583333	0.596154	0.684211	0.581395
CM003709.1_108994211		blood	0.727273	0.916667	0.890909	0.829787	0.875	0.903846	0.730769	0.821918	0.8	0.965116	0.854545	0.864865	0.829787	0.785714	0.944444	0.714286	0.930233	0.892857		liver	0.887324	0.863636	0.857143	0.716667	0.846154	0.831683	0.827586	0.835165	0.810345	0.8	0.784946	0.837209	0.837209	0.894737	0.859155	0.859649	0.867925	0.839286
CM003709.1_108994229		blood	0.954545	0.85	0.732143	0.87234	0.910714	0.884615	0.730769	0.808219	0.816667	0.885057	0.963636	0.810811	0.717391	0.785714	0.916667	0.771429	0.930233	0.821429		liver	0.944444	0.886364	0.857143	0.8	0.897436	0.950495	0.982759	0.824176	0.810345	0.857143	0.827957	0.813953	0.767442	0.868421	0.774648	0.877193	0.792453	0.714286
CM003709.1_108994270		blood	0.956522	0.95	0.946429	0.914894	0.982143	0.886792	0.964286	0.986301	0.966667	0.976744	0.945455	0.972973	0.913043	0.925	0.944444	0.882353	0.976744	0.892857		liver	0.958333	1	0.97619	0.949153	0.948718	0.960396	0.965517	0.945055	0.982759	0.971429	0.956989	0.953488	0.976744	0.948718	1	0.982456	0.962264	0.928571
CM003709.1_108994274		blood	0.869565	0.85	0.767857	0.851064	0.821429	0.811321	0.821429	0.726027	0.75	0.804598	0.872727	0.837838	0.76087	0.8	0.861111	0.882353	0.883721	0.821429		liver	0.833333	0.886364	0.880952	0.864407	0.884615	0.752475	0.741379	0.835165	0.913793	0.8	0.849462	0.837209	0.767442	0.794872	0.859155	0.842105	0.711538	0.803571
CM003709.1_108994280		blood	0.913043	0.883333	0.946429	0.934783	0.910714	0.943396	0.964286	0.945205	0.95	0.965517	0.909091	0.918919	0.913043	0.9	0.972222	0.882353	0.930233	1		liver	0.958333	0.954545	0.904762	0.949153	0.961538	0.950495	0.965517	0.967033	0.948276	0.942857	0.935484	0.790698	1	0.897436	0.915493	1	0.943396	0.892857
CM003709.1_108994287		blood	0.95	1	0.981818	0.955556	0.982143	0.981132	0.964286	0.972603	0.983333	0.965517	0.945455	0.945946	0.891304	0.85	0.914286	0.882353	0.953488	0.964286		liver	1	0.977273	0.880952	0.966102	0.987179	0.940594	0.948276	0.978022	1	0.957143	0.989247	0.953488	1	0.948718	0.943662	0.982456	1	0.982143
CM003709.1_108994303		blood	0.235294	0.0333333	0.0185185	0.108696	0.166667	0.173077	0.0740741	0.109589	0.133333	0.178571	0.0961538	0.0810811	0.133333	0.075	0.0571429	0.0294118	0.0930233	0.0357143		liver	0.0571429	0.0454545	0.146341	0.0677966	0.0526316	0.0891089	0.0344828	0.0674157	0.0701754	0.0503597	0.0645161	0.0232558	0.0697674	0.108108	0.128571	0.0535714	0.0384615	0.125
CM003709.1_109053456		blood	0.097561	0.239437	0.208955	0.136364	0.117647	0.266667	0.217391	0.182927	0.310811	0.23	0.351351	0.151899	0.15942	0.178082	0.0816327	0.179487	0.228571	0.178571		liver	0.147541	0.177778	0.254902	0.188679	0.214286	0.19	0.0879121	0.140187	0.166667	0.112676	0.145833	0.153846	0.0533333	0.169014	0.125	0.288889	0.298246	0.0789474
CM003709.1_109053522		blood	0.152174	0.183099	0.147059	0.0909091	0.121212	0.0222222	0.0869565	0.247059	0.121622	0.117647	0.121951	0.160494	0.0724638	0.1625	0.0408163	0.0512821	0.157895	0.148148		liver	0.131148	0.0549451	0.192308	0.0526316	0.0235294	0.09	0.032967	0.12037	0.0410959	0.104895	0.0947368	0.170213	0.0666667	0.140845	0.0784314	0.155556	0.0877193	0.0769231
CM003709.1_109053545		blood	0.565217	0.492958	0.588235	0.590909	0.333333	0.4	0.630435	0.607143	0.594595	0.509804	0.609756	0.617284	0.514286	0.5	0.55102	0.512821	0.631579	0.555556		liver	0.459016	0.384615	0.461538	0.285714	0.388235	0.48	0.527473	0.513761	0.438356	0.398601	0.347368	0.404255	0.453333	0.605634	0.529412	0.355556	0.482143	0.384615
CM003709.1_109078925		blood	0	0	0	0.0588235	0.05	0	0.0344828	0	0	0	0	0	0	0	0	0	0.0454545	0		liver	0.0357143	0	0	0	0	0.0740741	0	0	0	0.02	0.0465116	0	0.0540541	0	0.0344828	0.05	0	0.111111
CM003709.1_109078939		blood	0	0	0	0	0	0	0.0344828	0	0	0	0	0	0.03125	0	0	0.0555556	0	0		liver	0	0	0	0.03125	0.0689655	0.0740741	0	0	0	0	0	0.0294118	0	0.0689655	0	0.05	0	0
CM003709.1_109078984		blood	0	0.0175439	0.0952381	0.117647	0.1	0.0434783	0.0714286	0	0.190476	0.111111	0.0666667	0.0512821	0.0625	0.0333333	0.0666667	0.0555556	0.0909091	0		liver	0.142857	0.0967742	0	0.09375	0.103448	0.0740741	0.03125	0.0322581	0.0540541	0.04	0.0232558	0.0588235	0.135135	0.0344828	0.137931	0.15	0.0434783	0
CM003709.1_109083		blood	0.69863	0.545455	0.539568	0.727273	0.815217	0.721649	0.67619	0.653179	0.583893	0.672956	0.568182	0.680272	0.725714	0.641975	0.728261	0.673913	0.787879	0.829268		liver	0.569444	0.614379	0.40625	0.459459	0.608	0.589474	0.4	0.540373	0.386139	0.421769	0.530303	0.510638	0.482759	0.426829	0.445652	0.486842	0.512195	0.717391
CM003709.1_109131111		blood	0.105263	0.152174	0.0588235	0.0588235	0.166667	0.142857	0.05	0.12766	0.121951	0.153846	0.0666667	0.172414	0.136364	0.222222	0	0	0.0526316	0.1		liver	0.121212	0.264151	0.136364	0.27907	0.285714	0.139535	0.421053	0.214286	0.0869565	0.205882	0.325581	0.0833333	0.314286	0.454545	0.25	0.263158	0.173913	0.15
CM003709.1_109132		blood	0.854839	0.891089	0.8125	0.958333	0.847458	0.914894	0.941176	0.907216	0.764045	0.753623	1	0.898876	0.934426	0.854545	0.979167	0.76087	0.870968	0.904762		liver	0.864865	0.946667	0.878788	0.892857	0.916667	0.759259	0.923077	0.84507	0.8	0.833333	0.863014	0.842105	0.893617	0.844444	0.880952	0.885714	0.707317	0.684211
CM003709.1_109140797		blood	0.115385	0.0571429	0.129032	0	0.0454545	0.142857	0.0869565	0.117647	0.147059	0.0333333	0.178571	0.0238095	0.075	0.03125	0	0.166667	0.105263	0.0526316		liver	0.122449	0.0816327	0.0810811	0.136364	0.0454545	0.0545455	0.0740741	0.142857	0.0344828	0.0930233	0.0363636	0.1	0.0555556	0.107143	0.0816327	0.047619	0.0967742	0.107143
CM003709.1_109140819		blood	0	0	0	0	0	0	0	0.0588235	0	0.0333333	0.0357143	0	0	0	0	0	0	0		liver	0	0	0	0.0227273	0.0227273	0.0181818	0	0.0285714	0.0344828	0.0232558	0.0185185	0	0	0	0	0	0.0645161	0.0357143
CM003709.1_109140820		blood	0	0.0714286	0	0	0.0526316	0	0	0	0.0540541	0	0.0769231	0	0	0	0.0714286	0	0	0.0769231		liver	0	0	0	0	0.047619	0.0666667	0	0.030303	0.0769231	0.0377358	0.0454545	0	0	0.0869565	0	0.0666667	0.037037	0
CM003709.1_109140836		blood	0.0384615	0.0277778	0	0	0.0454545	0	0	0	0	0	0	0.0238095	0	0	0	0	0	0		liver	0	0.0204082	0	0	0	0.0363636	0	0	0	0	0	0.025	0	0.0357143	0	0.047619	0	0
CM003709.1_109140837		blood	0.0454545	0	0	0.0588235	0.105263	0.125	0	0.0555556	0	0	0	0.0322581	0	0	0	0	0	0		liver	0	0.0384615	0	0	0.0238095	0	0.0263158	0	0	0	0	0	0.0588235	0	0	0	0	0
CM003709.1_109140841		blood	0	0	0	0	0	0	0.0434783	0.0294118	0	0	0	0	0	0	0	0	0	0.105263		liver	0	0	0	0	0	0	0	0	0	0	0.0185185	0	0	0.0714286	0	0	0.0645161	0.0357143
CM003709.1_109140842		blood	0.0833333	0.0714286	0	0	0	0	0	0.0833333	0	0	0.0769231	0	0	0	0	0	0.0454545	0.0714286		liver	0	0	0	0.0526316	0.0238095	0	0	0.03125	0	0	0.0454545	0.0322581	0	0	0	0	0	0
CM003709.1_109140844		blood	0	0.0277778	0.0322581	0	0	0	0	0.0294118	0	0	0.0714286	0.0714286	0.0243902	0	0	0.0833333	0	0		liver	0	0.0204082	0	0	0	0.0545455	0	0	0.0344828	0.0454545	0	0	0	0.0357143	0.02	0	0.0322581	0.04
CM003709.1_109140845		blood	0	0.0714286	0	0	0	0	0.0714286	0.0833333	0	0	0.0769231	0.0322581	0	0.0384615	0.0714286	0	0	0		liver	0	0.0384615	0.0454545	0	0.0952381	0	0.0263158	0	0	0.0566038	0.0909091	0	0.0294118	0.0434783	0	0	0	0
CM003709.1_109140853		blood	0	0.0277778	0	0	0	0	0	0	0	0	0.0357143	0.047619	0	0	0	0	0	0.0555556		liver	0	0	0	0	0	0.0185185	0	0	0.0344828	0	0.0188679	0.05	0	0	0	0	0	0
CM003709.1_109140854		blood	0	0.0714286	0	0	0	0	0	0.0555556	0	0.0344828	0	0	0	0	0	0.0952381	0	0		liver	0	0.0384615	0	0.105263	0.0238095	0	0.0263158	0	0	0	0	0	0.0294118	0	0	0	0	0
CM003709.1_109140856		blood	0	0.0277778	0	0	0	0	0	0	0	0	0	0.047619	0	0	0	0	0	0		liver	0	0.0208333	0.027027	0.0227273	0	0.0555556	0.0384615	0.0606061	0.103448	0	0	0	0.027027	0	0.04	0	0.0322581	0.04
CM003709.1_109140857		blood	0	0.0714286	0	0	0.0526316	0	0	0	0	0	0.0769231	0.0322581	0	0	0	0	0	0.0714286		liver	0	0.0769231	0.0454545	0	0.0238095	0.1	0.0526316	0.030303	0.0384615	0.0188679	0	0.0322581	0	0.0869565	0	0	0	0
CM003709.1_109140890		blood	0	0	0.0645161	0	0	0	0	0	0	0	0.0357143	0	0	0	0	0	0	0.0555556		liver	0	0	0	0	0	0.037037	0	0	0	0	0	0	0	0	0	0	0.0645161	0
CM003709.1_109140891		blood	0	0.0714286	0	0	0	0	0	0	0.027027	0	0.0769231	0	0	0	0	0	0	0		liver	0.037037	0	0	0	0	0	0	0	0	0	0	0	0	0	0	0	0	0
CM003709.1_109140911		blood	0.0833333	0	0.0625	0	0.111111	0	0.0714286	0.0833333	0.027027	0.0344828	0	0.0322581	0.0357143	0	0.153846	0	0	0		liver	0	0.04	0	0.0526316	0.0465116	0.0689655	0.0540541	0.121212	0.0769231	0.0188679	0.0909091	0.0333333	0.0294118	0.130435	0	0	0.037037	0.2
CM003709.1_109140996		blood	0.128205	0.015873	0.0930233	0.1	0.0333333	0.0869565	0	0.0263158	0.153846	0.142857	0	0.0731707	0.0588235	0.04	0	0.0454545	0.0285714	0.0454545		liver	0.137931	0.0512821	0.192308	0.0816327	0.204545	0.0350877	0.02	0.104167	0.0263158	0.0487805	0.0634921	0	0.0465116	0.15625	0.142857	0	0.05	0.0526316
CM003709.1_109141009		blood	0	0	0	0	0	0	0.0277778	0	0	0	0	0.0243902	0	0	0	0	0	0		liver	0.103448	0	0	0	0.0454545	0	0	0	0	0.0365854	0.015873	0	0.0232558	0	0	0	0.025	0
CM003709.1_109141012		blood	0	0	0	0.0333333	0	0	0	0.0263158	0	0.0285714	0.04	0	0.0588235	0	0	0	0	0		liver	0	0.025641	0	0	0	0.0175439	0.0188679	0	0	0.0365854	0.047619	0	0.0232558	0	0.0357143	0	0.05	0.05
CM003709.1_109141022		blood	0	0	0.0465116	0.0333333	0.0322581	0	0.0833333	0.0263158	0	0	0	0	0	0	0	0	0	0		liver	0	0	0	0	0.0227273	0.0175439	0.0185185	0.0208333	0	0	0	0.0208333	0.0232558	0	0.0357143	0	0.025	0.05
CM003709.1_109141027		blood	0	0	0	0	0	0	0	0.0263158	0	0	0	0	0	0	0	0	0.0277778	0		liver	0	0	0	0	0	0.0175439	0	0	0	0	0	0	0	0	0	0	0.05	0
CM003709.1_109141031		blood	0.025	0.031746	0.0232558	0	0.0967742	0	0.0810811	0.105263	0.0384615	0.0277778	0	0.0243902	0.0294118	0.04	0	0	0.0555556	0		liver	0.0344828	0.0512821	0.0769231	0.0625	0.0681818	0.0526316	0	0	0.0789474	0.109756	0.0634921	0.0416667	0.0465116	0.03125	0.214286	0	0.075	0.1
CM003709.1_109141063		blood	0	0	0	0	0	0	0	0	0	0	0	0	0	0	0	0	0	0.047619		liver	0.0357143	0.025641	0	0	0	0	0	0	0.0263158	0	0	0	0	0	0	0	0	0.05
CM003709.1_109141077		blood	0	0.047619	0	0	0	0	0.027027	0	0	0	0	0	0	0.02	0	0	0	0		liver	0	0	0.0384615	0	0	0	0	0	0	0.0243902	0	0	0	0	0	0.047619	0	0
CM003709.1_109179926		blood	0.15	0.176471	0.153846	0.0833333	0.148148	0.08	0.28	0.243902	0.208333	0.1	0	0.114286	0.25	0.25	0.3125	0.15	0.0526316	0		liver	0.764706	0.825	0.512821	0.930233	0.813559	0.808219	0.774194	0.762712	0.634146	0.617188	0.755556	0.673913	0.811321	0.733333	0.615385	0.821429	0.621622	0.666667
CM003709.1_109179952		blood	0.0454545	0.264706	0.205128	0.166667	0.111111	0.08	0.28	0.190476	0.125	0.175	0.0833333	0.114286	0.333333	0.2	0.3125	0.05	0.157895	0.133333		liver	0.764706	0.634146	0.512821	0.659091	0.716667	0.706667	0.625	0.559322	0.568182	0.565891	0.622222	0.617021	0.660377	0.666667	0.6	0.607143	0.657895	0.714286
CM003709.1_109179954		blood	0.0681818	0.176471	0.179487	0.166667	0.148148	0.12	0.32	0.190476	0.208333	0.15	0	0.0857143	0.25	0.25	0.1875	0.1	0.105263	0.133333		liver	0.764706	0.725	0.578947	0.818182	0.766667	0.666667	0.734375	0.677966	0.613636	0.573643	0.711111	0.425532	0.754717	0.7	0.538462	0.857143	0.684211	0.619048
CM003709.1_109180026		blood	0.04	0.0697674	0.0666667	0	0.0344828	0.121212	0.0967742	0.115385	0.0338983	0.0727273	0	0.132075	0.117647	0.0952381	0	0	0	0.0588235		liver	0.177778	0.117647	0.08	0.129032	0.136986	0.174419	0.0724638	0.0882353	0.107143	0.0892857	0	0.107692	0.0909091	0.0930233	0.0909091	0.129032	0.125	0.04
CM003709.1_109211		blood	0.580645	0.277228	0.219512	0.408163	0.616667	0.574468	0.188679	0.395833	0.213483	0.246377	0.285714	0.222222	0.442623	0.263158	0.25	0.173913	0.52459	0.690476		liver	0.416667	0.52	0.30303	0.410714	0.347222	0.37037	0.307692	0.366197	0.233333	0.39726	0.328767	0.245614	0.297872	0.422222	0.52381	0.457143	0.292683	0.526316
CM003709.1_109223738		blood	0.848485	0.844311	0.844828	0.983051	0.890625	0.938462	0.716667	0.880435	0.921569	0.903704	0.878049	0.877551	0.915663	0.887755	0.876923	0.891892	0.945652	0.861111		liver	0.945946	0.925234	0.928571	0.913978	0.945578	0.926829	0.84127	0.911392	0.915663	0.902597	0.896226	0.898876	0.925532	0.87963	0.857143	0.851852	0.897436	0.857143
CM003709.1_109223747		blood	0.909091	0.892216	0.912281	0.966102	1	0.969231	0.833333	0.946237	0.970297	0.933333	0.926829	0.969388	0.951807	0.928571	0.892308	0.891892	0.967391	0.861111		liver	0.972973	0.971963	0.97619	0.967742	0.979592	0.98374	0.968254	0.968354	1	0.974026	0.943396	0.965909	0.957447	0.888889	0.964286	0.950617	0.974359	0.84127
CM003709.1_109223764		blood	0.96875	0.934132	0.982456	0.949153	0.890625	0.953125	0.8	0.946237	0.930693	0.962963	0.939024	0.959184	0.951807	0.938144	0.923077	0.837838	0.945652	0.888889		liver	0.981982	0.962617	0.984127	0.989247	0.972789	0.887097	0.968254	0.993671	0.987952	0.967742	0.981132	0.988764	0.968085	0.944444	0.988095	0.925926	0.982906	0.952381
CM003709.1_109223770		blood	0.96875	0.91018	0.877193	0.948276	0.90625	0.953125	0.716667	0.924731	0.930693	0.925926	0.939024	0.928571	0.891566	0.896907	0.892308	0.702703	0.869565	0.861111		liver	0.90991	0.813084	0.849206	0.924731	0.897959	0.879032	0.912698	0.93038	0.879518	0.851613	0.915094	0.88764	0.87234	0.833333	0.928571	0.851852	0.931624	0.84127
CM003709.1_109223788		blood	0.939394	0.89759	0.947368	1	0.968254	0.984375	0.9	0.935484	0.970297	0.932836	1	0.979592	0.987952	0.948454	0.984615	0.916667	0.978261	0.885714		liver	0.990991	0.943925	0.984127	0.989247	0.960526	0.975806	0.960317	0.962264	0.987952	0.948718	0.943396	0.988889	0.924731	0.962963	0.97619	0.987654	1	1
CM003709.1_109223795		blood	0.969697	0.94012	0.964912	0.983051	0.952381	0.984375	0.866667	0.935484	0.990099	0.970149	0.987805	0.959184	0.951807	0.969072	1	0.972222	0.98913	0.971429		liver	0.990909	0.943396	0.959677	0.956989	0.947368	0.975806	0.992126	1	1	0.974359	0.971429	0.988889	0.978495	0.944444	0.988636	1	0.991453	0.968254
CM003709.1_109223798		blood	0.909091	0.796407	0.842105	0.915254	0.857143	0.84375	0.736842	0.88172	0.861386	0.895522	0.926829	0.857143	0.890244	0.814433	0.876923	0.861111	0.771739	0.8		liver	0.837838	0.579439	0.666667	0.741935	0.690789	0.685484	0.748031	0.792453	0.795181	0.737179	0.780952	0.766667	0.83871	0.738318	0.772727	0.777778	0.709402	0.793651
CM003709.1_109223815		blood	0.9375	0.964072	0.964912	0.983051	0.968254	0.9375	0.915254	0.967742	0.950495	0.970149	0.97561	0.948454	0.97561	0.948454	1	0.944444	0.967391	1		liver	0.963964	0.980952	0.960317	0.978495	0.885906	0.967742	0.905512	0.961783	0.927711	0.929487	0.933333	0.988636	0.978495	0.935185	0.942529	0.95	0.982906	0.936508
CM003709.1_109223822		blood	1	0.969697	1	1	1	0.961538	1	1	0.916667	1	1	0.970588	1	1	0.9	1	0.928571	1		liver	1	0.947368	0.956522	0.961538	1	0.945946	0.911765	0.967742	0.833333	0.978261	0.96	1	0.9375	0.964286	0.970588	1	1	1
CM003709.1_109223823		blood	1	0.964072	0.982456	0.95	0.983871	1	0.983051	0.956989	0.990099	0.984962	0.97561	0.989691	0.975	1	0.984615	0.972222	0.967742	0.970588		liver	0.909091	0.961905	0.960317	0.978495	0.931507	0.95082	0.937008	0.99359	0.987805	0.96129	0.990476	0.965909	0.956044	0.981308	0.965116	0.987342	0.931624	0.968254
CM003709.1_109223827		blood	0.809524	1	0.875	1	0.952381	0.925926	0.952381	1	1	0.947368	0.96	1	0.978261	1	0.909091	1	0.928571	1		liver	0.923077	0.947368	0.958333	1	0.952381	0.972973	0.941176	1	0.857143	0.978261	0.88	1	0.870968	0.857143	0.970588	0.9	0.95	0.923077
CM003709.1_109223828		blood	0.8	0.960396	0.928571	0.972973	0.8	1	1	0.980769	0.948718	0.948276	0.916667	0.97561	0.914286	0.95	0.96	0.909091	0.947368	1		liver	0.967742	0.942308	1	0.942308	0.921053	1	0.96	0.888889	1	0.968254	0.977778	0.825	0.959184	1	0.923077	0.947368	0.909091	1
CM003709.1_109223832		blood	1	0.909091	0.958333	0.7	1	1	0.952381	1	1	1	0.92	0.971429	0.956522	0.945946	0.909091	1	0.928571	1		liver	0.923077	0.842105	0.958333	0.923077	0.954545	0.945946	0.941176	0.96875	0.904762	0.826087	0.92	0.962963	0.935484	0.892857	0.970588	0.9	0.9	0.923077
CM003709.1_109223833		blood	1	0.960396	0.964286	0.972973	0.95	1	1	0.980769	0.974359	0.896552	0.958333	0.95122	0.942857	0.975	0.96	0.909091	1	0.882353		liver	0.870968	0.942308	1	0.942308	0.815789	0.971429	0.98	0.944444	0.974359	0.936508	0.933333	0.925	0.938776	0.95122	0.923077	0.947368	1	1
CM003709.1_109223842		blood	0.952381	0.969697	1	0.9	1	1	0.952381	0.833333	1	0.973684	0.96	0.942857	0.934783	0.918919	1	0.928571	1	1		liver	0.923077	0.789474	0.958333	0.923077	0.954545	0.837838	0.911765	0.875	0.809524	0.782609	0.76	0.892857	0.967742	0.714286	0.823529	0.75	0.95	0.846154
CM003709.1_109223843		blood	0.888889	0.930693	0.928571	0.972973	1	1	1	0.961538	0.897436	0.982759	1	1	0.885714	0.95	0.88	0.954545	1	0.941176		liver	0.967742	0.826923	0.863636	0.807692	0.837838	0.942857	0.88	0.944444	0.871795	0.857143	0.8	0.8	0.877551	0.902439	0.876923	1	0.848485	0.916667
CM003709.1_109223852		blood	1	0.969697	1	1	1	1	1	0.875	1	0.973684	1	1	1	0.945946	1	1	1	1		liver	1	1	0.958333	1	1	0.972973	1	0.875	1	0.978261	0.88	1	0.967742	0.928571	0.970588	1	1	0.923077
CM003709.1_109223853		blood	0.95	0.930693	0.964286	0.972973	1	0.952381	0.962963	0.942308	1	1	1	0.952381	1	1	0.96	0.954545	1	0.882353		liver	0.967742	0.961538	0.954545	0.980769	1	1	0.96	0.962963	0.948718	0.968254	0.955556	1	0.979592	0.95122	0.953846	0.947368	0.969697	1
CM003709.1_109223862		blood	0.857143	1	0.958333	1	1	0.962963	1	0.958333	1	0.947368	1	1	0.978261	1	0.909091	1	1	1		liver	1	0.947368	1	1	0.954545	0.891892	0.911765	0.9375	0.904762	0.913043	0.96	1	0.935484	0.821429	0.911765	1	0.9	0.923077
CM003709.1_109223863		blood	1	0.930693	0.928571	0.972973	0.95	1	1	0.941176	1	1	0.958333	1	1	1	1	0.954545	1	0.941176		liver	0.967742	0.961538	1	1	1	1	0.96	0.962963	1	0.984127	0.955556	1	0.959184	1	0.938462	1	0.939394	1
CM003709.1_109223867		blood	0.904762	0.969697	1	0.9	0.956522	0.962963	0.952381	0.958333	1	1	0.96	1	1	1	0.909091	1	1	1		liver	0.923077	0.947368	0.916667	0.961538	1	0.918919	0.911765	0.96875	0.904762	0.956522	0.92	0.928571	0.935484	0.821429	0.941176	1	0.9	0.923077
CM003709.1_109223868		blood	0.95	0.960396	1	1	1	0.952381	0.964286	0.960784	0.974359	1	1	1	1	0.95	0.96	1	1	1		liver	0.967742	0.980769	0.954545	0.980769	0.894737	0.971429	1	1	0.948718	0.968254	1	0.95	0.918367	0.902439	0.892308	1	0.909091	1
CM003709.1_109223873		blood	1	1	1	1	1	0.962963	1	1	1	1	1	1	1	0.972973	1	1	1	1		liver	1	1	1	1	1	1	1	1	1	1	0.96	1	0.967742	0.964286	1	1	1	0.923077
CM003709.1_109223874		blood	1	0.980198	1	1	1	1	1	0.980392	0.948718	0.982759	1	1	1	0.925	1	1	1	1		liver	1	1	1	1	1	0.971429	0.98	1	0.974359	0.984127	1	0.925	0.979592	1	1	0.947368	1	1
CM003709.1_109223880		blood	1	0.939394	0.875	0.9	1	0.851852	1	0.916667	0.958333	0.973684	0.92	0.914286	1	0.864865	1	1	1	0.866667		liver	0.615385	0.789474	0.666667	0.8	0.863636	0.72973	0.764706	0.8125	0.809524	0.717391	0.8	0.851852	0.870968	0.785714	0.764706	0.9	0.85	0.923077
CM003709.1_109223881		blood	0.95	0.96	0.964286	0.864865	1	0.952381	0.892857	0.921569	0.948718	0.982759	0.958333	1	0.942857	0.825	0.8	0.909091	0.947368	0.823529		liver	0.9	0.769231	1	0.846154	0.894737	0.828571	0.84	0.888889	0.794872	0.761905	0.755556	0.825	0.857143	0.926829	0.890625	0.947368	0.848485	0.75
CM003709.1_109223887		blood	0.956522	0.910891	1	0.918919	0.9	0.703704	0.862069	0.960784	0.926829	0.933333	1	0.779661	0.871795	0.829268	0.851852	0.954545	0.947368	0.6		liver	0.815789	0.814815	0.7	0.872727	0.825	0.627907	0.921569	0.762712	0.736842	0.768116	0.914894	0.857143	0.846154	0.829268	0.787879	0.863636	0.805556	0.916667
CM003709.1_109223893		blood	0.5	0.884615	0.958333	0.882353	0.875	0.875	0.76	0.863636	0.954545	0.804878	0.863636	0.923077	0.903226	0.923077	0.952381	0.851852	0.85	0.952381		liver	0.740741	0.688889	0.64	0.666667	0.566667	0.722222	0.681818	0.711864	0.689655	0.596491	0.448276	0.755102	0.68	0.675	0.617647	0.736842	0.857143	0.913043
CM003709.1_109223910		blood	0.333333	0.8	0.833333	0.705882	0.818182	0.833333	0.6	0.772727	0.866667	0.926829	0.818182	0.875	0.875	0.875	0.666667	0.62963	0.8	0.809524		liver	0.724138	0.625	0.52	0.333333	0.766667	0.622642	0.704545	0.65	0.758621	0.672414	0.551724	0.714286	0.557692	0.7	0.647059	0.842105	0.689655	0.695652
CM003709.1_109228		blood	0.486486	0.37	0.426829	0.125	0.6	0.73913	0.192308	0.670213	0.370787	0.347826	0.514286	0.288889	0.5	0.285714	0.3125	0.2	0.666667	0.714286		liver	0.529412	0.472973	0.3125	0.267857	0.680556	0.425926	0.28125	0.5	0.4	0.375	0.430556	0.339286	0.510638	0.466667	0.5	0.514286	0.609756	0.72973
CM003709.1_109327225		blood	0.538462	0.469697	0.692308	0.6875	0.609756	0.606061	0.47619	0.45	0.481928	0.454545	0.564103	0.363636	0.631579	0.453333	0.607143	0.444444	0.571429	0.5		liver	0.555556	0.66129	0.484848	0.704545	0.676923	0.613861	0.666667	0.530864	0.816327	0.611111	0.625	0.571429	0.602273	0.612245	0.754386	0.666667	0.533333	0.552239
CM003709.1_109327244		blood	0.538462	0.575758	0.653846	0.625	0.634146	0.606061	0.619048	0.566667	0.566265	0.675325	0.564103	0.545455	0.513158	0.506667	0.607143	0.611111	0.514286	0.4		liver	0.822222	0.693548	0.606061	0.818182	0.569231	0.633663	0.638889	0.666667	0.77551	0.555556	0.607143	0.535714	0.770115	0.653061	0.614035	0.719298	0.666667	0.671642
CM003709.1_109327277		blood	0.714286	0.772727	0.634615	0.566667	0.560976	0.71875	0.547619	0.816667	0.690476	0.779221	0.717949	0.575758	0.631579	0.626667	0.821429	0.823529	0.666667	0.666667		liver	0.822222	0.693548	0.575758	0.727273	0.676923	0.80198	0.803738	0.654321	0.795918	0.759259	0.714286	0.709091	0.804598	0.693878	0.894737	0.719298	0.688889	0.61194
CM003709.1_109327285		blood	0.857143	0.984848	0.923077	0.933333	0.878049	0.96875	0.928571	0.883333	0.928571	0.961039	0.948718	0.909091	0.802632	0.853333	0.964286	0.941176	0.916667	0.944444		liver	0.977778	1	0.909091	0.863636	0.907692	0.970297	0.990566	0.925926	0.959184	0.916667	1	1	0.965517	0.938776	0.964912	0.982456	0.977778	0.955224
CM003709.1_109327291		blood	0.428571	0.746032	0.764706	0.733333	0.756098	0.774194	0.619048	0.644068	0.768293	0.779221	0.815789	0.757576	0.710526	0.64	0.642857	0.941176	0.833333	0.777778		liver	0.733333	0.836066	0.69697	0.795455	0.65625	0.683168	0.820755	0.740741	0.836735	0.777778	0.803571	0.722222	0.83908	0.77551	0.824561	0.678571	0.666667	0.80597
CM003709.1_109350372		blood	0.0625	0.0481928	0.0294118	0.0344828	0.0222222	0.0606061	0	0.166667	0.0625	0.164179	0	0.05	0.142857	0.0416667	0.03125	0.173913	0	0.105263		liver	0	0.0263158	0.0263158	0.0833333	0.0909091	0.128205	0.0597015	0.113924	0.0363636	0.2	0.028169	0.0208333	0.144928	0.0294118	0.012987	0.0952381	0.0384615	0.173913
CM003709.1_109350390		blood	0	0.0740741	0.0588235	0.0689655	0.0666667	0.09375	0.097561	0.153846	0.297872	0.19403	0	0.116667	0.125	0.0612245	0.0625	0.26087	0	0.210526		liver	0.0666667	0.0666667	0.0789474	0.0833333	0.109091	0.307692	0.0454545	0.139241	0.0555556	0.121622	0.0857143	0.0625	0.130435	0.121212	0.103896	0.238095	0.0392157	0.173913
CM003709.1_109375225		blood	0.565217	0.7	0.642857	0.625	0.655172	0.636364	0.8	0.777778	0.584906	0.733333	0.866667	0.78125	0.659091	0.673913	0.8	0.705882	0.714286	0.666667		liver	0.37931	0.6	0.64	0.722222	0.589286	0.75	0.435897	0.567568	0.605263	0.694915	0.512821	0.612903	0.647059	0.56	0.32	0.310345	0.642857	0.625
CM003709.1_109375246		blood	0.608696	0.95	0.821429	0.956522	0.896552	0.939394	0.9	0.981481	0.943396	0.844444	0.933333	0.90625	0.863636	0.869565	0.96	0.941176	0.928571	0.916667		liver	0.965517	0.85	0.84	0.833333	0.803571	0.865385	0.717949	0.783784	0.815789	0.779661	0.794872	0.774194	0.921569	0.88	0.88	0.793103	0.821429	0.9375
CM003709.1_109375264		blood	0.619048	0.966667	0.857143	0.956522	0.896552	0.969697	0.85	0.944444	0.962264	0.976744	1	0.9375	0.977273	0.955556	1	0.941176	1	0.833333		liver	0.862069	0.95	0.92	0.944444	0.910714	0.884615	0.846154	0.944444	0.810811	0.915254	0.897436	0.9	0.921569	0.92	0.68	0.931034	0.892857	1
CM003709.1_109384715		blood	0.826087	0.923077	0.959732	0.928571	0.964286	0.956522	0.94697	0.942029	0.957317	0.978378	0.99	0.975	0.96789	0.963855	0.956989	0.985075	0.972973	0.961538		liver	0.975	0.935484	0.952663	0.924528	0.942478	0.920415	0.951111	0.932489	0.939189	0.947917	0.949074	0.949367	0.942857	0.956989	0.955882	0.961832	0.962025	0.951049
CM003709.1_109384720		blood	0.913043	0.948718	0.912752	0.916667	0.964286	0.963768	0.962406	0.956522	0.920732	0.967568	0.97	0.94375	0.958716	0.921687	0.978495	0.985075	0.95302	0.987179		liver	0.985	0.97235	0.964497	0.966981	0.964602	0.955017	0.995556	0.941176	0.986486	0.986159	0.990741	0.987421	0.97551	0.973118	1	0.954198	0.968354	0.972028
CM003709.1_109384722		blood	0.913043	0.91453	0.966443	0.940476	0.973214	0.949275	0.954545	0.913043	0.945122	0.972973	0.94	0.95	0.940367	0.939759	0.946237	0.940299	0.946309	0.923077		liver	0.97	0.940092	0.976331	0.943396	0.995575	0.955017	0.973333	0.957983	0.972973	0.972318	0.986111	0.974843	0.983673	0.956989	0.985294	0.969466	0.924051	0.993007
CM003709.1_109384811		blood	0.409091	0.747826	0.653333	0.771084	0.63964	0.792857	0.593985	0.728571	0.658537	0.598901	0.65	0.68125	0.665116	0.648485	0.728261	0.666667	0.687075	0.684211		liver	0.626866	0.705069	0.568047	0.63981	0.647321	0.727273	0.641256	0.739496	0.727891	0.637631	0.532407	0.664557	0.680328	0.636364	0.674074	0.707692	0.71519	0.694444
CM003709.1_109407739		blood	0.0697674	0.1	0.025641	0	0.05	0.0731707	0.0930233	0.0288462	0.0434783	0.164179	0.0333333	0.0212766	0.04	0.031746	0.0681818	0.0285714	0.0666667	0.0294118		liver	0.197531	0.256098	0.169811	0.16	0.193548	0.168067	0.119266	0.0714286	0.106667	0.128378	0.129412	0.0735294	0.172414	0.0666667	0	0.0384615	0.156863	0.121212
CM003709.1_109407778		blood	0	0	0	0	0	0	0	0	0	0	0	0	0.0196078	0	0	0	0	0		liver	0.111111	0.109756	0.113208	0.0649351	0.0638298	0.0241935	0.0642202	0.0102041	0.0133333	0.0202703	0.0344828	0.0588235	0.0854701	0.0666667	0.0833333	0.0384615	0.0196078	0.030303
CM003709.1_109407855		blood	0	0.08	0.0208333	0.0333333	0.0487805	0.146341	0.0416667	0.0298507	0.0149254	0.0357143	0	0.0363636	0	0	0.0425532	0	0.0131579	0.0555556		liver	0.156627	0.177215	0.0338983	0.103448	0.197802	0.0583333	0.0744681	0.0412371	0.0985915	0.045045	0.117647	0.181818	0.0777778	0.153846	0.111111	0.0238095	0.11828	0.0983607
CM003709.1_109407876		blood	0.181818	0.137931	0.0833333	0.133333	0.175	0.146341	0.0816327	0.0857143	0.161765	0.105263	0.122449	0.127273	0.192308	0.075	0.125	0.166667	0.126582	0.138889		liver	0.204819	0.125	0.118644	0.137931	0.184783	0.0677966	0.115789	0.108911	0.0694444	0.0789474	0.161765	0.189655	0.108696	0.184615	0.236842	0.0714286	0.16129	0.131148
CM003709.1_109407908		blood	0.454545	0.517241	0.26	0.433333	0.475	0.560976	0.367347	0.394366	0.470588	0.275862	0.571429	0.428571	0.487179	0.425	0.44898	0.333333	0.493671	0.378378		liver	0.53012	0.525	0.366667	0.4	0.505376	0.394958	0.6	0.455446	0.375	0.377193	0.441176	0.474576	0.462366	0.492537	0.5	0.488372	0.478723	0.590164
CM003709.1_109407922		blood	0.363636	0.137931	0.2	0.2	0.275	0.292683	0.326531	0.366197	0.279412	0.241379	0.428571	0.267857	0.410256	0.275	0.326531	0.3	0.329114	0.135135		liver	0.325301	0.275	0.25	0.262295	0.311828	0.210084	0.326316	0.257426	0.383562	0.263158	0.426471	0.338983	0.290323	0.382353	0.263158	0.186047	0.414894	0.360656
CM003709.1_109408406		blood	0	0.0660377	0.0625	0.0384615	0.030303	0.0555556	0	0.0535714	0.0588235	0.0447761	0.0952381	0.0169492	0	0.0441176	0	0.0555556	0.153846	0		liver	0.037037	0.08	0.0606061	0.0277778	0.117647	0	0.0588235	0.0416667	0	0.0215054	0.0357143	0.0322581	0.0363636	0.0540541	0.0508475	0.0333333	0	0.047619
CM003709.1_109408411		blood	0.0571429	0.150943	0.0208333	0.0769231	0.0606061	0	0.0833333	0.0892857	0.0882353	0.0447761	0	0.0508475	0.0227273	0.0882353	0.111111	0	0.0769231	0.0588235		liver	0	0.16	0.0909091	0.0277778	0.0588235	0.0869565	0	0.0625	0.0188679	0.0752688	0.0535714	0.0645161	0.0545455	0.027027	0.0677966	0.1	0.0526316	0
CM003709.1_109408429		blood	0.30303	0.207547	0.125	0.0384615	0.151515	0.111111	0.125	0.0909091	0.147059	0.136364	0.238095	0.271186	0.159091	0.0909091	0.153846	0.0555556	0.230769	0.235294		liver	0.37037	0.1	0.0909091	0.0857143	0.0980392	0.119403	0.102941	0.0833333	0.115385	0.108696	0.218182	0.09375	0.0925926	0.135135	0.101695	0	0.135135	0.0952381
CM003709.1_109408477		blood	0.311688	0.301843	0.218274	0.208054	0.266332	0.243094	0.28125	0.238683	0.232558	0.267857	0.190083	0.275109	0.268775	0.261484	0.160584	0.228346	0.284615	0.284553		liver	0.179372	0.168831	0.117117	0.109929	0.0631579	0.0695652	0.0881543	0.102094	0.174051	0.0693512	0.0933333	0.122137	0.128205	0.128358	0.057971	0.11811	0.132701	0.179348
CM003709.1_109408513		blood	0.214286	0.211009	0.0707071	0.12	0.12	0.148352	0.0778443	0.167347	0.11215	0.131673	0.231405	0.104418	0.220472	0.159011	0.0724638	0.0692308	0.187739	0.192		liver	0.11588	0.0741935	0.0666667	0.0598592	0.0580205	0.0376812	0.043956	0.0801034	0.0949367	0.0441501	0.0522876	0.0413534	0.0836364	0.0680473	0.0469314	0.0546875	0.0514019	0.12234
CM003709.1_109408536		blood	0	0	0	0	0	0	0	0.0327869	0	0.00355872	0.092437	0.0201613	0.023622	0	0.0652174	0.00769231	0	0.056		liver	0.0042735	0	0	0	0	0	0	0.0285714	0.00319489	0.00442478	0.00326797	0.0113208	0.00727273	0	0.00719424	0.0234375	0	0.010582
CM003709.1_109408554		blood	0.141414	0.110092	0.0858586	0.0544218	0.111111	0.0824176	0.0898204	0.140496	0.112676	0.0818505	0.0672269	0.0766129	0.181102	0.0600707	0.101449	0.0461538	0.1	0.064		liver	0.0641026	0.0679612	0.04	0.04947	0.0171233	0.0347826	0.0192308	0.0777202	0.0894569	0.0266075	0.0325733	0.0456274	0.0551471	0.00884956	0.0505415	0.03125	0.0280374	0.037037
CM003709.1_109408562		blood	0.23913	0.325635	0.252525	0.278912	0.265306	0.276243	0.239521	0.360996	0.319249	0.257143	0.344538	0.304527	0.366534	0.312057	0.316176	0.3	0.356863	0.354839		liver	0.166667	0.194805	0.130045	0.184397	0.14726	0.145773	0.157025	0.216146	0.169872	0.111857	0.17377	0.190114	0.175182	0.172619	0.133574	0.15625	0.168224	0.201058
CM003709.1_109409012		blood	0	0	0	0	0	0.047619	0	0	0	0	0.181818	0	0	0	0	0	0	0		liver	0.03125	0.0555556	0	0	0.025641	0	0	0	0	0.0188679	0	0	0.0882353	0.0344828	0	0	0	0
CM003709.1_109409023		blood	0	0.015873	0	0	0	0	0	0	0	0	0	0	0	0.0212766	0.0666667	0	0	0		liver	0	0.027027	0	0	0.025641	0.0277778	0	0	0	0.0377358	0	0	0	0	0.0144928	0.0588235	0	0
CM003709.1_109409034		blood	0	0	0	0.04	0	0	0	0	0.0571429	0.0555556	0.0909091	0.0227273	0.027027	0	0	0	0	0		liver	0	0	0.0571429	0	0	0	0.0208333	0	0	0	0.0606061	0.1	0	0	0.0144928	0.117647	0.030303	0.0526316
CM003709.1_109409038		blood	0	0.015873	0	0	0	0	0	0	0	0.0277778	0	0	0	0	0	0	0	0		liver	0	0	0	0.0204082	0	0.0277778	0	0	0	0.0188679	0	0	0	0	0.0289855	0.0588235	0	0
CM003709.1_109409050		blood	0	0.015873	0	0	0.0857143	0.047619	0	0.0333333	0.0571429	0.0277778	0.0909091	0.0681818	0.0540541	0.0425532	0	0	0.0740741	0		liver	0	0.0540541	0	0	0.025641	0.0277778	0.0416667	0.0465116	0.0769231	0.0384615	0.0606061	0	0	0	0.057971	0	0	0.0526316
CM003709.1_109409060		blood	0.0333333	0.031746	0	0.04	0.0285714	0	0	0	0.0285714	0.0555556	0	0	0.027027	0.0212766	0	0	0	0.0769231		liver	0	0.0810811	0	0	0.0512821	0.0833333	0.0833333	0.0930233	0	0	0	0	0	0	0	0	0	0
CM003709.1_109409074		blood	0	0.015873	0	0	0	0	0.05	0	0.0285714	0	0	0	0	0	0	0	0	0		liver	0	0	0.0285714	0	0	0	0	0.0232558	0	0	0	0	0	0	0.0144928	0	0	0
CM003709.1_109409079		blood	0.0333333	0	0.0416667	0.04	0	0	0	0	0	0	0	0	0	0	0	0	0	0		liver	0	0	0	0	0.0512821	0	0	0.0465116	0	0	0.030303	0	0	0	0.0144928	0	0	0.0526316
CM003709.1_109409085		blood	0	0.015873	0	0.04	0	0	0	0.0666667	0.0285714	0	0	0.0909091	0.027027	0.0212766	0.0666667	0	0	0		liver	0	0	0.0285714	0	0	0	0.0208333	0	0.0384615	0.0377358	0	0	0	0.0344828	0	0	0.0606061	0
CM003709.1_109409096		blood	0.0357143	0.129032	0.0416667	0.0833333	0.0285714	0.047619	0.157895	0.0967742	0.0571429	0.166667	0.0909091	0.0227273	0.0810811	0.0851064	0.133333	0.0666667	0.0740741	0.0769231		liver	0.1	0.0540541	0.0588235	0.06	0.0512821	0.108108	0.0208333	0.097561	0.037037	0.0740741	0.0606061	0.210526	0.0571429	0.166667	0.0735294	0.117647	0.181818	0
CM003709.1_109409117		blood	0	0	0	0	0	0	0	0.0172414	0	0	0	0	0	0	0	0	0	0		liver	0	0	0	0.0153846	0.0333333	0	0	0	0	0	0	0.0166667	0.0149254	0	0	0.0212766	0	0
CM003709.1_109409146		blood	0.0384615	0.00826446	0	0.030303	0	0	0.0232558	0.0172414	0.0266667	0	0	0.025974	0.0307692	0.0142857	0	0	0	0.0869565		liver	0	0.0338983	0.1	0	0.0166667	0.0119048	0	0.0277778	0.012987	0	0	0	0	0	0.0232558	0	0	0.0277778
CM003709.1_109409161		blood	0	0	0	0	0	0	0	0	0.0133333	0.0307692	0.0263158	0	0	0	0	0.0344828	0	0		liver	0	0	0	0	0.0166667	0	0.0128205	0	0	0	0.025	0	0.0151515	0	0	0	0.0363636	0.0277778
CM003709.1_109409170		blood	0.148936	0.0956522	0.105263	0.0606061	0.133333	0.0697674	0.142857	0.0862069	0.0810811	0.107692	0.0789474	0.12987	0.125	0.1	0.0434783	0	0.0909091	0		liver	0.205882	0.103448	0.1	0.107692	0.0677966	0.119048	0.0769231	0.0857143	0.103896	0.102564	0.0128205	0.118644	0.0454545	0.0888889	0.130952	0.0652174	0.0909091	0.0555556
CM003709.1_109419689		blood	0.545455	0.754386	0.571429	0.884615	0.76	0.764706	0.684211	0.833333	0.74	0.7	0.586207	0.6	0.719298	0.846154	0.882353	0.928571	0.821429	0.833333		liver	0.5625	0.555556	0.484848	0.666667	0.68	0.510638	0.7	0.655738	0.65	0.694915	0.428571	0.8	0.75	0.774194	0.673913	0.625	0.526316	0.709677
CM003709.1_109419691		blood	0.636364	0.631579	0.452381	0.461538	0.44	0.705882	0.894737	0.833333	0.78	0.78	0.689655	0.7	0.561404	0.961538	0.852941	0.857143	0.642857	0.75		liver	0.3125	0.583333	0.515152	0.5	0.2	0.574468	0.666667	0.655738	0.725	0.525424	0.571429	0.8	0.644444	0.774194	0.673913	0.732143	0.657895	0.774194
CM003709.1_109419697		blood	1	0.807018	0.595238	0.846154	0.8	0.882353	0.789474	0.833333	0.77551	0.7	0.827586	0.85	0.77193	0.884615	0.882353	0.821429	0.714286	0.833333		liver	0.5625	0.777778	0.666667	0.714286	0.76	0.680851	0.741935	0.721311	0.8	0.711864	0.828571	0.942857	0.755556	0.774194	0.73913	0.678571	0.736842	0.774194
CM003709.1_109419700		blood	0.818182	0.929825	0.880952	0.961538	0.8	0.823529	0.947368	0.9	0.9	0.94	0.965517	0.947368	0.912281	0.923077	0.852941	0.928571	0.928571	0.833333		liver	0.75	0.944444	0.848485	0.809524	0.88	0.93617	0.806452	0.868852	0.85	0.830508	0.971429	0.971429	0.866667	1	0.913043	0.875	0.973684	0.903226
CM003709.1_109419705		blood	1	0.929825	0.928571	0.923077	0.8	0.882353	0.947368	1	0.84	0.96	0.931034	0.947368	0.912281	0.884615	0.914286	0.964286	0.964286	1		liver	0.75	0.777778	0.757576	0.785714	0.958333	0.893617	0.909091	0.918033	0.9	0.830508	0.942857	0.971429	0.911111	0.935484	0.913043	1	0.842105	0.870968
CM003709.1_109419709		blood	0.916667	0.875	0.785714	0.884615	0.88	0.705882	0.789474	0.966667	0.8	0.9	0.862069	0.947368	0.842105	0.961538	0.971429	0.892857	0.785714	0.916667		liver	0.75	0.75	0.818182	0.928571	0.913043	0.851064	0.818182	0.868852	0.875	0.830508	0.857143	0.971429	0.933333	0.903226	0.822222	0.892857	0.842105	0.967742
CM003709.1_109419726		blood	0.916667	0.982456	0.880952	0.923077	0.92	0.941176	0.684211	0.766667	0.9	0.74	0.827586	0.947368	0.894737	0.923077	0.914286	0.928571	0.857143	0.75		liver	0.6875	0.805556	0.606061	0.690476	0.875	0.73913	0.636364	0.672131	0.825	0.627119	0.714286	0.942857	0.933333	0.903226	0.826087	0.785714	0.763158	0.774194
CM003709.1_109419728		blood	1	0.912281	0.880952	0.846154	0.96	0.823529	0.947368	1	0.92	0.84	0.931034	0.894737	0.877193	0.846154	0.942857	0.785714	0.892857	0.75		liver	0.625	0.777778	0.636364	0.738095	0.833333	0.787234	0.666667	0.606557	0.8	0.576271	0.857143	0.942857	0.755556	0.967742	0.782609	0.839286	0.868421	0.612903
CM003709.1_109419731		blood	0.916667	0.842105	0.595238	0.692308	0.6	0.470588	0.789474	0.733333	0.62	0.6	0.793103	0.789474	0.649123	0.461538	0.742857	0.518519	0.607143	0.666667		liver	0.5625	0.472222	0.575758	0.547619	0.583333	0.638298	0.575758	0.459016	0.7	0.661017	0.771429	0.685714	0.644444	0.580645	0.630435	0.517857	0.736842	0.548387
CM003709.1_109419737		blood	1	0.947368	0.97619	0.884615	1	0.941176	0.947368	0.866667	0.941176	0.8	0.965517	0.842105	0.877193	0.961538	0.942857	0.925926	0.928571	0.833333		liver	0.6875	0.722222	0.757576	0.880952	0.916667	1	0.787879	0.655738	0.825	0.627119	0.857143	0.885714	0.822222	0.806452	0.913043	0.732143	0.868421	0.774194
CM003709.1_109419739		blood	0.416667	0.403509	0.309524	0.5	0.24	0.411765	0.578947	0.3	0.45098	0.32	0.428571	0.315789	0.438596	0.461538	0.342857	0.518519	0.214286	0.416667		liver	0.3125	0.361111	0.424242	0.309524	0.333333	0.282609	0.393939	0.213115	0.425	0.254237	0.428571	0.314286	0.377778	0.483871	0.26087	0.232143	0.342105	0.419355
CM003709.1_109419747		blood	0.636364	0.964912	0.952381	0.961538	0.92	0.882353	1	0.866667	0.941176	0.9	0.821429	0.789474	0.964912	0.846154	0.914286	0.851852	0.964286	1		liver	0.8125	0.833333	0.909091	0.809524	0.916667	0.914894	0.666667	0.770492	0.85	0.79661	0.852941	0.971429	0.888889	0.83871	0.782609	0.964286	1	0.967742
CM003709.1_109492192		blood	0.16	0.430769	0.583333	0.461538	0.566667	0.666667	0.413793	0.565217	0.644068	0.571429	0.428571	0.56	0.634146	0.622642	0.636364	0.647059	0.642857	0.583333		liver	0.746667	0.802817	0.75	0.846154	0.783133	0.851852	0.852941	0.919355	0.84	0.786325	0.808824	0.677419	0.818182	0.837209	0.775	1	0.888889	0.888889
CM003709.1_109492246		blood	0.555556	0.676923	0.791667	0.692308	0.733333	0.861111	0.724138	0.76087	0.775862	0.689655	0.5	0.8	0.609756	0.722222	0.772727	0.705882	0.833333	0.75		liver	0.857143	0.875	0.772727	0.865672	0.903614	0.914634	0.872549	0.870968	0.86	0.840336	0.852941	0.84375	0.863636	0.790698	0.860465	1	0.873016	0.842105
CM003709.1_109522867		blood	0.111111	0.06	0	0	0.173913	0.1	0.03125	0	0.05	0.111111	0.1	0.025	0.0810811	0.133333	0.3	0.117647	0.0588235	0.0344828		liver	0.4	0.560976	0.230769	0.5	0.545455	0.409091	0.813953	0.4	0.615385	0.581081	0.522727	0.645161	0.357143	0.472222	0.413043	0.736842	0.25641	0.387097
CM003709.1_109522876		blood	0	0	0	0	0	0.0333333	0	0.0357143	0	0	0	0	0	0.0222222	0.1	0	0	0.0344828		liver	0.466667	0.585366	0.615385	0.5	0.681818	0.454545	0.674419	0.55	0.714286	0.581081	0.5	0.774194	0.452381	0.583333	0.413043	0.578947	0.282051	0.354839
CM003709.1_109522892		blood	0	0	0	0	0	0	0	0	0	0	0	0	0	0	0	0	0	0.0344828		liver	0.5	0.390244	0.538462	0.5	0.681818	0.409091	0.604651	0.5	0.571429	0.5	0.409091	0.645161	0.404762	0.5	0.478261	0.526316	0.410256	0.322581
CM003709.1_109664847		blood	0	0	0	0	0	0	0	0	0	0.027027	0	0	0	0.0344828	0	0	0	0		liver	0.0833333	0	0.047619	0	0	0	0	0	0	0	0	0	0	0	0	0	0	0
CM003709.1_109664871		blood	0	0	0	0	0	0	0	0.0344828	0	0	0	0	0	0	0	0	0	0		liver	0	0	0	0	0	0	0	0	0.0333333	0	0	0	0	0	0	0	0	0
CM003709.1_109664883		blood	0	0	0	0	0	0	0	0	0	0.0277778	0	0	0	0	0.0454545	0	0	0		liver	0	0	0	0	0	0.0196078	0	0	0	0	0.0285714	0	0	0	0	0	0	0.1
CM003709.1_109664896		blood	0	0	0	0	0	0	0	0	0	0	0	0	0	0	0	0	0.0357143	0		liver	0	0	0	0	0	0	0	0	0	0.0294118	0	0	0	0	0	0	0.0357143	0
CM003709.1_109664900		blood	0	0	0.0645161	0	0	0	0	0	0	0	0	0	0	0	0	0	0	0		liver	0	0	0	0	0	0	0	0	0.0333333	0.0147059	0	0	0	0	0	0	0	0
CM003709.1_109664931		blood	0.0869565	0	0.0322581	0.0714286	0.0666667	0.0714286	0.04	0	0.0606061	0.142857	0.130435	0.125	0.03125	0	0	0.181818	0.0357143	0		liver	0	0.0322581	0.285714	0.0238095	0	0.117647	0.09375	0.03125	0.0333333	0	0.0571429	0	0.0526316	0	0.0232558	0.1875	0	0
CM003709.1_109671524		blood	0.0454545	0.0344828	0.0606061	0.0731707	0.133333	0.16	0.0943396	0.12037	0.112676	0.154762	0.0888889	0.0963855	0.106061	0.0957447	0.111111	0.133333	0.0689655	0.0909091		liver	0.282609	0.171429	0.264706	0.171875	0.223881	0.147727	0.0549451	0.157895	0.0895522	0.183007	0.165049	0.241379	0.151515	0.145833	0.333333	0.214286	0.238806	0.190476
CM003709.1_109671546		blood	0	0.011236	0	0	0	0	0	0.0183486	0.0138889	0	0	0.0240964	0	0	0	0	0	0		liver	0.106383	0.152778	0.111111	0.123077	0.0441176	0.0674157	0.021978	0.169492	0.0724638	0.0779221	0.0673077	0.05	0.05	0.0625	0.0444444	0.103448	0.0441176	0.0454545
CM003709.1_109672547		blood	0.0294118	0	0	0	0	0.0588235	0	0	0	0.0178571	0	0	0.0166667	0	0	0	0	0		liver	0	0	0.0212766	0	0	0	0.0166667	0	0	0.00909091	0.0166667	0	0	0	0	0	0.0222222	0
CM003709.1_109702937		blood	0.0416667	0.0420168	0.05	0.0645161	0.0434783	0.0606061	0.108108	0.0632911	0.0566038	0.0892857	0.0277778	0	0.129032	0.0243902	0.0416667	0.0588235	0.12766	0.166667		liver	0.0357143	0.0135135	0.1	0.123457	0.0833333	0.1625	0.0747664	0.0606061	0.0526316	0.0928571	0.0674157	0.016129	0.037037	0.0869565	0.0983607	0.15	0.12963	0.025641
CM003709.1_109702947		blood	0	0	0	0	0	0	0	0	0.0188679	0	0	0	0	0.0243902	0	0	0	0		liver	0	0	0	0.037037	0	0	0	0	0	0.0070922	0.011236	0	0.0121951	0	0	0	0.0185185	0.025641
CM003709.1_109702953		blood	0	0	0	0	0	0.0151515	0	0.0126582	0	0	0	0	0	0.0365854	0	0	0	0.0416667		liver	0	0	0	0	0	0.0123457	0	0.0153846	0	0	0.011236	0	0	0	0	0	0.037037	0.025641
CM003709.1_109702955		blood	0	0	0	0	0	0	0.027027	0.0253165	0	0	0	0	0	0	0	0	0.0212766	0		liver	0	0.0138889	0	0	0	0	0.0280374	0	0.0131579	0	0.011236	0	0	0	0	0.025	0	0
CM003709.1_109702957		blood	0	0	0	0.0322581	0	0	0	0	0	0	0	0	0	0	0	0	0.0212766	0		liver	0	0	0	0	0	0	0	0	0	0	0	0	0	0.0212766	0	0	0.0185185	0
CM003709.1_109702959		blood	0	0.00813008	0	0	0	0	0.0540541	0.0253165	0	0	0.0263158	0	0	0	0	0	0	0		liver	0	0.0138889	0	0	0	0	0	0	0	0	0	0	0	0	0	0	0	0
CM003709.1_109702961		blood	0.0204082	0.00813008	0	0	0	0	0	0	0.0188679	0	0	0.0483871	0	0	0	0	0	0		liver	0	0	0	0	0	0	0	0	0.0131579	0.0070922	0	0	0.0121951	0	0	0	0	0
CM003709.1_109702966		blood	0	0	0	0	0	0	0	0	0	0.0172414	0	0.016129	0.016129	0.0121951	0	0	0.0212766	0		liver	0	0.0138889	0	0	0	0	0	0	0	0	0	0	0	0	0	0	0.0185185	0
CM003709.1_109703018		blood	0	0.0165289	0	0	0	0.0151515	0	0.0128205	0	0	0	0	0	0	0	0	0	0		liver	0	0	0	0.0123457	0	0	0.00925926	0.0153846	0	0	0	0	0	0	0	0	0.0185185	0
CM003709.1_109703024		blood	0	0	0	0	0.0555556	0	0	0.0465116	0.0666667	0.0294118	0.0588235	0.0434783	0	0.130435	0.05	0	0.0555556	0		liver	0	0.0322581	0	0.0285714	0.105263	0.0784314	0.0588235	0.0344828	0	0.0416667	0.03125	0	0	0.12	0	0.0588235	0.0285714	0.0588235
CM003709.1_109703033		blood	0	0.03125	0	0	0	0.0714286	0.111111	0	0	0	0	0.0416667	0.0416667	0	0	0.0714286	0	0		liver	0.047619	0.0645161	0	0	0	0.0392157	0	0	0	0	0	0	0	0	0	0	0	0
CM003709.1_109703035		blood	0	0	0.047619	0.0333333	0	0	0.0555556	0	0	0.0294118	0	0	0	0	0.05	0	0	0		liver	0	0	0	0	0	0	0.0294118	0	0	0	0	0	0.027027	0	0	0	0	0
CM003709.1_109703041		blood	0	0	0	0	0	0	0	0.0232558	0	0	0	0	0	0	0	0	0	0		liver	0	0	0	0	0	0	0	0	0	0	0	0	0	0	0	0	0	0.030303
CM003709.1_109703050		blood	0.04	0	0	0	0	0	0	0	0	0.0606061	0	0	0	0.0434783	0	0	0	0		liver	0	0	0	0	0	0	0	0	0	0	0.03125	0	0	0	0	0	0	0
CM003709.1_109703052		blood	0	0	0.047619	0	0.0555556	0	0	0	0	0	0.0555556	0.0833333	0.0416667	0	0	0	0	0.0769231		liver	0	0	0.0952381	0	0.05	0.0588235	0	0.0322581	0	0.0208333	0.03125	0.0322581	0	0	0.0666667	0	0	0
CM003709.1_109703065		blood	0	0	0	0	0	0	0	0	0.0333333	0	0	0	0.0833333	0.0434783	0	0	0	0		liver	0	0	0	0.0285714	0	0	0	0	0	0	0	0	0.027027	0	0	0	0	0
CM003709.1_109703073		blood	0	0	0	0	0.0555556	0	0	0	0.0333333	0	0	0.0416667	0	0	0	0	0	0		liver	0.047619	0	0	0	0.05	0.0196078	0.0294118	0	0	0	0	0	0	0	0	0	0	0.030303
CM003709.1_109703075		blood	0.0416667	0.03125	0	0.133333	0	0	0	0	0	0	0.0555556	0	0	0.0454545	0	0.142857	0.0555556	0		liver	0.047619	0	0.047619	0	0	0.04	0	0.0322581	0	0	0	0	0	0	0	0.030303	0.0857143	0.0606061
CM003709.1_109703096		blood	0	0	0.047619	0	0	0	0	0	0	0	0	0	0	0	0	0	0	0		liver	0	0	0	0	0	0	0	0	0	0	0	0	0	0	0	0.030303	0	0
CM003709.1_109703102		blood	0.04	0	0	0	0	0	0	0	0	0	0	0	0.0416667	0	0	0	0	0		liver	0.0454545	0	0	0	0	0.0196078	0	0	0	0	0	0	0	0	0	0	0	0.030303
CM003709.1_109703123		blood	0	0	0	0.0344828	0	0	0	0	0	0	0	0	0	0	0	0	0	0		liver	0	0	0	0	0	0	0.030303	0	0	0	0	0	0	0	0	0	0	0
CM003709.1_109703304		blood	0.111111	0.11	0.125	0.24	0.0606061	0.0333333	0.0833333	0.0714286	0.0952381	0.0925926	0.108108	0.0862069	0.0731707	0.0232558	0.181818	0.230769	0.1	0.1		liver	0.08	0.1	0.0625	0.025641	0.12963	0.15	0.142857	0.0895522	0.0625	0.046729	0.0757576	0.0181818	0.103448	0.0588235	0.0909091	0.0526316	0.0416667	0.0555556
CM003709.1_109703309		blood	0	0.019802	0	0	0	0	0	0.0238095	0	0	0	0	0	0	0	0	0	0		liver	0	0	0	0.025	0.0181818	0	0	0	0	0.00934579	0	0	0	0	0	0	0	0
CM003709.1_109703319		blood	0	0	0	0	0	0	0	0.047619	0	0.0185185	0	0	0	0	0	0	0	0		liver	0	0	0	0	0	0	0	0	0.0204082	0	0	0	0	0.0294118	0	0	0	0.0277778
CM003709.1_109703362		blood	0	0	0	0	0	0	0	0	0	0	0	0	0	0	0	0	0.05	0		liver	0	0	0	0	0	0	0	0	0	0	0	0	0.0169492	0	0	0	0	0
CM003709.1_109703367		blood	0	0.01	0	0	0	0	0	0	0	0	0	0	0	0	0	0	0	0		liver	0	0.0185185	0	0	0	0.0163934	0	0	0.0204082	0	0	0	0.0169492	0	0.030303	0	0.0208333	0
CM003709.1_109703390		blood	0	0.010101	0	0	0	0	0	0	0	0	0	0	0	0	0	0	0	0		liver	0.0192308	0	0	0	0	0	0	0.0149254	0.0204082	0	0	0	0	0	0	0	0	0
CM003709.1_109703395		blood	0	0.010101	0.0208333	0	0	0	0	0	0	0	0	0	0	0	0	0	0	0		liver	0	0.0185185	0	0.025	0	0	0	0	0	0.00934579	0	0.0175439	0	0	0	0	0	0
CM003709.1_109703687		blood	0.0566038	0.0204082	0.0188679	0	0.0384615	0.0606061	0.0169492	0.047619	0.0777778	0.0357143	0.0392157	0.016129	0.0344828	0	0.0689655	0	0	0.0689655		liver	0.0847458	0	0	0.0140845	0.0178571	0.00900901	0.0241935	0.0625	0.0208333	0.0175439	0.0361446	0.0322581	0.0746269	0	0	0.0847458	0.0428571	0.0285714
CM003709.1_109703694		blood	0	0	0	0	0	0	0	0	0.0111111	0	0	0	0	0	0	0	0	0		liver	0	0	0	0	0	0.00900901	0	0	0	0.00571429	0	0	0	0	0	0	0.0142857	0
CM003709.1_109703708		blood	0	0.0408163	0	0	0	0	0	0	0.0111111	0	0	0	0	0	0	0	0	0		liver	0	0.0307692	0	0	0	0.027027	0	0	0	0	0	0	0	0	0.025	0	0	0
CM003709.1_109703733		blood	0	0	0	0	0	0	0	0	0	0	0	0.016129	0	0	0	0	0	0		liver	0	0	0	0	0	0	0	0.0104167	0.0416667	0	0	0	0	0	0	0	0	0
CM003709.1_109703737		blood	0.0188679	0	0	0	0	0	0	0	0	0	0	0	0	0	0	0	0	0		liver	0	0	0	0.0138889	0.015873	0	0.0163934	0	0	0.00571429	0	0	0	0	0	0	0	0
CM003709.1_109703867		blood	0	0	0	0	0.025	0	0	0	0.0188679	0	0	0	0.0434783	0	0	0	0	0		liver	0	0	0	0	0	0	0	0	0	0	0.0121951	0	0	0	0	0	0	0
CM003709.1_109703890		blood	0	0	0	0	0	0.03125	0	0	0	0	0	0	0.0217391	0	0	0	0	0		liver	0	0	0	0	0	0	0	0	0	0.0107527	0	0.0188679	0	0	0.0277778	0	0	0
CM003709.1_109703931		blood	0	0	0	0	0.025	0	0	0	0.0181818	0	0.0434783	0.0289855	0	0	0.047619	0	0	0		liver	0	0	0	0	0	0	0.0153846	0	0	0	0	0.0188679	0	0	0.0138889	0	0	0
CM003709.1_109703936		blood	0	0	0	0	0	0	0	0.0222222	0	0	0	0	0	0	0	0	0	0		liver	0	0	0	0	0.015625	0	0	0.0298507	0.0227273	0	0	0	0.0192308	0	0.0138889	0	0	0
CM003709.1_109703947		blood	0	0.0123457	0	0	0	0	0	0.0444444	0.0181818	0	0.0434783	0.0144928	0	0	0	0	0	0		liver	0	0	0	0.0208333	0.0153846	0	0	0	0.0454545	0	0	0	0	0	0	0	0	0.04
CM003709.1_109703949		blood	0	0.0123457	0	0	0	0	0	0	0	0	0	0	0	0	0	0	0	0		liver	0	0	0	0	0	0	0.0307692	0.0149254	0	0	0.0121951	0	0	0.025	0.0277778	0.03125	0	0
CM003709.1_109703960		blood	0.0731707	0.0864198	0.0731707	0.0526316	0.05	0.03125	0.111111	0.0681818	0.037037	0.0930233	0.0434783	0.123077	0.0909091	0	0	0.0555556	0	0.1		liver	0.0243902	0.08	0	0.0212766	0.0461538	0.05	0.0806452	0.0597015	0.0697674	0.0978261	0.025641	0.0769231	0.08	0.15	0.0138889	0.0322581	0.175	0.08
CM003709.1_109708142		blood	0	0.0232558	0	0	0	0	0	0	0.0526316	0	0	0	0	0	0	0	0	0		liver	0	0	0	0	0	0	0	0	0.0333333	0	0	0	0	0	0	0	0	0
CM003709.1_109708149		blood	0	0	0	0	0	0	0	0	0.0526316	0	0	0	0	0	0	0	0	0		liver	0	0	0	0.030303	0	0	0.0416667	0	0.0333333	0.027027	0	0	0	0	0	0	0	0
CM003709.1_109708159		blood	0	0	0	0	0	0	0	0	0	0	0	0	0	0.0384615	0	0	0	0		liver	0	0	0	0.0294118	0	0	0	0	0.0333333	0	0	0	0	0	0	0	0	0
CM003709.1_109708167		blood	0	0	0	0	0	0	0	0	0.0526316	0	0	0.0526316	0	0	0	0	0	0		liver	0	0	0	0	0	0	0	0	0	0	0.0238095	0	0	0	0	0	0	0
CM003709.1_109752289		blood	0	0.0116279	0	0	0	0	0	0.00917431	0	0.00847458	0	0	0.0144928	0	0	0	0.0125	0		liver	0	0	0	0	0	0	0.00666667	0.0140845	0	0	0.00694444	0	0.00813008	0.0224719	0	0	0.00925926	0
CM003709.1_109752294		blood	0	0.0113636	0	0.0172414	0	0.0166667	0.0135135	0.0183486	0	0	0.0136986	0	0.0217391	0	0.0181818	0	0	0.0238095		liver	0	0	0	0	0.00862069	0	0	0.0206897	0	0.00606061	0.0136986	0	0.016129	0.0111111	0	0	0	0.0208333
CM003709.1_109752307		blood	0	0	0	0	0.0131579	0	0	0	0	0	0	0	0	0	0	0	0.0120482	0		liver	0.0408163	0	0	0	0.0172414	0.00510204	0	0.00684932	0.00819672	0	0	0	0.00793651	0	0	0	0.00892857	0
CM003709.1_109752318		blood	0	0	0	0	0	0	0	0	0	0	0	0	0.0145985	0.00862069	0	0	0	0		liver	0	0	0	0	0	0	0.00636943	0	0	0	0.00680272	0	0	0	0	0	0	0
CM003709.1_109752326		blood	0	0	0	0	0	0	0.0135135	0	0	0.00833333	0.0136986	0	0	0.0172414	0	0	0	0		liver	0	0	0.0119048	0	0	0	0.00636943	0.00684932	0	0	0.00680272	0	0	0.0222222	0	0	0	0
CM003709.1_109752340		blood	0	0	0	0	0.0394737	0	0.027027	0	0.00990099	0.0333333	0	0.025	0.0364964	0.0258621	0	0	0.0481928	0		liver	0	0	0.0714286	0.0338983	0.0172414	0.0255102	0.00636943	0.0342466	0.0245902	0.00598802	0.0272109	0	0.0396825	0.0111111	0.0263158	0.0574713	0	0.0206186
CM003709.1_109752346		blood	0	0	0	0	0	0	0.0135135	0	0	0	0	0.00847458	0	0	0	0	0	0		liver	0	0	0	0	0.00862069	0	0	0	0	0	0	0	0	0	0	0	0	0
CM003709.1_109752363		blood	0.03125	0	0.0125	0	0	0	0.0136986	0.00925926	0	0	0	0	0.0145985	0.00862069	0	0.0338983	0	0		liver	0	0	0	0	0	0.00515464	0	0	0	0.0179641	0.00680272	0	0	0	0	0.0113636	0	0
CM003709.1_109752372		blood	0.03125	0.0294118	0.0375	0	0.0657895	0.0655738	0.0684932	0.0833333	0.029703	0.0252101	0.111111	0.0333333	0.080292	0.0775862	0.0925926	0.0689655	0.0361446	0.0232558		liver	0.0410959	0.015873	0.0235294	0.0762712	0.0431034	0.0721649	0.0384615	0.0872483	0.0327869	0.0299401	0.0680272	0.0416667	0.0634921	0.043956	0.0263158	0.0340909	0.0625	0.0833333
CM003709.1_109752377		blood	0	0	0	0	0.0263158	0	0.0273973	0	0	0.025	0	0	0.00729927	0.0172414	0	0.0175439	0	0		liver	0	0.031746	0.0235294	0.00869565	0	0	0	0.027027	0	0.011976	0	0	0.00793651	0	0	0	0	0.0104167
CM003709.1_109752386		blood	0	0	0.0125	0	0	0	0.0136986	0.0185185	0.00990099	0	0	0	0.00735294	0.00862069	0	0	0	0		liver	0	0.016129	0	0.00854701	0	0	0	0	0.0163934	0.011976	0	0	0	0	0	0.0114943	0.00892857	0
CM003709.1_109752389		blood	0.0625	0.137255	0.0759494	0.0517241	0.162162	0.15	0.15493	0.141509	0.193878	0.109244	0.194444	0.134454	0.155556	0.243478	0.185185	0.127273	0.194805	0.162791		liver	0.178082	0.0806452	0.176471	0.230088	0.0973451	0.19171	0.131579	0.172414	0.177966	0.10303	0.123288	0.135417	0.235772	0.157303	0.256757	0.16092	0.160714	0.106383
CM003709.1_109753345		blood	0.0461538	0.0860927	0.0847458	0.0384615	0.0588235	0.0851064	0.0266667	0.037037	0.16092	0.0721649	0.111111	0.0705882	0.0649351	0.0555556	0.0434783	0.121951	0.0217391	0		liver	0.0144928	0.0410959	0.0384615	0.0638298	0.0789474	0.0967742	0.105634	0.0357143	0.045045	0.0552147	0.0818182	0.0895522	0.0176991	0.0882353	0.041958	0.0862069	0.0506329	0.123077
CM003709.1_109753355		blood	0	0	0	0	0	0	0	0	0	0	0	0	0	0	0	0	0	0.05		liver	0	0	0.0163934	0	0.011236	0	0	0.00952381	0	0	0	0.0196078	0	0	0.00952381	0.0232558	0	0.04
CM003709.1_109753369		blood	0	0.00840336	0	0	0	0	0	0	0	0	0	0	0.0196078	0	0	0	0	0		liver	0	0	0	0.0153846	0	0.0108696	0	0	0	0	0.0126582	0	0	0	0.00952381	0	0	0
CM003709.1_109753378		blood	0.0208333	0.0168067	0	0	0.016129	0	0.0357143	0	0	0.0128205	0	0	0	0	0	0	0	0		liver	0.0545455	0	0	0.0307692	0.011236	0	0.0166667	0	0	0.00854701	0.0126582	0	0.021978	0	0	0	0	0
CM003709.1_109753382		blood	0	0.00840336	0	0	0	0	0.0181818	0	0.012987	0	0	0	0.0196078	0	0	0	0	0		liver	0	0	0	0	0	0	0	0	0	0.00854701	0	0	0	0	0	0.0227273	0	0
CM003709.1_109753406		blood	0	0.0254237	0.0465116	0	0.0163934	0.025641	0.0178571	0	0.012987	0	0	0.0333333	0.0196078	0.0175439	0	0	0	0.05		liver	0	0	0	0.03125	0	0.0108696	0.017094	0	0.011236	0.025641	0	0.0196078	0	0	0	0	0.015873	0.06
CM003709.1_109753468		blood	0	0	0	0	0	0	0.03125	0	0	0	0	0	0	0	0	0	0	0		liver	0	0	0	0	0	0	0	0.0196078	0.0175439	0.0113636	0	0	0	0.0322581	0	0	0	0
CM003709.1_109753474		blood	0	0.0289855	0	0	0	0	0	0	0	0	0	0	0	0	0.0526316	0	0	0.0454545		liver	0	0	0	0	0	0	0	0	0	0.0113636	0	0	0	0	0	0	0	0
CM003709.1_109753486		blood	0	0	0.0243902	0	0	0	0	0	0	0	0	0	0	0	0	0	0	0		liver	0	0	0	0	0	0.0133333	0.0120482	0	0.0175439	0.011236	0	0	0	0	0	0.0285714	0	0.0810811
CM003709.1_109753490		blood	0	0	0	0	0	0	0	0	0.047619	0	0	0	0	0	0	0	0	0		liver	0	0	0	0	0	0	0	0	0.0175439	0.011236	0	0	0	0	0	0.0285714	0	0
CM003709.1_109753492		blood	0	0.0144928	0	0	0	0	0	0	0	0	0	0	0	0	0	0	0	0		liver	0	0.0408163	0	0	0	0.0133333	0	0	0	0	0	0	0	0	0.0232558	0	0	0
CM003709.1_109753500		blood	0	0	0	0	0	0	0	0	0.0238095	0	0	0	0	0	0	0	0	0		liver	0	0	0	0	0.0163934	0	0	0	0	0	0	0	0	0	0	0	0	0
CM003709.1_109753534		blood	0	0	0	0	0.0384615	0.0333333	0.0322581	0	0.047619	0	0	0	0.02	0	0	0	0	0		liver	0	0.0204082	0.0232558	0	0	0.0133333	0	0	0	0	0	0.02	0.0166667	0	0	0	0	0
CM003709.1_109753537		blood	0	0	0	0	0	0.0333333	0	0	0	0.027027	0	0	0	0.02	0	0	0	0		liver	0	0.0204082	0	0	0	0	0.0238095	0	0	0	0	0	0	0	0.0227273	0	0	0
CM003709.1_109753559		blood	0	0.0298507	0.0487805	0.05	0.0384615	0.133333	0.0645161	0.0666667	0.047619	0.138889	0.173913	0.0263158	0.02	0.08	0	0	0.142857	0.136364		liver	0.137931	0.122449	0.119048	0.102564	0.0163934	0.164384	0.0731707	0.0784314	0	0.0449438	0.0508475	0.0416667	0.0172414	0.15625	0.227273	0.142857	0.0816327	0.0526316
CM003709.1_109754157		blood	0	0	0.107143	0.173913	0	0.0857143	0.0344828	0.0416667	0	0.025641	0.0454545	0.047619	0	0.0263158	0.0526316	0	0.0952381	0		liver	0.0869565	0.0588235	0.0571429	0.0526316	0.027027	0.0833333	0	0.0196078	0.122449	0.025974	0.06	0	0.0338983	0	0.0769231	0	0.0338983	0
CM003709.1_109754170		blood	0	0	0	0.0416667	0.0333333	0	0	0	0	0	0	0	0	0	0	0	0	0		liver	0	0	0	0	0	0	0	0	0.02	0	0.02	0	0	0	0	0	0	0
CM003709.1_109754189		blood	0	0	0	0.0416667	0	0	0	0	0	0	0	0	0	0	0	0	0	0		liver	0	0.0571429	0.0277778	0	0	0	0	0	0	0	0.04	0	0	0	0	0.0454545	0.0166667	0
CM003709.1_109754217		blood	0.0333333	0	0	0	0	0	0	0	0.0212766	0	0	0	0	0	0	0	0	0		liver	0	0	0	0	0	0	0.02	0	0	0	0.02	0	0.03125	0.0416667	0	0	0	0
CM003709.1_109754251		blood	0	0	0	0	0	0	0	0	0	0	0	0	0	0	0	0	0.08	0		liver	0	0	0	0	0	0	0	0.0384615	0	0	0.02	0.0454545	0.015625	0	0.0333333	0	0.0212766	0.0277778
CM003709.1_109754253		blood	0	0	0	0.0384615	0	0	0	0.0232558	0.0338983	0	0	0	0	0	0	0	0	0		liver	0	0	0	0	0.0185185	0.00980392	0	0	0.025	0	0.02	0	0.03125	0	0	0	0.0212766	0
CM003709.1_109850477		blood	0	0	0.0246914	0	0	0	0	0	0	0	0.016129	0.0169492	0	0.0075188	0	0	0.0125	0		liver	0.016129	0	0	0	0	0.010101	0.00561798	0.00662252	0.0289855	0.00858369	0	0	0	0	0	0	0	0
CM003709.1_109850485		blood	0	0	0	0	0	0.00990099	0	0	0	0.00793651	0	0	0.0230769	0.0075188	0	0	0	0.0277778		liver	0.0149254	0	0.0101523	0	0.00657895	0.00478469	0.0111732	0	0.0352113	0.0128755	0	0.00862069	0	0.0194805	0.008	0.0210526	0	0
CM003709.1_109850496		blood	0	0	0	0.0178571	0	0	0	0	0	0	0	0	0	0	0.0140845	0	0.00621118	0		liver	0.0149254	0	0	0	0	0	0.0111732	0	0	0.00429185	0	0.00862069	0	0	0.016	0	0	0
CM003709.1_109850498		blood	0.0416667	0.0263158	0.0121951	0.0178571	0.00990099	0.019802	0	0	0.027027	0.016129	0.016129	0.00877193	0.00769231	0.0150376	0	0	0.0124224	0		liver	0.0223881	0.00666667	0.0101523	0.0242424	0.0197368	0.0047619	0.00558659	0.0130719	0.00699301	0.00429185	0	0.0172414	0.0129032	0.00649351	0.016	0	0.00862069	0.0305344
CM003709.1_109850510		blood	0.0408163	0	0	0	0	0	0	0	0	0	0	0	0.00769231	0.0147059	0	0.0681818	0.0248447	0		liver	0.00746269	0.00666667	0	0	0.00657895	0.0047619	0	0.0196078	0	0.00858369	0	0	0.00645161	0.00649351	0.024	0	0	0
CM003709.1_109850513		blood	0	0	0	0.0350877	0	0.00990099	0	0	0	0.016129	0.016129	0	0.0153846	0.00735294	0	0	0	0.0138889		liver	0.0150376	0.00666667	0.0152284	0.00606061	0.00657895	0.00952381	0.0111732	0.00653595	0.00699301	0.00862069	0	0	0.0193548	0	0	0.0106383	0.00847458	0.0152672
CM003709.1_109850552		blood	0	0.0173913	0.0121951	0	0	0.01	0	0.03	0	0	0	0	0.00769231	0.00740741	0	0	0.00621118	0.0277778		liver	0.00757576	0	0	0	0	0	0	0	0	0.0042735	0	0.00847458	0.00645161	0.00636943	0	0	0.00826446	0.0075188
CM003709.1_109850574		blood	0.0212766	0.0526316	0.0740741	0.0545455	0.0588235	0.0306122	0.0246914	0.0505051	0.0654206	0.0655738	0.047619	0.0630631	0.0555556	0.0526316	0.0447761	0.0487805	0.05625	0.0142857		liver	0.078125	0.0616438	0.0677083	0.0242424	0.0405405	0.0717703	0.101695	0.0324675	0.0437956	0.0264317	0.0935252	0.0347826	0.0974026	0.0649351	0.0743802	0.0421053	0.10084	0.0606061
CM003709.1_109888745		blood	0.030303	0.0322581	0.0545455	0.0384615	0.030303	0.0338983	0.0204082	0.0683761	0.0384615	0	0	0.0178571	0.0408163	0.037037	0.0606061	0.0263158	0.0547945	0.0576923		liver	0.0380952	0.0512821	0.0864198	0.0412371	0.0178571	0.0134228	0.0381679	0.0747664	0	0.030303	0.0461538	0	0.0258065	0.0625	0.09375	0	0.0465116	0.0746269
CM003709.1_109888790		blood	0	0	0	0	0	0	0	0.00826446	0	0	0	0	0.0204082	0	0	0	0	0		liver	0	0.0128205	0	0	0	0	0	0	0	0	0	0	0	0	0	0	0	0
CM003709.1_109888832		blood	0	0.0322581	0	0	0	0.0163934	0	0.00826446	0	0.0136986	0	0.0181818	0	0	0	0	0	0		liver	0.00961538	0	0	0	0.0178571	0.0204082	0.00757576	0	0.0149254	0	0	0	0.00632911	0	0	0	0	0
CM003709.1_109888837		blood	0	0	0	0	0	0	0.0192308	0	0	0	0	0	0	0.0185185	0	0	0.0133333	0		liver	0	0	0	0	0	0	0	0	0	0	0	0	0.0125786	0	0	0.030303	0.0116279	0
CM003709.1_109888917		blood	0	0	0	0	0	0	0	0	0.025	0	0.0416667	0.025641	0	0	0	0	0	0		liver	0	0	0	0.0208333	0	0.0192308	0	0.0153846	0	0	0	0	0	0	0	0	0	0
CM003709.1_109888929		blood	0	0	0	0	0	0	0	0	0	0.025641	0	0	0	0	0	0	0	0		liver	0	0	0	0.0208333	0	0	0	0	0	0	0	0	0	0	0	0	0	0
CM003709.1_109888931		blood	0	0.0123457	0	0	0	0	0	0	0	0	0	0	0	0	0	0	0	0		liver	0	0	0	0.0208333	0.04	0	0	0	0	0	0	0	0	0	0	0	0	0
CM003709.1_109888940		blood	0	0	0	0	0.047619	0	0	0	0	0	0	0	0	0	0	0	0	0		liver	0	0	0	0	0	0	0	0	0	0.0126582	0	0	0	0	0	0	0	0.0434783
CM003709.1_109888947		blood	0	0	0	0	0	0	0	0	0	0	0.0416667	0	0	0	0	0	0	0		liver	0	0	0	0	0	0	0	0	0	0	0	0	0	0.0285714	0	0	0.03125	0
CM003709.1_109888960		blood	0	0.0246914	0	0	0	0	0	0	0	0	0	0	0	0	0	0	0	0		liver	0	0	0	0	0	0	0	0.0307692	0.0192308	0.025641	0	0	0	0	0	0	0	0
CM003709.1_109888973		blood	0	0	0	0.037037	0	0	0.0277778	0	0.025	0	0	0.025641	0	0	0	0	0	0		liver	0	0	0	0	0	0	0	0	0	0	0	0	0	0	0	0	0.03125	0
CM003709.1_109888978		blood	0.0333333	0.0493827	0.0714286	0.0740741	0.190476	0.0769231	0.0277778	0.0571429	0.025	0.0526316	0.0416667	0.102564	0.0930233	0.0576923	0	0.0833333	0.133333	0		liver	0.0769231	0.139535	0.125	0.125	0.0833333	0.0384615	0.122449	0.046875	0.0192308	0.0512821	0.0909091	0.025	0.0833333	0.0857143	0.0727273	0.0909091	0.0625	0
CM003709.1_109888998		blood	0.0897436	0.0756579	0.0943396	0.092437	0.0330882	0.0482456	0.107843	0.117647	0.0742574	0.0725806	0.0703125	0.0786026	0.0742049	0.0814815	0.0656934	0.0434783	0.062069	0.0594059		liver	0.0909091	0.0679245	0.0584615	0.0604651	0.0564263	0.0558511	0.0841584	0	0.0659026	0.0513308	0.0732484	0.0699588	0.0694789	0.0536913	0.057554	0.0537634	0.0606936	0.0564516
CM003709.1_109889011		blood	0	0.00322581	0.00628931	0	0.003663	0.00881057	0	0	0	0.00401606	0.00775194	0	0.00692042	0	0.0217391	0.025641	0	0		liver	0.00310559	0.011236	0.00306748	0.0115207	0.00625	0.0026455	0.0049505	0	0.011396	0.00375235	0.00318471	0	0.00980392	0	0.00353357	0.00537634	0.00581395	0.008
CM003709.1_109889015		blood	0	0	0.00628931	0	0.00732601	0.00438596	0.00970874	0	0.0148515	0.00401606	0.0152672	0.00869565	0	0.00714286	0	0	0	0.0196078		liver	0	0	0	0.00691244	0.003125	0	0	0	0.002849	0.00187266	0.00318471	0	0.00245098	0.00671141	0.0141844	0	0	0.008
CM003709.1_109889028		blood	0.0512821	0.00322581	0.0377358	0.0166667	0.032967	0.00877193	0.0194175	0.111111	0.019802	0.0160643	0	0.0304348	0.0310345	0.0143885	0.0362319	0.034188	0.0310345	0.0196078		liver	0.0372671	0.0187266	0.0336391	0.039261	0.034375	0.0422164	0.0246305	0	0.022792	0.0374532	0.0318471	0.0122951	0.0245098	0.033557	0.028169	0.0483871	0.0348837	0.048
CM003709.1_109889036		blood	0.0128205	0	0.0125786	0	0.00735294	0.00438596	0	0	0.0049505	0.00401606	0	0.00869565	0	0	0	0	0.00692042	0		liver	0.00311526	0.00374532	0.0030581	0	0.009375	0	0.00985222	0	0	0	0	0	0.00245098	0.0134228	0.00353357	0.00534759	0.0058309	0.00806452
CM003709.1_109889043		blood	0.0128205	0.00967742	0	0	0.0147059	0.0131579	0.0291262	0	0.0199005	0.00401606	0.00763359	0.00434783	0.00689655	0.0142857	0.0144928	0.00854701	0.0172414	0.00980392		liver	0.00310559	0.00749064	0.00607903	0.0115473	0	0.00263852	0.00985222	0	0.00571429	0.0206767	0.00318471	0	0.014742	0.0201342	0.00704225	0.00543478	0.0058651	0
CM003709.1_109889068		blood	0.025641	0	0.0314465	0.025	0.0220588	0.0264317	0.0196078	0.0625	0.0049505	0.00803213	0.00769231	0.0264317	0.0207612	0.0144928	0	0.0258621	0.0172414	0		liver	0.003125	0.011236	0.00917431	0.0207373	0.0125786	0.010582	0.00985222	0.0526316	0.0171429	0.0225141	0.0160256	0.00409836	0.00987654	0	0.0176678	0.0213904	0.00290698	0.008
CM003709.1_109982854		blood	0	0.0978261	0.0333333	0.1875	0.0967742	0.157895	0.148148	0.0909091	0.130435	0.047619	0.125	0.0540541	0.105263	0	0	0.0555556	0.0714286	0		liver	0.0967742	0.0526316	0.296296	0	0.0789474	0.134615	0.0727273	0.0869565	0.0576923	0.0674157	0.117647	0.075	0.0454545	0.190476	0.106061	0	0.162162	0.15
CM003709.1_109982877		blood	0	0	0	0	0.0322581	0	0	0.0181818	0	0	0	0	0	0.0363636	0	0	0	0		liver	0	0	0	0	0	0	0.0181818	0.0217391	0	0.0232558	0	0	0	0	0	0	0	0
CM003709.1_110012218		blood	0	0	0.0263158	0	0	0	0	0	0	0	0	0.0263158	0	0	0	0	0	0		liver	0	0	0	0	0	0	0	0	0	0	0	0	0	0	0	0.0212766	0	0
CM003709.1_110012242		blood	0	0.0119048	0	0.037037	0	0	0.027027	0	0	0.0196078	0	0	0	0	0	0	0	0		liver	0	0	0	0	0	0	0.025	0	0	0	0	0	0	0.0243902	0	0	0	0
CM003709.1_110012247		blood	0	0	0	0	0	0	0	0	0.015625	0	0	0	0	0	0	0	0	0		liver	0	0	0.025641	0	0.0181818	0.010101	0.025	0	0	0.0150376	0.015873	0	0.012987	0	0	0	0.025641	0
CM003709.1_110012253		blood	0	0.0119048	0.0263158	0	0	0.0333333	0	0	0	0	0	0	0	0	0	0	0	0.0588235		liver	0.0238095	0.0166667	0	0.0232558	0	0.010101	0	0.027027	0	0	0	0.0181818	0.025974	0	0.0277778	0.04	0.025641	0
CM003709.1_110012257		blood	0.0322581	0	0	0	0	0	0	0	0	0	0	0	0	0	0	0	0	0		liver	0	0	0.025641	0	0	0	0	0	0	0	0	0	0	0	0	0.02	0	0
CM003709.1_110012259		blood	0	0	0.0263158	0	0	0	0	0	0	0	0	0	0	0	0	0.0344828	0	0		liver	0	0	0	0	0	0	0.0125	0	0	0	0.015873	0	0.012987	0	0	0	0	0
CM003709.1_110012298		blood	0	0	0	0	0	0	0	0	0.03125	0.0392157	0	0	0	0	0	0	0	0.0588235		liver	0	0	0	0	0.0181818	0.0204082	0	0	0	0.0075188	0	0	0	0	0.0140845	0	0	0
CM003709.1_110012304		blood	0.0967742	0.0119048	0	0.04	0.0833333	0.0689655	0.0857143	0.16129	0.0645161	0.0869565	0.03125	0.025641	0.0517241	0.0434783	0.103448	0.0714286	0	0.0625		liver	0.121951	0.0172414	0.0789474	0.146341	0.0740741	0.0515464	0.0886076	0.0958904	0.0576923	0.0150376	0.0327869	0.0740741	0.0526316	0.05	0.101449	0.12	0.102564	0.0322581
CM003709.1_110393363		blood	0.0357143	0.0833333	0.0666667	0.105263	0.0833333	0.047619	0	0	0.111111	0	0	0.0232558	0	0.0526316	0.0454545	0	0.0294118	0.0769231		liver	0.0357143	0.0263158	0.0357143	0.0833333	0	0.0425532	0.046875	0.0618557	0.102564	0.048	0.0615385	0.0731707	0.111111	0	0.0434783	0.0689655	0.0545455	0.138889
CM003709.1_110393367		blood	0	0.0416667	0.0444444	0.0526316	0	0.047619	0.0416667	0.0185185	0.0555556	0	0	0.0465116	0.0588235	0.0263158	0.0909091	0	0.0294118	0.0769231		liver	0.0357143	0	0.0714286	0.0277778	0	0.0319149	0.0625	0.0408163	0.0789474	0.024	0.0153846	0.0243902	0.0138889	0	0.0434783	0	0.0181818	0.138889
CM003709.1_110393429		blood	0	0	0.0227273	0.047619	0	0	0	0.0188679	0	0.02	0	0.0454545	0	0	0	0	0	0		liver	0	0.025641	0.0333333	0	0.0344828	0	0.0153846	0.0612245	0.05	0.015873	0	0.0952381	0.0422535	0	0	0.0344828	0.0181818	0.0540541
CM003709.1_110393432		blood	0.037037	0	0.0454545	0.047619	0	0.047619	0.0833333	0.0377358	0.0188679	0.1	0	0.139535	0.0294118	0.0810811	0.047619	0	0.0882353	0.153846		liver	0.0666667	0	0.166667	0.138889	0.0689655	0.0652174	0.0769231	0.0816327	0.025	0.016129	0.0625	0.047619	0.028169	0.176471	0.0869565	0.103448	0.0363636	0.0810811
CM003709.1_110395117		blood	0.0967742	0.108108	0.0697674	0.0285714	0.0555556	0	0.0294118	0.0566038	0.225806	0.0909091	0	0	0.0816327	0.0555556	0.0666667	0.0909091	0.181818	0.0714286		liver	0.0666667	0.12069	0.047619	0.119048	0.117647	0.0923077	0.0375	0.174603	0.0425532	0.0514706	0.027027	0.0416667	0.03125	0.114286	0.0989011	0.0909091	0.111111	0.0625
CM003709.1_110395122		blood	0	0	0	0	0	0	0	0	0	0	0.0588235	0	0	0	0	0	0.0454545	0		liver	0	0	0	0	0	0	0	0	0	0.0367647	0	0.0208333	0	0	0	0	0.0222222	0
CM003709.1_110395130		blood	0	0.00900901	0	0	0	0.047619	0	0.0188679	0	0	0	0	0	0	0	0	0.0454545	0		liver	0	0.0172414	0	0	0	0	0	0.047619	0	0	0.0133333	0	0.0153846	0	0.021978	0	0	0
CM003709.1_110395136		blood	0	0	0	0	0	0.047619	0	0	0	0.0181818	0	0	0	0	0	0	0	0		liver	0.0222222	0	0	0	0	0.0153846	0.0125	0	0	0	0.0133333	0.0416667	0	0	0	0.0454545	0.0222222	0
CM003709.1_110395178		blood	0	0.00900901	0	0	0	0.047619	0.030303	0.0377358	0	0	0	0	0	0.0555556	0	0	0	0.0714286		liver	0	0	0	0.0238095	0	0	0	0	0	0	0	0	0	0	0	0	0	0
CM003709.1_110395182		blood	0	0.045045	0.0465116	0	0.0555556	0.0952381	0	0	0.0322581	0.0181818	0	0.0285714	0.0204082	0.0185185	0.0666667	0	0	0		liver	0.0222222	0.0172414	0	0.047619	0	0.0153846	0.0125	0	0.0212766	0.00735294	0	0	0	0	0	0	0	0.0666667
CM003709.1_110395287		blood	0.0363636	0	0	0.0666667	0.03125	0	0.0465116	0	0.0165289	0	0	0.0340909	0.00925926	0.0186916	0	0	0.0283019	0		liver	0.00598802	0.027027	0	0	0.00534759	0.00537634	0	0.0129032	0.0075188	0.0027933	0.0246914	0	0.0123457	0	0.0188679	0	0.0447761	0
CM003709.1_110395292		blood	0	0	0	0	0	0	0.0232558	0	0	0	0	0.0113636	0	0	0.0178571	0	0	0		liver	0.00598802	0	0	0.013986	0.0106952	0.00540541	0	0.00645161	0.0075188	0.00558659	0	0	0.00823045	0	0	0.0172414	0	0
CM003709.1_110395304		blood	0.0185185	0.0333333	0.0119048	0.0333333	0.015625	0.0322581	0.0232558	0.0121212	0.0826446	0.0230769	0.0208333	0	0.0277778	0.0373832	0	0.04	0.103774	0.0333333		liver	0.011976	0.027027	0.0205479	0	0.0268817	0.016129	0.015625	0.00645161	0.037594	0.00558659	0.0368098	0.0272727	0.0123457	0.016129	0.0566038	0.0172414	0.0298507	0
CM003709.1_110395306		blood	0	0.0333333	0	0.0333333	0	0	0.0232558	0.0181818	0.00826446	0.0230769	0.0208333	0	0.00925926	0.00934579	0	0.08	0.0566038	0		liver	0.011976	0.00675676	0	0.020979	0.00534759	0.0322581	0.0260417	0.00645161	0.0150376	0.00837989	0	0.00917431	0.00826446	0.031746	0.0188679	0	0.0373134	0
CM003709.1_110395323		blood	0	0.0169492	0.0120482	0	0	0.0322581	0	0.0180723	0.0247934	0.0078125	0	0.0114943	0	0.00925926	0	0	0.0188679	0		liver	0.0179641	0	0	0.0138889	0	0.0106383	0.00518135	0.0130719	0.0150376	0.0111421	0	0.00909091	0.00823045	0.047619	0	0	0.0148148	0
CM003709.1_110395342		blood	0.0204082	0.0847458	0.0731707	0.133333	0	0.0645161	0.0117647	0.0301205	0.116667	0.0472441	0.0851064	0.0465116	0.0925926	0.0188679	0.0892857	0.0833333	0.0380952	0		liver	0.0308642	0.062069	0.0416667	0.0559441	0.048913	0.0748663	0.0364583	0.0584416	0.0454545	0.0307263	0.0621118	0.0825688	0.0534979	0.126984	0.0588235	0.0357143	0.0373134	0.152174
CM003709.1_110458		blood	0.0163934	0.0149254	0.0294118	0.0322581	0.0512821	0.0333333	0	0.032	0.0444444	0.016129	0	0.0421053	0.0357143	0.02	0	0.111111	0	0.0638298		liver	0.0612245	0.0138889	0.105263	0.0465116	0.0784314	0.0714286	0.0298507	0	0.0428571	0.0119048	0.0338983	0.0147059	0.0677966	0.0540541	0.0833333	0	0.05	0.115385
CM003709.1_110467		blood	0	0	0	0	0	0	0	0	0.0125	0	0	0.0120482	0	0	0	0	0	0		liver	0	0	0	0.0169492	0	0	0	0	0	0	0	0	0	0.0357143	0	0	0	0
CM003709.1_110500		blood	0	0	0	0	0	0	0	0	0.0125	0	0	0	0	0	0	0	0.0232558	0.0222222		liver	0	0	0	0	0	0	0	0	0.0149254	0	0	0	0	0	0	0	0	0
CM003709.1_110535		blood	0	0	0	0	0.0217391	0	0	0	0.0121951	0	0	0	0	0.0126582	0	0	0	0.0222222		liver	0	0	0.0294118	0	0	0.0217391	0	0	0	0	0	0	0	0	0	0	0.0263158	0
CM003709.1_110544		blood	0.0169492	0.0208333	0	0	0	0	0	0	0	0	0	0	0	0.0126582	0	0	0	0		liver	0	0	0.0294118	0.0169492	0	0	0	0.0131579	0	0.0273973	0	0.0163934	0	0	0.0333333	0	0	0.047619
CM003709.1_110551		blood	0	0	0.0377358	0.0540541	0.0217391	0.111111	0	0.025641	0.0121951	0.0181818	0.0625	0	0.0681818	0.0126582	0.0285714	0.0681818	0.0465116	0.0222222		liver	0.025	0.015873	0.0882353	0.0338983	0.05	0.0434783	0	0	0	0.0136986	0.0425532	0	0.04	0	0.0689655	0.0344828	0.0263158	0
CM003709.1_110556		blood	0.12	0.101695	0.148515	0.0425532	0.0412371	0.150685	0.0694444	0.0561798	0.0588235	0.0666667	0.133333	0.119048	0.042735	0.0533333	0.0727273	0.0512821	0.0422535	0.222222		liver	0.223684	0.0808824	0.113208	0.0769231	0.0458716	0.0519481	0.117021	0.0840336	0.0729167	0.0785714	0.117117	0.104167	0.118812	0	0.046875	0.0701754	0.06	0.125
CM003709.1_110557		blood	0.0545455	0.0833333	0.0357143	0.125	0.181818	0.0434783	0.0555556	0.0789474	0.0487805	0.0545455	0.0625	0.0609756	0.0588235	0.0897436	0.0588235	0.047619	0	0.0222222		liver	0.175	0.0634921	0.0714286	0.166667	0.0714286	0.0833333	0.0447761	0.0263158	0.0454545	0.0704225	0.0566038	0.0677966	0.0784314	0.0714286	0.047619	0.0588235	0.0526316	0.142857
CM003709.1_110560		blood	0.01	0.00840336	0.0194175	0.0208333	0	0.0136986	0.0142857	0.0172414	0.00847458	0	0.0222222	0	0.00862069	0.02	0	0	0	0		liver	0	0.0147059	0	0.012987	0.00925926	0.0133333	0	0	0.0104167	0.0145985	0.018018	0.0421053	0	0	0	0	0	0
CM003709.1_110565		blood	0.04	0.0168067	0.00970874	0.0515464	0.0309278	0.0273973	0	0.0517241	0.0338983	0.0330579	0.0444444	0.00787402	0.0258621	0.0333333	0.0555556	0.0384615	0.028169	0.142857		liver	0.0133333	0.0294118	0	0.025974	0	0.0266667	0	0	0.03125	0.0291971	0.00900901	0.0210526	0.019802	0.0222222	0.0461538	0	0	0.03125
CM003709.1_110573		blood	0	0.0168067	0.00970874	0	0.0206186	0.0410959	0.0142857	0	0.00847458	0.0247934	0	0.00787402	0.00862069	0.0261438	0.0185185	0.0379747	0	0.0571429		liver	0	0	0.0188679	0	0	0.0133333	0	0	0.0104167	0	0	0	0	0	0.0153846	0	0	0
CM003709.1_110583		blood	0.029703	0.0756303	0.0194175	0.0824742	0.0206186	0.0547945	0.0289855	0.0517241	0.0517241	0.0330579	0.0444444	0.0472441	0.0603448	0.0519481	0.0185185	0.0506329	0.0140845	0.0857143		liver	0.0266667	0.0514706	0.0188679	0.025974	0.0462963	0.0266667	0.0543478	0.042735	0.0729167	0.0364964	0.0540541	0.0210526	0.00990099	0.0222222	0.0153846	0.0172414	0	0.09375
CM003709.1_110857		blood	0.0363636	0.0538462	0.127273	0.0487805	0.047619	0.0810811	0.0545455	0.0571429	0.0625	0.140625	0.0909091	0.101266	0.0967742	0.0757576	0.0384615	0.258065	0	0.142857		liver	0.0909091	0.037037	0.0555556	0.0816327	0.0588235	0.0384615	0.0689655	0.113636	0.0754717	0.0392157	0.015625	0.025	0.0277778	0	0.111111	0.0333333	0.0714286	0.08
CM003709.1_110899		blood	0	0	0	0.0238095	0	0	0	0.0285714	0	0	0.030303	0	0	0	0	0.0322581	0	0		liver	0	0.0188679	0	0	0.0192308	0	0	0	0	0	0	0	0	0	0	0	0	0
CM003709.1_110906		blood	0	0.0229008	0.0178571	0	0	0	0	0	0.0208333	0.015625	0	0	0	0	0	0	0	0		liver	0	0	0	0	0	0	0	0.0227273	0	0	0	0	0	0	0	0	0	0
CM003709.1_1110564		blood	0.2	0.141414	0.1	0.0952381	0.208791	0.22549	0.217949	0.160839	0.128571	0.167883	0.317308	0.198347	0.174359	0.211009	0.25641	0.103448	0.166667	0.265306		liver	0.108108	0.0808824	0.0740741	0.184211	0.126761	0.160584	0.16129	0.269663	0.0833333	0.139535	0.147059	0.113208	0.128571	0.147368	0.156522	0.130435	0.253165	0.0957447
CM003709.1_1110597		blood	0.533333	0.266332	0.190909	0.206349	0.434783	0.300971	0.435897	0.391608	0.157143	0.291971	0.298077	0.336066	0.34715	0.445455	0.298701	0.275862	0.166667	0.387755		liver	0.189189	0.110294	0.123457	0.219298	0.28169	0.240876	0.25	0.269663	0.15625	0.148438	0.227941	0.158879	0.221429	0.189474	0.212389	0.271739	0.177215	0.308511
CM003709.1_1110630		blood	0.285714	0.40201	0.477064	0.428571	0.456522	0.553398	0.486842	0.538462	0.421429	0.576642	0.567308	0.545455	0.591623	0.518182	0.573333	0.465517	0.481132	0.510204		liver	0.378378	0.448529	0.382716	0.455357	0.478571	0.562963	0.491803	0.544944	0.40625	0.453125	0.5	0.509434	0.438849	0.5	0.539823	0.5	0.582278	0.542553
CM003709.1_111098		blood	0.0227273	0.0555556	0	0	0.125	0.166667	0.0192308	0.0144928	0.0273973	0.0322581	0.0555556	0	0.0181818	0.0612245	0	0.0227273	0	0.03125		liver	0	0.0566038	0	0	0.027027	0.176471	0	0	0.0444444	0.0357143	0.04	0.0909091	0	0	0.0212766	0.0344828	0.0526316	0
CM003709.1_111101514		blood	0.115385	0.111111	0.0555556	0.0952381	0.037037	0	0	0.0285714	0.030303	0.0512821	0	0.0606061	0.0384615	0.131579	0.0869565	0.2	0.111111	0.125		liver	0.09375	0.0606061	0.105263	0.0638298	0.0612245	0.0508475	0.107143	0.0784314	0.0833333	0.075	0.142857	0.0294118	0.0285714	0.136364	0.0784314	0.0909091	0.136364	0.153846
CM003709.1_111101527		blood	0	0.0181818	0.0277778	0.047619	0	0	0	0	0	0	0	0	0	0	0	0	0	0		liver	0	0.0606061	0	0.0425532	0	0	0	0	0	0	0	0	0.0571429	0	0	0	0	0
CM003709.1_111101557		blood	0	0.0181818	0	0	0	0	0	0	0.0606061	0	0	0	0.0357143	0.0263158	0.0434783	0	0	0		liver	0	0	0	0	0	0.0169492	0	0	0	0.0125	0.0178571	0	0	0	0	0	0	0
CM003709.1_111101577		blood	0	0	0	0	0	0.0344828	0	0	0	0	0	0.030303	0	0	0	0	0	0		liver	0	0.0555556	0	0	0	0	0	0	0	0	0	0	0	0	0	0	0	0
CM003709.1_111101584		blood	0	0	0	0	0	0	0	0	0	0.025641	0	0	0	0	0	0	0	0		liver	0	0	0	0	0	0.0172414	0	0	0	0	0.0178571	0	0	0	0	0	0	0
CM003709.1_111101590		blood	0	0	0	0	0	0	0	0	0	0	0	0	0.0357143	0	0	0	0	0		liver	0	0.0277778	0	0	0	0.0172414	0	0	0	0	0.0357143	0.0294118	0	0	0	0	0	0
CM003709.1_111101610		blood	0	0	0.0277778	0	0	0	0	0	0.030303	0	0	0	0	0	0.0434783	0	0	0		liver	0	0	0	0	0	0	0.0169492	0	0	0	0	0	0	0	0	0	0	0
CM003709.1_111101614		blood	0	0	0	0	0	0	0	0	0	0	0.05	0	0	0	0	0	0	0		liver	0	0	0	0	0	0	0	0	0	0	0	0	0	0	0	0	0.0238095	0
CM003709.1_11110489		blood	0.4	0.467391	0.452381	0.341463	0.264706	0.08	0.387097	0.234375	0.553846	0.538462	0.44	0.265306	0.507937	0.571429	0.315789	0.3125	0.535714	0.5		liver	0.314815	0.530612	0.361111	0.191781	0.349206	0.326733	0.371681	0.153846	0.409091	0.323308	0.512821	0.265625	0.176471	0.44186	0.266667	0.522727	0.408451	0.52459
CM003709.1_11110566		blood	0.4375	0.611111	0.5	0.219512	0.514286	0.25	0.428571	0.296875	0.461538	0.45283	0.48	0.418605	0.344262	0.372549	0.578947	0.4	0.793103	0.75		liver	0.666667	0.4	0.285714	0.211268	0.269841	0.244681	0.378378	0.266667	0.40678	0.251852	0.435897	0.196721	0.235294	0.404762	0.507937	0.285714	0.592593	0.5
CM003709.1_11110583		blood	0.5	0.775281	0.863636	0.634146	0.771429	0.75	0.857143	0.515625	0.625	0.754717	0.8	0.790698	0.770492	0.666667	0.789474	0.566667	0.758621	0.833333		liver	0.897436	0.8	0.321429	0.5	0.688525	0.62766	0.702703	0.4	0.627119	0.626866	0.75641	0.57377	0.670588	0.785714	0.714286	0.571429	0.811321	0.857143
CM003709.1_111115		blood	0	0.0222222	0	0	0	0	0.0188679	0	0	0.016129	0	0.0169492	0	0	0	0	0	0		liver	0	0	0	0	0	0	0	0	0.0217391	0	0	0	0	0	0.0212766	0	0	0
CM003709.1_111138393		blood	0	0	0	0	0	0	0	0.0416667	0	0.0322581	0	0	0	0	0	0	0	0.0625		liver	0	0	0	0	0	0	0	0	0	0.0222222	0	0	0	0.1	0	0	0	0
CM003709.1_111138432		blood	0	0	0	0	0	0	0	0	0	0	0.0714286	0	0	0	0	0	0	0		liver	0	0	0	0	0	0	0	0	0.037037	0	0	0	0	0	0	0	0	0
CM003709.1_111138446		blood	0	0	0	0	0	0	0	0	0	0	0	0	0	0	0	0.1	0	0		liver	0	0	0	0	0	0	0	0.0285714	0	0	0	0	0	0.05	0	0	0	0
CM003709.1_111138450		blood	0.0769231	0.0212766	0.0526316	0.2	0.047619	0.0689655	0.0526316	0.0416667	0.0666667	0.0967742	0.142857	0.121212	0.129032	0.0689655	0.272727	0.2	0	0.25		liver	0.0869565	0.259259	0.142857	0.130435	0.105263	0.121951	0.0869565	0.117647	0.107143	0.0909091	0.09375	0.0588235	0.0882353	0	0.117647	0	0.117647	0.25
CM003709.1_111146		blood	0.0227273	0.0111111	0	0.030303	0	0.0277778	0	0	0.0136986	0	0	0	0.0181818	0	0.0384615	0	0	0		liver	0	0	0	0	0.0540541	0	0	0	0	0	0	0.0217391	0	0	0.0425532	0	0	0
CM003709.1_111149		blood	0	0.0111111	0.0285714	0	0	0	0	0.0144928	0.0277778	0	0	0	0	0	0	0.0232558	0	0		liver	0	0	0.0357143	0	0	0	0	0	0	0	0	0.0434783	0	0	0	0.0322581	0	0.0333333
CM003709.1_111164		blood	0.0681818	0.0674157	0.114286	0.0625	0.121951	0.0285714	0.0769231	0.115942	0.0138889	0.114754	0.0588235	0.169492	0.127273	0.0625	0.115385	0.175	0.107143	0.125		liver	0.04	0.0555556	0.107143	0.0625	0.0810811	0.0588235	0.037037	0.027027	0.0681818	0.0526316	0.0961538	0.0681818	0.0357143	0.0285714	0.0217391	0.0967742	0.2	0.1
CM003709.1_111166921		blood	0	0	0.125	0	0	0	0	0.01	0.0379747	0	0	0.0144928	0	0	0	0	0.108108	0		liver	0	0	0.0178571	0.031746	0	0	0	0.0408163	0.0438596	0.00675676	0.0185185	0	0	0	0	0	0.0952381	0
CM003709.1_111166954		blood	0	0.00877193	0	0	0.0232558	0	0.02	0	0	0	0	0	0	0	0.03125	0	0	0		liver	0	0.0126582	0	0.031746	0	0	0	0	0	0	0.00917431	0	0	0	0	0	0.031746	0
CM003709.1_111166961		blood	0	0	0	0	0	0	0	0.01	0	0	0.0285714	0	0	0.0298507	0	0	0.027027	0		liver	0.0188679	0.0125	0	0.047619	0	0	0	0	0	0.00675676	0.00917431	0	0	0.0208333	0	0	0.047619	0
CM003709.1_111166980		blood	0.0789474	0.0636364	0.03125	0	0	0.09375	0.0816327	0.132653	0.142857	0.0508475	0.0285714	0.0447761	0.121212	0.0746269	0.03125	0.0740741	0.0810811	0.15		liver	0.0188679	0.0875	0.127273	0.0793651	0.0487805	0.110092	0.09	0.0544218	0.0619469	0.0551724	0.0833333	0.0135135	0.0897436	0.0638298	0.0714286	0.0789474	0.015873	0.121951
CM003709.1_111167038		blood	0.0416667	0.0192308	0	0.0434783	0.0909091	0.0666667	0.08	0	0	0	0	0	0	0.0322581	0	0	0	0		liver	0	0.0810811	0	0.133333	0.0769231	0.102041	0.0961538	0.0208333	0.0666667	0.0410959	0.027027	0.0857143	0	0.0454545	0.0285714	0.04	0.0344828	0.0526316
CM003709.1_111167075		blood	0.208333	0.264151	0.448276	0.227273	0.181818	0.266667	0.16	0.111111	0.214286	0.363636	0.428571	0.592593	0.0833333	0.258065	0.142857	0.571429	0.428571	0.0714286		liver	0.0731707	0.027027	0.342857	0.1	0.0769231	0.0612245	0.0576923	0.0638298	0.0666667	0.178082	0.166667	0.228571	0.155556	0.0454545	0.0857143	0.4	0.37931	0.210526
CM003709.1_111167082		blood	0.0416667	0.113208	0	0.0434783	0	0.0666667	0.04	0	0.0357143	0.0909091	0	0.214286	0.0416667	0.0322581	0	0.142857	0.238095	0		liver	0.0487805	0.0540541	0.0285714	0	0.0384615	0.0408163	0.0196078	0.0217391	0	0.0410959	0	0.0285714	0.0444444	0.0454545	0.0571429	0.04	0	0.0526316
CM003709.1_111167084		blood	0.125	0.0377358	0.103448	0	0	0	0	0	0.142857	0.181818	0	0.0714286	0	0	0	0.142857	0.0952381	0		liver	0	0	0.0285714	0	0.0384615	0.0612245	0	0	0	0.0547945	0.0882353	0.0857143	0.0222222	0	0.0571429	0.04	0.0344828	0
CM003709.1_111167091		blood	0.0416667	0.0754717	0.241379	0.0869565	0.0454545	0.2	0	0.037037	0.107143	0.454545	0	0.392857	0.291667	0.0645161	0.0952381	0.214286	0.52381	0.142857		liver	0	0.027027	0.142857	0.0333333	0	0.0612245	0	0	0.133333	0.0958904	0.0294118	0.457143	0.155556	0.0454545	0.0571429	0.12	0.172414	0.105263
CM003709.1_111167098		blood	0	0.0188679	0.0357143	0	0	0.0666667	0	0	0.0714286	0	0	0.0714286	0.0416667	0	0	0	0.190476	0		liver	0	0	0	0	0	0	0	0	0	0	0	0	0.0222222	0	0	0	0	0
CM003709.1_111167107		blood	0	0.0754717	0.0714286	0.130435	0.047619	0	0.0833333	0	0	0.0909091	0.142857	0.0384615	0.166667	0.0645161	0.047619	0.214286	0.190476	0.0714286		liver	0.0731707	0.108108	0.0588235	0.0333333	0.0384615	0.0816327	0.0961538	0.0222222	0	0.123288	0.0588235	0	0.0454545	0	0.0285714	0.08	0.206897	0.111111
CM003709.1_1112615		blood	0	0.0852273	0	0.277778	0.114754	0.045977	0	0	0.175926	0.012987	0	0	0	0.0105263	0.0238095	0.0277778	0.0180995	0.0350877		liver	0	0.0466667	0.00961538	0.213542	0.039801	0.0648148	0.015	0	0.179104	0.0425532	0.0120482	0.0198675	0.0078125	0.03125	0.0313901	0.0480769	0	0.00769231
CM003709.1_1112650		blood	0.157895	0.314286	0.0337079	0.638889	0.372973	0.269663	0.174419	0.0642202	0.431193	0.118421	0.0454545	0.0111111	0.0621469	0.115183	0.238095	0.213333	0.124444	0.151261		liver	0.0961538	0.26	0.0566038	0.564767	0.2	0.308411	0.195	0.0810811	0.345588	0.111702	0.0662651	0.0872483	0.0314961	0.161491	0.170404	0.230769	0.0519481	0.0615385
CM003709.1_1112658		blood	0.105263	0.346591	0.0674157	0.652778	0.340541	0.168539	0.244186	0.0825688	0.486239	0.164474	0.0454545	0.0333333	0.0965909	0.0837696	0.202381	0.16	0.16	0.176471		liver	0.0769231	0.28	0.0747664	0.544041	0.21	0.252336	0.19	0.135135	0.360294	0.0957447	0.0903614	0.120805	0.0708661	0.192547	0.192825	0.201923	0.0769231	0.146154
CM003709.1_1112702		blood	0.666667	0.674286	0.539326	0.75	0.61413	0.590909	0.597701	0.572727	0.614679	0.552632	0.5	0.348315	0.488372	0.354167	0.634146	0.706667	0.568889	0.5		liver	0.634615	0.58	0.314815	0.760638	0.61809	0.607477	0.633166	0.477477	0.544776	0.582888	0.518072	0.483221	0.484127	0.55	0.626126	0.558824	0.518987	0.484848
CM003709.1_1112714		blood	0.142857	0.603448	0.402299	0.75	0.620879	0.302326	0.534884	0.458716	0.675926	0.470199	0.511364	0.162791	0.482353	0.391534	0.675	0.666667	0.517857	0.315789		liver	0.326923	0.673333	0.231481	0.703704	0.568528	0.551402	0.60804	0.423423	0.597015	0.516129	0.36747	0.328859	0.488189	0.465409	0.580645	0.568627	0.392405	0.537879
CM003709.1_111304624		blood	0.5	0.604167	0.611111	0.613861	0.627273	0.730769	0.747664	0.611842	0.692308	0.661654	0.790698	0.685484	0.715054	0.674797	0.72	0.742857	0.5625	0.608696		liver	0.770492	0.802817	0.774194	0.893617	0.842365	0.796154	0.912821	0.845304	0.736842	0.688889	0.817204	0.793651	0.861345	0.851064	0.888889	0.789474	0.897196	0.75
CM003709.1_1114723		blood	0.0526316	0.0491803	0.0909091	0.105263	0.111111	0.121951	0.0714286	0.0784314	0.12766	0.097561	0.153846	0.08	0.134615	0.0952381	0.12	0.1	0.142857	0.108108		liver	0.0645161	0.135135	0.125	0.294118	0.145455	0.160714	0.0909091	0.0344828	0.208333	0.0566038	0.0689655	0	0.117647	0.03125	0.111111	0.037037	0.1875	0.111111
CM003709.1_1114746		blood	0	0.016129	0	0.157895	0.0740741	0.047619	0	0	0.229167	0	0.037037	0	0	0.046875	0.04	0	0	0		liver	0	0	0	0.24	0.0357143	0.0357143	0.0606061	0	0.16	0.0188679	0	0	0	0	0.0277778	0.037037	0	0
CM003709.1_1114797		blood	0	0.0178571	0.0243902	0.222222	0.115385	0.05	0	0	0.229167	0	0.0769231	0	0	0	0.04	0	0	0		liver	0.0322581	0	0	0.163265	0.0181818	0.0178571	0	0.0169492	0.12	0	0	0	0	0	0.0277778	0	0	0
CM003709.1_1114803		blood	0	0.0483871	0	0.157895	0.148148	0.0243902	0	0.0392157	0.166667	0	0.037037	0.04	0	0	0.04	0	0	0		liver	0.0322581	0	0	0.08	0	0.0178571	0.030303	0	0.12	0.0377358	0.0166667	0	0.0294118	0	0.0277778	0	0	0.1
CM003709.1_1114805		blood	0	0.016129	0	0.157895	0.111111	0.0487805	0	0	0.270833	0	0.037037	0	0	0	0	0	0	0		liver	0.0322581	0	0	0.156863	0.0363636	0.0535714	0	0	0.12	0.0192308	0	0	0	0.03125	0	0	0	0
CM003709.1_1114809		blood	0	0.0322581	0	0.263158	0.0740741	0.0243902	0.0238095	0	0.25	0	0.0740741	0	0	0	0.04	0	0	0		liver	0.0322581	0.025641	0	0.176471	0	0.0178571	0	0	0.16	0.0192308	0	0	0.0294118	0	0.0277778	0	0	0
CM003709.1_1114816		blood	0	0.016129	0.0232558	0.15	0	0.0487805	0	0	0.1875	0	0.0740741	0	0	0	0.04	0	0	0		liver	0.0333333	0	0	0.14	0.0363636	0.0357143	0	0.0172414	0.16	0.0566038	0	0.0217391	0	0	0.0277778	0	0	0
CM003709.1_111485332		blood	0.0275229	0.0426667	0.0755814	0.0714286	0.0471698	0.0530303	0.0636943	0.0604839	0.077551	0.0871212	0.0573248	0.0786026	0.0464286	0.0928962	0.0789474	0.0873786	0.108434	0.0724638		liver	0.0965251	0.100746	0.116667	0.077821	0.0815603	0.0853933	0.064	0.0761155	0.122951	0.0565217	0.0830189	0.0990566	0.0880682	0.0851064	0.0950226	0.0851064	0.110236	0.0805687
CM003709.1_111485344		blood	0.0267857	0.0211082	0.0232558	0.04	0.0185185	0.0300752	0.0506329	0.016	0.0323887	0.0225564	0.00632911	0.038961	0.0143369	0.0378378	0.026087	0.0291262	0.0179641	0		liver	0.0267176	0.0298507	0.0333333	0.0622568	0.0313589	0.0488889	0.0236842	0.0314961	0.0445344	0.0344828	0.0186567	0.028169	0.027933	0.0213675	0.0269058	0.0314136	0.0390625	0.0460829
CM003709.1_111485350		blood	0.00892857	0.0105541	0.0115607	0	0.00925926	0.0150376	0.0316456	0.00396825	0.0202429	0.0150376	0.00632911	0.012987	0.0142857	0.0107527	0.0173913	0	0.00598802	0.0144928		liver	0.0189394	0.0260223	0.0164609	0.0077821	0.00347222	0.0110865	0.0131926	0.0156658	0.0242915	0.00430108	0.0223881	0.0187793	0.00558659	0.0042735	0.0269058	0.0207254	0.0273438	0.0368664
CM003709.1_111485354		blood	0.0178571	0.0158311	0.017341	0.03	0.0277778	0.0150376	0.0189873	0.0198413	0.0242915	0.0112782	0.0189873	0.021645	0.00714286	0.00537634	0.026087	0.0194175	0.0180723	0.0144928		liver	0.00757576	0.0037037	0.0534979	0.0272374	0.0104167	0.0199557	0.0105263	0.0182768	0.0364372	0.0364026	0.00373134	0.0234742	0.0222841	0.034188	0.0313901	0.0103093	0.0546875	0.0276498
CM003709.1_111485357		blood	0.00892857	0.0343008	0.00578035	0.02	0.00925926	0.0225564	0.0251572	0.0198413	0.0242915	0.037594	0.0189873	0.0173913	0.025	0.016129	0.0431034	0	0.0179641	0.0144928		liver	0.0227273	0.0185185	0.0247934	0.0466926	0.0173611	0.0332594	0.0185185	0.0287206	0.0283401	0.0256959	0.0186567	0.028169	0.0445682	0.0213675	0.0493274	0.0362694	0.046875	0.0552995
CM003709.1_111485376		blood	0.018018	0.00791557	0.017341	0.029703	0.0185185	0.0300752	0.0188679	0.0358566	0.0202429	0.056391	0.0125786	0.0217391	0.0142857	0.0215054	0.0172414	0.0485437	0.0481928	0.0144928		liver	0.00757576	0.0147601	0.0288066	0.03125	0.0243056	0.0332594	0.0105263	0.023622	0.0323887	0.0299786	0.011194	0.0188679	0.0278552	0.0299145	0.0133929	0.0463918	0.0546875	0.0277778
CM003709.1_111485388		blood	0	0.00791557	0	0.00990099	0.0277778	0.0075188	0.0125786	0.015873	0.0121457	0.0225564	0.0125786	0.00869565	0.00357143	0	0.00854701	0.0190476	0.00598802	0		liver	0.00378788	0.0110701	0.0123457	0.0116732	0.0174216	0.00443459	0.0184211	0.015748	0.0283401	0.00214133	0.0186567	0.00943396	0.0167131	0.0128205	0.0267857	0.015544	0.0195312	0.00925926
CM003709.1_111508575		blood	0.05	0.0416667	0	0	0.0571429	0	0	0	0	0	0.0344828	0.0384615	0.04	0	0	0	0.025641	0		liver	0.0425532	0	0	0	0	0.0113636	0.027027	0.0232558	0.0357143	0.03125	0	0	0	0	0	0	0.0163934	0.0243902
CM003709.1_111508579		blood	0	0.0208333	0	0	0	0	0	0	0	0	0.0344828	0.0576923	0.04	0	0	0	0	0		liver	0.0212766	0	0	0.0444444	0.0547945	0.0114943	0	0.0232558	0.0357143	0.015625	0	0	0.0163934	0	0	0	0	0
CM003709.1_111508582		blood	0	0.0208333	0	0.0384615	0	0	0.0384615	0	0	0	0.0344828	0.0384615	0.12	0	0.05	0.0526316	0	0		liver	0.0425532	0.0285714	0.0606061	0	0.0547945	0.0340909	0.0405405	0.0465116	0.0178571	0.046875	0.0208333	0	0.0327869	0.047619	0	0	0.0163934	0.0243902
CM003709.1_111508589		blood	0	0	0	0	0.0285714	0	0	0	0.037037	0	0.0344828	0.0769231	0.04	0	0	0	0.025641	0		liver	0.0212766	0.0571429	0	0	0.0136986	0.0113636	0.0945946	0.0232558	0	0.03125	0	0.0294118	0.0655738	0.047619	0	0.04	0	0.0243902
CM003709.1_111508591		blood	0	0.0416667	0	0	0.0857143	0	0	0	0	0	0	0	0.08	0	0	0	0.025641	0		liver	0.0638298	0	0.030303	0	0.0136986	0.0113636	0	0.0232558	0.0714286	0.015625	0.0208333	0.0588235	0.0163934	0.047619	0	0.04	0.0327869	0.0487805
CM003709.1_111508595		blood	0	0.0208333	0.027027	0.0384615	0.0285714	0	0	0	0	0	0.103448	0.0576923	0.08	0	0	0	0.025641	0		liver	0.0425532	0	0.0606061	0.0222222	0.0136986	0.0113636	0.0136986	0.0232558	0.0357143	0	0.0625	0.0588235	0.0163934	0.047619	0	0.04	0	0.0243902
CM003709.1_111508597		blood	0	0.0625	0	0	0.0285714	0	0	0.03125	0.037037	0	0	0.0192308	0.08	0	0	0	0	0		liver	0	0	0	0	0.0277778	0.0454545	0.0135135	0.0697674	0.0178571	0	0.0208333	0	0	0	0	0	0	0
CM003709.1_111508610		blood	0.05	0	0.0540541	0	0.0285714	0.0740741	0.0384615	0	0.0925926	0	0.0344828	0	0.04	0	0	0	0	0		liver	0.0425532	0	0.030303	0.0222222	0.0273973	0	0	0.0232558	0.0178571	0	0.0833333	0.117647	0	0	0	0	0.0491803	0.0487805
CM003709.1_111508617		blood	0.05	0.0416667	0	0	0	0.037037	0	0	0.0555556	0	0	0.0192308	0	0	0	0	0	0.05		liver	0.0212766	0	0.030303	0.0222222	0.0410959	0.0114943	0.027027	0.0232558	0.0714286	0	0.104167	0.0294118	0	0.047619	0.0322581	0	0	0.0487805
CM003709.1_111508619		blood	0	0.0416667	0	0	0.0285714	0	0	0.03125	0	0	0.0344828	0.0192308	0.04	0	0	0	0.025641	0.05		liver	0.0425532	0	0.0625	0	0	0.0344828	0.0135135	0.0232558	0.0178571	0	0.0208333	0	0	0	0	0	0	0
CM003709.1_111508625		blood	0	0.0416667	0.027027	0.0384615	0	0	0.0384615	0.03125	0.0740741	0	0.0344828	0.0384615	0	0.0416667	0.05	0	0	0		liver	0	0	0	0.0697674	0.0684932	0.0348837	0	0.0465116	0.0196078	0.03125	0.0208333	0.117647	0.0163934	0.047619	0	0.16	0.0847458	0.121951
CM003709.1_111509657		blood	0.0434783	0.0735294	0.0882353	0.0769231	0	0.266667	0.0540541	0.1	0.2	0.047619	0.25	0.0769231	0.0967742	0	0.0588235	0.0769231	0.153846	0.0454545		liver	0.0487805	0.0408163	0.0967742	0	0.0384615	0.037037	0.204082	0.0882353	0.113636	0.0352941	0.0454545	0.0555556	0.0392157	0.0555556	0.0547945	0.130435	0.131579	0.16
CM003709.1_111509669		blood	0.0434783	0.0571429	0.0833333	0.0769231	0.0434783	0	0.027027	0.0731707	0.04	0.0465116	0	0.0384615	0.0322581	0	0.0588235	0	0.0769231	0		liver	0	0.08	0	0	0.037037	0	0.04	0.0289855	0.0227273	0.0235294	0.0222222	0.0833333	0.0588235	0	0.0410959	0	0.0263158	0.0384615
CM003709.1_111509672		blood	0	0.0428571	0.0277778	0.0769231	0.0434783	0	0.0540541	0.0487805	0.04	0.0697674	0	0.0384615	0	0.0625	0	0.153846	0.0769231	0		liver	0	0	0	0	0.037037	0	0.02	0.0144928	0	0.0235294	0	0.0555556	0.0196078	0.0555556	0.0547945	0.0434783	0.0789474	0.0384615
CM003709.1_111509676		blood	0.0869565	0.0285714	0.0555556	0.0769231	0.0869565	0	0.027027	0	0.04	0	0	0.153846	0.0645161	0	0	0.0769231	0	0		liver	0	0	0.0645161	0.0666667	0	0.0555556	0	0.0144928	0.0681818	0	0	0.0555556	0.0392157	0.0555556	0.0136986	0.0869565	0.0263158	0.0384615
CM003709.1_111509681		blood	0.0869565	0.1	0.166667	0.230769	0.130435	0.2	0.135135	0.121951	0.08	0.255814	0.0625	0.269231	0.0967742	0.166667	0.117647	0	0.230769	0.0869565		liver	0.0487805	0.06	0.0967742	0.0666667	0.111111	0.0555556	0.08	0.0724638	0.159091	0.0352941	0.0888889	0.111111	0.0784314	0.111111	0.136986	0.0434783	0.0263158	0.153846
CM003709.1_111509707		blood	0	0.0428571	0	0	0.0434783	0	0.027027	0.0243902	0.02	0.0232558	0	0.0384615	0	0.0416667	0.0588235	0	0.0769231	0		liver	0.0243902	0.02	0.0322581	0	0	0	0	0	0.0227273	0.0238095	0.0222222	0	0.0392157	0	0.0273973	0.0434783	0	0
CM003709.1_111509714		blood	0.208333	0.142857	0.194444	0.230769	0.217391	0.2	0.108108	0.097561	0.2	0.0930233	0.375	0.153846	0.193548	0.166667	0.176471	0.230769	0.384615	0.0869565		liver	0.121951	0.1	0.225806	0.166667	0.222222	0.0740741	0.22	0.0144928	0.181818	0.0595238	0.155556	0.0555556	0.0196078	0.166667	0.0684932	0.0869565	0.0526316	0.115385
CM003709.1_111509721		blood	0.0833333	0.0857143	0	0.0769231	0	0	0.0540541	0.0731707	0.02	0.0232558	0.125	0.0769231	0.0322581	0.0434783	0	0	0.0769231	0		liver	0.0243902	0.02	0	0.0333333	0.037037	0	0.02	0.0144928	0	0.0119048	0	0.0833333	0	0.0555556	0	0	0.0263158	0
CM003709.1_111509730		blood	0.0416667	0.0142857	0	0	0	0	0	0	0.04	0	0	0	0	0	0	0	0	0		liver	0	0.02	0.0322581	0	0	0	0	0	0	0	0	0	0	0.0555556	0.0136986	0	0.0263158	0
CM003709.1_111509855		blood	0	0.235294	0.2	0.176471	0.217391	0.166667	0.321429	0.111111	0.175	0.325	0.6	0.131579	0.333333	0.105263	0.105263	0.333333	0.266667	0.416667		liver	0.0333333	0.222222	0.130435	0.08	0.194444	0.26	0.2	0.175	0	0.0909091	0.12766	0.0789474	0.225806	0.192308	0.156863	0.266667	0.102564	0.315789
CM003709.1_111509864		blood	0.0555556	0.057971	0	0	0	0	0.0357143	0	0	0.0666667	0	0.0625	0.0909091	0	0.037037	0.0952381	0.05	0		liver	0	0	0	0.0465116	0.0208333	0.0727273	0	0	0.0909091	0.00869565	0.0227273	0.0769231	0	0.03125	0.0806452	0	0	0.0833333
CM003709.1_111509865		blood	0.133333	0.102941	0.133333	0	0.0869565	0	0.0357143	0.0277778	0.025	0.075	0	0.0526316	0.0333333	0.0789474	0.105263	0	0	0		liver	0	0	0	0	0.0277778	0.06	0.0222222	0.025	0	0.0113636	0.0425532	0.0526316	0.129032	0.0384615	0.0196078	0	0.0512821	0
CM003709.1_111509866		blood	0.0555556	0.057971	0.0454545	0	0	0.0769231	0.0714286	0.0232558	0.0731707	0.0888889	0.0555556	0.0625	0.0606061	0.0277778	0.111111	0.142857	0	0		liver	0.0545455	0.0350877	0.0882353	0.139535	0.0208333	0.0545455	0.118644	0.0163934	0.121212	0.0173913	0.0454545	0.0512821	0	0.03125	0.114754	0	0	0.0416667
CM003709.1_111509894		blood	0	0.0441176	0.0666667	0.0588235	0.0434783	0	0.0357143	0.0277778	0	0.05	0	0.0526316	0	0	0	0	0.0666667	0.0833333		liver	0.0333333	0.0217391	0	0.04	0	0.08	0.0444444	0.025	0	0.0454545	0.0638298	0.0263158	0.0322581	0	0.156863	0	0.025641	0
CM003709.1_111509895		blood	0	0	0	0.0434783	0.037037	0.0769231	0.0357143	0	0	0.0444444	0	0.0294118	0.030303	0.0277778	0	0	0.15	0.133333		liver	0.0363636	0.0175439	0	0.0697674	0.104167	0.0357143	0.0169492	0	0	0.00869565	0.0681818	0.025641	0.0243902	0.0625	0.0327869	0.142857	0	0
CM003709.1_111509896		blood	0	0	0	0	0	0	0.0714286	0	0	0.125	0.1	0	0.0666667	0.0263158	0.105263	0	0.0666667	0		liver	0.0333333	0	0.130435	0.04	0	0.04	0.0444444	0.025	0.1	0.0454545	0.0212766	0.0263158	0.0645161	0.0384615	0.0588235	0	0.102564	0
CM003709.1_111509897		blood	0	0.057971	0.0227273	0.0434783	0.037037	0.0769231	0.0357143	0	0.0243902	0	0	0	0.0606061	0.0277778	0	0	0.05	0.0666667		liver	0.0181818	0.0526316	0.0294118	0.0232558	0.125	0.0727273	0.0508475	0.0163934	0.030303	0.0521739	0.0454545	0.0769231	0.0487805	0.03125	0.0322581	0	0.0810811	0
CM003709.1_111509906		blood	0.0666667	0.117647	0.0666667	0.0588235	0.0869565	0.111111	0.142857	0	0.1	0.15	0	0.0540541	0.2	0.184211	0.210526	0.0833333	0.2	0		liver	0.133333	0.108696	0.173913	0.32	0.277778	0.24	0.222222	0.025	0.233333	0.147727	0.148936	0.131579	0.0967742	0.12	0.215686	0.0625	0.230769	0.105263
CM003709.1_111509907		blood	0	0.0869565	0.136364	0.217391	0.111111	0.153846	0.178571	0.0930233	0.146341	0.0888889	0.111111	0	0.0606061	0.0833333	0	0	0.1	0.333333		liver	0.163636	0.175439	0.294118	0.309524	0.1875	0.181818	0.271186	0.213115	0.272727	0.113043	0.0930233	0.128205	0.0731707	0.21875	0.193548	0.142857	0.162162	0.26087
CM003709.1_111509920		blood	0	0	0	0	0.0434783	0	0.0714286	0	0.05	0.05	0.1	0.027027	0.0333333	0	0	0	0	0		liver	0.0666667	0	0	0.12	0.0277778	0.04	0.0888889	0	0.0333333	0.0340909	0.0425532	0.0526316	0.0645161	0.04	0	0	0.0512821	0
CM003709.1_111509921		blood	0.0555556	0.0289855	0	0.0434783	0.037037	0.0769231	0	0	0.0243902	0.0222222	0	0.030303	0.03125	0	0	0	0.05	0.0666667		liver	0.0909091	0.0350877	0.0588235	0.047619	0.0833333	0.0181818	0.0338983	0	0	0.00877193	0.0465116	0	0	0	0.0322581	0	0.0540541	0
CM003709.1_111509922		blood	0.25	0.132353	0.333333	0.235294	0.0869565	0	0.107143	0.0833333	0.0769231	0.075	0.2	0.135135	0.166667	0.0263158	0.0526316	0.0833333	0.214286	0.0833333		liver	0.142857	0.108696	0.0434783	0.16	0.194444	0.183673	0.0444444	0.102564	0.137931	0.0909091	0.12766	0.0789474	0.0967742	0.16	0.0612245	0.1875	0.0512821	0.105263
CM003709.1_111509923		blood	0.111111	0.0434783	0.0681818	0.26087	0.037037	0.0384615	0.0357143	0.0232558	0	0.0666667	0.0555556	0.0909091	0.125	0.0555556	0.0740741	0.047619	0.1	0.133333		liver	0.163636	0.122807	0.0294118	0.285714	0.125	0.127273	0.118644	0.0819672	0.0606061	0.0701754	0.0930233	0.025641	0.097561	0.125	0.0806452	0.0952381	0.0540541	0.130435
CM003709.1_111509937		blood	0.0588235	0.202899	0.162791	0.217391	0.148148	0.0769231	0.107143	0.162791	0.0487805	0.0888889	0.111111	0.151515	0.3125	0.0285714	0.111111	0.190476	0.25	0.133333		liver	0.145455	0.140351	0.235294	0.175	0.125	0.109091	0.135593	0.0819672	0.0606061	0.184211	0.0697674	0.230769	0.146341	0.09375	0.225806	0.428571	0.135135	0.130435
CM003709.1_111794019		blood	0.411765	0.176471	0.166667	0.142857	0.2	0.269231	0.125	0.0689655	0.321429	0.097561	0.0714286	0.181818	0.108696	0.24	0.0769231	0.181818	0.263158	0		liver	0.178571	0.1875	0.0909091	0.09375	0.0769231	0.0961538	0.0555556	0.0967742	0.0588235	0.0609756	0.108696	0	0.121951	0	0.0377358	0	0	0.214286
CM003709.1_111794026		blood	0.352941	0.269231	0.235294	0.380952	0.3	0.32	0.166667	0.310345	0.214286	0.292683	0.428571	0.181818	0.304348	0.32	0.307692	0.0909091	0.210526	0.5		liver	0.25	0.25	0.227273	0.15625	0.192308	0.115385	0.194444	0.0645161	0.0294118	0.123457	0.23913	0.178571	0.146341	0.296296	0.113208	0.0714286	0.115385	0.142857
CM003709.1_111794274		blood	0	0	0	0	0	0	0	0	0	0	0.0666667	0	0	0	0	0	0	0		liver	0	0	0	0	0.0277778	0	0	0	0	0	0	0	0.0192308	0	0	0	0	0
CM003709.1_111794294		blood	0	0.0512821	0.0384615	0	0.105263	0.0434783	0	0	0	0	0	0.0333333	0	0	0	0	0	0		liver	0	0	0	0	0.0277778	0	0.0178571	0.0178571	0	0.0121951	0	0	0.0192308	0.0333333	0	0	0.0344828	0
CM003709.1_111794299		blood	0	0	0	0	0	0	0	0	0	0	0	0	0.03125	0	0	0	0	0		liver	0	0	0	0	0	0	0	0	0	0	0.0232558	0	0.0192308	0	0	0	0	0
CM003709.1_111794302		blood	0	0	0	0	0	0.05	0	0.0689655	0	0	0	0	0	0	0	0	0	0		liver	0	0.0243902	0	0.047619	0	0.0196078	0	0.0178571	0	0	0	0	0	0	0	0	0.0689655	0
CM003709.1_111794306		blood	0	0	0	0	0	0	0	0	0	0	0	0	0.03125	0	0	0	0	0		liver	0	0.0243902	0	0	0	0	0.0178571	0.0178571	0	0	0	0	0.0192308	0	0	0	0	0
CM003709.1_111794331		blood	0	0	0.037037	0	0	0	0	0	0	0	0	0	0	0	0	0	0	0		liver	0	0	0	0	0	0.0196078	0	0	0	0	0	0	0	0	0	0	0	0.0714286
CM003709.1_111794340		blood	0	0.0238095	0	0	0	0	0	0	0	0	0	0	0	0	0	0	0	0		liver	0	0	0	0	0	0	0	0.0178571	0	0	0	0	0	0	0	0	0	0
CM003709.1_111794342		blood	0	0	0	0	0.1	0	0	0	0	0	0	0	0	0	0	0	0	0		liver	0.037037	0.0243902	0	0	0	0	0.0181818	0.0714286	0	0.0123457	0	0	0	0	0	0	0	0
CM003709.1_111794350		blood	0	0.0238095	0	0	0	0	0	0	0	0	0	0	0	0.0425532	0	0	0	0		liver	0	0	0	0	0.0571429	0.0196078	0.0181818	0	0	0	0	0	0	0	0	0	0	0
CM003709.1_111794353		blood	0	0	0	0	0	0	0	0.0344828	0	0	0	0	0	0	0	0	0	0		liver	0	0	0	0.047619	0	0.02	0	0	0	0	0	0.0243902	0.0192308	0	0	0.0454545	0	0
CM003709.1_111794363		blood	0	0	0	0	0	0	0	0	0	0.0294118	0	0.0333333	0.03125	0	0	0	0	0		liver	0	0	0	0	0	0.0392157	0	0	0	0.0125	0	0	0	0	0	0	0.0344828	0
CM003709.1_111794368		blood	0	0.097561	0.0384615	0	0.05	0.142857	0.0384615	0	0.0697674	0.0294118	0	0.103448	0.1	0.0425532	0.0416667	0.153846	0	0.04		liver	0	0	0	0.047619	0	0.04	0	0.0175439	0	0.0375	0	0.125	0.0384615	0.0666667	0.037037	0.0454545	0.0344828	0
CM003709.1_111794515		blood	0	0	0	0	0	0	0	0	0	0	0	0	0.0526316	0	0	0	0	0		liver	0	0	0	0	0.0243902	0	0	0	0.027027	0	0	0	0	0	0	0	0	0.0416667
CM003709.1_111794540		blood	0	0	0	0	0	0	0	0	0	0	0	0.0263158	0	0	0	0	0	0		liver	0	0	0	0	0	0	0	0	0	0.0136986	0.025	0	0	0	0	0	0	0
CM003709.1_111794574		blood	0.12	0	0.0714286	0.0714286	0.108108	0.16	0.0833333	0	0.0967742	0.025	0	0	0.0540541	0.0851064	0.047619	0.0833333	0	0.0714286		liver	0.0909091	0.0408163	0.05	0.075	0.047619	0.0882353	0.0454545	0.0344828	0.0277778	0.0410959	0.121951	0.0952381	0.116279	0	0.1	0.0769231	0.0434783	0.12
CM003709.1_111841769		blood	0	0	0	0	0.0277778	0.0344828	0	0	0.0227273	0	0	0	0	0	0	0	0.0238095	0		liver	0	0.0196078	0	0	0	0	0.0208333	0	0	0.0126582	0	0.0416667	0	0.0833333	0	0	0	0
CM003709.1_111841776		blood	0	0	0	0	0	0	0	0	0	0	0	0	0.0545455	0	0	0	0.0238095	0		liver	0	0	0.0181818	0.02	0.0185185	0.00787402	0	0	0	0	0.015625	0	0	0	0	0.0357143	0	0
CM003709.1_111841781		blood	0	0	0	0	0.0571429	0	0	0	0.0227273	0	0	0	0.0181818	0	0	0	0	0		liver	0	0	0	0	0	0	0	0	0	0	0	0	0.02	0	0.0175439	0	0	0
CM003709.1_111841824		blood	0	0	0	0	0	0	0	0	0	0	0	0	0	0	0	0	0.0243902	0		liver	0.0238095	0	0.0363636	0	0.037037	0	0	0.012987	0	0.0125	0.0151515	0	0	0	0.0357143	0	0	0
CM003709.1_111841835		blood	0	0	0	0	0	0.0344828	0	0	0	0	0	0.0149254	0	0	0	0	0	0		liver	0	0	0	0	0	0	0	0.038961	0	0.025	0	0	0	0	0	0	0	0
CM003709.1_111841845		blood	0	0	0	0	0	0.0344828	0	0	0	0	0	0	0	0	0	0	0.0243902	0		liver	0.0232558	0	0	0.02	0	0	0.0104167	0	0	0	0	0	0	0	0	0.0344828	0	0
CM003709.1_111841860		blood	0	0	0	0	0	0	0	0.0298507	0	0	0	0	0	0	0	0	0	0		liver	0	0	0	0	0	0.00806452	0	0	0	0	0.0153846	0	0	0	0	0	0	0
CM003709.1_111841868		blood	0	0	0.0810811	0	0	0	0.0882353	0.0606061	0.0454545	0.0277778	0	0	0.0566038	0	0	0.047619	0.170732	0.230769		liver	0.0232558	0	0	0.0204082	0.0943396	0.0322581	0.0631579	0.0533333	0.0192308	0.025	0.0153846	0.0408163	0.0204082	0.0882353	0	0.178571	0.0576923	0.0666667
CM003709.1_111841933		blood	0	0.00826446	0	0.025641	0	0	0	0	0	0	0	0	0.0169492	0	0	0	0	0		liver	0	0	0	0	0.0222222	0	0	0	0.02	0	0	0	0	0	0	0	0	0
CM003709.1_111841979		blood	0.0204082	0.00826446	0	0.025641	0	0	0.0222222	0.0178571	0	0	0	0	0	0	0	0	0	0		liver	0	0.0166667	0	0	0.0227273	0.0138889	0	0	0	0	0.0375	0.0169492	0	0	0	0	0	0
CM003709.1_111841984		blood	0.104167	0.12605	0.0363636	0.153846	0.0238095	0.0526316	0.116279	0.0363636	0.111111	0.0727273	0.0444444	0.0333333	0.0508475	0.0833333	0.111111	0.04	0.0555556	0.107143		liver	0.097561	0.05	0.115385	0.0833333	0.111111	0.125	0.0694444	0.114943	0.04	0.118644	0.0506329	0.0338983	0.181818	0.155556	0.122807	0.2	0.225	0.133333
CM003709.1_111842570		blood	0	0	0	0	0.047619	0	0	0.0697674	0	0	0.130435	0.0232558	0	0	0	0.05	0.0416667	0		liver	0	0.0377358	0	0	0	0.0222222	0	0	0.0681818	0	0.03125	0	0	0	0.0208333	0.111111	0	0
CM003709.1_111842573		blood	0	0.0166667	0	0	0	0	0	0.0227273	0.0384615	0	0	0	0	0	0	0	0	0		liver	0	0	0	0	0	0	0.0153846	0	0	0	0.0307692	0.0212766	0.027027	0	0	0	0	0
CM003709.1_111842577		blood	0	0.0166667	0	0	0	0	0	0	0	0	0	0	0	0	0	0	0	0		liver	0	0	0	0	0	0	0	0	0	0.0123457	0	0	0	0	0	0.0555556	0	0
CM003709.1_111842591		blood	0	0.0166667	0	0	0	0	0	0.0227273	0	0	0	0	0	0	0	0	0	0		liver	0	0	0	0	0	0.010989	0	0	0	0	0	0	0	0	0	0	0	0
CM003709.1_111842597		blood	0	0	0.0833333	0	0	0	0	0	0	0	0	0	0	0	0	0	0	0		liver	0	0	0	0.0178571	0	0.010989	0	0	0	0.0240964	0	0	0.0131579	0	0	0	0	0
CM003709.1_111842601		blood	0	0.0166667	0	0	0	0	0	0	0	0	0	0	0	0.0192308	0	0	0	0		liver	0	0	0	0.0178571	0	0	0	0.0151515	0.0217391	0	0	0	0	0	0	0	0	0
CM003709.1_111842625		blood	0	0	0	0	0	0	0	0	0	0	0.04	0	0	0	0	0	0	0		liver	0	0	0	0	0	0	0	0	0	0	0	0	0	0	0	0	0.0181818	0
CM003709.1_111842642		blood	0	0.0166667	0	0	0	0	0	0	0	0	0	0	0	0.0188679	0	0	0	0.0434783		liver	0.0444444	0	0	0.0178571	0	0	0	0.0151515	0	0	0	0	0	0	0	0	0	0
CM003709.1_111842644		blood	0	0	0.0526316	0.08	0	0.0625	0	0	0	0	0	0	0	0	0	0	0	0.0434783		liver	0	0	0	0	0.0681818	0	0	0	0.0212766	0	0	0	0	0	0	0	0	0
CM003709.1_111842659		blood	0	0	0	0	0	0	0	0	0	0	0	0	0	0	0	0	0.04	0		liver	0	0.0175439	0	0.0178571	0	0	0.0151515	0.030303	0	0.0243902	0	0	0	0	0	0	0	0
CM003709.1_111842670		blood	0	0.0344828	0.135135	0.04	0.047619	0	0.027027	0.142857	0.111111	0.105263	0.08	0.0930233	0.05	0.0196078	0.117647	0.105263	0	0		liver	0.0888889	0.0350877	0.0263158	0.0357143	0.0697674	0.111111	0	0.030303	0	0.0731707	0.111111	0.0638298	0.0526316	0.0645161	0.04	0.0526316	0.111111	0
CM003709.1_111857355		blood	0.0526316	0	0	0	0.0666667	0	0	0	0	0.0322581	0	0	0.0384615	0	0	0	0	0		liver	0.0384615	0	0	0	0.0540541	0.0144928	0.116279	0	0.0645161	0.0677966	0.0555556	0.0357143	0	0.037037	0	0.111111	0	0
CM003709.1_112028758		blood	0.102564	0.0819672	0.107143	0.186047	0.05	0.0769231	0	0.190476	0.0857143	0.106061	0.178571	0.188406	0.145833	0.114754	0.025641	0.210526	0.030303	0.16		liver	0.169492	0.103896	0.104167	0.101695	0.0517241	0.109589	0.0526316	0.156627	0.0408163	0.05	0.0804598	0.107143	0.0612245	0.0571429	0.0153846	0.0714286	0.131579	0.0909091
CM003709.1_112028785		blood	0.390244	0.186992	0.303571	0.372093	0.292683	0.25641	0.147059	0.261538	0.185714	0.104478	0.285714	0.228571	0.0625	0.229508	0.307692	0.157895	0.121212	0.32		liver	0.101695	0.0779221	0.0833333	0.20339	0.0677966	0.146667	0.157895	0.13253	0.0816327	0.0496454	0.0804598	0.0847458	0.0980392	0.138889	0.230769	0.0357143	0.128205	0.409091
CM003709.1_112028798		blood	0.365854	0.292683	0.214286	0.232558	0.195122	0.153846	0.205882	0.261538	0.2	0.134328	0.344828	0.214286	0.229167	0.213115	0.282051	0.105263	0.212121	0.4		liver	0.101695	0.0779221	0.0833333	0.101695	0.0169492	0.173333	0.0921053	0.180723	0.0816327	0.0567376	0.0689655	0.0847458	0.156863	0.0810811	0.169231	0.142857	0.205128	0.272727
CM003709.1_112028811		blood	0.853659	0.796748	0.714286	0.790698	0.756098	0.794872	0.794118	0.8	0.728571	0.818182	0.793103	0.771429	0.75	0.737705	0.736842	0.578947	0.727273	0.76		liver	0.525424	0.558442	0.354167	0.440678	0.271186	0.506667	0.453333	0.578313	0.530612	0.428571	0.402299	0.457627	0.392157	0.540541	0.523077	0.392857	0.512821	0.636364
CM003709.1_112028833		blood	0.7	0.609756	0.5	0.604651	0.609756	0.794872	0.617647	0.625	0.557143	0.641791	0.689655	0.628571	0.583333	0.540984	0.578947	0.578947	0.545455	0.68		liver	0.457627	0.407895	0.25	0.423729	0.338983	0.52	0.32	0.421687	0.408163	0.283688	0.402299	0.37931	0.392157	0.405405	0.338462	0.25	0.384615	0.590909
CM003709.1_112028844		blood	0.526316	0.308943	0.196429	0.348837	0.292683	0.487179	0.176471	0.375	0.285714	0.268657	0.37931	0.314286	0.25	0.213115	0.236842	0.105263	0.242424	0.5		liver	0.169492	0.105263	0.0208333	0.254237	0.101695	0.373333	0.12	0.192771	0.142857	0.12766	0.126437	0.172414	0.254902	0.108108	0.184615	0.0357143	0.179487	0.227273
CM003709.1_112080198		blood	0.111111	0.688	0.607143	0.82	0.644737	0.642857	0.468085	0.655738	0.676923	0.662651	0.637363	0.217391	0.475524	0.490741	0.611111	0.550562	0.755556	0.230769		liver	0.434783	0.644444	0.342857	0.764706	0.55	0.571429	0.62069	0.525	0.648649	0.454545	0.46875	0.506667	0.49	0.684932	0.589744	0.722892	0.586207	0.583333
CM003709.1_112080202		blood	0.578947	0.826772	0.717647	0.86	0.75	0.785714	0.723404	0.688525	0.830769	0.807229	0.758242	0.652174	0.645833	0.715596	0.727273	0.695652	0.847826	0.461538		liver	0.652174	0.833333	0.8	0.903846	0.75	0.724138	0.87931	0.9	0.918919	0.727273	0.796875	0.72	0.65	0.821918	0.769231	0.831325	0.862069	0.833333
CM003709.1_112080203		blood	0.625	0.771739	0.849206	0.816327	0.736842	0.852941	0.722222	0.78125	0.811881	0.794118	0.731092	0.797101	0.679803	0.808824	0.69697	0.777778	0.83871	0.666667		liver	0.678571	0.712766	0.724138	0.883117	0.679612	0.876923	0.774648	0.828125	0.724138	0.731092	0.652778	0.75	0.663866	0.788462	0.855172	0.762712	0.84	0.897959
CM003709.1_112080210		blood	0.55	0.724409	0.682353	0.784314	0.644737	0.642857	0.574468	0.693548	0.738462	0.650602	0.615385	0.565217	0.465278	0.627273	0.636364	0.548387	0.673913	0.5		liver	0.521739	0.744444	0.657143	0.788462	0.568966	0.517241	0.724138	0.7	0.783784	0.465909	0.546875	0.546667	0.54	0.712329	0.683761	0.614458	0.689655	0.64
CM003709.1_112080211		blood	0.625	0.711957	0.730159	0.836735	0.705263	0.857143	0.648148	0.765625	0.821782	0.754902	0.628099	0.73913	0.522167	0.791367	0.666667	0.717172	0.903226	0.666667		liver	0.642857	0.702128	0.482759	0.883117	0.572816	0.769231	0.619718	0.671875	0.672414	0.605042	0.576389	0.638889	0.457627	0.653846	0.732877	0.754237	0.692308	0.734694
CM003709.1_112080217		blood	0.8	0.84252	0.811765	0.843137	0.75	0.821429	0.680851	0.83871	0.892308	0.819277	0.835165	0.652174	0.722222	0.845455	0.763636	0.741935	0.826087	0.730769		liver	0.478261	0.820225	0.714286	0.865385	0.568966	0.862069	0.827586	0.9	0.810811	0.647727	0.65625	0.626667	0.68	0.777778	0.675214	0.771084	0.62069	0.8
CM003709.1_112080218		blood	0.6875	0.766304	0.811024	0.857143	0.726316	0.857143	0.555556	0.90625	0.920792	0.77451	0.768595	0.811594	0.660099	0.791367	0.606061	0.828283	0.903226	0.833333		liver	0.714286	0.797872	0.586207	0.831169	0.728155	0.830769	0.661972	0.84375	0.844828	0.680672	0.671329	0.763889	0.663866	0.807692	0.760274	0.813559	0.769231	0.918367
CM003709.1_112080221		blood	0.65	0.677165	0.647059	0.803922	0.592105	0.785714	0.638298	0.822581	0.830769	0.722892	0.67033	0.608696	0.569444	0.7	0.618182	0.688172	0.73913	0.538462		liver	0.608696	0.822222	0.628571	0.884615	0.551724	0.655172	0.741379	0.725	0.864865	0.568182	0.59375	0.626667	0.66	0.819444	0.649573	0.73494	0.655172	0.72
CM003709.1_112080222		blood	0.6875	0.771739	0.779528	0.928571	0.673684	0.628571	0.685185	0.8125	0.871287	0.764706	0.818182	0.73913	0.660099	0.820144	0.606061	0.757576	0.887097	0.611111		liver	0.571429	0.702128	0.448276	0.857143	0.728155	0.707692	0.605634	0.8125	0.810345	0.714286	0.680556	0.625	0.571429	0.817308	0.753425	0.813559	0.807692	0.673469
CM003709.1_112080224		blood	0.7	0.732283	0.752941	0.843137	0.723684	0.892857	0.659574	0.741935	0.830769	0.783133	0.802198	0.76087	0.597222	0.745455	0.709091	0.666667	0.717391	0.653846		liver	0.695652	0.8	0.6	0.826923	0.517241	0.655172	0.793103	0.825	0.783784	0.556818	0.671875	0.68	0.58	0.847222	0.649573	0.698795	0.689655	0.68
CM003709.1_112080225		blood	0.647059	0.793478	0.748031	0.887755	0.747368	0.8	0.62963	0.765625	0.881188	0.833333	0.760331	0.666667	0.581281	0.805755	0.560606	0.79798	0.903226	0.777778		liver	0.678571	0.670213	0.482759	0.831169	0.68932	0.676923	0.71831	0.796875	0.758621	0.697479	0.590278	0.652778	0.576271	0.846154	0.773973	0.805085	0.730769	0.77551
CM003709.1_112080230		blood	0.380952	0.653543	0.423529	0.666667	0.460526	0.535714	0.468085	0.564516	0.646154	0.566265	0.538462	0.586957	0.340278	0.490909	0.490909	0.483871	0.673913	0.461538		liver	0.26087	0.544444	0.4	0.509434	0.396552	0.413793	0.5	0.45	0.648649	0.397727	0.40625	0.4	0.353535	0.652778	0.418803	0.542169	0.448276	0.48
CM003709.1_112080231		blood	0.411765	0.586957	0.566929	0.72449	0.614583	0.6	0.444444	0.609375	0.653465	0.5	0.590164	0.463768	0.339901	0.633094	0.454545	0.59596	0.725806	0.416667		liver	0.428571	0.510638	0.37931	0.675325	0.495146	0.646154	0.4	0.625	0.534483	0.352941	0.447552	0.527778	0.302521	0.586538	0.496552	0.559322	0.5	0.530612
CM003709.1_112080240		blood	0.47619	0.700787	0.564706	0.764706	0.539474	0.75	0.723404	0.66129	0.8	0.686747	0.725275	0.695652	0.517241	0.7	0.781818	0.666667	0.695652	0.538462		liver	0.478261	0.733333	0.542857	0.792453	0.465517	0.464286	0.542373	0.675	0.810811	0.511364	0.570312	0.56	0.575758	0.805556	0.649573	0.626506	0.724138	0.6
CM003709.1_112080241		blood	0.411765	0.711957	0.653543	0.897959	0.65625	0.771429	0.611111	0.8125	0.841584	0.77451	0.704918	0.666667	0.546798	0.76259	0.590909	0.717172	0.774194	0.621622		liver	0.571429	0.574468	0.517241	0.818182	0.640777	0.723077	0.605634	0.796875	0.689655	0.588235	0.587413	0.611111	0.445378	0.721154	0.684932	0.70339	0.538462	0.612245
CM003709.1_112080250		blood	0.619048	0.708661	0.6	0.843137	0.552632	0.75	0.617021	0.758065	0.707692	0.650602	0.644444	0.565217	0.551724	0.669725	0.618182	0.655914	0.673913	0.576923		liver	0.478261	0.786517	0.617647	0.811321	0.465517	0.777778	0.728814	0.6	0.891892	0.625	0.664062	0.6	0.525253	0.802817	0.683761	0.674699	0.689655	0.56
CM003709.1_112080251		blood	0.705882	0.711957	0.614173	0.77551	0.645833	0.685714	0.518519	0.6875	0.821782	0.705882	0.647541	0.617647	0.571429	0.733813	0.575758	0.565657	0.725806	0.486486		liver	0.5	0.574468	0.517241	0.883117	0.660194	0.8125	0.676056	0.765625	0.741379	0.596639	0.611111	0.547945	0.495798	0.788462	0.732877	0.737288	0.615385	0.755102
CM003709.1_112080257		blood	0.666667	0.722222	0.647059	0.901961	0.644737	0.892857	0.744681	0.677419	0.738462	0.710843	0.722222	0.73913	0.606897	0.715596	0.672727	0.752688	0.826087	0.730769		liver	0.434783	0.772727	0.571429	0.943396	0.724138	0.777778	0.728814	0.85	0.756757	0.613636	0.726562	0.621622	0.626263	0.828571	0.695652	0.771084	0.862069	0.68
CM003709.1_112080258		blood	0.705882	0.798913	0.811024	0.938776	0.697917	0.857143	0.648148	0.746032	0.821782	0.764706	0.811475	0.602941	0.655172	0.834532	0.727273	0.69697	0.774194	0.675676		liver	0.678571	0.776596	0.586207	0.857143	0.708738	0.738462	0.84507	0.78125	0.844828	0.754237	0.715278	0.708333	0.621849	0.798077	0.849315	0.779661	0.653846	0.816327
CM003709.1_112080263		blood	0.294118	0.601093	0.584	0.762887	0.541667	0.571429	0.442308	0.580645	0.53	0.509804	0.557377	0.41791	0.471795	0.586957	0.46875	0.453608	0.65	0.542857		liver	0.615385	0.446809	0.464286	0.727273	0.5	0.569231	0.492958	0.47619	0.517857	0.444444	0.486111	0.416667	0.389831	0.538462	0.542254	0.534483	0.576923	0.591837
CM003709.1_112388121		blood	0.466667	0.674419	0.296296	0.517241	0.5	0.413043	0.387097	0.460526	0.339286	0.428571	0.358974	0.439024	0.5	0.428571	0.552632	0.464286	0.457627	0.272727		liver	0.462963	0.313725	0.54	0.340426	0.302632	0.315217	0.414634	0.366667	0.491525	0.364583	0.377049	0.26	0.28125	0.428571	0.333333	0.310345	0.45098	0.363636
CM003709.1_112388164		blood	0	0	0	0	0	0	0	0	0	0.261538	0.275	0.309524	0	0	0	0	0	0		liver	0	0	0	0	0	0	0	0	0	0.340206	0.258065	0.352941	0	0	0	0	0	0
CM003709.1_112388174		blood	0	0	0.553571	0	0.266667	0	0	0.64557	0.157895	0.353846	0.275	0.333333	0	0	0.275	0	0.745763	0.590909		liver	0	0	0.653846	0	0.333333	0	0	0.539683	0.186441	0.28866	0.209677	0.27451	0	0	0.0416667	0.0333333	0.490196	0.4
CM003709.1_112388211		blood	0.421053	0.813953	0.403509	0.548387	0.586207	0.553191	0.53125	0.487179	0.385965	0.454545	0.5	0.511628	0.380952	0.454545	0.5	0.392857	0.37931	0.409091		liver	0.592593	0.519231	0.596154	0.520833	0.441558	0.413043	0.614458	0.460317	0.508475	0.526316	0.539683	0.431373	0.359375	0.72973	0.565217	0.6	0.54902	0.533333
CM003709.1_112388221		blood	0.473684	0.756098	0.482143	0.517241	0.758621	0.787234	0.714286	0.592105	0.509091	0.569231	0.527778	0.809524	0.634146	0.654545	0.512821	0.44	0.578947	0.5		liver	0.698113	0.62	0.411765	0.5	0.513158	0.369565	0.614458	0.555556	0.666667	0.626374	0.45	0.529412	0.459016	0.594595	0.590909	0.566667	0.369565	0.577778
CM003709.1_112388315		blood	0.325	0.40708	0.361702	0.436364	0.404762	0.4375	0.407407	0.494118	0.451613	0.4	0.45098	0.407407	0.461538	0.426667	0.529412	0.464286	0.6	0.461538		liver	0.516667	0.425926	0.604651	0.435484	0.44186	0.423077	0.538462	0.455556	0.454545	0.548387	0.526316	0.428571	0.587302	0.5	0.52381	0.5	0.392157	0.481481
CM003709.1_112388352		blood	0.0487805	0.116667	0.1	0.178571	0.133333	0.09375	0.0666667	0.091954	0.15873	0.0238095	0.0566038	0.107143	0.101266	0.0789474	0.176471	0	0.222222	0.0740741		liver	0.0819672	0.0181818	0.108696	0.0634921	0.0909091	0.0757576	0.076087	0.129032	0.0597015	0.0615385	0.0515464	0.0784314	0.0793651	0.0727273	0.105882	0.0980392	0.137255	0.0909091
CM003709.1_112388358		blood	0.146341	0.133333	0.1	0.2	0.136364	0.3125	0.0666667	0.149425	0.142857	0.0357143	0.0943396	0.160714	0.189873	0.131579	0.0588235	0.0333333	0.222222	0.153846		liver	0.147541	0.109091	0.0869565	0.126984	0.0681818	0.0984848	0.152174	0.108696	0.136364	0.0615385	0.0824742	0.0588235	0.0793651	0.178571	0.0722892	0.137255	0.117647	0.163636
CM003709.1_112388372		blood	0.463415	0.325	0.45098	0.309091	0.333333	0.34375	0.366667	0.402299	0.285714	0.238095	0.169811	0.410714	0.379747	0.342105	0.205882	0.166667	0.481481	0.275862		liver	0.229508	0.178571	0.326087	0.174603	0.274725	0.177778	0.221053	0.333333	0.220588	0.238462	0.204082	0.134615	0.209677	0.275862	0.209302	0.288462	0.333333	0.272727
CM003709.1_112388383		blood	0.0731707	0.15	0.254902	0.145455	0.133333	0.3125	0	0.137931	0.126984	0.107143	0.0566038	0.125	0.113924	0.157895	0.0294118	0.0333333	0.296296	0.172414		liver	0.0983607	0.142857	0.195652	0.0634921	0.10989	0.0592593	0.0631579	0.0752688	0.0588235	0.0615385	0.183673	0.0769231	0.0645161	0.0689655	0.0581395	0.0192308	0.156863	0.0545455
CM003709.1_112388403		blood	0.135135	0.159292	0.117647	0.0943396	0.0454545	0.103448	0.166667	0.127907	0.209677	0.240964	0.132075	0.178571	0.155844	0.179487	0.258065	0.233333	0.24	0.142857		liver	0.0847458	0.153846	0.177778	0.0491803	0.122222	0.0977444	0.0947368	0.139785	0.121212	0.169355	0.175258	0.0980392	0.116667	0.157895	0.168675	0.173077	0.22	0.145455
CM003709.1_112388898		blood	0	0	0	0.030303	0	0	0	0.0344828	0	0	0	0	0	0	0.0333333	0	0	0		liver	0	0	0	0	0.0153846	0.00869565	0.02	0	0	0.00869565	0	0	0.031746	0	0.0140845	0.0222222	0	0
CM003709.1_112388905		blood	0	0.00793651	0	0	0.0135135	0	0	0	0	0.0169492	0	0	0	0	0	0	0	0		liver	0	0	0.0188679	0	0.0153846	0	0.02	0	0.0181818	0.026087	0	0	0.047619	0	0.0140845	0.0666667	0.0434783	0
CM003709.1_112388912		blood	0	0	0	0	0	0	0	0	0	0	0	0.0151515	0	0	0	0	0	0		liver	0	0	0	0.0133333	0.0307692	0.00877193	0.030303	0	0.0181818	0.026087	0.0135135	0	0.0322581	0	0.028169	0.0222222	0	0
CM003709.1_112388920		blood	0.0909091	0.0483871	0.027027	0.030303	0.0540541	0.037037	0.137931	0.0344828	0.0833333	0.0689655	0.0652174	0.0757576	0.0491803	0.104478	0.0333333	0.0344828	0.115385	0.142857		liver	0.0566038	0.0434783	0.0566038	0.106667	0.0923077	0.0614035	0.122449	0.0909091	0.111111	0.104348	0.0675676	0.0655738	0.111111	0.0833333	0.0571429	0.0666667	0.0217391	0.0857143
CM003709.1_112391726		blood	0	0.208333	0.194444	0.227273	0.16	0.142857	0.25	0.15	0.22	0.254237	0.333333	0.176471	0.175	0.292683	0.346154	0.166667	0.388889	0.166667		liver	0.0416667	0.117647	0.142857	0.193548	0	0.0810811	0.214286	0.0508475	0.142857	0.0405405	0.153846	0	0.0714286	0.294118	0.21875	0.0833333	0.258065	0.0434783
CM003709.1_112391730		blood	0.037037	0.25	0.388889	0.227273	0.2	0.357143	0.416667	0.225	0.42	0.305085	0.333333	0.264706	0.3	0.341463	0.615385	0.208333	0.5	0.333333		liver	0.0416667	0.176471	0.178571	0.16129	0.0571429	0.108108	0.285714	0.118644	0.142857	0.0675676	0.192308	0.0487805	0.0952381	0.470588	0.28125	0.0833333	0.322581	0
[truncated: 301,084+ more rows]
