# Supplementary material for: Temporal changes in DNA methylation and RNA expression in a small song bird: within- and between-tissue comparisons
Source: BMC Genomics. 2021 Jan 7;22:36. doi: 10.1186/s12864-020-07329-9 (PMC7792223; doi:10.1186/s12864-020-07329-9)
Supplement: Supplementary file 9 — Additional file 9: Table S2. CpG sites that showed a differential change between time point 1 and 2 in either RBCs, liver or in both tissues. [file 12864_2020_7329_MOESM9_ESM.xlsx]

## Sheet: Table S2
Additional file 9: Table S2. CpG sites that showed a differential change between time point 1 and 2 in either RBCs, liver or in both tissues.
site	DMSrbc12	DMSliv12	DMSboth	DMSboth12	qvalue.r12	meth.diff.r12	qvalue.l12	meth.diff.l12	delta12rbc	delta12liv		DMSrbs12	0 = neither a qvalue < 0.01 and ≥15% change, 1 = either a qvalue <0.01 or ≥15% change, 2 = both a qvalue <0.01 and ≥15% change
CM003709.1_100871626	2	1	3	D	0.00118847	23.6932	0.0193253	20.3896	0.7017	0.57421		DMSliv12	0 = neither a qvalue < 0.01 and ≥15% change, 1 = either a qvalue <0.01 or ≥15% change, 2 = both a qvalue <0.01 and ≥15% change
CM003709.1_101311746	2	0	2	C	0.00542325	-16.4318	0.514009	-6.5498	-0.456903	-0.193777		DMSboth	sum of DMSrbc12 and DMSliv12 (2 = significant change in either liver or blood, 3 = significant change in either liver or blood, 4 = significant change in both liver and blood)
CM003709.1_101311835	2	1	3	D	0.000578709	15.5988	5.13932e-10	14.5993	0.470077	0.410355		DMSboth12	DMSboth transferred to characters for subsetting purposes in R (C and D = significant change in either blood or liver, E = significant change in both blood and liver)
CM003709.1_101406934	2	0	2	C	0.00174328	-15.2037	0.576542	-1.16641	-0.425779	-0.0367895		qvalue.r12	q values of sites in red blood cells belonging to meth.diff.r12
CM003709.1_102330839	2	2	4	E	6.57613e-08	-23.8386	4.98434e-09	-24.3072	-0.662905	-0.700107		qvalue.l12	q values of sites in liver belonging to meth.diff.l12
CM003709.1_104407832	2	0	2	C	6.26891e-05	-28.6722	0.403412	-3.86081	-0.812676	-0.118565		meth.diff.r12	methylation difference between time points 1 and 2 within a site in red blood cells
CM003709.1_1112714	2	0	2	C	0.000523862	-17.3358	0.589119	-4.84053	-0.484487	-0.146804		meth.diff.l12	methylation difference between time points 1 and 2 within a site in liver
CM003709.1_112472116	2	0	2	C	6.17387e-07	23.9724	0.0787395	10.5888	0.703764	0.299245		delta12rbc	corresponding z-scores to meth.diff.r12
CM003709.1_112472137	2	0	2	C	6.4886e-10	27.2574	0.511598	5.13568	0.791045	0.143232		delta12liv	corresponding z-scores to meth.diff.l12
CM003709.1_112472176	2	0	2	C	1.41694e-05	22.5796	0.770574	-0.0573236	0.655067	-0.00516258
CM003709.1_112472201	2	0	2	C	0.000280313	17.3052	0.375164	5.21676	0.506121	0.145504
CM003709.1_112472738	2	0	2	C	1.51223e-07	24.99	0.294041	4.41841	0.726817	0.122357
CM003709.1_112472752	2	0	2	C	0.000324553	17.6144	0.441473	3.12968	0.514095	0.0868706
CM003709.1_112809382	2	2	4	E	7.20377e-05	28.4622	0.00054188	25.5147	0.813306	0.726584
CM003709.1_112983925	2	2	4	E	0.00155284	16.6343	1.30198e-12	21.6675	0.493814	0.610791
CM003709.1_113043410	2	2	4	E	0.00439152	25.4315	0.0031729	21.6053	0.750512	0.60904
CM003709.1_113597227	2	1	3	D	0.000169922	-16.7619	0.000499615	-10.5231	-0.450776	-0.31051
CM003709.1_1832854	2	2	4	E	5.96875e-05	-21.5862	0.000500354	-21.2727	-0.61045	-0.613152
CM003709.1_198195	2	0	2	C	0.000472805	-21.4983	0.808041	-0.364084	-0.600453	-0.0184756
CM003709.1_29476322	2	1	3	D	7.83818e-06	17.5996	0.000172455	9.12381	0.500778	0.259082
CM003709.1_31698129	2	2	4	E	0.00322882	-21.5591	1.93815e-21	-27.6849	-0.60867	-0.796421
CM003709.1_3485964	2	2	4	E	0.00366867	-19.2991	0.00121859	-22.3126	-0.52012	-0.646297
CM003709.1_365592	2	0	2	C	0.00459477	15.7952	0.90831	5.79597	0.485053	0.159338
CM003709.1_382946	2	0	2	C	1.7433e-08	18.0478	0.0769715	14.3209	0.539336	0.405705
CM003709.1_39725032	2	0	2	C	1.0692e-05	-17.5965	0.030061	-14.7505	-0.478147	-0.42632
CM003709.1_49441928	2	1	3	D	3.03122e-05	-19.2361	0.000270479	-11.833	-0.523162	-0.346404
CM003709.1_51514580	2	2	4	E	0.00172806	17.76	2.09668e-19	24.5013	0.520728	0.695639
CM003709.1_5165857	2	0	2	C	4.41742e-12	16.912	0.0531237	8.5902	0.496627	0.243628
CM003709.1_68385216	2	0	2	C	6.74794e-10	-18.5822	0.0537161	-5.69154	-0.519482	-0.172026
CM003709.1_719821	2	2	4	E	8.38725e-08	23.8273	0.00378538	15.9481	0.703862	0.452575
CM003709.1_752182	2	0	2	C	5.3175e-08	16.2413	0.0809717	3.96232	0.478874	0.111713
CM003709.1_7629656	2	0	2	C	0.00513283	-15.6155	0.913875	-0.845745	-0.43828	-0.0303245
CM003709.1_7639418	2	0	2	C	0.000114722	-17.914	0.904429	0.610494	-0.486141	0.0110476
CM003709.1_7698641	2	0	2	C	0.00367382	-22.7519	0.828073	-3.72061	-0.64006	-0.110389
CM003709.1_84898137	2	2	4	E	2.2462e-05	-30.0106	1.50318e-15	-25.9853	-0.852387	-0.747759
CM003709.1_84908065	2	0	2	C	5.62349e-05	16.7764	0.103338	12.2491	0.495771	0.343363
CM003709.1_85421712	2	2	4	E	7.41542e-05	17.6867	1.95688e-08	17.6689	0.530586	0.498696
CM003709.1_85785247	2	0	2	C	0.00224887	-26.03	0.427074	6.14823	-0.733176	0.168657
CM003709.1_88842129	2	0	2	C	0.0028025	21.6376	0.71013	-2.2791	0.638778	-0.0716645
CM003709.1_91925404	2	0	2	C	0.00566611	16.3809	0.777101	2.40289	0.473923	0.0655497
CM003709.1_92617413	2	0	2	C	0.00982842	-17.5066	0.912844	0.495208	-0.495314	0.0081584
CM003710.1_1016486	2	0	2	C	2.50115e-08	-16.0169	0.023663	-14.708	-0.417177	-0.432082
CM003710.1_1029213	2	2	4	E	5.44971e-06	22.4221	0.00381031	20.9671	0.660758	0.596516
CM003710.1_1030959	2	2	4	E	1.36021e-06	23.3161	4.00929e-06	24.1645	0.674607	0.686988
CM003710.1_104316524	2	0	2	C	0.00566503	-15.1097	0.368632	-6.74416	-0.394396	-0.198427
CM003710.1_11309545	2	0	2	C	0.00669552	17.1097	0.680423	1.69919	0.50088	0.042299
CM003710.1_117084242	2	0	2	C	0.00328018	19.2368	0.687579	4.21825	0.569626	0.114587
CM003710.1_117570025	2	2	4	E	0.00114878	20.8108	0.00100686	22.0681	0.61199	0.629039
CM003710.1_123902556	2	0	2	C	0.00106417	15.8469	0.531766	3.11132	0.454806	0.0859018
CM003710.1_133834490	2	2	4	E	0.004723	15.2567	2.048e-12	20.2173	0.449526	0.578095
CM003710.1_133834502	2	2	4	E	1.87518e-06	17.9441	2.72527e-19	20.4398	0.532492	0.587028
CM003710.1_1389562	2	2	4	E	0.00160193	16.7916	1.05092e-05	20.0917	0.502415	0.565449
CM003710.1_139719125	2	2	4	E	0.000679514	-26.5639	8.43988e-11	-19.5674	-0.736715	-0.562937
CM003710.1_147286539	2	0	2	C	0.000285721	-16.4506	0.870377	-2.25345	-0.450666	-0.0729605
CM003710.1_14843484	2	0	2	C	8.01881e-06	-16.6679	0.0316802	-5.41304	-0.465971	-0.16368
CM003710.1_149042710	2	0	2	C	4.6769e-08	15.2429	0.0478991	8.56754	0.448235	0.241696
CM003710.1_149437492	2	0	2	C	0.00945819	-17.1736	0.129165	-11.4017	-0.463896	-0.33392
CM003710.1_149685989	2	2	4	E	4.96749e-09	-26.2142	5.75838e-05	-21.438	-0.724587	-0.62348
CM003710.1_149875239	2	2	4	E	3.83826e-06	-18.7533	1.50763e-09	-19.6809	-0.526815	-0.572515
CM003710.1_149919604	2	2	4	E	3.34114e-05	23.3164	0.00749516	18.6079	0.679519	0.530676
CM003710.1_149919708	2	0	2	C	0.002063	-16.7985	0.898277	2.35855	-0.467295	0.0613529
CM003710.1_149930974	2	2	4	E	3.23613e-07	-26.8318	5.3256e-07	-24.0432	-0.74993	-0.693299
CM003710.1_149938789	2	2	4	E	0.000936833	-15.0743	3.53605e-16	-21.5166	-0.401978	-0.62672
CM003710.1_149978183	2	0	2	C	8.71444e-07	-23.5613	0.405195	-9.05253	-0.66365	-0.269149
CM003710.1_149978204	2	0	2	C	0.00015192	-18.4425	0.33092	-11.0139	-0.518701	-0.323636
CM003710.1_149978212	2	1	3	D	2.46364e-08	-26.092	0.135666	-16.2858	-0.735027	-0.478551
CM003710.1_149978220	2	1	3	D	1.56272e-09	-26.0937	0.186398	-15.276	-0.728412	-0.448027
CM003710.1_149978568	2	0	2	C	2.46649e-06	-20.4783	0.250567	-6.97478	-0.565356	-0.208797
CM003710.1_1746434	2	2	4	E	8.23509e-06	16.3682	1.00393e-09	16.0508	0.456954	0.451857
CM003710.1_1875581	2	0	2	C	0.000531209	-19.9873	0.751223	-2.53721	-0.561476	-0.0774921
CM003710.1_212888	2	0	2	C	0.000276426	-18.4518	0.578596	-2.75724	-0.51246	-0.0827716
CM003710.1_226095	2	0	2	C	1.36827e-09	-18.8016	0.15706	-6.67583	-0.510692	-0.197614
CM003710.1_2319603	2	1	3	D	0.000558163	16.0437	0.00703854	12.0526	0.478436	0.339047
CM003710.1_2442401	2	1	3	D	1.42719e-06	15.0753	6.27191e-12	14.8697	0.454681	0.415686
CM003710.1_29833521	2	2	4	E	3.49479e-06	-29.4189	3.52333e-07	-29.2005	-0.8299	-0.844979
CM003710.1_35866422	2	0	2	C	0.000871235	17.7468	0.0731599	-8.52283	0.524633	-0.251209
CM003710.1_35866436	2	0	2	C	0.000902627	18.1677	0.157168	-5.05183	0.539211	-0.152873
CM003710.1_35866446	2	0	2	C	0.00759615	15.2377	0.507905	-3.43622	0.453768	-0.104364
CM003710.1_38314816	2	0	2	C	2.32505e-08	-28.8763	0.664051	-1.58374	-0.820842	-0.0543446
CM003710.1_40685152	2	1	3	D	4.4312e-05	-18.9856	3.08348e-05	-12.4796	-0.530514	-0.366481
CM003710.1_41277393	2	0	2	C	5.46657e-08	19.0864	0.149725	3.19401	0.556281	0.088528
CM003710.1_41277410	2	0	2	C	0.00463389	18.5473	0.0531203	6.6047	0.560434	0.185457
CM003710.1_41277419	2	0	2	C	0.000718508	20.4816	0.278819	5.0657	0.614259	0.13997
CM003710.1_41277451	2	1	3	D	0.000648888	16.764	4.24458e-06	14.5081	0.506517	0.411454
CM003710.1_41362358	2	1	3	D	0.0060141	-23.3056	0.0260534	-15.1435	-0.65368	-0.440859
CM003710.1_4213002	2	0	2	C	0.000166636	-22.0794	0.913875	-0.495565	-0.622895	-0.0222853
CM003710.1_4284560	2	1	3	D	0.00202432	24.7272	0.00239834	13.2675	0.715594	0.376362
CM003710.1_43006	2	0	2	C	0.000190005	18.0605	0.364557	8.45262	0.535848	0.238022
CM003710.1_45328	2	0	2	C	0.0022086	23.001	0.634501	6.05052	0.679591	0.168192
CM003710.1_45370	2	0	2	C	5.13287e-06	17.269	0.360193	5.84898	0.51069	0.162642
CM003710.1_45386762	2	0	2	C	0.00925887	-16.3588	0.497334	-2.07537	-0.457068	-0.0658916
CM003710.1_45803	2	0	2	C	3.44037e-11	-29.205	0.237368	-10.5006	-0.812555	-0.307015
CM003710.1_47582	2	0	2	C	0.00925146	15.2811	0.783414	2.38506	0.463403	0.0616404
CM003710.1_54019	2	0	2	C	3.11696e-05	19.0121	0.152998	8.47395	0.547448	0.240736
CM003710.1_540718	2	2	4	E	0.00315546	18.4594	9.76198e-05	17.054	0.553822	0.478752
CM003710.1_58370116	2	0	2	C	0.00507676	19.4294	0.737182	0.829196	0.570596	0.0206723
CM003710.1_610107	2	0	2	C	2.91823e-05	19.8528	0.0292221	13.6019	0.592327	0.379482
CM003710.1_62344180	2	0	2	C	0.00778816	-18.1614	0.778873	2.15834	-0.507158	0.0561101
CM003710.1_62344183	2	0	2	C	0.00643142	-16.9422	0.891499	-1.23675	-0.47398	-0.0415652
CM003710.1_62344193	2	0	2	C	0.00305849	-17.9587	0.607236	-4.50015	-0.502922	-0.13515
CM003710.1_62344210	2	0	2	C	0.00019041	-22.2879	0.556058	-4.49608	-0.627064	-0.133973
CM003710.1_641964	2	1	3	D	0.0018863	-15.9645	0.535257	-17.518	-0.445969	-0.50395
CM003710.1_654075	2	2	4	E	0.000501166	21.266	9.41613e-05	17.5355	0.637346	0.502867
CM003710.1_69725846	2	1	3	D	0.000122687	-16.3291	0.00247659	-10.4395	-0.429648	-0.308215
CM003710.1_72977247	2	0	2	C	0.00165033	-15.3625	0.0471567	-12.6479	-0.424705	-0.369562
CM003710.1_72977300	2	1	3	D	2.0061e-20	-16.502	0.0046098	-7.48377	-0.463793	-0.219445
CM003710.1_72977303	2	0	2	C	2.9444e-24	-16.7362	0.0191852	-6.40622	-0.469456	-0.188211
CM003710.1_74019672	2	2	4	E	1.05795e-13	23.1811	1.0193e-09	17.4764	0.681595	0.49928
CM003710.1_74732197	2	0	2	C	0.000704375	-22.893	0.913875	0.733134	-0.643946	0.0161541
CM003710.1_779388	2	2	4	E	6.50647e-05	25.732	2.42737e-10	24.189	0.762484	0.687361
CM003710.1_78839031	2	0	2	C	0.00598059	19.1315	0.246302	6.399	0.569224	0.175003
CM003710.1_802893	2	2	4	E	0.00501495	20.1736	0.00563212	23.2869	0.593806	0.658501
CM003710.1_80304027	2	0	2	C	0.000700774	-20.4646	0.78668	-4.90083	-0.574981	-0.139992
CM003710.1_80332887	2	0	2	C	0.000302018	-15.7764	0.571687	-3.87118	-0.443032	-0.112555
CM003710.1_80410544	2	0	2	C	0.00151831	-17.9662	0.0309773	-5.20184	-0.501611	-0.158377
CM003710.1_80410629	2	0	2	C	4.17852e-09	27.678	0.0109342	11.3423	0.815955	0.321986
CM003710.1_80834366	2	0	2	C	0.000252333	-17.3159	0.30584	-2.44619	-0.483561	-0.0793727
CM003710.1_80834382	2	0	2	C	0.000325083	-15.262	0.722177	-1.48819	-0.42561	-0.0522948
CM003710.1_80834385	2	0	2	C	0.00148106	-16.4121	0.580811	-2.71552	-0.458494	-0.086873
CM003710.1_80875025	2	0	2	C	0.000759414	-19.2417	0.350437	-7.10705	-0.536123	-0.20842
CM003710.1_80875041	2	0	2	C	0.00151745	-19.8732	0.0880984	-12.2913	-0.555695	-0.358855
CM003710.1_80903966	2	0	2	C	3.19454e-10	-29.8799	0.0965521	-13.5771	-0.845581	-0.39317
CM003710.1_80904026	2	2	4	E	1.9756e-05	-22.0096	0.00658777	-16.9336	-0.613206	-0.490292
CM003710.1_81342283	2	0	2	C	0.00229668	-19.5409	0.0384594	-11.9485	-0.537669	-0.351339
CM003710.1_81482302	2	0	2	C	2.07887e-14	-16.6485	0.586527	-2.63329	-0.466372	-0.0838762
CM003710.1_814923	2	0	2	C	0.00383213	16.6373	0.0415266	12.0773	0.50462	0.336111
CM003710.1_81578138	2	2	4	E	0.00503038	17.3424	0.000216469	21.6009	0.523659	0.610911
CM003710.1_81934800	2	0	2	C	0.00251622	27.9923	0.913875	-6.54425	0.812611	-0.192323
CM003710.1_831950	2	2	4	E	6.58584e-12	-37.1993	0.000215475	-24.6557	-1.04949	-0.720121
CM003710.1_834114	2	1	3	D	5.40896e-19	-18.6576	0.00494658	-12.1917	-0.518262	-0.357516
CM003710.1_834266	2	2	4	E	0.00411531	-16.2084	1.74182e-05	-26.8754	-0.427771	-0.777996
CM003710.1_878963	2	0	2	C	2.86232e-05	-16.7683	0.124238	-7.81778	-0.461375	-0.233494
CM003710.1_891139	2	0	2	C	1.43605e-07	-23.8782	0.800108	-0.84191	-0.674503	-0.0285125
CM003710.1_909291	2	2	4	E	9.64508e-49	38.1745	2.37349e-51	39.3664	1.11818	1.12377
CM003710.1_909369	2	2	4	E	0.000155575	-21.8919	1.03111e-14	-27.5927	-0.624404	-0.7982
CM003710.1_928017	2	1	3	D	2.57018e-13	-18.0167	1.95257e-15	-8.53646	-0.493656	-0.251618
CM003710.1_981307	2	0	2	C	0.000672536	20.9514	0.113901	10.8086	0.607796	0.3072
CM003710.1_983944	2	0	2	C	0.000456469	15.2925	0.464011	4.56716	0.443405	0.128742
CM003710.1_984038	2	0	2	C	1.94611e-06	17.0361	0.0278269	12.3064	0.511125	0.348011
CM003710.1_984145	2	1	3	D	0.000518363	20.6741	0.0822192	15.0785	0.604343	0.428479
CM003711.1_101566540	2	2	4	E	2.37312e-09	-20.1987	0.00100465	-18.8462	-0.572304	-0.549629
CM003711.1_101566600	2	1	3	D	2.68477e-07	21.5301	0.0131808	17.243	0.640547	0.487659
CM003711.1_110055947	2	0	2	C	1.16146e-05	18.7531	0.641365	-3.48872	0.552975	-0.102566
CM003711.1_110055949	2	0	2	C	0.000324198	-19.5465	0.883937	-1.26091	-0.544274	-0.042214
CM003711.1_110174819	2	0	2	C	2.11822e-05	-19.6341	0.0603079	-9.42299	-0.542527	-0.278781
CM003711.1_110505690	2	0	2	C	0.001101	20.3668	0.165158	4.77448	0.604987	0.127531
CM003711.1_110606709	2	1	3	D	0.00887342	15.2873	7.88533e-09	14.2943	0.43544	0.402825
CM003711.1_111519966	2	2	4	E	6.5252e-05	-16.2203	0.000180063	-20.7085	-0.433419	-0.598877
CM003711.1_111522052	2	0	2	C	0.00809008	-17.5908	0.379905	-14.6334	-0.491223	-0.42995
CM003711.1_11194688	2	2	4	E	0.00022313	15.8832	0.000126045	24.0367	0.464924	0.68452
CM003711.1_12181554	2	1	3	D	0.000904125	-20.3153	4.64659e-07	-14.579	-0.568449	-0.424924
CM003711.1_14363007	2	0	2	C	3.89658e-05	19.3866	0.0380222	12.3461	0.579993	0.34652
CM003711.1_161058	2	1	3	D	5.20254e-44	-16.7489	0.000582494	-6.24331	-0.471509	-0.183588
CM003711.1_161066	2	0	2	C	7.62863e-37	-17.203	0.0217384	-4.47379	-0.482064	-0.133382
CM003711.1_161386	2	0	2	C	0.00549083	17.5464	0.513981	6.41341	0.520315	0.176916
CM003711.1_161391	2	0	2	C	0.00143141	22.4226	0.160237	10.217	0.659258	0.286184
CM003711.1_162387	2	1	3	D	8.84798e-85	16.0157	3.65089e-37	13.88	0.478295	0.393317
CM003711.1_1634820	2	1	3	D	6.68303e-05	15.36	0.00032578	13.4639	0.460075	0.37852
CM003711.1_18218035	2	0	2	C	0.00981343	17.4917	0.220966	6.93517	0.522532	0.195922
CM003711.1_18218063	2	0	2	C	0.0052787	21.1145	0.447288	6.39061	0.627089	0.181077
CM003711.1_19438757	2	0	2	C	0.00205118	22.1977	0.10508	8.98155	0.658227	0.25018
CM003711.1_25692471	2	0	2	C	0.000252903	-16.8475	0.91369	0.63376	-0.469357	0.0158597
CM003711.1_25692473	2	0	2	C	0.000946237	-15.8996	0.561719	-1.58479	-0.442956	-0.0480479
CM003711.1_25692568	2	0	2	C	1.99851e-05	-16.2524	0.582514	-2.17973	-0.456195	-0.06556
CM003711.1_27578672	2	0	2	C	0.000314931	-22.4459	0.270442	-1.56065	-0.623846	-0.0548154
CM003711.1_27578704	2	0	2	C	0.00159086	-16.1504	0.0619157	-10.3609	-0.434631	-0.307498
CM003711.1_27581944	2	2	4	E	8.1168e-19	-25.3217	3.13306e-06	-18.5097	-0.709484	-0.537107
CM003711.1_2795569	2	0	2	C	0.00131693	-18.7228	0.733037	-0.966345	-0.522725	-0.0371984
CM003711.1_2828487	2	0	2	C	0.000123154	-16.0682	0.153803	-10.6708	-0.423536	-0.31835
CM003711.1_29135806	2	1	3	D	7.4961e-11	-15.4927	8.90294e-08	-9.65502	-0.433577	-0.283235
CM003711.1_29276988	2	0	2	C	3.35326e-05	-16.3643	0.433455	-3.18647	-0.451709	-0.0996831
CM003711.1_31465676	2	1	3	D	3.29982e-26	22.7591	1.47044e-06	10.1461	0.674284	0.286237
CM003711.1_4219790	2	0	2	C	0.0055643	-15.2763	0.860446	-0.50376	-0.423323	-0.0186548
CM003711.1_42377182	2	2	4	E	0.000724319	-20.638	0.000269878	-18.7686	-0.563619	-0.539227
CM003711.1_42377185	2	2	4	E	0.00315292	-20.38	0.000347834	-17.1209	-0.556513	-0.491142
CM003711.1_48718350	2	2	4	E	1.82249e-06	21.9986	0.00682293	15.269	0.651757	0.430742
CM003711.1_48718387	2	0	2	C	0.00113693	15.0399	0.0119713	13.9514	0.453253	0.391207
CM003711.1_48718390	2	2	4	E	0.000212499	16.7343	0.00661885	17.3462	0.502529	0.487393
CM003711.1_48948891	2	0	2	C	4.99884e-05	-15.7042	0.578382	-4.534	-0.442039	-0.137809
CM003711.1_493651	2	0	2	C	0.00106825	-16.4169	0.450722	-3.18737	-0.455168	-0.100451
CM003711.1_49794133	2	2	4	E	2.52644e-05	-22.2715	0.000194695	-17.2102	-0.623429	-0.496993
CM003711.1_49794143	2	2	4	E	0.00125492	-19.0885	0.000322054	-15.8538	-0.529775	-0.460888
CM003711.1_50194676	2	2	4	E	5.44725e-06	-21.2593	2.38676e-09	-17.7649	-0.580904	-0.512784
CM003711.1_51711455	2	0	2	C	0.00909185	-21.1086	0.505462	-4.90944	-0.598977	-0.144961
CM003711.1_53144582	2	2	4	E	8.82589e-23	19.8761	1.24467e-12	23.0608	0.576787	0.662142
CM003711.1_54220528	2	0	2	C	8.15082e-06	16.2359	0.913875	2.09215	0.480045	0.055941
CM003711.1_57748649	2	0	2	C	0.00114415	15.9058	0.0172512	13.1386	0.466218	0.371969
CM003711.1_610994	2	1	3	D	0.0014018	17.6693	0.0386383	16.677	0.527092	0.474162
CM003711.1_664059	2	1	3	D	1.85625e-06	-16.7765	7.93995e-10	-13.458	-0.462488	-0.392166
CM003711.1_728572	2	2	4	E	2.23883e-09	39.5993	4.74913e-08	37.0953	1.1537	1.05578
CM003711.1_769234	2	1	3	D	0.00268155	15.8966	0.198659	17.6099	0.473408	0.500253
CM003711.1_76979386	2	2	4	E	5.23493e-06	23.6349	8.47621e-19	28.1577	0.703678	0.798946
CM003711.1_776380	2	2	4	E	5.78123e-25	-23.6505	5.75929e-20	-20.7614	-0.659855	-0.606709
CM003711.1_776429	2	0	2	C	8.77661e-14	-19.5033	0.0514042	-7.63197	-0.542468	-0.226587
CM003711.1_78443152	2	0	2	C	7.77383e-06	-17.3311	0.58718	0.391327	-0.480416	0.00218303
CM003711.1_78443203	2	2	4	E	1.13908e-09	-24.4088	2.92403e-20	-22.7673	-0.685655	-0.66184
CM003711.1_78443402	2	2	4	E	3.93596e-68	-46.878	2.39156e-124	-47.3372	-1.32514	-1.37033
CM003711.1_786134	2	2	4	E	0.000269312	20.4552	0.000765321	16.2083	0.609927	0.455139
CM003711.1_820644	2	0	2	C	3.9163e-15	-26.6655	0.0164386	-14.2773	-0.753289	-0.419863
CM003711.1_823461	2	0	2	C	4.3557e-05	-16.3906	0.171356	-6.70931	-0.445138	-0.198734
CM003711.1_844572	2	1	3	D	7.27533e-32	19.428	2.19491e-06	14.6381	0.58406	0.414459
CM003711.1_865692	2	0	2	C	3.09878e-07	-16.1707	0.153891	-8.524	-0.440865	-0.253198
CM003711.1_888942	2	2	4	E	2.4654e-12	37.4545	0.0050738	16.7567	1.08744	0.47637
CM003711.1_889454	2	0	2	C	0.000185535	-15.2288	0.325677	-6.27987	-0.420041	-0.186231
CM003711.1_889731	2	1	3	D	1.90189e-09	-18.9715	0.00138165	-11.1626	-0.512323	-0.329834
CM003711.1_889849	2	2	4	E	0.00267443	-22.2542	4.45342e-06	-18.8918	-0.625916	-0.547817
CM003711.1_90109370	2	0	2	C	4.84931e-12	18.6595	0.0313009	8.71495	0.547742	0.246865
CM003711.1_905152	2	1	3	D	2.22469e-09	-16.8833	0.000488914	-13.8962	-0.459753	-0.408194
CM003711.1_905153	2	2	4	E	0.00625304	-20.7808	0.00108652	-21.4483	-0.558569	-0.624957
CM003711.1_919043	2	0	2	C	3.14718e-06	19.0548	0.530835	4.32847	0.560052	0.119606
CM003711.1_93036664	2	0	2	C	0.00405999	-17.726	0.274615	3.48028	-0.501809	0.0919927
CM003711.1_9309403	2	0	2	C	0.000422307	19.4102	0.752735	0.791607	0.573361	0.0195859
CM003711.1_969841	2	0	2	C	0.000714528	-18.991	0.854899	-3.31539	-0.535278	-0.102016
CM003711.1_999913	2	0	2	C	3.73726e-05	-22.6671	0.275962	-10.8151	-0.621468	-0.320835
CM003712.1_10659435	2	0	2	C	0.00241223	18.5207	0.757419	1.23107	0.536818	0.0307821
CM003712.1_1085100	2	0	2	C	0.000913839	-16.6699	0.745872	-9.10058	-0.470616	-0.264441
CM003712.1_1106778	2	0	2	C	7.00515e-06	15.7724	0.212042	8.23074	0.452958	0.227804
CM003712.1_1948916	2	0	2	C	0.00407338	-25.9208	0.850661	-0.292296	-0.734881	-0.0152822
CM003712.1_2395279	2	1	3	D	2.77801e-11	-19.0219	0.00110273	-13.227	-0.512484	-0.381302
CM003712.1_2465471	2	2	4	E	6.63041e-11	17.5078	2.7271e-16	18.4794	0.517915	0.52612
CM003712.1_25182772	2	0	2	C	0.000175784	-21.0541	0.579709	-5.54189	-0.59112	-0.162246
CM003712.1_25182864	2	0	2	C	0.00165741	-17.1608	0.832867	-1.48253	-0.486511	-0.0466526
CM003712.1_27182908	2	0	2	C	0.00213109	-15.0064	0.220166	-7.57855	-0.425755	-0.221484
CM003712.1_28428516	2	2	4	E	3.76786e-09	-27.8028	1.77443e-10	-25.4725	-0.764272	-0.738482
CM003712.1_3013431	2	0	2	C	0.00465925	-19.0997	0.913875	1.67529	-0.517326	0.0393373
CM003712.1_3127062	2	0	2	C	0.00651678	-15.939	0.0211131	-10.657	-0.437363	-0.313012
CM003712.1_3246387	2	0	2	C	0.000112173	16.8174	0.845986	0.325817	0.502187	0.00312943
CM003712.1_42645303	2	0	2	C	0.00830779	15.3511	0.888616	0.573182	0.453264	0.0102064
CM003712.1_46324241	2	2	4	E	0.0052787	24.5129	1.15323e-05	17.6901	0.727503	0.499011
CM003712.1_49948528	2	0	2	C	8.9251e-06	-27.3383	0.677884	-3.06793	-0.774067	-0.0949618
CM003712.1_510171	2	0	2	C	4.87675e-15	-15.2222	0.0219828	-9.07667	-0.42301	-0.263659
CM003712.1_5752569	2	1	3	D	0.000229509	-16.9346	0.00619221	-14.9583	-0.477449	-0.435139
CM003712.1_5752575	2	0	2	C	7.69556e-05	-15.0938	0.0397241	-10.0539	-0.425041	-0.29475
CM003712.1_5752609	2	0	2	C	0.00258051	-16.4653	0.459595	-3.44477	-0.45724	-0.107369
CM003712.1_59065737	2	1	3	D	0.00431893	20.0627	0.00132253	10.5992	0.571216	0.301117
CM003712.1_66056704	2	0	2	C	0.00564981	16.7117	0.679048	2.70356	0.493491	0.074733
CM003712.1_66056842	2	0	2	C	0.00241866	16.3751	0.913875	1.79839	0.488239	0.0467981
CM003712.1_66074994	2	0	2	C	9.05681e-05	18.3705	0.680506	7.82838	0.545667	0.218044
CM003712.1_66951303	2	2	4	E	0.000192666	-16.6429	1.3619e-06	-18.0039	-0.463729	-0.523351
CM003712.1_66951324	2	0	2	C	0.000825414	-22.1221	0.137033	-13.2861	-0.622798	-0.388516
CM003712.1_66961010	2	0	2	C	0.00195541	-18.7215	0.907819	2.80259	-0.514341	0.0725858
CM003712.1_66987947	2	0	2	C	7.72462e-08	-19.5198	0.850973	1.38868	-0.537238	0.0351923
CM003712.1_67025198	2	0	2	C	1.15841e-06	16.4125	0.173359	11.7492	0.482202	0.334047
CM003712.1_67068299	2	0	2	C	3.05714e-05	-18.4889	0.397169	-4.63996	-0.521332	-0.141493
CM003712.1_67125312	2	1	3	D	6.44793e-05	19.8978	0.0282855	15.3797	0.584662	0.433107
CM003712.1_67221672	2	1	3	D	0.00113377	17.0951	0.151467	15.4362	0.517903	0.435072
CM003712.1_67227119	2	2	4	E	3.47331e-06	-21.371	9.22671e-07	-20.7986	-0.593925	-0.60049
CM003712.1_67359352	2	0	2	C	0.000144654	15.0265	0.178638	11.1787	0.4428	0.317186
CM003712.1_67394253	2	2	4	E	1.53647e-14	27.3651	1.18072e-19	33.9111	0.81818	0.970656
CM003712.1_67398567	2	2	4	E	2.25548e-12	-26.76	1.2152e-19	-22.9428	-0.752502	-0.659089
CM003712.1_67399701	2	2	4	E	7.81356e-24	-19.8495	3.04509e-29	-23.0802	-0.561999	-0.665933
CM003712.1_67483617	2	2	4	E	0.00645289	-15.4907	2.06326e-11	-17.9021	-0.431376	-0.520535
CM003712.1_67488747	2	0	2	C	0.000205622	-20.0257	0.913875	-0.676249	-0.55528	-0.0285603
CM003712.1_67488847	2	1	3	D	2.97585e-08	22.8801	0.00490965	12.6746	0.672469	0.360909
CM003712.1_67505247	2	1	3	D	9.01605e-19	26.6164	5.54221e-08	13.2295	0.776963	0.37697
CM003712.1_67505340	2	0	2	C	0.0081588	-17.6254	0.756945	-4.52809	-0.479225	-0.136822
CM003712.1_67544051	2	2	4	E	1.25467e-12	-21.3371	2.60563e-08	-23.1693	-0.58469	-0.668199
CM003712.1_67548119	2	2	4	E	1.20629e-07	16.27	5.15668e-19	26.001	0.478946	0.735189
CM003712.1_67556737	2	1	3	D	7.81378e-11	18.5016	7.6751e-07	14.9144	0.559064	0.418458
CM003712.1_67570155	2	1	3	D	3.38833e-08	-23.0699	0.000157585	-14.4384	-0.638023	-0.424364
CM003712.1_67576360	2	2	4	E	5.93213e-10	-25.393	3.53194e-12	-25.766	-0.712844	-0.749472
CM003712.1_67623780	2	0	2	C	1.06233e-05	19.7455	0.173395	14.435	0.597919	0.413994
CM003712.1_67641626	2	2	4	E	0.00405006	21.2893	1.17396e-05	20.2202	0.637056	0.574182
CM003712.1_67646362	2	2	4	E	2.50309e-13	-27.5677	3.68797e-07	-21.1446	-0.774536	-0.620629
CM003712.1_67674507	2	2	4	E	1.86999e-07	-18.7848	1.17465e-14	-31.3939	-0.521148	-0.907795
CM003712.1_67679228	2	2	4	E	1.04347e-05	-17.0913	5.65945e-09	-22.8023	-0.478289	-0.660221
CM003712.1_67871398	2	0	2	C	0.00815035	-20.6501	0.112897	8.51664	-0.576521	0.236172
CM003712.1_67966943	2	0	2	C	0.000248925	-23.5972	0.577654	7.76218	-0.660351	0.214444
CM003712.1_7805772	2	1	3	D	0.000101342	-15.4302	0.0036944	-6.00478	-0.421812	-0.181121
CM003712.1_8551514	2	0	2	C	6.63163e-21	24.0344	0.20623	5.6373	0.714054	0.158861
CM003712.1_8551530	2	0	2	C	1.38904e-19	25.474	0.125822	6.79529	0.751299	0.191539
CM003712.1_8759011	2	0	2	C	4.25437e-06	16.6693	0.913875	-4.15543	0.493323	-0.124003
CM003713.1_12045503	2	0	2	C	0.00950078	-15.9654	0.311909	-10.4985	-0.439979	-0.307378
CM003713.1_12749516	2	0	2	C	0.000506461	-21.4934	0.913875	-2.09207	-0.60312	-0.0682259
CM003713.1_16529853	2	0	2	C	0.0058885	-17.6439	0.595629	-2.91393	-0.488022	-0.0903473
CM003713.1_17035832	2	0	2	C	0.000661345	-19.8991	0.720225	-1.69833	-0.554534	-0.057737
CM003713.1_17364321	2	2	4	E	1.19512e-07	22.2682	4.73496e-20	24.4304	0.645216	0.691263
CM003713.1_17950676	2	1	3	D	0.000298709	-20.9823	0.00501511	-9.35382	-0.588384	-0.276447
CM003713.1_17950682	2	0	2	C	0.000961161	-19.0471	0.0101175	-8.37469	-0.531234	-0.248771
CM003713.1_17950685	2	0	2	C	0.00635759	-17.3906	0.0108568	-8.08526	-0.482768	-0.240538
CM003713.1_18029486	2	0	2	C	5.44743e-07	-22.9623	0.828139	-7.75138	-0.634506	-0.225299
CM003713.1_18716990	2	0	2	C	0.00115979	18.6538	0.0682721	7.76913	0.553069	0.213988
CM003713.1_18915497	2	0	2	C	0.00194593	15.2192	0.492668	2.72012	0.441601	0.0755108
CM003713.1_19184913	2	2	4	E	1.50989e-05	-25.5082	1.00622e-05	-16.6967	-0.716287	-0.485324
CM003713.1_19603559	2	2	4	E	4.12917e-14	-33.4801	6.65105e-20	-31.8544	-0.954852	-0.916376
CM003713.1_19603638	2	0	2	C	0.000304649	-18.5972	0.713925	-7.45907	-0.520226	-0.220327
CM003713.1_38343	2	2	4	E	0.000681744	15.5069	0.0001032	31.291	0.454602	0.895991
CM003713.1_5156645	2	2	4	E	0.00129763	19.3359	0.000184023	26.4876	0.568935	0.753317
CM003713.1_5432667	2	0	2	C	1.5876e-05	-15.4522	0.404177	-7.87569	-0.416743	-0.232409
CM003713.1_5447230	2	1	3	D	0.00169177	-16.374	0.000504078	-11.9214	-0.437173	-0.351808
CM003713.1_5907782	2	0	2	C	0.00147554	21.7509	0.410729	-6.51415	0.63957	-0.193308
CM003713.1_5922736	2	0	2	C	0.00503335	-19.226	0.839463	-2.4839	-0.542914	-0.0788608
CM003713.1_5960004	2	0	2	C	8.11819e-06	21.0881	0.0306644	8.35834	0.628248	0.230353
CM003713.1_6031654	2	0	2	C	4.28258e-05	18.7053	0.455789	10.8223	0.561296	0.300961
CM003713.1_6074137	2	1	3	D	0.00336325	-24.657	0.0125177	-18.351	-0.692443	-0.530052
CM003713.1_623983	2	0	2	C	0.00231958	-15.03	0.414003	-7.37765	-0.411674	-0.218487
CM003713.1_6495967	2	0	2	C	0.00710708	-15.4103	0.453674	-3.51269	-0.429229	-0.105779
CM003713.1_73842	2	0	2	C	0.00729965	-17.2439	0.187837	7.76444	-0.482684	0.215746
CM003713.1_993821	2	0	2	C	1.28787e-05	17.2763	0.913875	-0.30251	0.507061	-0.0148147
CM003714.1_1254730	2	2	4	E	5.04449e-06	-27.0253	0.000289208	-21.7371	-0.74309	-0.624918
CM003714.1_12876832	2	0	2	C	7.86886e-07	-16.0911	0.153649	-5.40412	-0.447122	-0.158803
CM003714.1_12876851	2	0	2	C	4.06175e-07	-15.8707	0.578827	-3.52756	-0.437953	-0.104974
CM003714.1_16530849	2	0	2	C	0.000859058	-21.1652	0.41936	-11.4409	-0.589908	-0.329899
CM003714.1_173119	2	2	4	E	1.00332e-08	24.1847	2.08511e-13	21.1416	0.710278	0.602928
CM003714.1_17647	2	2	4	E	5.27421e-16	25.7811	3.85332e-22	28.0755	0.757141	0.79565
CM003714.1_17650	2	2	4	E	2.46318e-09	20.8197	1.32462e-20	21.3774	0.615089	0.605292
CM003714.1_17795	2	2	4	E	1.43779e-06	23.088	2.08217e-08	22.4105	0.684248	0.634556
CM003714.1_204167	2	2	4	E	2.62472e-18	-28.9667	2.07145e-15	-24.7581	-0.793983	-0.715912
CM003714.1_26116423	2	1	3	D	8.29121e-15	-17.6057	7.69756e-13	-13.9474	-0.485397	-0.408333
CM003714.1_2697775	2	0	2	C	0.00233732	19.2397	0.821886	-0.456545	0.572383	-0.0168204
CM003714.1_31821263	2	0	2	C	1.19227e-07	-17.2831	0.597144	-3.95069	-0.474315	-0.122558
CM003714.1_35625	2	2	4	E	3.43933e-20	41.8342	1.16119e-18	40.0501	1.21726	1.13913
CM003714.1_39485	2	2	4	E	8.4551e-07	34.6296	1.23206e-14	43.1509	1.00477	1.22677
CM003714.1_39496	2	2	4	E	0.00583562	-23.6795	0.000253613	-19.4792	-0.656129	-0.56716
CM003714.1_46892133	2	2	4	E	0.00129491	15.8487	2.54452e-05	17.8706	0.472418	0.505626
CM003714.1_47443574	2	0	2	C	2.86039e-06	-17.3118	0.368682	-8.01771	-0.482681	-0.236022
CM003714.1_47679748	2	1	3	D	0.00665435	-17.4327	0.0179695	-18.6618	-0.475493	-0.541575
CM003714.1_53732	2	0	2	C	2.8535e-05	17.2066	0.0269725	8.45593	0.512909	0.235138
CM003714.1_548128	2	0	2	C	0.000847771	-17.5628	0.598978	-3.96874	-0.477306	-0.12057
CM003714.1_557990	2	0	2	C	1.12362e-05	16.6382	0.0928834	8.33776	0.486567	0.233679
CM003714.1_59730220	2	0	2	C	0.00194593	-18.8863	0.279962	-5.04804	-0.530364	-0.154226
CM003714.1_59809369	2	2	4	E	8.19133e-08	-35.8875	0.000200397	-20.4945	-1.00434	-0.592734
CM003714.1_59809385	2	2	4	E	5.87815e-09	-37.3796	7.08307e-07	-28.0108	-1.04758	-0.806065
CM003714.1_59809399	2	2	4	E	1.60812e-10	-33.0579	0.00101162	-16.4627	-0.928917	-0.475211
CM003714.1_59809411	2	2	4	E	5.90997e-13	-34.6517	0.00168808	-15.6442	-0.975775	-0.452586
CM003714.1_59809417	2	2	4	E	3.72095e-15	-35.6731	1.7698e-05	-20.2	-1.00446	-0.582176
CM003714.1_59809433	2	1	3	D	1.51698e-07	-22.2297	0.00549525	-12.5301	-0.622574	-0.363705
CM003714.1_59809435	2	2	4	E	9.11039e-10	-29.086	0.000668812	-16.4229	-0.81731	-0.474339
CM003714.1_59809438	2	2	4	E	3.179e-05	-27.481	4.44038e-05	-22.865	-0.770038	-0.658113
CM003714.1_59959380	2	0	2	C	0.000536925	-22.0963	0.913875	0.428246	-0.620057	0.00549763
CM003714.1_59959401	2	0	2	C	0.00308538	-22.5355	0.913875	-0.265933	-0.636242	-0.0131326
CM003714.1_60240308	2	0	2	C	0.000488283	-20.1738	0.573626	5.05257	-0.558587	0.137208
CM003714.1_60501717	2	0	2	C	0.000684815	16.5571	0.516048	3.45888	0.498904	0.0967152
CM003714.1_61408687	2	2	4	E	1.61963e-39	34.0175	3.81982e-25	29.857	0.997046	0.848329
CM003714.1_61408723	2	2	4	E	4.44912e-87	53.8369	4.4605e-34	35.4426	1.55779	1.01029
CM003714.1_61977704	2	2	4	E	1.85443e-07	-26.011	8.19475e-17	-30.3439	-0.732764	-0.875475
CM003714.1_61977716	2	1	3	D	0.00214985	-16.5278	0.000822634	-13.9288	-0.45452	-0.407319
CM003714.1_61977768	2	2	4	E	0.000152558	-18.9291	7.35794e-06	-16.481	-0.520683	-0.479345
CM003714.1_644046	2	2	4	E	1.01925e-07	-23.2725	2.43727e-05	-18.5637	-0.641938	-0.539852
CM003714.1_649265	2	2	4	E	6.86963e-05	22.0358	2.0849e-09	26.9396	0.650227	0.766652
CM003714.1_68009425	2	2	4	E	8.46259e-06	-26.536	2.60349e-16	-24.3708	-0.731014	-0.70455
CM003714.1_68023055	2	2	4	E	2.18018e-24	28.5561	5.14838e-25	29.1173	0.845287	0.827041
CM003714.1_690846	2	0	2	C	0.00458943	-18.377	0.319053	-11.2777	-0.490498	-0.327887
CM003714.1_70432630	2	0	2	C	0.00413918	-23.3395	0.388666	-5.08751	-0.655306	-0.153281
CM003714.1_70432649	2	1	3	D	8.59476e-05	-24.22	0.00161683	-14.7276	-0.683421	-0.42995
CM003714.1_70432656	2	2	4	E	1.05476e-06	-33.9586	0.00107003	-15.8526	-0.959939	-0.463862
CM003714.1_70432675	2	2	4	E	0.000825414	-26.6407	0.00154357	-16.7122	-0.748688	-0.488468
CM003714.1_70432705	2	2	4	E	0.000297414	-27.1598	0.00138119	-15.9154	-0.761632	-0.466159
CM003714.1_70432719	2	2	4	E	0.000753623	-26.7377	0.000180519	-18.4848	-0.745719	-0.539066
CM003714.1_70487150	2	1	3	D	1.43546e-25	28.7368	0.000608916	10.954	0.846234	0.311502
CM003714.1_709518	2	1	3	D	6.13314e-09	-16.4327	3.27925e-14	-14.8809	-0.433839	-0.434702
CM003714.1_709659	2	2	4	E	1.01225e-05	-16.1494	7.62104e-05	-15.3836	-0.449325	-0.448703
CM003714.1_712639	2	1	3	D	4.47199e-05	16.5038	0.00516677	10.1139	0.503028	0.285951
CM003714.1_712849	2	2	4	E	1.82962e-11	15.4488	6.80288e-24	18.0532	0.467435	0.510485
CM003714.1_744303	2	2	4	E	1.1751e-41	-28.8313	2.69857e-25	-22.7228	-0.80734	-0.658524
CM003714.1_7516452	2	1	3	D	0.00535073	-15.6168	6.82051e-07	-9.10306	-0.434245	-0.266568
CM003714.1_797005	2	1	3	D	5.87645e-06	15.3213	1.37605e-07	13.6894	0.453699	0.383582
CM003715.1_1440171	2	2	4	E	6.09983e-11	-22.7125	2.14179e-19	-21.4294	-0.614539	-0.623528
CM003715.1_1440209	2	2	4	E	3.94582e-12	-35.0419	2.14725e-11	-28.3237	-1.00118	-0.814577
CM003715.1_15595965	2	0	2	C	0.009712	-20.1366	0.605441	4.31687	-0.557565	0.119932
CM003715.1_21159796	2	0	2	C	0.00586238	-22.5397	0.913875	-1.37715	-0.633114	-0.0453465
CM003715.1_21551220	2	0	2	C	0.000544973	17.2782	0.827606	-0.961435	0.501107	-0.0332121
CM003715.1_21551238	2	0	2	C	0.000984101	19.9654	0.420315	6.79718	0.583706	0.190724
CM003715.1_22991564	2	0	2	C	0.00187271	15.6755	0.486643	4.08548	0.451435	0.11349
CM003715.1_23878731	2	2	4	E	0.00860904	-17.7285	5.85471e-14	-20.4904	-0.469107	-0.596181
CM003715.1_23981121	2	0	2	C	0.000169477	-27.2417	0.913875	-1.0441	-0.768723	-0.0358282
CM003715.1_24465698	2	1	3	D	2.34616e-06	-16.3657	1.5887e-07	-11.118	-0.433354	-0.328316
CM003715.1_25026986	2	2	4	E	0.000186936	-27.9978	4.06535e-07	-26.9412	-0.782568	-0.780455
CM003715.1_25026987	2	2	4	E	0.0045929	-21.0835	1.73728e-10	-21.357	-0.572592	-0.621605
CM003715.1_26947622	2	2	4	E	8.12215e-06	-20.8196	7.76801e-08	-16.7032	-0.565809	-0.48797
CM003715.1_30356632	2	2	4	E	3.07001e-05	-20.2834	4.62955e-55	-35.0969	-0.56379	-1.01305
CM003715.1_30528062	2	2	4	E	0.00021031	32.7707	6.28084e-07	22.9956	0.944775	0.654234
CM003715.1_3816329	2	2	4	E	7.72121e-09	-16.0162	1.89751e-10	-15.7143	-0.451269	-0.457339
CM003715.1_3921540	2	0	2	C	0.000599035	-15.5853	0.459438	-4.32766	-0.430636	-0.132622
CM003715.1_39518087	2	0	2	C	7.44328e-05	-15.3379	0.315573	-10.4018	-0.421526	-0.304103
CM003715.1_3995934	2	2	4	E	2.52593e-08	28.2236	8.68582e-12	36.6566	0.822107	1.04827
CM003715.1_4035405	2	1	3	D	4.4987e-05	-16.4429	0.00011357	-12.7346	-0.448636	-0.37216
CM003715.1_41359627	2	2	4	E	0.00877385	15.9964	3.7384e-09	15.3976	0.486799	0.430685
CM003715.1_42246963	2	2	4	E	4.19181e-05	17.68	1.88042e-13	17.5575	0.514166	0.49395
CM003715.1_43351554	2	0	2	C	0.000121278	17.0145	0.0288534	3.85973	0.498712	0.106448
CM003715.1_4395283	2	0	2	C	0.00159086	-18.0209	0.892361	-0.325469	-0.49738	-0.0129224
CM003715.1_4395320	2	0	2	C	0.00171047	-18.2984	0.759524	2.21655	-0.506193	0.0596054
CM003715.1_49628826	2	0	2	C	0.00468661	-15.1717	0.913875	-3.95762	-0.418269	-0.119679
CM003715.1_54093386	2	2	4	E	0.00445048	-19.3663	0.000156686	-17.2694	-0.530592	-0.503024
CM003715.1_55599625	2	0	2	C	0.00907851	-16.0148	0.0254833	-8.56006	-0.449283	-0.250168
CM003715.1_55599633	2	1	3	D	1.31254e-05	-28.2815	0.0031257	-12.8513	-0.791206	-0.373665
CM003715.1_57299584	2	2	4	E	1.19707e-06	-17.2968	0.000932664	-19.9264	-0.471274	-0.581305
CM003715.1_58031818	2	0	2	C	0.000858293	-23.094	0.665775	1.49976	-0.648719	0.0368128
CM003715.1_58680386	2	2	4	E	0.00270908	-23.8239	0.00263653	-18.339	-0.655364	-0.528941
CM003715.1_58680554	2	1	3	D	5.04126e-12	-17.7908	7.17207e-17	-14.1911	-0.499476	-0.419044
CM003715.1_58775022	2	0	2	C	5.56505e-06	19.5594	0.142935	8.56371	0.574155	0.240767
CM003715.1_59336453	2	0	2	C	0.00221471	-16.4407	0.447149	5.11023	-0.460791	0.139748
CM003715.1_59336687	2	0	2	C	0.000860186	22.9894	0.456474	10.917	0.681064	0.30183
CM003715.1_59524405	2	2	4	E	1.15146e-09	20.232	3.50275e-05	17.7468	0.593834	0.504079
CM003715.1_60144247	2	0	2	C	0.00104658	-24.523	0.913875	-4.09304	-0.693935	-0.124837
CM003715.1_60389343	2	0	2	C	2.4135e-05	-27.2464	0.167234	-9.40659	-0.761998	-0.278916
CM003715.1_60600175	2	2	4	E	8.60494e-07	-15.1605	6.49326e-11	-15.7154	-0.41615	-0.460767
CM003715.1_61370617	2	0	2	C	0.00168298	-21.8132	0.903128	4.26707	-0.615648	0.115137
CM003715.1_6262287	2	2	4	E	1.05982e-17	22.4812	6.09087e-11	17.8619	0.667763	0.504285
CM003715.1_6303835	2	2	4	E	9.93131e-14	-20.774	4.87975e-08	-16.8642	-0.55309	-0.491442
CM003715.1_6321696	2	0	2	C	7.83354e-15	-24.6574	0.11195	-9.28469	-0.666558	-0.272046
CM003715.1_6515433	2	2	4	E	0.000499155	-19.6963	3.97285e-07	-23.4359	-0.532204	-0.671669
CM003715.1_6602618	2	0	2	C	8.68652e-05	-15.5732	0.678487	-2.29188	-0.43133	-0.0719205
CM003715.1_6659760	2	0	2	C	0.00227888	-26.8528	0.442645	8.9909	-0.753498	0.251722
CM003715.1_6864886	2	0	2	C	1.83763e-05	19.2579	0.0495572	11.8373	0.574623	0.333603
CM003715.1_6896656	2	2	4	E	1.87855e-19	-32.8435	2.16047e-05	-17.7358	-0.918198	-0.511535
CM003715.1_6897026	2	1	3	D	0.00790945	-17.5921	0.0301331	-16.2426	-0.482312	-0.473188
CM003715.1_6914135	2	0	2	C	4.06851e-08	18.5527	0.387146	9.96977	0.548926	0.28263
CM003715.1_6918000	2	0	2	C	3.53168e-05	-17.0738	0.117948	-7.57972	-0.47467	-0.224209
CM003715.1_7003312	2	2	4	E	3.28683e-15	25.215	6.16536e-19	25.8866	0.741221	0.735009
CM003715.1_7037795	2	2	4	E	7.99776e-14	-33.1544	8.96399e-24	-33.3947	-0.934832	-0.958537
CM003715.1_7069956	2	0	2	C	0.00124766	-30.6349	0.382425	-12.9903	-0.857855	-0.380152
CM003715.1_7484968	2	1	3	D	1.72232e-15	16.7774	0.00872652	9.28616	0.491306	0.262534
CM003716.2_1007843	2	0	2	C	0.00106417	-16.6454	0.0625293	-14.8061	-0.44801	-0.426978
CM003716.2_1010053	2	2	4	E	9.38251e-10	-15.6746	2.93928e-23	-18.9779	-0.441736	-0.5459
CM003716.2_1081047	2	0	2	C	0.00235515	27.3441	0.605597	5.71768	0.797386	0.156391
CM003716.2_12589391	2	0	2	C	0.00470941	23.2138	0.712385	-2.38581	0.679047	-0.0708239
CM003716.2_12941071	2	0	2	C	0.00204199	17.691	0.913875	-1.47986	0.517421	-0.0464071
CM003716.2_1303088	2	0	2	C	0.000641364	-16.2826	0.467055	3.56826	-0.453518	0.0958467
CM003716.2_1380653	2	2	4	E	1.93764e-12	15.0414	7.3109e-26	19.0326	0.456615	0.536778
CM003716.2_1625647	2	0	2	C	0.000126375	-16.6935	0.0846768	-10.7012	-0.447697	-0.312183
CM003716.2_1671240	2	0	2	C	5.4242e-06	-15.2885	0.148424	-3.55939	-0.423988	-0.111642
CM003716.2_1671246	2	0	2	C	2.88259e-06	-17.1616	0.585358	-2.31985	-0.481595	-0.0755888
CM003716.2_1671249	2	0	2	C	8.68475e-05	-16.3009	0.640041	-2.13485	-0.454976	-0.0699837
CM003716.2_1671254	2	0	2	C	0.000372592	-18.6499	0.877691	0.987668	-0.528191	0.01997
CM003716.2_21737266	2	0	2	C	0.000124064	-15.4991	0.674138	-1.81819	-0.432743	-0.0605343
CM003716.2_24229547	2	0	2	C	7.64244e-05	23.1929	0.884401	-2.60755	0.676726	-0.0780713
CM003716.2_25801891	2	0	2	C	0.000704225	-16.5743	0.0250842	-5.76959	-0.43943	-0.176649
CM003716.2_27571738	2	0	2	C	0.00168342	16.0697	0.156314	7.37083	0.474048	0.206878
CM003716.2_29183888	2	0	2	C	0.00791168	-17.6979	0.802564	2.72247	-0.496013	0.0698654
CM003716.2_29939981	2	2	4	E	1.68914e-29	-34.7906	1.33337e-52	-36.8313	-0.965687	-1.06199
CM003716.2_30838850	2	1	3	D	6.11168e-09	-16.9503	0.00023392	-12.7485	-0.459197	-0.377626
CM003716.2_32597060	2	2	4	E	0.000203428	19.6893	3.53194e-12	24.1735	0.583662	0.687036
CM003716.2_33381326	2	2	4	E	0.00724021	18.2029	7.55421e-05	18.6138	0.542627	0.524488
CM003716.2_33708925	2	0	2	C	0.00263801	-18.7117	0.461776	-3.85505	-0.524315	-0.119414
CM003716.2_33994052	2	2	4	E	0.00768382	15.5331	0.00451561	15.8627	0.468596	0.446407
CM003716.2_3983329	2	2	4	E	0.000453799	-20.812	1.29875e-06	-17.6213	-0.579644	-0.513694
CM003716.2_3983342	2	2	4	E	0.000268983	-21.3603	4.92742e-05	-17.8178	-0.593191	-0.518677
CM003716.2_4145477	2	1	3	D	2.34616e-06	-20.6487	0.00288413	-14.2182	-0.578762	-0.41558
CM003717.2_11663150	2	0	2	C	0.00044308	-19.5393	0.90551	1.75823	-0.535892	0.0427463
CM003717.2_18864808	2	2	4	E	0.000578063	-25.7271	9.46937e-05	-25.9411	-0.733526	-0.754193
CM003717.2_2272404	2	0	2	C	0.0012276	-16.6746	0.742255	-4.14082	-0.464316	-0.126146
CM003717.2_2367502	2	1	3	D	7.75288e-05	-17.5714	2.01189e-07	-11.0317	-0.485785	-0.32523
CM003717.2_2687996	2	1	3	D	1.33172e-15	-28.3334	0.000364589	-11.4992	-0.793776	-0.339322
CM003717.2_33124024	2	2	4	E	0.00154868	-21.0621	5.41377e-05	-17.4332	-0.588799	-0.50575
CM003717.2_35755070	2	2	4	E	0.00255683	18.6161	0.00887358	17.6489	0.549453	0.500522
CM003717.2_35992206	2	0	2	C	5.84545e-05	22.0532	0.250468	9.25252	0.639507	0.259077
CM003717.2_36467566	2	0	2	C	0.000120251	-18.1299	0.913875	0.166217	-0.500984	-0.0018981
CM003717.2_36481445	2	2	4	E	2.43176e-36	39.4162	8.52486e-24	35.787	1.14429	1.01202
CM003717.2_36537901	2	2	4	E	6.58596e-07	-16.8613	4.52094e-14	-18.6149	-0.477134	-0.540559
CM003717.2_36544939	2	2	4	E	0.00517094	21.4522	4.74167e-12	24.8587	0.631173	0.701506
CM003717.2_36602239	2	0	2	C	0.00273557	-22.6844	0.503396	-7.41594	-0.617201	-0.216701
CM003717.2_36672260	2	0	2	C	2.56759e-05	18.634	0.175182	8.45039	0.547105	0.235452
CM003717.2_36723211	2	2	4	E	3.32184e-25	-20.0496	1.24347e-19	-19.7572	-0.563552	-0.568562
CM003717.2_36751272	2	2	4	E	5.95466e-20	-32.9918	6.84046e-36	-41.6779	-0.914899	-1.20264
CM003717.2_36899928	2	2	4	E	2.66046e-20	-41.1448	3.98423e-17	-33.0932	-1.16852	-0.950933
CM003717.2_37020766	2	2	4	E	6.56712e-10	-30.6275	3.10496e-05	-27.2202	-0.861671	-0.788571
CM003717.2_37091818	2	2	4	E	2.06446e-05	-27.0408	1.17696e-06	-29.0093	-0.764584	-0.838661
CM003717.2_37145199	2	0	2	C	0.00585833	-16.7807	0.219381	13.1884	-0.457812	0.372909
CM003717.2_37162165	2	0	2	C	0.000621755	-15.9342	0.468937	-3.04455	-0.445846	-0.0964055
CM003717.2_37167048	2	2	4	E	9.24328e-08	-19.9464	1.25398e-13	-28	-0.542024	-0.812054
CM003717.2_625601	2	1	3	D	5.05334e-34	18.2765	1.09595e-15	12.5616	0.540886	0.357056
CM003717.2_649694	2	2	4	E	1.0303e-08	-33.9956	0.00200445	-20.8689	-0.960368	-0.607308
CM003717.2_649698	2	0	2	C	0.00603879	-19.3062	0.0314064	-14.1347	-0.540936	-0.414834
CM003717.2_8679658	2	0	2	C	0.0070821	16.3535	0.444927	8.77695	0.490948	0.242571
CM003717.2_9867092	2	0	2	C	0.00931529	-15.8056	0.838222	-2.88566	-0.421342	-0.0903637
CM003718.2_1246144	2	0	2	C	0.000478318	21.7535	0.434217	14.7495	0.659555	0.413184
CM003718.2_19044811	2	2	4	E	1.59827e-05	19.0557	5.71424e-14	16.7281	0.573403	0.468704
CM003718.2_21586641	2	0	2	C	0.00232016	24.0346	0.896083	-3.10413	0.701593	-0.0918
CM003718.2_2465606	2	0	2	C	0.000143286	-20.4785	0.0546763	-5.84108	-0.551506	-0.172691
CM003718.2_25109286	2	0	2	C	0.00845552	19.6289	0.0247881	14.2787	0.567516	0.407764
CM003718.2_2693116	2	0	2	C	0.000448512	15.9926	0.0597242	7.98491	0.462523	0.224331
CM003718.2_2693119	2	1	3	D	3.93342e-07	15.5317	5.66532e-05	12.0592	0.446951	0.340583
CM003718.2_29468989	2	2	4	E	2.32475e-05	21.3383	2.12495e-22	24.6479	0.625448	0.69762
CM003718.2_29636535	2	0	2	C	2.88902e-05	17.8685	0.32322	12.7718	0.520383	0.355041
CM003718.2_29916075	2	0	2	C	2.24092e-06	-22.095	0.29279	-11.7736	-0.612991	-0.346277
CM003718.2_29986298	2	0	2	C	0.00029143	-15.2152	0.232013	-0.894241	-0.420614	-0.0353425
CM003718.2_30149191	2	0	2	C	0.00155746	-16.6408	0.656775	5.03518	-0.460532	0.139035
CM003718.2_3084833	2	0	2	C	8.81285e-08	-20.4375	0.0524575	-7.17444	-0.574767	-0.208939
CM003718.2_3084847	2	0	2	C	0.000679638	-15.4211	0.473182	-4.76326	-0.433694	-0.141226
CM003718.2_485006	2	0	2	C	0.00436225	20.6254	0.691425	2.93185	0.619464	0.078051
CM003718.2_511084	2	0	2	C	0.00606269	20.003	0.205141	10.2703	0.583483	0.286929
CM003718.2_7568802	2	0	2	C	0.00321612	-16.6858	0.892729	-1.19716	-0.470528	-0.0421688
CM003718.2_8144488	2	2	4	E	6.64276e-13	-29.5086	1.98658e-23	-22.0597	-0.826802	-0.641921
CM003718.2_8144491	2	2	4	E	7.58161e-09	-23.4356	6.60029e-15	-17.339	-0.648165	-0.507743
CM003719.1_15220311	2	0	2	C	0.00914872	18.7063	0.45428	3.35845	0.542322	0.0915353
CM003719.1_16283747	2	0	2	C	0.00796817	-22.5718	0.489168	-6.22455	-0.633137	-0.186359
CM003719.1_16692708	2	0	2	C	0.000122687	17.2656	0.578831	5.86322	0.511208	0.161007
CM003719.1_21667289	2	0	2	C	0.000109426	15.2032	0.01161	5.06111	0.443058	0.143365
CM003719.1_23353993	2	2	4	E	0.00011662	-18.0058	0.000492356	-17.7447	-0.507492	-0.520915
CM003719.1_23353994	2	1	3	D	3.14328e-10	-17.6955	1.69738e-06	-13.9602	-0.497782	-0.412758
CM003719.1_23686140	2	0	2	C	0.00093503	18.2498	0.0533284	10.2363	0.528943	0.289801
CM003719.1_23752475	2	2	4	E	2.10206e-13	-15.6267	3.58943e-09	-16.8635	-0.417027	-0.492867
CM003719.1_23821694	2	2	4	E	2.39377e-18	32.9391	1.33563e-48	30.4469	0.967476	0.862248
CM003719.1_25058345	2	0	2	C	2.56943e-05	-24.4556	0.828139	-4.49911	-0.691088	-0.13603
CM003719.1_25104721	2	0	2	C	0.00295157	15.9399	0.587928	5.39463	0.468298	0.147532
CM003719.1_2865612	2	1	3	D	3.08806e-105	-21.2084	2.15256e-36	-12.3579	-0.596551	-0.363125
CM003719.1_3407684	2	0	2	C	0.000415171	-15.577	0.557704	-1.76529	-0.434848	-0.0591438
CM003719.1_4019698	2	0	2	C	9.9583e-13	18.6205	0.065016	7.43412	0.556315	0.208187
CM003719.1_4019707	2	0	2	C	3.43021e-14	18.0345	0.0428521	6.59898	0.541827	0.184129
CM003719.1_4502326	2	0	2	C	0.00596947	15.2403	0.233477	10.2714	0.457856	0.288535
CM003719.1_4722530	2	1	3	D	8.63142e-09	22.4737	0.0028333	14.4023	0.665523	0.407508
CM003720.1_12336646	2	2	4	E	2.18244e-08	19.6378	7.1107e-14	23.8463	0.582269	0.677043
CM003720.1_12368150	2	2	4	E	0.00669552	30.0409	4.03025e-07	21.9683	0.879093	0.621903
CM003720.1_12376286	2	2	4	E	5.22753e-06	-32.7455	1.56901e-05	-18.2349	-0.916355	-0.527735
CM003720.1_14848294	2	2	4	E	4.34719e-09	21.5194	2.34984e-18	28.8507	0.635456	0.82486
CM003720.1_15022132	2	1	3	D	6.82437e-09	-16.5029	4.59537e-13	-13.9617	-0.466161	-0.402892
CM003720.1_15922677	2	0	2	C	1.94637e-05	-27.8566	0.593675	-6.46085	-0.79004	-0.19255
CM003720.1_1606240	2	2	4	E	3.46359e-09	15.0681	1.10548e-18	24.8271	0.445632	0.700238
CM003720.1_1634756	2	0	2	C	9.93618e-14	-22.7058	0.120332	-7.08576	-0.639673	-0.211211
CM003720.1_1634770	2	0	2	C	1.0825e-12	-22.3115	0.482968	-2.92875	-0.625981	-0.0924127
CM003720.1_1639085	2	2	4	E	1.53551e-11	28.5302	4.11177e-11	31.6685	0.846114	0.909184
CM003720.1_1639087	2	2	4	E	5.38738e-18	38.019	1.18072e-19	42.1528	1.11265	1.20702
CM003720.1_1657636	2	2	4	E	2.18493e-12	-21.9008	1.04265e-06	-19.4612	-0.61969	-0.56952
CM003720.1_1657648	2	0	2	C	4.15141e-10	34.337	0.349542	8.81379	1.00051	0.250456
CM003720.1_1660757	2	2	4	E	9.61675e-08	-29.0967	7.30869e-07	-28.3564	-0.800815	-0.819723
CM003720.1_1666386	2	1	3	D	2.5749e-11	15.4601	1.32076e-07	13.925	0.468115	0.393406
CM003720.1_16869962	2	0	2	C	0.000557057	-15.0873	0.910469	1.10069	-0.403373	0.0242442
CM003720.1_16869975	2	0	2	C	0.000153205	-15.8811	0.448334	-5.43756	-0.428282	-0.164962
CM003720.1_1704899	2	0	2	C	9.11416e-05	-19.996	0.0107463	-14.5773	-0.547297	-0.426591
CM003720.1_1704994	2	0	2	C	4.83473e-06	-18.3138	0.440917	-7.93278	-0.504875	-0.234763
CM003720.1_1722679	2	0	2	C	0.00287168	-18.6821	0.891934	1.6177	-0.522173	0.0407139
CM003720.1_1723859	2	1	3	D	1.10281e-09	-15.4762	0.0057626	-9.25926	-0.435057	-0.269175
CM003720.1_17422871	2	0	2	C	0.00601944	16.6676	0.0816228	8.59036	0.487454	0.239068
CM003720.1_17444182	2	2	4	E	1.63802e-12	-39.9158	1.09193e-08	-37.6251	-1.12349	-1.08254
CM003720.1_1773167	2	0	2	C	0.00638769	22.7948	0.181676	10.6423	0.657028	0.298599
CM003720.1_1850427	2	0	2	C	0.000642581	-18.0024	0.170465	-7.85611	-0.501474	-0.227387
CM003720.1_1866132	2	2	4	E	4.52976e-06	29.3569	5.40784e-08	21.2169	0.847371	0.607395
CM003720.1_1885971	2	0	2	C	1.6462e-07	19.6516	0.404137	8.12733	0.575832	0.228591
CM003720.1_18986589	2	1	3	D	7.11047e-08	17.5186	0.00861318	10.9044	0.516869	0.308564
CM003720.1_18988718	2	2	4	E	4.11773e-09	16.2632	2.31901e-08	17.5041	0.478491	0.491965
CM003720.1_19061880	2	1	3	D	0.000416677	17.3115	0.00357268	12.1665	0.5164	0.344174
CM003720.1_19063061	2	2	4	E	7.31031e-06	-17.8104	1.22552e-06	-15.0491	-0.492007	-0.439774
CM003720.1_19063089	2	2	4	E	9.16895e-19	36.3644	2.36927e-17	31.3542	1.05065	0.894683
CM003720.1_19082437	2	2	4	E	2.47805e-13	24.3861	6.84942e-14	19.6297	0.726219	0.553073
CM003720.1_19092361	2	0	2	C	7.28916e-06	15.3249	0.014352	12.2112	0.467685	0.33955
CM003720.1_19103660	2	1	3	D	1.66159e-11	24.4743	0.000101131	11.7399	0.721877	0.331808
CM003720.1_19103697	2	2	4	E	0.000140469	-19.1592	0.00687815	-17.2412	-0.549096	-0.502289
CM003720.1_19104012	2	2	4	E	1.95556e-13	-23.7712	7.97833e-05	-20.1872	-0.656998	-0.586496
CM003720.1_19105086	2	2	4	E	7.00011e-07	19.9426	2.69953e-05	16.8649	0.588626	0.475208
CM003720.1_19110268	2	0	2	C	1.19136e-08	-28.5222	0.141506	-8.26657	-0.807058	-0.246229
CM003720.1_19110302	2	0	2	C	0.00126247	-15.499	0.359542	-5.45148	-0.422781	-0.166693
CM003720.1_19115407	2	2	4	E	0.00420481	18.1142	5.43634e-05	17.012	0.539473	0.477212
CM003720.1_19115704	2	2	4	E	2.23537e-06	-25.2872	6.46376e-09	-27.2209	-0.722969	-0.792064
CM003720.1_19116490	2	0	2	C	1.71466e-05	20.0954	0.0128922	12.3969	0.602347	0.344536
CM003720.1_19116491	2	1	3	D	9.04606e-07	15.1823	4.28141e-08	13.9234	0.458275	0.38841
CM003720.1_19117100	2	2	4	E	3.19182e-47	-39.183	4.65785e-61	-39.4535	-1.09099	-1.13785
CM003720.1_19117265	2	2	4	E	9.23745e-11	15.4922	0.000680911	15.4493	0.472956	0.434006
CM003720.1_19117342	2	2	4	E	8.31533e-16	22.1173	2.45397e-05	20.1609	0.654787	0.568992
CM003720.1_19126994	2	0	2	C	0.00880501	-19.9008	0.409273	-5.74896	-0.565847	-0.170106
CM003720.1_19129182	2	2	4	E	3.61143e-15	-22.4174	1.61859e-26	-22.8499	-0.630098	-0.656459
CM003720.1_19129598	2	2	4	E	1.16961e-09	-17.5741	7.71154e-12	-18.9187	-0.469644	-0.545956
CM003720.1_19129724	2	2	4	E	0.00225404	-19.2781	0.00209443	-19.165	-0.529712	-0.551038
CM003720.1_19133896	2	1	3	D	8.1261e-12	-16.9404	3.3303e-07	-14.4947	-0.48627	-0.420076
CM003720.1_19133922	2	2	4	E	3.75212e-10	-23.8586	1.70654e-09	-23.7097	-0.682996	-0.67973
CM003720.1_19137166	2	2	4	E	4.655e-08	26.6962	1.4953e-10	30.9095	0.791641	0.879676
CM003720.1_19137182	2	0	2	C	0.000437366	16.4598	0.091466	10.813	0.496623	0.304442
CM003720.1_19141998	2	0	2	C	0.000220482	-16.0324	0.225639	-6.9251	-0.444122	-0.207964
CM003720.1_19142023	2	0	2	C	0.000238431	-17.4081	0.230508	-7.61629	-0.483972	-0.227213
CM003720.1_19146585	2	2	4	E	6.2266e-06	-22.2738	4.82557e-06	-21.6298	-0.603064	-0.636359
CM003720.1_19146586	2	1	3	D	1.18101e-24	-18.3253	7.50054e-14	-14.3625	-0.489365	-0.426338
CM003720.1_19153550	2	2	4	E	6.21038e-32	24.2736	3.24081e-28	27.6226	0.711711	0.77957
CM003720.1_19162933	2	2	4	E	7.64725e-14	18.1739	1.70218e-18	16.8348	0.541098	0.481
CM003720.1_19179829	2	2	4	E	7.12221e-09	-26.4405	1.91787e-24	-21.9876	-0.752343	-0.638055
CM003720.1_19179840	2	2	4	E	6.82731e-52	38.8192	3.9744e-62	37.0401	1.13394	1.05948
CM003720.1_19180117	2	1	3	D	3.5387e-16	-17.8392	1.13971e-08	-11.9332	-0.511341	-0.34965
CM003720.1_19190124	2	2	4	E	1.48877e-08	17.5834	1.53783e-07	16.573	0.524848	0.466408
CM003720.1_19199231	2	2	4	E	9.62256e-09	-33.3913	6.34141e-12	-35.4071	-0.919628	-1.02025
CM003720.1_19200256	2	1	3	D	7.52382e-06	19.0831	0.0196998	19.1436	0.570588	0.544888
CM003720.1_19200257	2	2	4	E	1.18399e-11	23.8983	2.44875e-11	21.6793	0.712855	0.616278
CM003720.1_19204024	2	0	2	C	0.000123154	-19.9024	0.0132799	-7.88752	-0.55885	-0.231848
CM003720.1_19204714	2	2	4	E	6.51273e-06	15.6413	0.000467584	19.0071	0.472801	0.538888
CM003720.1_19209292	2	0	2	C	0.00588983	-15.4606	0.828221	-1.68184	-0.435315	-0.0531259
CM003720.1_19216784	2	0	2	C	0.0030776	-16.2078	0.913875	1.06882	-0.446923	0.0234133
CM003720.1_19237314	2	0	2	C	8.58803e-23	-15.4669	0.111887	-6.9623	-0.404606	-0.204534
CM003720.1_19238033	2	1	3	D	3.91898e-13	20.2376	6.45103e-06	11.864	0.594902	0.336531
CM003720.1_19278741	2	0	2	C	0.00548413	-16.7453	0.567944	-5.47477	-0.457352	-0.164759
CM003720.1_19283839	2	1	3	D	1.462e-17	-24.296	0.00149713	-13.7095	-0.664376	-0.40349
CM003720.1_19290435	2	2	4	E	0.000186744	21.4694	2.7176e-06	29.5103	0.609133	0.840911
CM003720.1_19309920	2	0	2	C	6.85819e-07	26.2396	0.585634	3.96145	0.761558	0.10753
CM003720.1_19309934	2	0	2	C	0.00462173	16.6251	0.836767	0.197276	0.493329	0.000585248
CM003720.1_19337509	2	0	2	C	1.88424e-08	28.364	0.842309	0.302495	0.812769	0.00561309
CM003720.1_19671583	2	2	4	E	0.00513353	17.4338	9.93499e-05	20.4442	0.520974	0.578762
CM003720.1_19817444	2	0	2	C	0.00324858	-16.3338	0.790509	1.51751	-0.442854	0.0394093
CM003720.1_19885024	2	0	2	C	0.00970579	17.5085	0.735267	2.80023	0.515286	0.0774668
CM003720.1_2049503	2	2	4	E	7.02358e-06	-17.262	8.73202e-13	-25.8343	-0.462208	-0.750538
CM003720.1_3667561	2	1	3	D	0.00174357	-15.2814	0.00110205	-12.3111	-0.415318	-0.358612
CM003720.1_6604143	2	0	2	C	0.00108283	-23.6117	0.913875	1.93165	-0.660904	0.0488405
CM003720.1_6604151	2	0	2	C	0.00145155	-27.6861	0.40686	-7.25906	-0.768205	-0.214173
CM003720.1_6604153	2	0	2	C	0.00994782	-24.8815	0.37857	-7.04052	-0.690999	-0.209121
CM003720.1_6604317	2	1	3	D	0.00369564	-17.8164	9.41332e-05	-14.0592	-0.496757	-0.409119
CM003720.1_6604368	2	2	4	E	0.000150452	-19.5594	2.04251e-05	-15.7856	-0.544703	-0.457834
CM003720.1_6604420	2	1	3	D	0.00231898	-20.4777	0.00928122	-10.5918	-0.564579	-0.310731
CM003720.1_6604426	2	0	2	C	0.000192779	-20.8894	0.172848	-7.2003	-0.57834	-0.213853
CM003720.1_6604438	2	0	2	C	0.000250961	-22.1926	0.128594	-5.85871	-0.614175	-0.175853
CM003720.1_7456055	2	2	4	E	8.49314e-23	21.5222	2.018e-39	20.0446	0.623178	0.572599
CM003720.1_986758	2	0	2	C	0.000294677	-15.3506	0.913875	-0.653554	-0.431031	-0.0233817
CM003721.1_1078202	2	0	2	C	0.00076138	-22.209	0.305842	-12.7882	-0.609475	-0.370881
CM003721.1_1104863	2	0	2	C	0.00855594	17.2826	0.369875	12.5709	0.513053	0.354023
CM003721.1_12542055	2	0	2	C	0.00234758	16.8574	0.143148	9.36635	0.487153	0.265272
CM003721.1_1430162	2	0	2	C	2.64333e-08	-27.3518	0.480891	-6.04281	-0.754959	-0.181897
CM003721.1_1430329	2	0	2	C	0.000312417	16.3474	0.169364	10.2577	0.483502	0.290004
CM003721.1_1430342	2	0	2	C	1.72594e-05	20.587	0.479939	6.30837	0.598272	0.175983
CM003721.1_18990716	2	0	2	C	0.00405999	-15.8529	0.542438	-3.53222	-0.443765	-0.106318
CM003721.1_18990731	2	0	2	C	0.00266721	-18.3798	0.646684	-1.7526	-0.509542	-0.0546493
CM003721.1_18990769	2	0	2	C	0.000168675	-16.1544	0.0495571	-9.86827	-0.455204	-0.287775
CM003721.1_19044482	2	0	2	C	7.53194e-06	-15.32	0.913875	-0.599419	-0.420594	-0.0239159
CM003721.1_19044489	2	0	2	C	1.39387e-05	-19.9702	0.646176	-3.66821	-0.55051	-0.112196
CM003721.1_2159002	2	0	2	C	0.000764382	17.2044	0.182242	7.98955	0.509464	0.222041
CM003721.1_2201190	2	2	4	E	1.89253e-11	25.1246	0.00155948	23.6603	0.741301	0.669907
CM003721.1_2248007	2	0	2	C	0.0052507	-26.3072	0.492492	-11.6937	-0.738038	-0.340598
CM003721.1_2250672	2	0	2	C	0.0023053	17.993	0.595904	4.52331	0.534578	0.12139
CM003721.1_2482821	2	0	2	C	0.00256409	-15.8214	0.0802409	-8.59156	-0.447649	-0.252491
CM003721.1_4392354	2	0	2	C	0.000166089	-17.4923	0.687332	-0.89852	-0.480501	-0.0352346
CM003721.1_4392363	2	0	2	C	0.00610641	-16.4671	0.463019	-5.76177	-0.448594	-0.174662
CM003721.1_4392365	2	0	2	C	0.00151745	-17.3739	0.894202	-0.583419	-0.472736	-0.0257449
CM003721.1_4730794	2	1	3	D	8.91762e-05	23.1855	0.80787	22.8761	0.683877	0.648364
CM003721.1_4730815	2	1	3	D	9.9367e-13	26.6591	0.125836	19.3477	0.779805	0.549757
CM003721.1_4730817	2	1	3	D	5.15996e-06	21.394	0.512073	17.5005	0.630583	0.49635
CM003721.1_580696	2	2	4	E	6.48789e-10	-22.6902	8.10086e-06	-18.511	-0.619409	-0.537439
CM003721.1_6342302	2	1	3	D	0.000107112	-27.1629	0.00462426	-12.0391	-0.76177	-0.349452
CM003721.1_6525777	2	0	2	C	0.00497111	-16.6395	0.324486	-6.63657	-0.458708	-0.195088
CM003721.1_6774585	2	0	2	C	0.00831139	-18.1408	0.487362	-6.68721	-0.501773	-0.199021
CM003721.1_754411	2	0	2	C	0.00774764	-15.3171	0.0415967	-11.4904	-0.419965	-0.334496
CM003721.1_7638176	2	2	4	E	0.000588358	-18.956	0.000108809	-23.9049	-0.531889	-0.693464
CM003721.1_7641607	2	0	2	C	0.000239913	-15.1531	0.839381	1.0399	-0.417572	0.0234527
CM003721.1_9591837	2	0	2	C	2.1799e-06	18.2739	0.909784	0.746986	0.54736	0.0175088
CM003722.1_10461855	2	0	2	C	0.00632253	-20.0042	0.645422	-1.74348	-0.564508	-0.0566227
CM003722.1_11535400	2	0	2	C	3.88715e-07	24.4731	0.669416	13.2977	0.706342	0.380651
CM003722.1_1564224	2	2	4	E	4.66279e-18	26.8561	7.02909e-10	17.7942	0.777849	0.505815
CM003722.1_1606984	2	0	2	C	0.00699684	-17.7765	0.0734515	-11.4875	-0.493051	-0.338378
CM003722.1_1607012	2	1	3	D	0.00836211	-19.0372	0.0144846	-15.0465	-0.533265	-0.439107
CM003722.1_19453209	2	1	3	D	9.27504e-08	-21.6238	0.00338968	-14.6666	-0.61101	-0.424378
CM003722.1_20011550	2	0	2	C	0.00832344	16.9453	0.322726	6.23946	0.508877	0.176341
CM003722.1_302854	2	0	2	C	0.00596947	-20.3318	0.30793	-9.52892	-0.569185	-0.280414
CM003722.1_3623039	2	0	2	C	0.00249164	-21.0515	0.664528	-4.27898	-0.585711	-0.128909
CM003722.1_3624665	2	0	2	C	0.00454858	-15.3821	0.661777	-2.30167	-0.428817	-0.0742395
CM003722.1_3745266	2	0	2	C	0.00621238	15.6751	0.048504	12.6224	0.461493	0.357146
CM003722.1_3829786	2	0	2	C	0.00392703	-19.95	0.84605	0.114618	-0.562077	-0.00222253
CM003722.1_4746010	2	0	2	C	0.00639379	-15.4466	0.818439	-0.934877	-0.431348	-0.0333961
CM003722.1_6011689	2	2	4	E	3.08655e-07	28.0787	8.25513e-08	23.0127	0.827866	0.654438
CM003722.1_6222037	2	0	2	C	0.00193656	-20.1315	0.768748	3.82858	-0.555672	0.103684
CM003722.1_6295956	2	0	2	C	0.00380864	-27.3449	0.889039	1.51075	-0.772974	0.037754
CM003722.1_6332005	2	1	3	D	0.0009622	22.992	0.00887417	10.8061	0.663109	0.307961
CM003722.1_7451078	2	2	4	E	2.39762e-05	-27.3533	7.77873e-09	-35.2145	-0.754667	-1.01924
CM003722.1_8592936	2	2	4	E	2.99658e-08	-21.5584	0.00132336	-15.6038	-0.612341	-0.453894
CM003722.1_8592965	2	2	4	E	2.30284e-05	23.8967	0.00342815	17.1406	0.711807	0.487763
CM003722.1_9724990	2	2	4	E	1.18744e-05	-27.9361	3.2738e-06	-22.2284	-0.776987	-0.642409
CM003723.1_14845992	2	2	4	E	2.02808e-19	-31.7169	3.9348e-10	-24.5401	-0.891551	-0.709276
CM003723.1_1513032	2	2	4	E	0.000240641	-20.7255	1.14245e-08	-19.5855	-0.576448	-0.570674
CM003723.1_15164853	2	0	2	C	0.00523126	-19.1447	0.0895011	-10.9685	-0.514354	-0.317013
CM003723.1_15542127	2	0	2	C	7.44088e-05	-17.8368	0.199654	-9.88248	-0.489264	-0.288486
CM003723.1_15618635	2	2	4	E	1.05982e-17	26.4051	1.08675e-08	29.2642	0.753284	0.832741
CM003723.1_15703827	2	0	2	C	3.06627e-05	18.7282	0.564529	3.82133	0.54829	0.105549
CM003723.1_15705303	2	0	2	C	0.00443287	-19.0695	0.913875	-0.324098	-0.531159	-0.013668
CM003723.1_15901295	2	1	3	D	9.4238e-06	27.2714	0.131402	19.2511	0.786536	0.544891
CM003723.1_1613863	2	0	2	C	0.00643426	16.7493	0.200794	8.5645	0.498605	0.243899
CM003723.1_16208200	2	2	4	E	0.00017314	16.3344	9.90457e-09	18.8776	0.486621	0.531949
CM003723.1_1870028	2	0	2	C	0.00724386	-15.7745	0.879543	0.688413	-0.437233	0.0110775
CM003723.1_2238099	2	0	2	C	1.90232e-05	-30.9055	0.588801	-4.45016	-0.87241	-0.137657
CM003723.1_2804075	2	0	2	C	7.59057e-05	-16.0284	0.213289	-8.17849	-0.419794	-0.247129
CM003723.1_3242173	2	0	2	C	5.35819e-06	-24.7471	0.459208	-7.41326	-0.691509	-0.225818
CM003723.1_3479985	2	0	2	C	0.00428543	-18.2124	0.258172	-10.6207	-0.499071	-0.311186
CM003723.1_3480003	2	0	2	C	0.000224482	-19.6713	0.794953	-4.34739	-0.542706	-0.132139
CM003723.1_3533575	2	0	2	C	0.00574419	21.3478	0.595464	7.5171	0.634137	0.209821
CM003723.1_3629929	2	0	2	C	0.00487745	16.5843	0.0599964	9.855	0.46877	0.273173
CM003723.1_4495905	2	0	2	C	5.08532e-06	17.3825	0.832867	2.91902	0.510418	0.0797879
CM003723.1_4495936	2	0	2	C	6.13443e-08	23.714	0.867139	1.73104	0.692789	0.0453098
CM003723.1_4495942	2	0	2	C	1.69265e-05	19.9699	0.560318	5.6129	0.58874	0.157074
CM003723.1_5411467	2	1	3	D	0.000334901	15.0219	0.00832226	12.0403	0.450734	0.33967
CM003723.1_5432481	2	2	4	E	2.5687e-21	19.3007	2.9512e-14	17.565	0.554861	0.497201
CM003723.1_6508530	2	0	2	C	0.00802253	-16.44	0.466235	-3.78054	-0.453275	-0.116989
CM003723.1_6944488	2	0	2	C	4.98835e-10	27.1441	0.0226357	8.14746	0.785749	0.227083
CM003723.1_6944506	2	1	3	D	7.1029e-14	31.1237	6.81201e-07	10.128	0.909525	0.281665
CM003723.1_6944510	2	1	3	D	1.08712e-06	22.8189	0.00694098	8.63824	0.664397	0.24197
CM003723.1_7388786	2	2	4	E	1.02769e-07	23.4043	3.12455e-10	21.6955	0.685734	0.617792
CM003723.1_862976	2	2	4	E	0.00039537	15.0081	4.66867e-08	16.054	0.455567	0.453101
CM003723.1_9193516	2	0	2	C	0.00178225	18.5986	0.822608	-2.43966	0.546193	-0.0761758
CM003723.1_9193837	2	0	2	C	0.00726989	-20.7467	0.574259	-3.48717	-0.575987	-0.10948
CM003723.1_9195867	2	0	2	C	0.00814801	16.2045	0.0174392	-11.1912	0.470189	-0.325118
CM003724.1_10882637	2	0	2	C	0.00101325	-19.7714	0.336672	-9.46635	-0.548981	-0.275491
CM003724.1_11707410	2	2	4	E	0.000711745	22.9589	1.22378e-07	24.6241	0.678812	0.698779
CM003724.1_12676477	2	2	4	E	0.00569197	-18.2217	3.44514e-07	-20.4227	-0.505251	-0.591484
CM003724.1_13186448	2	0	2	C	0.00813001	-19.0627	0.269017	-6.274	-0.536849	-0.185
CM003724.1_13742610	2	0	2	C	1.43935e-10	-30.2306	0.0217042	-10.6326	-0.843295	-0.314092
CM003724.1_13746143	2	0	2	C	0.00374696	-16.7088	0.913875	-1.28622	-0.461006	-0.0460888
CM003724.1_13872961	2	0	2	C	0.00466711	-15.9102	0.563175	2.67658	-0.439145	0.0729894
CM003724.1_13915866	2	0	2	C	0.00448671	-17.0202	0.741007	-3.96075	-0.456361	-0.122511
CM003724.1_13915877	2	0	2	C	0.00868114	-23.2417	0.609767	-8.81499	-0.638062	-0.259174
CM003724.1_13915883	2	0	2	C	0.00815035	-16.6761	0.861728	-2.45972	-0.446964	-0.0794811
CM003724.1_13937014	2	2	4	E	2.37084e-08	-30.161	6.63621e-17	-28.7896	-0.836478	-0.83168
CM003724.1_14234871	2	1	3	D	3.92448e-06	15.5378	0.00314798	13.628	0.454926	0.382422
CM003724.1_14244475	2	2	4	E	0.000736704	-19.4823	7.59241e-10	-22.0778	-0.547794	-0.637845
CM003724.1_14255576	2	1	3	D	1.95175e-10	16.636	0.000521544	8.82493	0.478378	0.249081
CM003724.1_14261563	2	0	2	C	0.000158163	-19.315	0.25008	-8.26212	-0.543209	-0.239803
CM003724.1_14273869	2	2	4	E	8.62097e-07	15.8902	1.91806e-20	15.7583	0.458462	0.446707
CM003724.1_14312616	2	0	2	C	1.82033e-08	16.2508	0.689725	4.25994	0.485955	0.116947
CM003724.1_1437252	2	0	2	C	0.000667551	16.0363	0.883921	-0.897282	0.464166	-0.0291616
CM003724.1_1440488	2	0	2	C	0.0055643	-24.6576	0.379057	-5.80976	-0.692184	-0.174245
CM003724.1_14473357	2	2	4	E	4.07161e-19	20.6611	3.21919e-25	25.1166	0.584383	0.714786
CM003724.1_14613822	2	0	2	C	0.00865554	-23.3592	0.903449	2.16592	-0.648125	0.05774
CM003724.1_14724441	2	0	2	C	0.00177158	15.5707	0.57475	4.11593	0.455957	0.1079
CM003724.1_14791286	2	0	2	C	1.34979e-06	-36.2021	0.221265	-13.3202	-1.00769	-0.387306
CM003724.1_15117162	2	2	4	E	4.73029e-12	29.5335	0.00117812	23.313	0.867341	0.668338
CM003724.1_15130692	2	0	2	C	0.00601944	-20.0007	0.850996	3.04127	-0.546472	0.080742
CM003724.1_15136308	2	0	2	C	0.00119761	-24.7584	0.482125	-7.4936	-0.684082	-0.224318
CM003724.1_15191982	2	1	3	D	0.00275239	23.1304	0.270032	21.2485	0.677176	0.608379
CM003724.1_15193499	2	0	2	C	1.56246e-06	19.2389	0.365423	2.8343	0.554148	0.0783174
CM003724.1_15193512	2	0	2	C	0.00092887	17.175	0.657174	4.33603	0.504051	0.119467
CM003724.1_15198874	2	0	2	C	0.000424986	16.4363	0.579707	-4.68517	0.477238	-0.137027
CM003724.1_15198880	2	0	2	C	0.000340806	17.1689	0.913875	-2.1837	0.494573	-0.0645965
CM003724.1_15211494	2	0	2	C	0.00259337	21.8227	0.51438	4.64523	0.635922	0.130381
CM003724.1_15223362	2	0	2	C	1.84693e-05	-25.3476	0.26603	-12.6034	-0.716906	-0.366688
CM003724.1_15223374	2	0	2	C	0.00132369	-20.8393	0.234709	-12.5164	-0.584865	-0.366035
CM003724.1_15223391	2	0	2	C	0.00849551	-18.7843	0.309752	-12.2693	-0.528258	-0.358293
CM003724.1_15223606	2	0	2	C	0.000158674	-15.7112	0.142734	-13.6732	-0.438239	-0.399685
CM003724.1_15223636	2	0	2	C	1.09976e-07	-19.4243	0.103764	-12.2424	-0.545729	-0.359805
CM003724.1_15223637	2	0	2	C	1.79307e-06	-19.4457	0.140386	-11.1952	-0.544305	-0.327187
CM003724.1_15223646	2	0	2	C	7.5031e-05	-16.8955	0.402576	-7.10869	-0.462624	-0.210571
CM003724.1_15223651	2	0	2	C	6.03874e-07	-21.3331	0.43996	-7.25312	-0.595226	-0.215219
CM003724.1_15223694	2	2	4	E	1.13421e-07	-20.824	0.00010084	-19.0379	-0.582392	-0.55102
CM003724.1_15223697	2	0	2	C	0.000180065	-17.0311	0.116042	-11.5084	-0.467051	-0.338156
CM003724.1_15223703	2	1	3	D	0.000401076	-15.3671	0.0337512	-16.7254	-0.42376	-0.485394
CM003724.1_15441024	2	0	2	C	0.00209388	16.2	0.867286	-0.472085	0.480039	-0.0163493
CM003724.1_15522394	2	0	2	C	0.0092123	17.4363	0.913875	0.276194	0.510849	0.0040456
CM003724.1_15593784	2	0	2	C	0.00651909	-22.2051	0.913875	-0.255745	-0.626421	-0.00963252
CM003724.1_15593803	2	0	2	C	0.000405576	-25.9134	0.758473	-2.96497	-0.728264	-0.0886519
CM003724.1_15593814	2	0	2	C	0.000592627	-26.4922	0.408313	-6.01198	-0.746881	-0.17738
CM003724.1_1565142	2	0	2	C	0.00324773	15.4353	0.74268	-2.12884	0.450087	-0.0672137
CM003724.1_15690491	2	0	2	C	0.00176148	-19.7799	0.736394	-4.81837	-0.53854	-0.142988
CM003724.1_15758622	2	2	4	E	2.27015e-17	-27.3254	1.14309e-17	-26.2214	-0.747887	-0.764651
CM003724.1_1694618	2	0	2	C	0.000448512	25.7118	0.53529	6.226	0.752399	0.173307
CM003724.1_1708370	2	0	2	C	2.81509e-06	19.2317	0.38835	11.1086	0.571383	0.313949
CM003724.1_1876989	2	2	4	E	3.60354e-11	28.2251	9.53525e-07	23.4059	0.824916	0.662364
CM003724.1_1880575	2	0	2	C	0.00204632	-19.2264	0.572284	7.16845	-0.538404	0.197041
CM003724.1_2109202	2	0	2	C	0.00842471	-18.7949	0.187857	-9.9977	-0.514691	-0.294367
CM003724.1_2137459	2	2	4	E	6.75407e-17	-31.7151	7.22445e-10	-29.3592	-0.877528	-0.849116
CM003724.1_2138066	2	2	4	E	4.38758e-06	18.7691	1.12386e-05	22.7828	0.552709	0.646434
CM003724.1_2139361	2	0	2	C	0.000175572	-16.0955	0.60823	-3.27196	-0.450018	-0.0992106
CM003724.1_2143368	2	0	2	C	1.45641e-06	24.6641	0.0619685	12.7951	0.730223	0.364889
CM003724.1_2297956	2	0	2	C	0.000536748	-21.2681	0.5691	-4.07283	-0.590288	-0.122915
CM003724.1_2620299	2	0	2	C	1.97419e-06	-17.8067	0.91094	0.506822	-0.503244	0.00742549
CM003724.1_4010707	2	0	2	C	0.00117344	22.7578	0.542972	3.57782	0.659581	0.0982277
CM003724.1_7241739	2	0	2	C	0.00219845	-28.0839	0.88748	0.323823	-0.79385	0.00267248
CM003724.1_8335207	2	0	2	C	0.000194916	-15.405	0.372229	-8.20907	-0.414001	-0.24117
CM003724.1_8335208	2	2	4	E	0.00034584	-23.2633	0.00417282	-18.6192	-0.633643	-0.540463
CM003724.1_8335233	2	0	2	C	0.000115061	-21.28	0.146234	-6.98935	-0.589383	-0.205511
CM003724.1_8335234	2	0	2	C	0.00119842	-22.0171	0.577891	-3.46481	-0.614348	-0.10424
CM003724.1_8335238	2	0	2	C	4.19968e-06	-18.9105	0.199282	-6.44933	-0.514825	-0.192168
CM003724.1_8335251	2	1	3	D	0.00699662	-21.5007	0.00320982	-13.1522	-0.594001	-0.385516
CM003724.1_982514	2	0	2	C	0.00457147	-15.4206	0.913875	0.125077	-0.426188	-0.00191164
CM003725.1_1118248	2	2	4	E	5.43724e-11	-21.8704	7.56018e-19	-27.0748	-0.623245	-0.78305
CM003725.1_1118257	2	2	4	E	1.30385e-12	22.8011	1.10798e-07	16.6974	0.67364	0.472217
CM003725.1_11483096	2	1	3	D	1.64039e-06	17.2128	1.19493e-07	12.8668	0.521534	0.364734
CM003725.1_11982004	2	0	2	C	0.00621238	-22.5121	0.913875	-3.51264	-0.624556	-0.102919
CM003725.1_12009408	2	0	2	C	6.80798e-11	-21.0232	0.270846	-7.93489	-0.58794	-0.236872
CM003725.1_12009417	2	0	2	C	7.95397e-08	-19.8223	0.657086	-4.34942	-0.557097	-0.132249
CM003725.1_12036282	2	0	2	C	0.00580648	23.5947	0.773024	3.33755	0.695784	0.0908324
CM003725.1_12077797	2	0	2	C	2.67936e-08	32.4371	0.757348	4.8267	0.93361	0.132239
CM003725.1_12120954	2	0	2	C	0.00288652	-20.3682	0.583024	-8.64697	-0.568265	-0.252545
CM003725.1_12240480	2	2	4	E	4.80488e-36	28.778	3.23518e-40	30.662	0.847145	0.870084
CM003725.1_12264559	2	2	4	E	8.54896e-05	22.1894	1.59421e-06	20.1828	0.652726	0.574429
CM003725.1_12526903	2	1	3	D	2.50031e-06	22.7461	0.290811	20.9573	0.676192	0.595088
CM003725.1_12542593	2	2	4	E	5.40673e-08	-26.4546	2.04728e-14	-25.7312	-0.744886	-0.746929
CM003725.1_12548353	2	2	4	E	5.00772e-05	19.9461	2.62995e-06	22.9472	0.59622	0.650088
CM003725.1_12658672	2	0	2	C	0.00563073	16.2189	0.658667	-4.02455	0.482992	-0.121466
CM003725.1_13465602	2	0	2	C	0.000768521	17.3725	0.0425533	12.8765	0.51192	0.365399
CM003725.1_13465623	2	1	3	D	0.00377671	16.6898	0.0251468	15.0528	0.493615	0.428256
CM003725.1_13465627	2	0	2	C	5.06777e-05	20.2875	0.478327	8.10739	0.593082	0.22821
CM003725.1_13727879	2	0	2	C	0.00368437	21.7228	0.677	-4.79752	0.64954	-0.142643
CM003725.1_13816436	2	0	2	C	0.00745743	15.7064	0.57475	10.5255	0.44772	0.294907
CM003725.1_13816446	2	0	2	C	0.00315566	17.5811	0.624687	8.56955	0.499944	0.239808
CM003725.1_13816477	2	0	2	C	0.00108283	15.5323	0.460937	11.197	0.442184	0.314165
CM003725.1_13816491	2	0	2	C	4.2219e-05	18.2599	0.661405	7.90794	0.521441	0.221936
CM003725.1_13816654	2	0	2	C	2.24016e-10	15.2901	0.913875	5.65324	0.436535	0.154287
CM003725.1_13816666	2	0	2	C	5.79602e-11	15.401	0.603527	7.81543	0.441317	0.215683
CM003725.1_13816734	2	0	2	C	1.29019e-12	16.1442	0.128213	11.1097	0.461315	0.311099
CM003725.1_13817034	2	2	4	E	1.72208e-17	23.4081	4.68604e-07	26.342	0.678648	0.747275
CM003725.1_1969769	2	1	3	D	0.000627561	-18.6079	2.59348e-11	-14.4158	-0.516676	-0.41948
CM003725.1_1971711	2	0	2	C	0.00222121	20.8677	0.681203	2.60476	0.615723	0.0693648
CM003725.1_2769032	2	1	3	D	0.000676002	18.9543	0.0203301	15.0234	0.571871	0.419305
CM003725.1_3476959	2	0	2	C	0.00017801	-18.15	0.433124	-3.31308	-0.506008	-0.103494
CM003725.1_3580532	2	0	2	C	6.78109e-40	-21.143	0.308606	4.94039	-0.602715	0.132449
CM003725.1_3668096	2	2	4	E	4.89201e-10	-24.7651	1.14826e-06	-24.9895	-0.677143	-0.725432
CM003725.1_3787383	2	1	3	D	0.00289593	23.018	0.0226272	19.3726	0.667481	0.54826
CM003725.1_3790521	2	0	2	C	0.00360876	-26.4676	0.011005	-12.3779	-0.750218	-0.357545
CM003725.1_3819475	2	1	3	D	3.70308e-08	-17.7374	0.00256842	-11.9783	-0.489139	-0.349687
CM003725.1_3848532	2	1	3	D	0.00599709	-17.9625	0.0237106	-19.2676	-0.479394	-0.557463
CM003725.1_3911018	2	0	2	C	0.00701015	-16.8819	0.725155	-0.134526	-0.470339	-0.0114567
CM003725.1_3966024	2	2	4	E	5.34232e-08	-22.0101	9.0393e-14	-26.4654	-0.617873	-0.765927
CM003725.1_3971542	2	0	2	C	0.00352827	-19.1641	0.138071	-11.2451	-0.538617	-0.329302
CM003725.1_4055640	2	2	4	E	0.0078929	23.129	2.42899e-06	35.159	0.669508	0.998483
CM003725.1_4244989	2	0	2	C	0.000433191	-24.1563	0.839217	-5.81351	-0.672389	-0.172993
CM003725.1_4613922	2	0	2	C	0.00818816	-18.2879	0.554162	-7.72725	-0.50138	-0.228264
CM003725.1_4709618	2	0	2	C	9.33874e-07	27.0812	0.662871	2.65691	0.799586	0.0724285
CM003725.1_4817807	2	0	2	C	0.000702133	-16.3745	0.884603	-2.12243	-0.454198	-0.0653947
CM003725.1_6691410	2	0	2	C	8.49372e-05	-19.3736	0.42235	-3.62256	-0.542223	-0.112434
CM003725.1_9393505	2	0	2	C	0.00446864	22.4146	0.72607	-3.02641	0.648704	-0.0907107
CM003725.1_9661173	2	2	4	E	4.0879e-05	-23.4554	1.65172e-05	-18.6902	-0.648889	-0.543709
CM003726.1_10243571	2	0	2	C	3.0004e-06	-16.6249	0.866155	0.336293	-0.463022	0.00114672
CM003726.1_10243574	2	0	2	C	0.000286358	-17.0839	0.621362	-5.02975	-0.478445	-0.150729
CM003726.1_10243603	2	0	2	C	6.8907e-05	-17.4257	0.173284	-10.8551	-0.484841	-0.317102
CM003726.1_10483223	2	0	2	C	0.000586268	-18.0831	0.65741	-3.15134	-0.515157	-0.0976679
CM003726.1_1949828	2	0	2	C	0.00772361	-18.8006	0.43877	4.2048	-0.531321	0.111507
CM003726.1_2713802	2	2	4	E	0.000147805	15.5995	4.69627e-07	17.7634	0.474268	0.498297
CM003726.1_2723190	2	2	4	E	2.48135e-07	-26.192	1.16024e-08	-24.6454	-0.737242	-0.716245
CM003726.1_2723191	2	2	4	E	0.00189278	-23.8185	1.40644e-09	-23.6757	-0.669379	-0.688331
CM003726.1_3272021	2	0	2	C	0.0055655	16.1433	0.21393	-8.02715	0.468796	-0.235762
CM003726.1_4152116	2	0	2	C	0.00207431	16.0255	0.588896	-2.42401	0.468369	-0.0725219
CM003726.1_4547067	2	0	2	C	0.00926294	-17.8966	0.712991	-3.67373	-0.500007	-0.110333
CM003726.1_4730164	2	1	3	D	1.24169e-06	-16.859	0.00929997	-11.6892	-0.471202	-0.341973
CM003726.1_4730179	2	0	2	C	2.02752e-05	-15.4736	0.0553642	-8.70361	-0.433435	-0.256288
CM003726.1_8301670	2	1	3	D	0.00295792	15.0553	0.0177015	17.158	0.443378	0.48436
CM003726.1_8301745	2	2	4	E	0.000179214	17.8954	0.000107314	15.1645	0.533129	0.425739
CM003726.1_8643716	2	0	2	C	3.31224e-07	-19.5903	0.279917	-7.73986	-0.549689	-0.229409
CM003726.1_9086715	2	0	2	C	0.0059593	20.6661	0.913875	0.503026	0.612887	0.00835479
CM003726.1_9916287	2	0	2	C	6.5197e-07	-29.5253	0.063148	-14.0677	-0.833588	-0.411377
CM003727.1_1012132	2	2	4	E	1.131e-05	17.2941	0.000786373	15.1074	0.507845	0.427134
CM003727.1_1014057	2	1	3	D	7.76666e-29	-18.0079	8.39058e-13	-8.6761	-0.4805	-0.257226
CM003727.1_1034193	2	0	2	C	0.00354592	-21.2823	0.167103	-7.70075	-0.570089	-0.228683
CM003727.1_1041033	2	0	2	C	6.90192e-05	-16.6495	0.913875	-1.76661	-0.455269	-0.0568053
CM003727.1_10514744	2	2	4	E	0.000111202	23.39	9.70626e-05	16.9259	0.671573	0.482374
CM003727.1_1062354	2	2	4	E	7.83465e-09	-32.2919	1.07987e-10	-30.3132	-0.912945	-0.878312
CM003727.1_10661669	2	0	2	C	0.000313388	-21.5977	0.586442	-5.61831	-0.595881	-0.1692
CM003727.1_1081527	2	2	4	E	8.47787e-06	21.4586	0.000728117	21.5802	0.637353	0.610183
CM003727.1_10884587	2	2	4	E	6.74006e-07	22.0054	0.000175248	15.9714	0.660948	0.453255
CM003727.1_1118502	2	0	2	C	0.0032956	15.1601	0.89098	1.48412	0.447776	0.0369062
CM003727.1_1146467	2	2	4	E	4.8009e-05	-20.2786	4.52702e-07	-25.9794	-0.552493	-0.755708
CM003727.1_1150543	2	1	3	D	0.00278301	16.1414	0.000795282	12.7292	0.480395	0.355627
CM003727.1_1200544	2	0	2	C	0.00773213	-20.4006	0.762255	-2.72457	-0.56593	-0.0821319
CM003727.1_1247566	2	0	2	C	0.000298919	-22.4342	0.902709	-0.340538	-0.606471	-0.0136247
CM003727.1_1355867	2	2	4	E	3.95591e-05	28.5667	1.69738e-06	28.3115	0.834652	0.800405
CM003727.1_1355884	2	0	2	C	3.57981e-06	21.7956	0.0633014	9.88985	0.652234	0.273435
CM003727.1_1496941	2	2	4	E	0.00112792	20.8861	9.98522e-08	20.3705	0.618225	0.576093
CM003727.1_1723730	2	1	3	D	7.11047e-08	-22.4223	4.02894e-06	-13.0412	-0.622732	-0.382618
CM003727.1_2071321	2	1	3	D	0.00149812	25.3829	0.0178203	16.1148	0.738734	0.45639
CM003727.1_458237	2	0	2	C	0.00278908	-22.7889	0.46041	-5.13548	-0.632095	-0.152487
CM003727.1_468562	2	0	2	C	1.68963e-05	-20.7152	0.0776637	-13.4892	-0.558625	-0.400691
CM003727.1_522283	2	0	2	C	0.000600347	-28.6225	0.868139	4.25218	-0.78983	0.115748
CM003727.1_548368	2	2	4	E	0.000214025	-19.3473	0.00142105	-15.9143	-0.516989	-0.464585
CM003727.1_563986	2	0	2	C	0.00864393	-19.7684	0.721538	1.53634	-0.554249	0.0390806
CM003727.1_579554	2	0	2	C	0.00964908	17.9387	0.493991	5.52271	0.526971	0.153799
CM003727.1_588130	2	0	2	C	0.00372082	-16.2886	0.731885	-4.57757	-0.446552	-0.136523
CM003727.1_620861	2	0	2	C	0.000222721	23.9828	0.860641	1.47773	0.701221	0.0361466
CM003727.1_648906	2	0	2	C	5.11327e-06	-25.3518	0.173849	-9.34508	-0.693236	-0.277062
CM003727.1_6813432	2	0	2	C	0.0067219	-20.4618	0.415515	-6.73017	-0.56494	-0.197623
CM003727.1_6813456	2	0	2	C	9.94743e-05	-23.1184	0.0824141	-12.2335	-0.633539	-0.355883
CM003727.1_6815893	2	2	4	E	8.32009e-08	-27.4781	1.59108e-06	-27.7207	-0.753895	-0.798162
CM003727.1_6873772	2	2	4	E	4.38253e-06	-24.8653	8.77284e-13	-22.4528	-0.699432	-0.647488
CM003727.1_713450	2	0	2	C	0.00125569	-19.7366	0.0219656	-11.3365	-0.521541	-0.334023
CM003727.1_7252916	2	0	2	C	1.28196e-07	-24.6671	0.568218	-2.00639	-0.687048	-0.0643469
CM003727.1_7379817	2	0	2	C	3.8028e-05	-22.5739	0.197965	-12.5698	-0.633688	-0.363936
CM003727.1_7765205	2	1	3	D	3.9813e-17	17.2409	1.71463e-28	14.8549	0.487553	0.42331
CM003727.1_7786232	2	2	4	E	0.0022725	-16.4313	2.00307e-15	-21.186	-0.453214	-0.611177
CM003727.1_798806	2	2	4	E	0.000917181	19.6515	0.00907421	18.7491	0.575354	0.53001
CM003727.1_9976222	2	0	2	C	0.00361934	-21.2733	0.297801	-6.70466	-0.596885	-0.201647
CM003728.1_2385024	2	1	3	D	0.0078929	-15.4311	0.000884463	-10.6661	-0.424761	-0.309848
CM003728.1_240103	2	0	2	C	1.0686e-05	-17.26	0.143675	-8.72999	-0.48873	-0.258924
CM003728.1_2889598	2	2	4	E	1.06132e-06	24.5736	4.29109e-07	23.502	0.729601	0.667262
CM003728.1_350766	2	2	4	E	0.00017515	-18.807	2.73001e-10	-27.0489	-0.497628	-0.787906
CM003728.1_381219	2	0	2	C	0.00552769	-25.7938	0.715667	-8.52302	-0.71396	-0.247417
CM003728.1_387919	2	0	2	C	0.00319821	-18.6374	0.54623	7.88023	-0.511313	0.218918
CM003728.1_5229200	2	2	4	E	0.00714621	17.2429	5.11431e-05	19.3555	0.521813	0.547482
CM003728.1_527858	2	0	2	C	0.0042036	-17.0636	0.750964	-1.19223	-0.477783	-0.0391662
CM003728.1_529327	2	0	2	C	0.0067219	-21.3959	0.833319	0.320848	-0.599377	0.0037167
CM003728.1_5424441	2	2	4	E	1.43839e-08	26.5621	4.97543e-08	16.7032	0.777855	0.469966
CM003728.1_5677563	2	0	2	C	4.21656e-06	-17.5735	0.545301	-3.3412	-0.483107	-0.104833
CM003728.1_5677599	2	0	2	C	6.65375e-06	-18.3059	0.712357	-4.94637	-0.501791	-0.147188
CM003728.1_5677605	2	0	2	C	1.33535e-09	-18.6683	0.033393	-6.85051	-0.510541	-0.205487
CM003728.1_5677617	2	0	2	C	3.53966e-07	-15.4989	0.441392	-3.70145	-0.420393	-0.1146
CM003728.1_6150192	2	0	2	C	0.00238796	-18.6183	0.798565	2.04731	-0.528925	0.0542513
CM003728.1_6742926	2	1	3	D	4.34352e-07	-26.229	0.100169	-15.389	-0.739135	-0.447125
CM003728.1_6742931	2	0	2	C	1.5217e-05	-19.0574	0.177579	-9.98143	-0.532867	-0.294085
CM003728.1_6742980	2	0	2	C	0.00287962	-18.2677	0.503604	-7.36094	-0.508505	-0.220379
CM003728.1_6858374	2	2	4	E	2.23614e-15	-25.6476	4.12177e-18	-21.3102	-0.710825	-0.6228
CM003728.1_7120325	2	0	2	C	0.000171698	19.9681	0.443587	3.95234	0.583583	0.109883
CM003728.1_7329492	2	2	4	E	1.83693e-10	-20.5327	1.76374e-09	-17.8417	-0.583548	-0.522488
CM003728.1_7512783	2	1	3	D	7.33516e-09	27.6082	0.176089	16.715	0.818727	0.477034
CM003728.1_7797113	2	2	4	E	5.80175e-25	34.9448	6.33828e-57	32.8646	1.02577	0.935348
CM003728.1_8013012	2	0	2	C	0.00124822	-21.1127	0.062277	-13.2029	-0.584331	-0.384641
CM003728.1_8405729	2	0	2	C	0.00686333	19.3925	0.616042	-3.23008	0.570139	-0.0985963
CM003728.1_8461336	2	2	4	E	4.27464e-05	24.5693	0.00100764	17.1767	0.724467	0.484449
CM003728.1_850558	2	2	4	E	0.000179106	-21.0577	0.00300135	-17.3312	-0.592068	-0.505846
CM003728.1_8581498	2	1	3	D	9.12656e-06	24.9362	0.0574474	15.8663	0.729525	0.452533
CM003728.1_9010016	2	0	2	C	0.00490111	-16.7208	0.363401	-6.98791	-0.437714	-0.205098
CM003728.1_905523	2	2	4	E	1.52506e-08	22.3453	3.96549e-08	23.6473	0.646131	0.673144
CM003728.1_9467734	2	1	3	D	0.000224482	-24.6208	0.000529965	-13.7235	-0.69792	-0.402468
CM003729.1_11078252	2	2	4	E	0.00124417	-20.6811	9.0285e-05	-19.2429	-0.575275	-0.55823
CM003729.1_11760170	2	0	2	C	0.00711997	17.5811	0.441771	-2.98033	0.509284	-0.0919639
CM003729.1_1227213	2	2	4	E	5.04431e-05	-27.8962	7.12966e-06	-18.1844	-0.782935	-0.522001
CM003729.1_14087067	2	2	4	E	6.8475e-06	-26.79	0.00384457	-15.8442	-0.739278	-0.456842
CM003729.1_14087084	2	1	3	D	4.14103e-07	-26.9635	0.00248254	-12.2372	-0.747148	-0.354245
CM003729.1_14657218	2	0	2	C	0.00203264	-18.3111	0.913875	-0.206781	-0.515372	-0.0101681
CM003729.1_14657224	2	0	2	C	0.00287289	-19.651	0.65089	-3.37134	-0.548932	-0.100049
CM003729.1_14657266	2	0	2	C	0.000902627	-19.0782	0.769987	-1.70116	-0.530902	-0.0526466
CM003729.1_14657295	2	0	2	C	0.0010474	-20.5971	0.682585	-0.911643	-0.573532	-0.0321363
CM003729.1_14657409	2	0	2	C	5.49891e-06	-21.7051	0.896908	-2.69643	-0.604603	-0.0849524
CM003729.1_2503395	2	0	2	C	0.00213961	-15.7515	0.398878	-12.3411	-0.438295	-0.359662
CM003729.1_2671840	2	2	4	E	3.17664e-16	-30.7789	4.02507e-36	-37.0348	-0.867294	-1.06783
CM003729.1_2987762	2	1	3	D	7.58161e-09	-16.8889	3.86029e-10	-12.6554	-0.447624	-0.371783
CM003729.1_4408967	2	1	3	D	0.000137047	18.1466	0.00402753	11.5936	0.537125	0.324642
CM003729.1_4490781	2	0	2	C	0.000128673	-15.415	0.408865	-2.56208	-0.429524	-0.0773317
CM003729.1_5973860	2	0	2	C	1.89124e-07	21.3689	0.582351	6.47791	0.635145	0.177958
CM003729.1_6086524	2	0	2	C	0.00416395	18.3041	0.750386	1.49885	0.540453	0.0369781
CM003729.1_6378778	2	0	2	C	5.73237e-06	-22.7798	0.11081	-8.31042	-0.635279	-0.243145
CM003729.1_6742731	2	0	2	C	0.000319218	17.2471	0.416447	6.74038	0.511192	0.188485
CM003729.1_7146683	2	0	2	C	1.21683e-05	-18.0107	0.540543	-6.31511	-0.506485	-0.190757
CM003729.1_7451529	2	0	2	C	0.00831139	-15.0057	0.0278312	-13.2055	-0.401668	-0.386615
CM003729.1_7563167	2	1	3	D	3.63868e-08	16.0579	0.000392153	12.6142	0.486129	0.35554
CM003729.1_7637843	2	0	2	C	0.00379905	-15.1093	0.692518	-11.0952	-0.434133	-0.321879
CM003729.1_8402314	2	0	2	C	0.00265473	-25.0429	0.187765	12.0536	-0.710026	0.3398
CM003729.1_8518675	2	0	2	C	0.00160381	19.415	0.0295301	8.75933	0.554414	0.247431
CM003729.1_9210667	2	0	2	C	6.53944e-07	25.4505	0.398812	5.32119	0.736153	0.150391
CM003729.1_979238	2	0	2	C	0.00555303	-17.1758	0.471254	-3.40892	-0.480126	-0.101023
CM003729.1_979298	2	1	3	D	2.79281e-07	-15.0224	1.96919e-07	-8.75587	-0.422382	-0.255945
CM003729.1_9872391	2	1	3	D	4.92483e-09	24.4068	0.00445222	13.1125	0.717324	0.371077
CM003730.1_1002933	2	1	3	D	0.000107582	-27.2325	0.0776099	-16.4651	-0.755642	-0.478085
CM003730.1_1015458	2	2	4	E	1.76906e-12	-16.9617	5.32404e-17	-17.734	-0.476846	-0.515998
CM003730.1_1027148	2	0	2	C	0.000525078	15.5521	0.0125401	12.8524	0.462057	0.36975
CM003730.1_1031578	2	1	3	D	0.000611624	17.3983	0.0837318	15.4497	0.512708	0.439228
CM003730.1_1031933	2	0	2	C	0.00729932	20.4466	0.235837	11.1219	0.604856	0.314926
CM003730.1_1036962	2	2	4	E	5.08532e-06	33.4051	0.0016897	24.3236	0.965835	0.691304
CM003730.1_1037509	2	2	4	E	1.8611e-07	16.7591	7.35846e-18	25.9923	0.483439	0.738576
CM003730.1_1037538	2	2	4	E	1.23455e-10	22.2896	2.22309e-16	24.2541	0.653318	0.688416
CM003730.1_1037944	2	1	3	D	1.57422e-10	17.6481	2.19216e-12	13.0202	0.517062	0.367734
CM003730.1_1231426	2	1	3	D	3.42514e-12	16.1878	4.87476e-06	12.3903	0.486342	0.347721
CM003730.1_187939	2	0	2	C	0.00176407	16.3249	0.216404	11.2522	0.488259	0.313154
CM003730.1_2933112	2	0	2	C	0.00292349	-20.1225	0.913875	-2.3946	-0.561828	-0.073671
CM003730.1_2933211	2	2	4	E	0.00710037	-19.7882	0.000712766	-15.4764	-0.557416	-0.44897
CM003730.1_2933226	2	0	2	C	0.000495636	-22.3085	0.471359	-2.06177	-0.626094	-0.0643349
CM003730.1_414588	2	0	2	C	0.000163429	-20.0744	0.895273	2.00562	-0.567187	0.0492123
CM003730.1_4163371	2	0	2	C	0.00814801	-15.8476	0.402005	-3.23874	-0.446635	-0.0995955
CM003730.1_417437	2	0	2	C	0.000179638	-16.8901	0.709179	2.89128	-0.464806	0.0751346
CM003730.1_417440	2	0	2	C	6.02337e-05	-22.4659	0.543845	4.79989	-0.630567	0.132039
CM003730.1_417448	2	0	2	C	0.00026252	-18.6346	0.606467	-6.6414	-0.517805	-0.198278
CM003730.1_417450	2	0	2	C	0.000150452	-16.6667	0.256212	-9.6218	-0.45873	-0.284572
CM003730.1_4321070	2	1	3	D	1.64213e-06	-21.8985	0.00372893	-10.1387	-0.615553	-0.299547
CM003730.1_4321077	2	1	3	D	1.18679e-07	-19.5692	0.0055058	-7.23978	-0.54551	-0.216894
CM003730.1_4321081	2	1	3	D	3.10878e-08	-24.3955	0.00806016	-8.83784	-0.683652	-0.262131
CM003730.1_4321097	2	0	2	C	0.000106322	-18.6937	0.138698	-6.49969	-0.520837	-0.194813
CM003730.1_571549	2	0	2	C	1.56516e-05	-27.8149	0.0800844	-11.8444	-0.761213	-0.344716
CM003730.1_571567	2	2	4	E	2.21611e-09	-27.2138	6.18064e-12	-26.638	-0.75656	-0.774204
CM003730.1_6072251	2	1	3	D	0.00087561	15.1038	1.01042e-07	13.3188	0.44049	0.37502
CM003730.1_6085983	2	0	2	C	0.00562634	-17.0887	0.397169	-2.16612	-0.482587	-0.0708655
CM003730.1_6121653	2	2	4	E	0.000110158	-20.1711	0.00585875	-16.1042	-0.542144	-0.465827
CM003730.1_6125954	2	0	2	C	0.00690303	-25.0672	0.602486	-10.032	-0.699476	-0.29892
CM003730.1_6162736	2	1	3	D	0.00638027	-17.7298	0.269425	-16.2802	-0.485483	-0.473633
CM003730.1_6213517	2	0	2	C	0.00139273	15.5554	0.393237	7.57488	0.460305	0.20819
CM003730.1_6215853	2	0	2	C	0.00976269	-25.9843	0.393584	-6.23887	-0.722126	-0.187949
CM003730.1_6290621	2	0	2	C	0.00308538	-17.6679	0.448351	-4.32172	-0.467365	-0.127561
CM003730.1_650815	2	0	2	C	2.61104e-07	-17.9316	0.0312405	-10.3099	-0.472337	-0.305434
CM003730.1_695443	2	2	4	E	3.28703e-11	22.9112	4.93241e-08	17.217	0.678807	0.48776
CM003730.1_7073204	2	0	2	C	0.000767345	18.271	0.261254	8.4368	0.532094	0.236703
CM003730.1_739229	2	2	4	E	0.000184097	24.1665	0.00607176	17.3408	0.714676	0.490144
CM003730.1_747085	2	2	4	E	0.000105257	19.4973	0.00164502	15.5801	0.582245	0.438567
CM003730.1_780810	2	2	4	E	0.00416395	19.1377	2.37485e-11	24.2608	0.572962	0.683843
CM003730.1_781716	2	0	2	C	0.00727167	-15.4482	0.849812	-0.246882	-0.430981	-0.0165061
CM003730.1_781754	2	0	2	C	0.000281804	-16.1942	0.0544743	-12.962	-0.450241	-0.381403
CM003730.1_781860	2	2	4	E	8.069e-07	-16.7214	2.57663e-12	-18.3764	-0.459258	-0.5355
CM003730.1_796289	2	2	4	E	8.86459e-08	-17.5144	3.49846e-09	-19.0954	-0.463594	-0.557248
CM003730.1_796342	2	0	2	C	0.000651723	-18.4421	0.876392	0.436755	-0.50103	0.00709236
CM003730.1_806886	2	0	2	C	0.000210797	-17.4743	0.69729	-2.07941	-0.48829	-0.0655928
CM003730.1_807012	2	2	4	E	0.00113612	19.1665	1.24824e-07	21.3588	0.569946	0.60181
CM003730.1_815446	2	1	3	D	1.47743e-16	16.647	5.79784e-11	12.8041	0.500885	0.358142
CM003730.1_816159	2	0	2	C	0.000530571	-16.4133	0.0590632	-10.294	-0.446015	-0.303215
CM003730.1_816188	2	0	2	C	3.7672e-05	17.6129	0.0984052	8.23228	0.529259	0.227288
CM003730.1_828544	2	2	4	E	1.73661e-15	42.6019	2.01842e-18	37.8241	1.23706	1.07481
CM003730.1_828653	2	2	4	E	1.8211e-09	40.1227	3.08861e-11	39.4419	1.15309	1.12744
CM003730.1_833745	2	2	4	E	0.00115155	33.4202	1.56287e-16	33.5308	0.976409	0.959206
CM003730.1_835437	2	2	4	E	1.08338e-06	31.7702	1.13989e-09	44.9294	0.907213	1.27825
CM003730.1_849300	2	2	4	E	2.6128e-05	24.6427	1.55357e-11	29.1895	0.723035	0.827121
CM003730.1_856624	2	2	4	E	3.74072e-10	27.0067	8.33328e-32	35.6518	0.772032	1.01837
CM003730.1_872114	2	2	4	E	1.1782e-08	21.5154	5.68007e-17	21.5924	0.637332	0.608116
CM003730.1_874206	2	2	4	E	4.44437e-08	19.8673	2.78288e-06	15.4513	0.590048	0.437819
CM003730.1_874524	2	2	4	E	8.0735e-12	15.8896	1.28879e-22	17.6759	0.449751	0.504601
CM003730.1_881666	2	2	4	E	0.00103794	-23.0998	1.04366e-07	-27.6045	-0.652982	-0.796318
CM003730.1_881673	2	2	4	E	1.08701e-07	18.3527	4.02855e-05	18.067	0.545845	0.515142
CM003730.1_881682	2	2	4	E	1.9756e-05	15.9804	1.47248e-07	22.3608	0.48184	0.637288
CM003730.1_906131	2	2	4	E	7.37314e-47	31.9502	9.73475e-39	27.5764	0.912409	0.784849
CM003730.1_915673	2	2	4	E	0.000359869	21.2468	1.29608e-06	16.2537	0.634751	0.454544
CM003730.1_966452	2	2	4	E	9.56689e-05	-21.9916	0.00140851	-15.3441	-0.618535	-0.445239
CM003731.1_125905	2	2	4	E	3.10182e-22	-38.4653	1.16618e-18	-30.3554	-1.08807	-0.880465
CM003731.1_1282622	2	0	2	C	0.000897721	-15.2023	0.0564437	-5.42988	-0.427414	-0.161652
CM003731.1_183566	2	2	4	E	1.61757e-06	-16.6064	2.64632e-10	-22.5041	-0.46624	-0.656621
CM003731.1_2245259	2	0	2	C	0.00178767	-25.8309	0.879505	-1.1423	-0.726126	-0.0409652
CM003731.1_2481999	2	0	2	C	0.00169337	-26.2247	0.401222	-10.775	-0.726108	-0.31375
CM003731.1_2482030	2	0	2	C	0.00670235	-22.8754	0.913875	-0.667252	-0.630798	-0.0256514
CM003731.1_2487033	2	0	2	C	0.00641354	-21.4096	0.813887	2.69841	-0.5997	0.0702643
CM003731.1_2487068	2	0	2	C	0.000590552	-26.5631	0.680137	4.73327	-0.751415	0.129486
CM003731.1_2575231	2	1	3	D	0.00480083	-21.6149	0.0476581	-19.9199	-0.599	-0.575332
CM003731.1_2578571	2	0	2	C	0.00261065	-15.5085	0.57964	-6.40461	-0.438927	-0.192808
CM003731.1_2578589	2	0	2	C	0.00478412	-15.4289	0.790424	-3.34096	-0.434788	-0.105186
CM003731.1_2578606	2	0	2	C	5.02638e-06	-21.7127	0.319307	-7.36746	-0.610479	-0.220972
CM003731.1_2578610	2	0	2	C	0.0035339	-17.6226	0.740371	-3.49433	-0.494169	-0.109262
CM003731.1_2595187	2	2	4	E	6.06892e-26	-31.5317	4.34568e-29	-28.8746	-0.895607	-0.83486
CM003731.1_2622654	2	1	3	D	0.00751649	17.3794	0.0435845	-15.4632	0.513392	-0.449972
CM003731.1_2629983	2	2	4	E	1.05691e-07	-17.719	1.47652e-08	-15.9201	-0.484458	-0.464724
CM003731.1_2668653	2	2	4	E	0.00715985	17.8079	0.000898835	26.5249	0.532065	0.751988
CM003731.1_2669150	2	2	4	E	6.65419e-13	25.9377	0.0014206	22.6184	0.769843	0.646239
CM003731.1_2672136	2	1	3	D	0.000288435	22.882	0.30355	15.0086	0.674393	0.422309
CM003731.1_2692111	2	0	2	C	0.00210922	16.7551	0.712963	4.10312	0.498013	0.109072
CM003731.1_2693626	2	0	2	C	0.00273125	18.1241	0.832085	1.46978	0.536739	0.0369511
CM003731.1_2698619	2	0	2	C	0.000100265	19.9673	0.212947	12.6865	0.58969	0.35871
CM003731.1_2760394	2	2	4	E	3.98191e-07	23.7166	1.38145e-11	26.0891	0.673059	0.740496
CM003731.1_2842048	2	2	4	E	4.04363e-05	-25.5888	4.51753e-12	-19.8335	-0.719583	-0.58007
CM003731.1_2860697	2	1	3	D	0.00599189	25.0373	0.124018	17.6896	0.72532	0.502119
CM003731.1_308906	2	0	2	C	0.00156311	-17.0912	0.821613	2.24334	-0.47757	0.0581864
CM003731.1_3148446	2	0	2	C	0.00384921	-19.9393	0.198571	12.5888	-0.559359	0.355002
CM003731.1_3546252	2	2	4	E	0.00199667	22.1269	0.00561618	17.02	0.64505	0.48363
CM003731.1_3638233	2	0	2	C	0.000760261	-17.3513	0.872924	0.689102	-0.47907	0.0124896
CM003731.1_3822276	2	0	2	C	0.00461979	15.3548	0.404638	8.31917	0.451934	0.233878
CM003731.1_3865671	2	1	3	D	0.00076138	16.281	1.1324e-05	14.3932	0.473795	0.407915
CM003731.1_4273530	2	0	2	C	5.92761e-08	-21.9428	0.602409	-6.36297	-0.619433	-0.189738
CM003731.1_841672	2	0	2	C	0.00282345	18.846	0.440515	5.7644	0.54903	0.161054
CM003732.1_1359636	2	0	2	C	1.66588e-05	17.0575	0.0154366	13.9993	0.506533	0.39263
CM003732.1_1447301	2	2	4	E	0.00490829	-18.2815	3.04579e-09	-25.6769	-0.493185	-0.744736
CM003732.1_162589	2	2	4	E	1.40926e-06	20.2502	1.95395e-05	27.4892	0.610952	0.783045
CM003732.1_162595	2	2	4	E	0.0041259	15.3744	0.00259073	22.9449	0.464297	0.652263
CM003732.1_169428	2	1	3	D	2.77283e-11	21.5339	0.0018415	13.2268	0.636192	0.376474
CM003732.1_174508	2	0	2	C	0.00867094	-15.6339	0.293048	-8.57818	-0.414098	-0.256615
CM003732.1_1842929	2	0	2	C	7.61873e-05	22.9266	0.906046	1.96974	0.679644	0.0517372
CM003732.1_1857923	2	0	2	C	5.28472e-07	22.2927	0.0431605	8.67543	0.643488	0.245634
CM003732.1_1864120	2	2	4	E	0.00384921	16.2006	0.00175385	20.2223	0.475674	0.574301
CM003732.1_2008242	2	0	2	C	2.08519e-07	-22.8344	0.435182	-7.75641	-0.63923	-0.226094
CM003732.1_2113705	2	0	2	C	7.50288e-07	-24.0147	0.661402	-0.84549	-0.665275	-0.0294347
CM003732.1_2124260	2	2	4	E	1.63841e-11	-26.3072	7.19658e-29	-26.6884	-0.732838	-0.770941
CM003732.1_2139881	2	0	2	C	0.00845139	17.0978	0.847939	1.72543	0.505597	0.043454
CM003732.1_2145774	2	2	4	E	0.00128887	-17.6539	3.71664e-13	-26.8619	-0.496117	-0.772082
CM003732.1_2183960	2	2	4	E	7.42593e-09	-26.3297	0.000107619	-18.2721	-0.739053	-0.531328
CM003732.1_2259323	2	2	4	E	0.00617863	16.0154	6.36889e-05	22.0799	0.483729	0.627907
CM003732.1_2262575	2	2	4	E	0.000598096	20.6677	0.00260105	26.1138	0.616599	0.744913
CM003732.1_2266173	2	0	2	C	0.0072283	15.1759	0.433439	-4.66617	0.453157	-0.141297
CM003732.1_2859815	2	0	2	C	0.00111308	17.8289	0.37766	6.48259	0.518934	0.177888
CM003732.1_2859820	2	0	2	C	0.000606831	17.6077	0.476863	-3.29127	0.511748	-0.101821
CM003732.1_356240	2	0	2	C	0.000664327	-15.1668	0.137621	-11.3262	-0.395804	-0.3324
CM003732.1_413857	2	0	2	C	0.00665026	-19.2235	0.584888	5.6776	-0.544283	0.157103
CM003732.1_415008	2	0	2	C	7.06156e-05	-23.0318	0.441664	-5.08707	-0.651957	-0.152338
CM003732.1_442328	2	2	4	E	4.85332e-10	24.1405	2.96365e-08	22.0129	0.712886	0.62027
CM003732.1_464241	2	0	2	C	0.00368437	-16.5646	0.901562	3.26322	-0.461128	0.0868694
CM003732.1_5028817	2	2	4	E	0.000656666	21.7794	2.86818e-08	23.2142	0.647689	0.655592
CM003732.1_5048320	2	1	3	D	7.08788e-05	-17.0004	0.162834	-15.0619	-0.461856	-0.437769
CM003732.1_5160872	2	2	4	E	0.00303718	27.9485	0.00585789	21.7314	0.823544	0.619644
CM003732.1_5263951	2	2	4	E	5.05665e-08	16.4632	1.54875e-05	21.039	0.489566	0.605043
CM003732.1_5372679	2	2	4	E	1.57618e-09	18.6726	3.20351e-08	15.6625	0.555681	0.443407
CM003732.1_5391884	2	0	2	C	2.14649e-07	-17.2256	0.316096	-6.16865	-0.48765	-0.182188
CM003732.1_5406663	2	2	4	E	1.87953e-05	22.262	6.04993e-10	22.9953	0.655522	0.649456
CM003732.1_5485463	2	0	2	C	0.000718282	-16.2457	0.768764	-0.342986	-0.437989	-0.0174199
CM003732.1_5750845	2	0	2	C	8.91716e-09	17.3294	0.236825	6.99443	0.502183	0.202275
CM003732.1_5750866	2	0	2	C	5.46793e-07	18.6448	0.0439884	13.8347	0.547454	0.39434
CM003732.1_5862374	2	0	2	C	1.22937e-05	-20.5445	0.54495	-6.648	-0.564999	-0.194896
CM003732.1_5867468	2	2	4	E	2.7903e-17	29.5855	0.000912458	19.6015	0.873204	0.554456
CM003732.1_5960343	2	2	4	E	1.37141e-29	-41.8032	1.7906e-10	-35.9548	-1.17071	-1.03967
CM003732.1_6365013	2	1	3	D	0	31.6335	3.43785e-60	9.47786	0.9284	0.264451
CM003732.1_6650318	2	1	3	D	1.51149e-167	18.1893	9.98978e-08	4.77782	0.540728	0.13012
CM003732.1_6650424	2	1	3	D	4.32971e-106	21.7041	6.52189e-11	14.9822	0.639191	0.425724
CM003732.1_679083	2	2	4	E	1.44181e-24	19.6757	3.81257e-36	18.3198	0.586266	0.515947
CM003732.1_874414	2	1	3	D	1.49112e-30	15.4381	6.61068e-28	12.906	0.443919	0.363582
CM003732.1_963708	2	0	2	C	1.25289e-06	16.0078	0.0881344	6.94901	0.477637	0.194522
CM003733.1_1063005	2	0	2	C	0.00926267	-20.6853	0.719721	-4.90642	-0.577625	-0.145027
CM003733.1_1255019	2	0	2	C	0.00575051	-15.2662	0.106116	-10.3349	-0.423055	-0.302743
CM003733.1_2164576	2	0	2	C	0.000976388	-15.1286	0.773915	-2.6781	-0.41954	-0.0818076
CM003733.1_368357	2	2	4	E	2.02141e-11	35.9845	1.87568e-10	30.4078	1.04986	0.870365
CM003733.1_3698950	2	0	2	C	0.000148373	23.8754	0.729039	4.36252	0.693221	0.118468
CM003733.1_3752088	2	0	2	C	5.32123e-05	-16.2003	0.258219	-6.96831	-0.445279	-0.20792
CM003733.1_5494502	2	2	4	E	0.000697355	-19.4102	0.000145255	-20.8993	-0.529889	-0.604771
CM003733.1_5666313	2	0	2	C	0.00502764	-17.5062	0.492292	-7.7992	-0.474839	-0.227251
CM003733.1_699601	2	0	2	C	0.001301	-18.331	0.842338	-0.133154	-0.510791	-0.0123465
CM003733.1_776061	2	1	3	D	0	23.4203	1.86623e-104	4.8383	0.693761	0.134533
CM003733.1_879145	2	0	2	C	0.0092786	-15.1888	0.866155	0.239028	-0.4237	-0.00087341
CM003733.1_975236	2	0	2	C	0.00907303	-17.305	0.306222	-10.0562	-0.465877	-0.297593
CM003734.1_176088	2	1	3	D	4.23092e-08	24.4908	0.0199334	16.0079	0.716588	0.453258
CM003734.1_176091	2	0	2	C	0.000965437	-20.71	0.507583	-5.75439	-0.566504	-0.170057
CM003734.1_244594	2	0	2	C	0.00256372	-20.5358	0.395439	-9.46175	-0.566945	-0.278043
CM003734.1_294054	2	2	4	E	0.00975335	-22.6431	2.06397e-08	-27.6078	-0.636309	-0.795226
CM003734.1_979533	2	0	2	C	7.44591e-05	17.0254	0.100655	12.5639	0.510593	0.354583
CM003734.1_979565	2	0	2	C	0.00136286	-16.275	0.610185	-6.11023	-0.449993	-0.181222
CM003735.1_11184	2	2	4	E	1.38965e-20	15.7737	3.04351e-10	16.6912	0.475527	0.467333
CM003735.1_129025	2	2	4	E	0.00591997	-18.5873	0.00127047	-18.0912	-0.508465	-0.522339
CM003735.1_147459	2	2	4	E	1.3625e-13	32.2831	2.16361e-08	22.4663	0.944129	0.635948
CM003735.1_214552	2	0	2	C	0.00741458	-24.2783	0.451156	-7.78074	-0.682887	-0.231922
CM003735.1_2298	2	0	2	C	7.62271e-05	16.2638	0.0472168	8.59382	0.485795	0.239058
CM003735.1_229864	2	2	4	E	1.32341e-09	26.9904	1.22242e-13	31.4561	0.798935	0.896017
CM003735.1_2300	2	0	2	C	2.26552e-06	16.31	0.0354469	8.32785	0.488194	0.234481
CM003735.1_24452	2	0	2	C	1.20226e-08	25.5923	0.770491	2.55637	0.752568	0.0700827
CM003735.1_292634	2	0	2	C	5.46313e-06	-21.6864	0.615568	-4.44114	-0.604993	-0.135553
CM003735.1_31714	2	2	4	E	1.36026e-19	-24.0797	2.83064e-10	-24.6298	-0.655841	-0.71157
CM003735.1_62459	2	0	2	C	0.00140935	-16.1921	0.720388	1.87455	-0.449159	0.0442443
CM003735.1_62593	2	2	4	E	1.49909e-13	15.2861	6.76278e-08	17.7533	0.431435	0.502548
CM003735.1_658494	2	0	2	C	0.00330309	21.2248	0.412155	12.1797	0.634148	0.339331
CM003735.1_697681	2	0	2	C	0.000166636	21.0913	0.588992	4.03141	0.623428	0.108633
CM003735.1_72544	2	0	2	C	0.00896689	15.8294	0.566304	0.919838	0.466246	0.0238633
CM003735.1_746787	2	0	2	C	7.1462e-05	-18.1279	0.913875	2.06462	-0.492036	0.0501197
CM003735.1_746794	2	0	2	C	1.42441e-06	-19.8476	0.910258	4.18906	-0.541102	0.113713
CM003735.1_746796	2	0	2	C	0.00157766	-16.494	0.86706	2.5612	-0.44685	0.0651622
CM003735.1_746815	2	0	2	C	0.00127059	-15.695	0.913875	2.20801	-0.425997	0.0550581
CM003735.1_746831	2	0	2	C	0.000123373	-15.9884	0.735784	-3.16425	-0.431829	-0.0994628
CM003735.1_746835	2	0	2	C	0.00086791	-17.612	0.880359	2.64483	-0.485045	0.0671413
CM003735.1_746840	2	0	2	C	0.000179638	-16.6194	0.876608	-1.46953	-0.451481	-0.0488534
CM003735.1_767528	2	0	2	C	3.45205e-05	-17.9918	0.578892	-4.08531	-0.483976	-0.125383
CM003735.1_771367	2	0	2	C	1.6579e-08	-23.0773	0.0487294	-9.72927	-0.643049	-0.288782
CM003735.1_771375	2	0	2	C	5.08532e-06	-18.3237	0.278493	-5.47157	-0.502933	-0.166643
CM003735.1_771377	2	0	2	C	2.72452e-06	-19.5121	0.352224	-7.07723	-0.539147	-0.212372
CM003735.1_771396	2	0	2	C	0.000223495	-16.5168	0.0379107	-8.11169	-0.450668	-0.243319
CM003735.1_773922	2	0	2	C	4.50142e-05	-21.974	0.264253	-13.8503	-0.59725	-0.405618
CM003735.1_804813	2	2	4	E	3.91862e-09	19.5969	2.03208e-09	19.4071	0.577171	0.554555
CM003735.1_88683	2	2	4	E	2.3108e-24	-20.4147	8.72831e-19	-17.6877	-0.576258	-0.510641
CM003735.1_95201	2	0	2	C	0.000771172	20.571	0.896908	-0.603028	0.607032	-0.0220046
CM003736.1_110082	2	1	3	D	0.00920168	15.0695	0.121779	16.2777	0.44291	0.46094
CM003736.1_1622262	2	0	2	C	0.00578828	21.1291	0.391643	11.8077	0.629193	0.331484
CM003736.1_1936406	2	2	4	E	0.00334218	19.5687	4.42341e-05	24.7737	0.57413	0.703163
CM003736.1_2043784	2	1	3	D	3.09915e-10	-19.5798	5.73545e-05	-13.3703	-0.550566	-0.394247
CM003736.1_2323584	2	1	3	D	0.00077869	-25.427	0.010125	-20.8511	-0.704771	-0.602958
CM003736.1_2323597	2	1	3	D	0.00523126	-23.5263	0.054117	-16.6684	-0.645719	-0.483432
CM003736.1_2323602	2	1	3	D	0.00637148	-24.1661	0.0108561	-18.6948	-0.669914	-0.542573
CM003736.1_2323682	2	0	2	C	0.00152671	-17.3516	0.126021	-7.98854	-0.481442	-0.232864
CM003736.1_2325175	2	1	3	D	0.000150368	-21.1932	0.000459473	-10.8133	-0.589309	-0.313863
CM003736.1_2325206	2	1	3	D	0.000179118	-20.6407	8.10086e-06	-13.7474	-0.570625	-0.39835
CM003736.1_285420	2	0	2	C	0.00834628	17.8102	0.148075	10.716	0.514882	0.302091
CM003736.1_3080491	2	0	2	C	0.00035789	17.7054	0.0326569	10.0652	0.507119	0.284246
CM003736.1_3359485	2	0	2	C	0.00390591	22.899	0.780758	3.19055	0.677081	0.083059
CM003736.1_3368416	2	1	3	D	0.00109627	-25.5949	0.0134129	-18.8332	-0.70507	-0.546008
CM003736.1_3382063	2	2	4	E	6.3516e-31	-40.9496	2.78059e-14	-29.4528	-1.15101	-0.850922
CM003736.1_3408461	2	0	2	C	0.000392125	-23.8591	0.870824	1.88199	-0.670855	0.0460775
CM003736.1_346588	2	0	2	C	2.17508e-08	31.327	0.0545437	13.8274	0.913817	0.389506
CM003736.1_3542038	2	0	2	C	0.00232188	15.4965	0.833501	3.94929	0.465856	0.104672
CM003736.1_3585540	2	1	3	D	2.85043e-06	27.0891	0.0224635	15.5502	0.782881	0.440683
CM003736.1_3828093	2	0	2	C	0.000485514	18.1952	0.617632	3.03484	0.537664	0.0776339
CM003736.1_3836171	2	2	4	E	0.000301171	-18.0211	0.00098757	-16.3297	-0.495119	-0.478248
CM003736.1_3836186	2	2	4	E	0.000431317	18.9376	0.00616219	16.7858	0.562627	0.478006
CM003736.1_384409	2	1	3	D	7.6875e-09	15.1704	0.00108607	9.83129	0.453139	0.277398
CM003736.1_4514775	2	0	2	C	2.35003e-13	18.189	0.198519	7.60903	0.541642	0.209331
CM003736.1_4514804	2	2	4	E	0.000150836	21.8012	4.37495e-05	23.0264	0.635177	0.650741
CM003736.1_4524885	2	1	3	D	5.2396e-07	17.6494	0.000417441	12.402	0.52452	0.349656
CM003736.1_4596202	2	2	4	E	0.000366159	15.3409	2.41126e-14	25.3621	0.456928	0.720658
CM003736.1_4632893	2	0	2	C	0.000448512	16.2768	0.443804	4.33666	0.474338	0.121288
CM003736.1_4650931	2	2	4	E	0.00115234	-26.4383	3.00631e-07	-26.7214	-0.753213	-0.773311
CM003736.1_4758120	2	2	4	E	4.34719e-09	-22.3486	1.02897e-15	-25.1953	-0.619602	-0.729192
CM003736.1_4973310	2	0	2	C	0.00399094	-17.4641	0.864545	-1.72815	-0.48044	-0.05506
CM003736.1_4979160	2	0	2	C	0.00819016	15.6546	0.545038	5.48611	0.464598	0.153921
CM003736.1_4997069	2	0	2	C	0.00847597	17.799	0.478843	10.4928	0.522423	0.292337
CM003736.1_5049163	2	2	4	E	0.000234827	-20.8642	0.00105712	-22.4096	-0.565273	-0.646005
CM003736.1_5052546	2	0	2	C	5.61204e-06	-19.7678	0.603786	-5.3472	-0.544929	-0.158218
CM003736.1_5070995	2	0	2	C	4.42651e-06	19.2712	0.898814	1.95881	0.555258	0.0501244
CM003736.1_5135479	2	1	3	D	0.0013934	15.3087	0.185319	17.4506	0.466771	0.488615
CM003736.1_5150658	2	1	3	D	2.09722e-15	-16.5043	0.000373203	-7.13466	-0.464725	-0.207404
CM003736.1_5152470	2	1	3	D	3.9907e-07	-16.3491	0.00900518	-14.3162	-0.46102	-0.412545
CM003736.1_5173010	2	0	2	C	0.00513283	-21.1813	0.684755	-4.15575	-0.590411	-0.125369
CM003736.1_5186799	2	0	2	C	0.00356825	-21.1114	0.276854	11.33	-0.590272	0.319961
CM003736.1_5527893	2	0	2	C	0.00290729	-22.2746	0.615331	5.99792	-0.629248	0.165519
CM003736.1_559094	2	0	2	C	0.000354415	20.6335	0.913875	-0.291398	0.606745	-0.0109012
CM003736.1_5955564	2	2	4	E	0.000380829	-21.5883	2.33021e-06	-16.0022	-0.610623	-0.464219
CM003736.1_6162000	2	1	3	D	3.21537e-05	15.4973	2.34001e-05	13.3274	0.472458	0.371993
CM003736.1_912605	2	0	2	C	0.000227612	20.1511	0.818706	1.94889	0.580979	0.0513766
CM003737.1_1040831	2	0	2	C	0.00242434	22.5263	0.406027	11.2274	0.661513	0.31587
CM003737.1_1161346	2	1	3	D	5.57944e-27	-15.6375	5.11341e-10	-10.9358	-0.41102	-0.321833
CM003737.1_1458726	2	0	2	C	1.38901e-14	-19.9947	0.0355664	-10.0231	-0.573292	-0.299077
CM003737.1_1484999	2	0	2	C	1.69925e-08	-15.4985	0.478812	6.79974	-0.435738	0.18809
CM003737.1_1617491	2	0	2	C	0.00369587	-15.5824	0.751829	3.42142	-0.429688	0.0883201
CM003737.1_1686090	2	2	4	E	2.15095e-05	20.3686	0.00719352	19.3707	0.602364	0.545481
CM003737.1_1686096	2	0	2	C	5.7713e-07	21.9642	0.155914	11.48	0.639231	0.323877
CM003737.1_1693499	2	2	4	E	0.000396915	24.2627	0.00971909	21.7846	0.702002	0.616823
CM003737.1_1782977	2	1	3	D	0.00505265	15.4753	0.0163229	17.2005	0.469912	0.48361
CM003737.1_1816349	2	0	2	C	1.20478e-08	17.0708	0.765274	1.20106	0.498751	0.0302274
CM003737.1_1902721	2	2	4	E	2.72263e-11	28.3998	4.29698e-14	28.6156	0.817311	0.819271
CM003737.1_2787203	2	0	2	C	0.00637148	-22.6125	0.889872	-3.02507	-0.627208	-0.0938143
CM003737.1_2853740	2	2	4	E	7.16791e-16	33.5611	9.14584e-19	31.2019	0.989154	0.89049
CM003737.1_2870449	2	0	2	C	0.000583391	-18.0235	0.913875	-0.305068	-0.505664	-0.0161664
CM003737.1_2914395	2	2	4	E	7.46519e-17	30.6797	3.96598e-56	35.3733	0.882767	1.01617
CM003737.1_3287028	2	2	4	E	2.4744e-18	-30.4462	3.94142e-09	-20.8679	-0.822673	-0.601957
CM003737.1_3303364	2	0	2	C	0.00388403	-16.4946	0.913875	-0.310651	-0.445363	-0.0157881
CM003737.1_622435	2	0	2	C	0.00832344	-16.2183	0.903784	0.0860045	-0.449468	-0.00493358
CM003737.1_723619	2	0	2	C	0.00184904	24.822	0.247715	14.7901	0.724328	0.416768
CM003737.1_867522	2	2	4	E	0.00468398	29.0145	1.66058e-05	30.8322	0.857642	0.875826
CM003737.1_867976	2	2	4	E	5.59756e-06	19.0594	0.000438536	17.257	0.557333	0.486814
CM003737.1_874053	2	0	2	C	1.14735e-05	-16.5867	0.0115121	-10.1651	-0.460652	-0.297381
CM003737.1_884524	2	0	2	C	2.09994e-07	18.7408	0.361592	4.59363	0.55112	0.128226
CM003737.1_937995	2	0	2	C	7.50288e-07	23.4572	0.0301098	13.0985	0.695983	0.374319
CM003737.1_938073	2	0	2	C	0.000433897	-22.7127	0.170649	-12.087	-0.632583	-0.352955
CM003738.1_1180210	2	0	2	C	1.72658e-08	-18.2886	0.376969	-9.23389	-0.492474	-0.2677
CM003738.1_1187878	2	0	2	C	2.0061e-20	-18.4589	0.913875	0.772591	-0.514253	0.0156956
CM003738.1_1295386	2	2	4	E	3.8045e-71	-51.2794	2.18458e-43	-53.202	-1.43819	-1.52968
CM003738.1_1307718	2	0	2	C	0.000986086	-25.449	0.88411	-1.82574	-0.705024	-0.0554308
CM003738.1_1405953	2	1	3	D	4.60493e-09	-16.3937	0.000486607	-7.76748	-0.453381	-0.227759
CM003738.1_1489547	2	0	2	C	0.00592433	-19.2997	0.44867	-6.00599	-0.540683	-0.179395
CM003738.1_1491794	2	0	2	C	0.00958736	-17.0477	0.752825	-3.31142	-0.477335	-0.100721
CM003738.1_1491800	2	0	2	C	1.24983e-06	-25.6311	0.727671	-3.18635	-0.716472	-0.0997462
CM003738.1_1491802	2	0	2	C	1.0625e-08	-28.2313	0.876741	0.61485	-0.796094	0.010633
CM003738.1_1491804	2	0	2	C	5.15666e-06	-24.4913	0.383018	-8.97145	-0.685837	-0.264016
CM003738.1_1491854	2	0	2	C	0.000147593	-22.6935	0.417879	-7.46206	-0.640134	-0.221199
CM003738.1_1491867	2	0	2	C	0.00513203	-16.5155	0.438882	-7.20593	-0.463064	-0.212952
CM003738.1_1491874	2	0	2	C	7.44591e-05	-30.5547	0.794561	-2.12682	-0.864532	-0.0689248
CM003738.1_1491875	2	0	2	C	0.00377557	-27.3428	0.561618	-7.17574	-0.771406	-0.210534
CM003738.1_1538974	2	0	2	C	0.00499188	-19.793	0.418885	-6.4921	-0.556445	-0.191574
CM003738.1_1714399	2	0	2	C	0.000447315	-27.5541	0.707298	2.12361	-0.773803	0.0549475
CM003738.1_1714432	2	0	2	C	0.0022538	-25.637	0.450771	-2.18959	-0.718623	-0.0677739
CM003738.1_1714434	2	0	2	C	0.000324453	-29.3794	0.648861	3.90994	-0.82663	0.106247
CM003738.1_1714447	2	0	2	C	0.00204199	-21.7791	0.724844	9.42608	-0.612207	0.26609
CM003738.1_1767899	2	1	3	D	7.20163e-09	17.9063	1.17396e-05	13.8453	0.509805	0.388192
CM003738.1_1969612	2	0	2	C	0.00451575	-15.0003	0.595344	-2.98885	-0.407922	-0.0896327
CM003738.1_1976446	2	0	2	C	0.000145898	-15.5529	0.0219059	-8.85318	-0.43464	-0.257934
CM003738.1_2021894	2	0	2	C	0.00347768	-17.1593	0.133197	-11.9392	-0.474509	-0.350862
CM003738.1_2049269	2	1	3	D	0.000356419	-22.0392	0.0391906	-17.7416	-0.603928	-0.515948
CM003738.1_2231380	2	2	4	E	0.00056984	20.3382	1.04193e-07	27.5416	0.591617	0.780719
CM003738.1_2254514	2	2	4	E	4.2384e-06	20.3458	4.92025e-06	21.7613	0.604387	0.615231
CM003738.1_2294437	2	0	2	C	0.000171698	-22.531	0.388144	-7.87015	-0.633932	-0.229685
CM003738.1_2312174	2	0	2	C	0.00286819	-25.0875	0.592166	-7.66626	-0.699186	-0.223966
CM003738.1_2724557	2	0	2	C	0.00106958	-17.782	0.574377	7.45879	-0.489053	0.206815
CM003738.1_2858935	2	1	3	D	8.3051e-05	-30.5808	0.137302	-15.0483	-0.847806	-0.435956
CM003738.1_2973471	2	1	3	D	3.7159e-05	-19.2061	6.26495e-05	-13.2625	-0.51783	-0.388688
CM003738.1_3059342	2	0	2	C	0.00597576	-16.7662	0.913875	-1.72469	-0.465383	-0.0531613
CM003738.1_3090623	2	0	2	C	0.00916919	16.6927	0.828381	-0.104692	0.48198	-0.00735279
CM003738.1_3160906	2	2	4	E	3.80769e-12	-29.5377	0.00121605	-18.006	-0.837482	-0.51718
CM003738.1_3280132	2	0	2	C	0.00264352	15.8633	0.518843	-6.13427	0.466193	-0.183064
CM003738.1_3345218	2	2	4	E	2.62368e-19	-43.6801	6.93171e-09	-36.3436	-1.21114	-1.04672
CM003738.1_3351908	2	2	4	E	3.2649e-07	-24.0065	0.00267063	-15.2121	-0.669354	-0.446593
CM003738.1_3351951	2	2	4	E	7.06971e-24	44.4631	2.65683e-32	45.0356	1.27397	1.28174
CM003738.1_3359828	2	1	3	D	0.000320532	-24.1997	0.159817	-16.4139	-0.683571	-0.48265
CM003738.1_3389839	2	2	4	E	2.56664e-07	25.3889	5.91472e-05	17.9607	0.74618	0.506467
CM003738.1_3400257	2	2	4	E	1.21039e-24	-27.9006	3.24346e-39	-29.9328	-0.777086	-0.862415
CM003738.1_3400264	2	0	2	C	0.00040631	-17.3215	0.110562	-6.95041	-0.48411	-0.205397
CM003738.1_3401001	2	2	4	E	1.72942e-21	51.0714	2.74647e-13	33.2392	1.47503	0.956002
CM003738.1_3404988	2	0	2	C	0.00359436	-17.9602	0.380466	-7.51842	-0.501919	-0.220911
CM003738.1_3491181	2	2	4	E	0.00917677	-16.3135	0.00311279	-15.0793	-0.440214	-0.444432
CM003738.1_3569844	2	0	2	C	0.00332215	-20.5016	0.385248	-9.64863	-0.567235	-0.281161
CM003738.1_3636290	2	2	4	E	1.20424e-07	-24.6032	3.33147e-07	-24.8036	-0.669493	-0.722723
CM003738.1_3708505	2	0	2	C	1.69557e-25	24.5875	0.281078	4.09805	0.726939	0.114756
CM003738.1_4060995	2	0	2	C	1.39706e-05	-18.1928	0.354836	-6.63561	-0.508952	-0.196367
CM003738.1_4105562	2	0	2	C	7.83818e-06	-22.7187	0.343266	-11.8407	-0.63054	-0.3484
CM003738.1_4122057	2	0	2	C	8.37638e-06	-15.6614	0.226327	-3.34002	-0.442567	-0.0986832
CM003738.1_4162567	2	0	2	C	0.001115	20.1203	0.407157	6.44604	0.611802	0.178918
CM003738.1_4176234	2	2	4	E	0.00480873	15.7609	0.000288387	19.9269	0.459059	0.568529
CM003738.1_4279358	2	1	3	D	7.05738e-06	-17.2954	0.00404177	-12.923	-0.475785	-0.383668
CM003738.1_4317303	2	0	2	C	1.72849e-07	21.2043	0.777872	1.00214	0.629898	0.0240586
CM003738.1_4356640	2	1	3	D	2.00827e-10	17.6397	0.00031091	13.0882	0.525588	0.368794
CM003738.1_4397353	2	2	4	E	9.90731e-10	-27.7886	7.36759e-05	-15.5043	-0.76807	-0.450302
CM003738.1_4411818	2	2	4	E	0.000586268	19.2553	2.81331e-07	25.6615	0.550916	0.728821
CM003738.1_4448581	2	0	2	C	0.00758569	-18.2174	0.590854	6.99476	-0.509384	0.192717
CM003738.1_4772219	2	1	3	D	4.52243e-13	-16.4771	0.000364129	-14.4444	-0.441743	-0.423371
CM003738.1_505880	2	0	2	C	0.000859058	19.739	0.910137	-0.486941	0.577586	-0.0177989
CM003738.1_895479	2	2	4	E	8.02302e-08	-25.0195	2.73509e-10	-20.5624	-0.692336	-0.595047
CM003738.1_920426	2	1	3	D	0.00204708	-15.6744	0.00981859	-12.4764	-0.420654	-0.365124
CM003739.1_166059	2	0	2	C	0.00248544	-15.2247	0.231992	-3.16927	-0.42517	-0.0968113
CM003739.1_433696	2	0	2	C	1.72594e-05	-22.8112	0.414084	6.41474	-0.64034	0.179485
CM003739.1_705280	2	0	2	C	0.00858887	15.1497	0.872235	0.537508	0.450598	0.0099895
CM003740.1_104989	2	2	4	E	1.50882e-15	30.5846	0.000490473	28.8963	0.91041	0.824741
CM003740.1_11395657	2	0	2	C	0.000265986	-18.9434	0.764683	-4.46628	-0.530392	-0.136681
CM003740.1_52005505	2	1	3	D	0.00101325	-25.0241	0.0343859	-16.9869	-0.694579	-0.490496
CM003740.1_52472325	2	1	3	D	2.43805e-11	21.7094	9.46645e-07	11.3777	0.635686	0.323526
CM003740.1_56544407	2	2	4	E	0.00555769	-16.4741	0.000979321	-16.4005	-0.438321	-0.473594
CM003740.1_56814475	2	0	2	C	1.36673e-08	23.002	0.018168	14.5714	0.686418	0.41304
CM003740.1_56814476	2	1	3	D	4.56106e-11	17.9572	0.00555938	7.68131	0.531942	0.214552
CM003740.1_58221653	2	0	2	C	0.00472565	23.2154	0.256419	8.53311	0.687294	0.240291
CM003740.1_61737404	2	0	2	C	8.29584e-42	21.7747	0.0544743	7.15855	0.648765	0.201285
CM003740.1_61737473	2	1	3	D	2.04459e-166	15.9205	7.03114e-22	3.66083	0.471413	0.101443
CM003740.1_62374315	2	1	3	D	3.21934e-07	-19.5974	2.54604e-07	-10.4914	-0.54606	-0.308954
CM003740.1_62374329	2	0	2	C	2.7656e-06	-23.6963	0.489377	-2.07802	-0.669057	-0.0680481
CM003740.1_62490078	2	1	3	D	1.92495e-09	-15.4908	0.00365411	-4.82339	-0.426124	-0.148253
CM003740.1_62490222	2	2	4	E	3.06431e-05	-22.5434	7.91526e-07	-22.8071	-0.638101	-0.661422
CM003740.1_65117805	2	1	3	D	5.34246e-06	17.1495	3.2802e-06	12.3125	0.51409	0.350857
CM003740.1_65216835	2	0	2	C	0.00811856	-23.1619	0.476172	-9.35697	-0.644288	-0.273453
CM003740.1_65217017	2	0	2	C	1.41122e-06	-20.5042	0.13608	-6.54853	-0.574185	-0.195399
CM003740.1_65340663	2	1	3	D	1.50801e-21	30.0153	0.00962138	13.8486	0.874281	0.393372
CM003740.1_65661263	2	1	3	D	0.00471474	-21.1292	0.00326167	-14.9051	-0.587435	-0.432183
CM003740.1_65661281	2	1	3	D	0.000256254	-21.9783	0.00247701	-14.9363	-0.616859	-0.433373
CM003740.1_65661287	2	2	4	E	0.00217641	-19.2891	1.52695e-05	-17.8446	-0.541284	-0.517524
CM003740.1_68109662	2	0	2	C	0.00101325	-19.4546	0.645053	-1.93423	-0.547258	-0.0629296
CM003740.1_69219401	2	0	2	C	4.20687e-28	22.3562	0.0685662	7.69211	0.662661	0.213374
CM003740.1_74390878	2	2	4	E	2.29878e-05	-19.0906	7.41991e-08	-18.5884	-0.520038	-0.538639
CM003740.1_74390938	2	2	4	E	0.0041431	-17.134	4.5487e-06	-16.397	-0.465527	-0.475219
CM003740.1_74390942	2	2	4	E	1.39513e-05	-16.8535	8.1155e-17	-20.522	-0.454043	-0.595497
CM003740.1_9356364	2	2	4	E	6.36441e-05	16.1489	4.28712e-18	21.2603	0.486548	0.608225
CM003740.1_9387106	2	1	3	D	1.27877e-09	-24.3297	0.278493	-20.8464	-0.672586	-0.604519
JRXK01020103.1_57602	2	1	3	D	4.24764e-27	19.8547	1.87296e-06	7.77672	0.590601	0.218028
JRXK01022147.1_4558	2	2	4	E	5.05055e-05	-27.2236	3.61702e-06	-20.6705	-0.757416	-0.598345
JRXK01022444.1_28	2	0	2	C	0.00288034	18.0643	0.751385	2.60304	0.525164	0.0664572
JRXK01022618.1_5413	2	1	3	D	2.13684e-71	23.4863	2.68276e-28	14.8691	0.692186	0.423655
JRXK01022634.1_70	2	1	3	D	0.00161742	-15.0154	0.388822	-16.359	-0.40884	-0.475597
JRXK01023130.1_1254	2	0	2	C	5.47169e-06	-24.4139	0.077508	-10.3822	-0.672979	-0.302051
JRXK01023130.1_1262	2	0	2	C	0.00136063	-17.3917	0.212027	-7.97646	-0.467565	-0.234633
JRXK01023214.1_2220	2	2	4	E	1.63319e-10	15.5355	3.14796e-06	16.9516	0.467957	0.476203
JRXK01023214.1_2230	2	2	4	E	1.84024e-12	19.5493	1.48034e-05	24.6009	0.592457	0.693119
JRXK01023311.1_316	2	0	2	C	1.04845e-59	-17.4351	0.439994	-2.9323	-0.488559	-0.093439
JRXK01023311.1_324	2	0	2	C	1.66294e-55	-20.1224	0.220446	-4.69065	-0.567569	-0.144015
JRXK01023311.1_342	2	0	2	C	7.6523e-60	-16.1585	0.111981	-3.93917	-0.45253	-0.122217
JRXK01023311.1_350	2	0	2	C	1.19981e-38	-16.3012	0.0109537	-5.65319	-0.455612	-0.171656
JRXK01023311.1_354	2	0	2	C	9.59135e-42	-17.2504	0.291455	-4.16735	-0.484842	-0.128898
JRXK01023324.1_627	2	0	2	C	1.69265e-05	16.0996	0.420674	13.3327	0.484053	0.376022
JRXK01023336.1_1019	2	2	4	E	0.00374696	-22.1607	0.000400973	-21.3126	-0.624618	-0.614446
JRXK01023336.1_709	2	1	3	D	7.54847e-05	28.3217	0.048258	15.5722	0.838538	0.439613
JRXK01023392.1_778	2	0	2	C	0.00013552	-20.936	0.605184	-2.05382	-0.590734	-0.0671869
JRXK01023453.1_897	2	2	4	E	0.000185535	-20.3118	5.75574e-06	-17.5183	-0.573104	-0.508399
JRXK01023456.1_569	2	2	4	E	0.00107895	16.9879	0.000283172	18.5987	0.508004	0.526243
JRXK01023509.1_913	2	0	2	C	0.000236849	21.8367	0.0331464	14.7464	0.647259	0.413605
JRXK01023588.1_10	2	0	2	C	6.28738e-32	31.3693	0.717556	2.80098	0.910422	0.0729584
JRXK01023648.1_616	2	1	3	D	1.19413e-17	16.556	0.00206863	9.5428	0.490668	0.27049
JRXK01023684.1_937	2	1	3	D	0.000420485	-22.3739	0.303222	-21.3984	-0.603956	-0.62326
JRXK01023718.1_506	2	2	4	E	7.1856e-19	-18.1626	0.00677735	-15.478	-0.513271	-0.44954
JRXK01023718.1_517	2	0	2	C	1.07896e-24	-20.7947	0.0974079	-7.80221	-0.585557	-0.232143
JRXK01023718.1_535	2	0	2	C	6.05473e-32	-17.3901	0.25972	-4.86526	-0.490627	-0.14934
JRXK01023718.1_538	2	0	2	C	2.26e-33	-19.4862	0.327358	-5.7881	-0.549539	-0.174705
JRXK01023718.1_558	2	0	2	C	3.10879e-17	-15.5682	0.0635136	-4.17288	-0.43717	-0.129299
JRXK01023768.1_665	2	1	3	D	0.00134047	20.2103	0.0272304	27.8514	0.59293	0.792794
JRXK01023768.1_812	2	2	4	E	4.73317e-07	39.6835	2.03208e-09	40.5038	1.14794	1.15305
JRXK01023790.1_450	2	2	4	E	8.98985e-31	40.6999	1.68312e-45	45.1447	1.18403	1.29345
JRXK01023790.1_547	2	1	3	D	1.29965e-05	-21.2779	3.76592e-07	-14.2127	-0.567723	-0.416466
JRXK01023911.1_739	2	0	2	C	0.000388969	-21.1773	0.703339	2.14657	-0.584007	0.0529418
KQ954623.1_2189323	2	2	4	E	0.0034603	-19.8101	0.00511019	-16.0922	-0.557104	-0.469964
KQ954624.1_501418	2	2	4	E	0.000326915	-25.2621	6.76278e-08	-28.1463	-0.714487	-0.813349
KQ954624.1_624856	2	1	3	D	0.000959465	-20.7965	6.75424e-09	-12.6968	-0.585478	-0.365517
KQ954625.1_15675	2	0	2	C	0.00414878	15.4673	0.873986	1.5823	0.462848	0.0425704
KQ954625.1_355460	2	0	2	C	0.00420687	-19.2944	0.413561	-14.8048	-0.53919	-0.427125
KQ954625.1_502100	2	2	4	E	0.00211737	-25.9817	8.55056e-06	-23.6221	-0.73505	-0.686214
KQ954625.1_82221	2	2	4	E	3.23413e-05	-22.6831	0.00723888	-19.064	-0.649648	-0.558545
KQ954626.1_157354	2	2	4	E	0.000234755	-27.6029	3.04869e-05	-26.9195	-0.791109	-0.777535
KQ954626.1_266353	2	0	2	C	0.00534842	-17.0492	0.738106	-1.63704	-0.477712	-0.0538356
KQ954628.1_171901	2	0	2	C	0.00452542	-20.8206	0.247452	-12.5388	-0.595019	-0.367586
KQ954628.1_421303	2	0	2	C	0.00637148	-15.3644	0.550726	-1.30205	-0.417431	-0.0492587
KQ954629.1_130730	2	0	2	C	0.00883926	24.8376	0.518525	5.67876	0.7283	0.158739
KQ954629.1_200516	2	1	3	D	1.13531e-21	21.8308	0.00498553	13.4643	0.652745	0.379878
KQ954629.1_310221	2	0	2	C	0.00152671	17.473	0.139585	14.0229	0.522871	0.39208
KQ954629.1_327448	2	0	2	C	0.000146809	-16.7553	0.1012	-12.8686	-0.473926	-0.377259
KQ954629.1_329265	2	0	2	C	0.00408544	-20.8422	0.423868	-10.4604	-0.579417	-0.304785
KQ954629.1_332069	2	0	2	C	1.00773e-06	19.6683	0.3591	4.36408	0.581956	0.12204
KQ954629.1_332071	2	0	2	C	1.10655e-07	18.2473	0.0727166	7.90351	0.54299	0.22248
KQ954629.1_362102	2	0	2	C	0.00462063	-20.4584	0.517411	-7.45511	-0.564558	-0.223204
KQ954629.1_363889	2	0	2	C	0.00157007	-18.6359	0.80017	0.00941763	-0.507367	-0.00711859
KQ954629.1_365087	2	0	2	C	0.000522252	-19.8393	0.906957	-0.896559	-0.54704	-0.0335215
KQ954629.1_62494	2	0	2	C	1.25695e-10	-16.8534	0.067947	-6.39458	-0.4706	-0.187253
KQ954630.1_110346	2	2	4	E	3.04199e-14	29.4757	1.73503e-07	25.4535	0.856971	0.725185
KQ954630.1_302694	2	0	2	C	0.000108909	28.6015	0.799844	1.26161	0.830322	0.03201
KQ954630.1_302720	2	0	2	C	0.000753623	22.0929	0.761369	-1.35591	0.640313	-0.0413467
KQ954630.1_302751	2	0	2	C	0.00670235	18.1358	0.856697	-1.52407	0.528725	-0.0476195
KQ954630.1_42900	2	0	2	C	0.00074023	-16.5042	0.360825	-5.74128	-0.465606	-0.168569
KQ954630.1_43359	2	0	2	C	0.00186829	16.3444	0.885006	2.70091	0.493599	0.0696921
KQ954630.1_50922	2	0	2	C	0.00012398	17.5568	0.171037	11.3185	0.523335	0.319533
KQ954630.1_50930	2	0	2	C	0.000508937	15.9545	0.0568224	11.7309	0.478192	0.331607
KQ954630.1_52773	2	2	4	E	1.3196e-05	29.5181	2.3687e-10	30.8526	0.874885	0.878245
KQ954630.1_92353	2	0	2	C	0.00142557	-16.0282	0.48116	-11.0282	-0.435528	-0.320645
KQ954630.1_92850	2	0	2	C	0.000789346	-18.2206	0.790385	-3.33955	-0.49779	-0.104637
KQ954630.1_92873	2	0	2	C	0.00805381	-19.836	0.793087	-2.92948	-0.558039	-0.0922733
KQ954631.1_39966	2	0	2	C	0.00430243	-18.7758	0.659571	0.179989	-0.529382	-0.00323852
KQ954633.1_215163	2	0	2	C	0.00699684	-17.0097	0.33605	-8.16525	-0.472994	-0.241804
KQ954634.1_166025	2	2	4	E	2.33605e-28	30.4957	1.47813e-15	29.2598	0.879498	0.831638
KQ954634.1_170982	2	2	4	E	1.28791e-07	16.3763	0.00911896	15.7359	0.48529	0.444052
KQ954634.1_205638	2	0	2	C	0.000588358	-18.9398	0.82935	3.34106	-0.527771	0.0896889
KQ954634.1_206469	2	2	4	E	0.000578063	23.6955	0.000145255	19.0373	0.696711	0.540431
KQ954634.1_22670	2	2	4	E	7.5736e-10	-24.3715	0.000739694	-16.3335	-0.670666	-0.471178
KQ954634.1_36420	2	0	2	C	0.000121935	-25.5885	0.778999	3.19717	-0.724717	0.083725
KQ954634.1_46929	2	0	2	C	0.000521034	-21.8535	0.721041	2.24599	-0.609189	0.0558167
KQ954634.1_80337	2	2	4	E	9.0516e-16	36.2766	1.04175e-30	41.0262	1.02945	1.17334
KQ954634.1_90977	2	0	2	C	0.00597576	-19.2807	0.495802	-5.80678	-0.53536	-0.175232
KQ954637.1_31358	2	0	2	C	0.00188341	17.2461	0.77135	3.57659	0.51763	0.0980018
KQ954640.1_104410	2	2	4	E	4.67941e-15	-27.7852	2.32153e-21	-28.6966	-0.795092	-0.836924
KQ954640.1_142656	2	0	2	C	5.79159e-06	-20.3441	0.284705	-6.32274	-0.554703	-0.194545
KQ954640.1_142688	2	0	2	C	0.00290729	-21.0797	0.64999	-7.81962	-0.574543	-0.230806
KQ954640.1_143204	2	2	4	E	9.12237e-05	23.8684	3.25332e-08	26.296	0.704128	0.74356
KQ954640.1_60635	2	2	4	E	4.55602e-08	35.3405	3.54996e-06	27.3686	1.01128	0.785202
KQ954640.1_69072	2	1	3	D	0.00154361	-21.7975	0.155036	-15.9961	-0.60329	-0.463918
KQ954640.1_84107	2	0	2	C	0.00966478	16.4643	0.81219	2.36547	0.480545	0.0590147
KQ954641.1_118263	2	2	4	E	3.70302e-05	-16.4766	1.36336e-08	-18.2506	-0.457373	-0.530822
KQ954641.1_131351	2	0	2	C	5.81409e-05	-23.8965	0.297941	-6.58412	-0.653311	-0.196725
KQ954641.1_141733	2	2	4	E	3.18552e-14	36.8791	6.68455e-09	26.5878	1.07183	0.753746
KQ954641.1_142596	2	1	3	D	1.3625e-13	-18.8028	4.6253e-12	-14.438	-0.528938	-0.416703
KQ954641.1_142673	2	2	4	E	5.3631e-07	-25.5657	5.39751e-41	-26.4143	-0.730972	-0.764079
KQ954641.1_142759	2	2	4	E	3.70056e-05	20.552	1.29628e-09	15.1761	0.619872	0.430304
KQ954641.1_146129	2	2	4	E	5.4011e-06	20.4958	3.76834e-05	21.3974	0.60966	0.605907
KQ954641.1_148875	2	2	4	E	8.81023e-09	-30.3227	2.31916e-09	-28.3327	-0.846646	-0.818521
KQ954641.1_153818	2	2	4	E	2.29644e-28	-15.4771	8.29945e-25	-15.0004	-0.40266	-0.438263
KQ954641.1_153820	2	2	4	E	6.90194e-14	16.8441	2.18693e-21	19.5545	0.501655	0.553968
KQ954641.1_154087	2	1	3	D	1.40899e-05	-15.3079	1.62542e-05	-11.5224	-0.430634	-0.339519
KQ954641.1_158549	2	0	2	C	0.00728848	-18.6696	0.913875	-0.813004	-0.505844	-0.0286267
KQ954641.1_170252	2	2	4	E	1.17531e-09	35.9493	4.16192e-07	28.4082	1.05266	0.807209
KQ954641.1_76670	2	2	4	E	0.0012144	25.9551	1.17386e-05	22.6076	0.766211	0.639437
KQ954641.1_76704	2	1	3	D	0.000955006	23.4166	0.0224393	15.4611	0.692723	0.436516
KQ954642.1_115674	2	2	4	E	0.000759414	20.0537	5.65598e-05	19.1182	0.598446	0.54306
KQ954642.1_146591	2	1	3	D	3.21065e-05	-15.504	0.0168362	-16.7349	-0.42661	-0.484483
KQ954642.1_48491	2	2	4	E	0.00377914	-24.2335	0.000979321	-24.8848	-0.661831	-0.718504
KQ954642.1_48517	2	1	3	D	1.08343e-06	25.8194	0.040454	18.1935	0.761427	0.515953
KQ954642.1_48518	2	1	3	D	1.73537e-05	30.0542	0.143014	15.8538	0.883579	0.452323
KQ954642.1_54121	2	0	2	C	0.000747071	-21.9571	0.576492	-5.16092	-0.610002	-0.157034
KQ954642.1_74779	2	0	2	C	0.00190097	-19.8865	0.176294	-12.529	-0.554946	-0.366462
KQ954642.1_76194	2	1	3	D	0.000413845	-22.7172	0.0295486	-19.3136	-0.625823	-0.556408
KQ954642.1_80036	2	0	2	C	0.00836758	-16.3785	0.317119	-5.22437	-0.461718	-0.159056
KQ954642.1_96795	2	2	4	E	4.91127e-08	15.8002	6.94909e-12	16.6009	0.48172	0.469455
KQ954643.1_12948	2	0	2	C	0.00317193	-22.8726	0.344532	-14.3675	-0.644874	-0.413769
KQ954643.1_12960	2	0	2	C	0.00563002	-25.8809	0.349776	-13.5226	-0.726527	-0.391105
KQ954643.1_13014	2	0	2	C	0.00403569	-27.1844	0.151467	-14.929	-0.761085	-0.432682
KQ954643.1_31329	2	0	2	C	0.000413845	-20.1608	0.163296	-12.4125	-0.559735	-0.367343
KQ954643.1_31363	2	2	4	E	1.59482e-06	-23.4154	0.0027527	-18.7881	-0.65854	-0.551256
KQ954643.1_31369	2	1	3	D	0.000325083	-19.357	0.018048	-15.5794	-0.543036	-0.45822
KQ954643.1_31379	2	0	2	C	0.000244055	-17.9933	0.264273	-9.81136	-0.491496	-0.291968
KQ954643.1_31451	2	0	2	C	0.000415171	-24.5497	0.439387	-8.01268	-0.680532	-0.239898
KQ954643.1_31488	2	0	2	C	0.000368209	-26.2917	0.147765	-14.8523	-0.73479	-0.435666
KQ954643.1_31493	2	2	4	E	1.50994e-06	-24.2695	2.73274e-05	-21.5592	-0.673632	-0.628549
KQ954643.1_31494	2	0	2	C	0.00483134	-20.6344	0.0401265	-13.1847	-0.567621	-0.388681
KQ954643.1_31496	2	2	4	E	6.90551e-05	-22.5061	1.08151e-06	-26.6295	-0.629182	-0.772882
KQ954643.1_31514	2	2	4	E	0.000198098	-23.9432	0.000376834	-18.9409	-0.667394	-0.552735
KQ954643.1_31520	2	0	2	C	0.00113551	-23.4064	0.0738808	-12.1722	-0.655672	-0.35895
KQ954643.1_31532	2	0	2	C	0.000531842	-23.5382	0.0182563	-14.392	-0.661708	-0.422699
KQ954643.1_31562	2	1	3	D	9.85907e-06	-24.6556	0.00151931	-13.8181	-0.684157	-0.40708
KQ954643.1_90161	2	2	4	E	0.000404563	-27.1596	2.29543e-06	-27.0537	-0.769156	-0.782078
KQ954644.1_100112	2	2	4	E	7.48727e-24	-27.682	4.73523e-39	-37.2974	-0.760156	-1.07665
KQ954644.1_82045	2	1	3	D	1.04502e-08	-18.4903	1.15245e-05	-13.6552	-0.49365	-0.39676
KQ954644.1_98436	2	2	4	E	6.24013e-07	23.9575	3.36166e-17	21.1294	0.698526	0.599467
KQ954645.1_11192	2	0	2	C	0.000299898	-20.7839	0.221811	-11.9098	-0.574822	-0.350352
KQ954645.1_6035	2	1	3	D	3.94792e-08	-15.7575	2.73765e-05	-9.81914	-0.426745	-0.28624
KQ954646.1_120633	2	0	2	C	0.00177748	20.0803	0.763696	3.90901	0.580699	0.106834
KQ954646.1_142994	2	2	4	E	9.23745e-11	35.4539	2.82907e-10	36.9282	1.03681	1.04778
KQ954646.1_9373	2	0	2	C	2.58432e-05	-16.8374	0.677434	2.4228	-0.471095	0.0609581
KQ954646.1_9384	2	0	2	C	0.00218621	-17.2149	0.766493	-1.64382	-0.480322	-0.0542818
KQ954648.1_115955	2	0	2	C	8.36085e-05	-16.899	0.275993	-11.9235	-0.463448	-0.347051
KQ954648.1_49795	2	2	4	E	2.50706e-20	-19.5552	6.77314e-11	-17.7115	-0.539707	-0.51906
KQ954648.1_66749	2	0	2	C	2.64454e-09	-17.1289	0.118423	-3.55315	-0.479051	-0.107385
KQ954648.1_69724	2	0	2	C	0.000285415	-19.246	0.267315	-10.7298	-0.533628	-0.31193
KQ954648.1_69738	2	0	2	C	0.00251812	-15.2547	0.0120316	-12.9995	-0.425448	-0.380766
KQ954648.1_88101	2	0	2	C	0.000617044	-15.2714	0.785012	2.56248	-0.425488	0.0655417
KQ954650.1_14649	2	0	2	C	0.00596947	17.7199	0.0228873	13.2395	0.537892	0.377019
KQ954650.1_78515	2	0	2	C	7.48805e-06	-19.396	0.784965	-0.381208	-0.54266	-0.0201312
KQ954650.1_78520	2	0	2	C	0.000702133	-16.0717	0.809733	0.945616	-0.443232	0.0178883
KQ954650.1_78522	2	0	2	C	8.14569e-05	-17.3584	0.83977	-0.03034	-0.480271	-0.010902
KQ954651.1_112948	2	0	2	C	3.7159e-05	-18.3155	0.589874	-3.07142	-0.516675	-0.0951608
KQ954651.1_127483	2	1	3	D	0.000100954	15.5577	0.00480459	10.1804	0.452849	0.287303
KQ954651.1_13124	2	1	3	D	7.04918e-15	-15.3948	9.16717e-08	-13.5678	-0.406122	-0.397651
KQ954653.1_19794	2	2	4	E	3.97618e-10	-25.8541	4.76201e-13	-25.8185	-0.728252	-0.744169
KQ954653.1_62490	2	0	2	C	0.00447825	17.5998	0.891812	-0.441103	0.519128	-0.0160374
KQ954656.1_794	2	0	2	C	7.777e-10	18.3028	0.0379107	10.3594	0.552582	0.286769
KQ954657.1_66977	2	0	2	C	0.0015991	17.9243	0.0491908	11.7744	0.53769	0.334119
KQ954657.1_72674	2	0	2	C	6.2733e-05	-19.5775	0.570039	5.45017	-0.531404	0.150664
KQ954657.1_9571	2	2	4	E	1.22887e-22	37.2424	3.01996e-08	33.401	1.08709	0.952948
KQ954659.1_34425	2	0	2	C	0.00404229	25.8663	0.895328	-0.235946	0.758966	-0.012433
KQ954659.1_48421	2	1	3	D	0.00690303	16.3668	0.0216235	16.6546	0.475241	0.46669
KQ954660.1_105748	2	2	4	E	2.92372e-09	-21.2948	1.88039e-11	-21.2587	-0.593402	-0.614552
KQ954660.1_11102	2	2	4	E	5.72955e-06	-27.0787	1.77251e-06	-25.1222	-0.74812	-0.728978
KQ954660.1_11134	2	2	4	E	5.3313e-09	24.2726	7.98945e-05	27.6274	0.720065	0.784575
KQ954660.1_12570	2	2	4	E	5.14236e-20	-30.8181	1.03179e-22	-36.041	-0.860263	-1.03865
KQ954660.1_18181	2	1	3	D	0.000970791	-17.5251	0.00236324	-14.7678	-0.483422	-0.428436
KQ954660.1_22670	2	2	4	E	2.81575e-13	-20.6363	1.67867e-09	-25.3464	-0.574542	-0.731385
KQ954660.1_34836	2	2	4	E	2.1913e-18	23.6987	7.03497e-16	27.4514	0.69096	0.777065
KQ954660.1_42587	2	0	2	C	0.00172669	-17.6648	0.707799	2.25172	-0.489977	0.0568069
KQ954660.1_50081	2	2	4	E	1.38843e-18	-25.0818	1.53657e-10	-24.308	-0.684598	-0.702993
KQ954660.1_52700	2	2	4	E	1.88424e-08	-20.8661	1.39669e-15	-34.7211	-0.573157	-1.00573
KQ954660.1_52991	2	0	2	C	4.8421e-06	-24.9235	0.027126	-10.132	-0.678552	-0.292713
KQ954660.1_5628	2	2	4	E	1.21683e-05	15.2176	1.04149e-11	20.2149	0.458478	0.572886
KQ954660.1_58563	2	0	2	C	5.87247e-07	-20.0314	0.0111114	-11.1791	-0.555126	-0.328043
KQ954660.1_75000	2	2	4	E	4.70111e-07	19.0781	0.000127787	21.0129	0.565842	0.593069
KQ954660.1_77781	2	1	3	D	0.00385157	-19.0946	0.574986	-16.3136	-0.515579	-0.471493
KQ954660.1_79212	2	1	3	D	2.60317e-05	-28.5847	0.33468	-20.905	-0.78627	-0.600855
KQ954660.1_79228	2	2	4	E	1.03506e-13	-23.4262	0.00930206	-20.291	-0.664005	-0.583136
KQ954660.1_81561	2	0	2	C	4.87239e-24	-23.0765	0.373088	-4.3135	-0.649038	-0.132511
KQ954660.1_81572	2	0	2	C	5.65622e-14	-21.0378	0.0854136	-5.86828	-0.592326	-0.177421
KQ954660.1_87643	2	2	4	E	1.03521e-14	-27.952	1.49592e-07	-18.0612	-0.78044	-0.521283
KQ954660.1_98177	2	2	4	E	4.98701e-24	25.6908	3.91681e-12	24.7779	0.728415	0.701192
KQ954660.1_98212	2	2	4	E	4.57724e-55	41.4705	2.20188e-28	38.1729	1.19668	1.09004
KQ954662.1_37351	2	0	2	C	0.0053104	18.6372	0.433127	4.91287	0.552291	0.133106
KQ954662.1_42521	2	2	4	E	1.86491e-10	26.2566	1.37839e-08	24.1807	0.771167	0.685197
KQ954662.1_42522	2	2	4	E	4.27918e-07	23.4987	2.40922e-07	27.0995	0.692889	0.769685
KQ954663.1_61319	2	0	2	C	0.000630475	-15.4445	0.233194	-5.13216	-0.427915	-0.154462
KQ954664.1_1066	2	1	3	D	9.44369e-29	24.0879	4.79914e-08	9.44712	0.710354	0.263514
KQ954664.1_1099	2	1	3	D	3.84538e-31	-27.3588	0.00399911	-10.9364	-0.77067	-0.320932
KQ954664.1_36873	2	1	3	D	0.00936241	-20.1036	0.33896	-16.1718	-0.554113	-0.46617
KQ954664.1_93089	2	2	4	E	1.05461e-11	19.3511	1.72425e-06	17.2489	0.56721	0.489084
KQ954670.1_17450	2	0	2	C	5.17776e-07	-16.0882	0.24246	-7.76331	-0.426756	-0.228844
KQ954670.1_23472	2	2	4	E	2.16136e-20	21.6686	1.01423e-21	20.7383	0.639402	0.586728
KQ954670.1_37041	2	2	4	E	6.61533e-09	-33.4685	5.57299e-12	-38.016	-0.910952	-1.09936
KQ954670.1_68037	2	0	2	C	5.43166e-09	19.9611	0.0220342	11.7098	0.592547	0.331173
KQ954670.1_73862	2	2	4	E	6.40779e-30	27.1422	4.13526e-36	21.7945	0.795549	0.619008
KQ954673.1_9741	2	1	3	D	7.58568e-16	-19.6042	0.00549525	-5.85707	-0.535528	-0.177078
KQ954674.1_45444	2	0	2	C	0.00440168	16.0948	0.345761	6.80159	0.484772	0.189286
KQ954674.1_46006	2	0	2	C	0.00033516	27.8563	0.249215	11.1194	0.824444	0.313997
KQ954674.1_58555	2	0	2	C	2.10843e-05	-19.7235	0.0711121	-12.1119	-0.546601	-0.357572
KQ954674.1_61978	2	0	2	C	0.00853124	-15.3334	0.198822	-9.61286	-0.428506	-0.276335
KQ954675.1_21944	2	0	2	C	5.81706e-11	-24.8316	0.465642	-4.03485	-0.693039	-0.123683
KQ954675.1_22274	2	1	3	D	4.65282e-56	25.267	1.40539e-08	12.2127	0.741207	0.34729
KQ954675.1_22282	2	1	3	D	2.74366e-57	25.4054	1.95805e-06	10.5775	0.74312	0.299629
KQ954677.1_14813	2	1	3	D	3.26283e-05	25.1158	0.14079	25.4659	0.742156	0.721059
KQ954677.1_33876	2	2	4	E	2.96816e-17	-26.0059	1.19321e-31	-23.9694	-0.722214	-0.696498
KQ954678.1_11375	2	0	2	C	3.8597e-06	-17.1329	0.675699	-1.57908	-0.458898	-0.0538205
KQ954678.1_11385	2	0	2	C	2.05425e-12	-22.2372	0.183885	-6.1472	-0.609342	-0.184365
KQ954678.1_11393	2	1	3	D	1.12431e-09	-18.2431	0.00953496	-9.4062	-0.490506	-0.278398
KQ954678.1_13495	2	2	4	E	6.34154e-09	22.0621	8.18493e-12	28.0563	0.634718	0.794031
KQ954678.1_14118	2	2	4	E	6.92498e-15	17.144	1.75028e-16	16.3078	0.514557	0.45838
KQ954678.1_18357	2	2	4	E	6.60147e-21	36.785	6.34188e-17	32.4201	1.05939	0.919553
KQ954678.1_2207	2	2	4	E	6.88561e-21	27.1005	1.21793e-07	27.8312	0.785413	0.789049
KQ954678.1_2231	2	1	3	D	4.91947e-24	16.7806	1.23347e-11	13.012	0.502435	0.365703
KQ954678.1_2908	2	1	3	D	0.00850966	21.0845	0.513386	18.4388	0.628142	0.520182
KQ954678.1_39620	2	1	3	D	1.13477e-19	-19.9874	3.71972e-05	-9.84438	-0.54035	-0.289944
KQ954678.1_39911	2	1	3	D	8.43042e-05	21.2126	0.000378997	13.5955	0.629227	0.380852
KQ954678.1_40780	2	1	3	D	1.62823e-09	-19.5884	0.00472125	-12.6905	-0.537633	-0.371626
KQ954678.1_40800	2	0	2	C	2.43366e-06	17.0853	0.0141414	14.0918	0.513503	0.394553
KQ954678.1_56544	2	2	4	E	1.3527e-16	18.6918	3.35447e-19	21.9603	0.542589	0.620471
KQ954678.1_56695	2	2	4	E	4.80838e-12	-29.6701	0.000187578	-24.0848	-0.82381	-0.69454
KQ954678.1_56711	2	1	3	D	1.54493e-05	-15.36	4.85382e-08	-11.4812	-0.410307	-0.338702
KQ954678.1_56754	2	1	3	D	4.64085e-20	-20.5847	0.000166883	-13.2908	-0.555846	-0.388282
KQ954678.1_56973	2	2	4	E	1.81463e-08	-18.1094	6.73288e-08	-16.6154	-0.478044	-0.486032
KQ954678.1_56979	2	2	4	E	9.7732e-09	19.0416	8.31476e-09	18.803	0.568631	0.531933
KQ954678.1_56980	2	2	4	E	2.22821e-06	18.7665	2.28618e-06	19.0231	0.560453	0.537543
KQ954678.1_59316	2	2	4	E	2.17508e-08	-38.3396	3.39596e-12	-37.0892	-1.06055	-1.0685
KQ954678.1_59350	2	2	4	E	8.72307e-18	33.6913	8.02183e-14	36.6518	0.984504	1.04166
KQ954678.1_77860	2	2	4	E	4.26877e-32	37.0952	1.94035e-20	27.012	1.0749	0.766852
KQ954679.1_11626	2	1	3	D	6.90715e-28	20.0514	0.00372401	5.38392	0.582935	0.151206
KQ954683.1_16737	2	1	3	D	1.35687e-10	29.9779	0.0105546	17.9567	0.876636	0.508388
KQ954683.1_16912	2	1	3	D	9.30049e-06	-15.0565	0.000532891	-9.31959	-0.405494	-0.272895
KQ954684.1_62572	2	0	2	C	0.000542673	17.1257	0.791617	1.44098	0.50272	0.0361659
KQ954686.1_20277	2	2	4	E	2.9422e-09	21.01	6.70332e-20	28.2333	0.622434	0.799807
KQ954688.1_28837	2	2	4	E	3.82758e-16	-29.3889	1.62665e-15	-25.7382	-0.833558	-0.747162
KQ954692.1_10879	2	0	2	C	0.000494258	-17.1962	0.211073	13.3594	-0.491648	0.377078
KQ954694.1_8181	2	2	4	E	1.78899e-10	-18.0785	0.000758804	-18.4698	-0.490778	-0.53901
KQ954696.1_39829	2	0	2	C	2.68217e-15	-25.3931	0.0203684	-7.43684	-0.687416	-0.220768
KQ954696.1_41278	2	1	3	D	3.92188e-06	-17.9308	4.08708e-06	-14.6447	-0.471558	-0.430212
KQ954698.1_3905	2	0	2	C	0.00617719	-23.566	0.382921	-8.15202	-0.66083	-0.238197
KQ954698.1_4563	2	0	2	C	0.000630475	-19.3864	0.457578	-5.85262	-0.537848	-0.173028
KQ954699.1_13453	2	1	3	D	1.22967e-09	-18.5574	4.77383e-06	-13.4356	-0.510188	-0.390636
KQ954699.1_15378	2	1	3	D	2.39026e-15	-18.2674	9.62181e-05	-9.3861	-0.505423	-0.278627
KQ954699.1_19091	2	2	4	E	4.41501e-09	19.5033	8.27766e-06	15.6452	0.583588	0.439995
KQ954699.1_29883	2	0	2	C	0.000242985	-20.4059	0.588802	-7.33027	-0.565199	-0.217474
KQ954700.1_2698	2	2	4	E	7.81151e-05	31.4471	0.00676313	29.7503	0.907421	0.843429
KQ954700.1_27525	2	2	4	E	0.00229668	-18.0729	1.2722e-08	-17.2075	-0.503732	-0.501146
KQ954700.1_28243	2	0	2	C	0.00187524	-15.6773	0.433857	-7.66257	-0.424804	-0.226928
KQ954700.1_32641	2	2	4	E	0.000195565	-17.9339	0.0059609	-26.6877	-0.489432	-0.768351
KQ954700.1_32915	2	2	4	E	1.92151e-30	-40.4013	2.97743e-30	-42.8284	-1.1333	-1.23118
KQ954700.1_33112	2	1	3	D	0.000590621	-20.1239	0.0169523	-18.3475	-0.551162	-0.531142
KQ954700.1_33389	2	0	2	C	1.41686e-08	20.8948	0.0147452	13.5811	0.61678	0.379778
KQ954700.1_33455	2	2	4	E	8.53981e-05	17.8109	0.000124975	18.4018	0.527731	0.518831
KQ954700.1_34864	2	0	2	C	4.20722e-05	-16.2618	0.350065	-7.04459	-0.438041	-0.206538
KQ954700.1_48250	2	1	3	D	0.00740478	-15.439	0.00633561	-12.9147	-0.426237	-0.377565
KQ954700.1_48252	2	2	4	E	1.49474e-07	30.4724	0.00016324	21.0324	0.888593	0.591201
KQ954702.1_1263	2	1	3	D	1.93097e-45	16.7774	4.22311e-10	10.8803	0.502608	0.307019
KQ954703.1_1395	2	0	2	C	0.000284374	-25.9382	0.814189	1.44358	-0.731153	0.034935
KQ954703.1_23876	2	1	3	D	7.86655e-05	-28.223	0.0161528	-24.9264	-0.7752	-0.71816
KQ954703.1_26502	2	2	4	E	1.136e-12	16.5774	2.89086e-11	21.4531	0.500716	0.602865
KQ954703.1_39550	2	0	2	C	0.00948211	-16.2953	0.633725	-2.29014	-0.449453	-0.0707506
KQ954707.1_34457	2	1	3	D	8.7901e-05	20.1376	0.00756307	9.54127	0.601015	0.270363
KQ954707.1_34500	2	2	4	E	3.70183e-18	-24.201	2.79922e-08	-20.5828	-0.677789	-0.606149
KQ954709.1_29506	2	0	2	C	0.00249164	-22.3046	0.496561	-7.14408	-0.629742	-0.211813
KQ954709.1_29516	2	0	2	C	0.000319218	-22.2164	0.188348	-14.9883	-0.619389	-0.438583
KQ954709.1_29531	2	0	2	C	0.00958358	-20.0615	0.832811	-2.81996	-0.552552	-0.0898463
KQ954709.1_29582	2	0	2	C	0.000461419	-23.5305	0.622422	-6.3372	-0.659421	-0.188347
KQ954716.1_32212	2	1	3	D	1.44031e-09	-15.6513	0.00844196	-10.3553	-0.436996	-0.305712
KQ954716.1_32230	2	2	4	E	6.36845e-09	19.7655	4.35425e-06	21.2956	0.583014	0.60287
KQ954717.1_25338	2	0	2	C	0.0012551	-16.5986	0.0334277	-9.73999	-0.46341	-0.288851
KQ954718.1_20656	2	0	2	C	0.000259577	-19.0511	0.569303	-3.79998	-0.515413	-0.116486
KQ954721.1_16406	2	2	4	E	4.57485e-27	23.3644	1.03999e-49	34.9632	0.693907	0.991658
KQ954724.1_23930	2	0	2	C	0.000703002	22.1844	0.142935	10.1864	0.655768	0.286512
KQ954725.1_29821	2	2	4	E	1.68674e-07	34.2255	0.000156425	24.4366	0.999539	0.695336
KQ954726.1_1145	2	2	4	E	6.55103e-07	22.5333	2.80964e-13	19.4714	0.673557	0.551686
KQ954726.1_15329	2	2	4	E	1.5155e-05	17.2974	4.85382e-08	21.258	0.513191	0.598897
KQ954726.1_15530	2	2	4	E	5.19799e-31	-47.0891	2.12127e-29	-43.6927	-1.3429	-1.25906
KQ954726.1_18181	2	0	2	C	0.000184637	-23.4483	0.583516	-9.3833	-0.648395	-0.276978
KQ954726.1_27240	2	2	4	E	1.54406e-12	-16.1982	0.00525514	-15.6148	-0.428527	-0.448923
KQ954726.1_29166	2	2	4	E	2.85281e-23	-25.9058	6.77541e-12	-17.1217	-0.707082	-0.501275
KQ954726.1_3169	2	2	4	E	5.76172e-16	37.8629	2.26789e-21	38.1807	1.10796	1.08231
KQ954726.1_6616	2	2	4	E	6.25258e-07	-22.2151	2.09606e-09	-21.7514	-0.619806	-0.633662
KQ954726.1_9262	2	2	4	E	6.78387e-08	-31.5825	1.53392e-07	-27.6169	-0.885731	-0.79788
KQ954726.1_9471	2	2	4	E	5.5653e-16	-17.3734	1.82618e-29	-15.6832	-0.481073	-0.456994
KQ954726.1_9591	2	2	4	E	4.76351e-38	-27.2014	3.17362e-15	-15.4161	-0.759539	-0.452483
KQ954730.1_1559	2	1	3	D	0.000172145	-15.7331	0.000614454	-13.8591	-0.438883	-0.404663
KQ954731.1_26656	2	2	4	E	6.94716e-13	23.1435	1.4421e-17	23.3634	0.683816	0.660176
KQ954731.1_28286	2	2	4	E	1.97445e-15	-30.5508	0.000126829	-17.4064	-0.861337	-0.509896
KQ954731.1_28291	2	2	4	E	1.35143e-14	-29.7787	4.81279e-05	-17.8755	-0.83711	-0.522792
KQ954731.1_28306	2	2	4	E	7.95152e-16	-30.3327	4.72195e-05	-18.3722	-0.852461	-0.537166
KQ954731.1_28311	2	0	2	C	1.26547e-14	-32.3299	0.0372589	-12.3782	-0.911224	-0.366235
KQ954731.1_28324	2	1	3	D	1.53437e-10	-26.2067	0.0088445	-14.1488	-0.733294	-0.415941
KQ954731.1_28337	2	2	4	E	3.07453e-19	53.5375	1.01689e-16	47.9798	1.54581	1.37506
KQ954731.1_28374	2	2	4	E	5.28093e-12	-45.8898	3.89563e-19	-51.8278	-1.30502	-1.49029
KQ954731.1_28445	2	1	3	D	4.54128e-06	-15.5519	5.6836e-05	-10.082	-0.427988	-0.299486
KQ954731.1_6693	2	0	2	C	3.93342e-07	17.1782	0.583109	5.33608	0.516345	0.14606
KQ954734.1_24352	2	2	4	E	0.00645601	-21.6663	4.58777e-11	-30.1832	-0.59973	-0.867108
KQ954740.1_30950	2	0	2	C	0.00699342	20.7756	0.731005	2.47104	0.60348	0.0663459
KQ954740.1_9017	2	2	4	E	2.76128e-14	19.4884	1.33752e-10	16.5286	0.582218	0.466507
KQ954742.1_20101	2	1	3	D	1.39493e-05	-22.2311	0.0150652	-22.5636	-0.62757	-0.655316
KQ954742.1_20396	2	2	4	E	4.28288e-12	24.4857	2.85416e-07	29.5039	0.710374	0.838677
KQ954742.1_21012	2	2	4	E	0.000313357	-15.03	3.71705e-05	-28.9456	-0.412031	-0.837803
KQ954742.1_21111	2	1	3	D	8.17563e-06	-28.7625	0.301997	-22.6364	-0.786478	-0.65345
KQ954742.1_21367	2	2	4	E	7.41542e-05	17.1639	0.00597819	15.3801	0.520131	0.429926
KQ954744.1_457	2	2	4	E	1.24886e-10	24.4604	6.96528e-05	17.2066	0.719928	0.489059
KQ954744.1_8986	2	0	2	C	0.00232071	-19.4833	0.387639	-9.5814	-0.518628	-0.278646
KQ954749.1_14679	2	2	4	E	8.88887e-06	-16.3384	1.4232e-08	-19.0408	-0.450787	-0.54801
KQ954749.1_14823	2	1	3	D	1.49637e-07	24.4047	0.0184498	17.7088	0.715507	0.500666
KQ954751.1_10010	2	1	3	D	4.34941e-13	17.4334	0.000128563	10.7983	0.516094	0.302897
KQ954751.1_10200	2	1	3	D	1.89261e-12	-16.0953	0.000229039	-10.1838	-0.443821	-0.301451
KQ954751.1_10273	2	1	3	D	6.02707e-13	-20.6766	8.39064e-06	-14.7224	-0.570346	-0.431359
KQ954751.1_12933	2	2	4	E	3.66606e-15	20.3224	1.93956e-16	24.5437	0.609379	0.695414
KQ954751.1_16937	2	1	3	D	0.00417094	-15.5171	0.00756442	-11.7938	-0.431997	-0.348494
KQ954751.1_17902	2	2	4	E	5.8683e-22	18.6215	8.77284e-13	21.2327	0.556012	0.600922
KQ954751.1_19479	2	1	3	D	2.08919e-11	-19.3111	0.00457602	-12.0339	-0.528581	-0.353491
KQ954751.1_23280	2	2	4	E	0.000776097	-21.3059	0.000864236	-22.7452	-0.596808	-0.659222
KQ954752.1_372	2	0	2	C	8.68335e-10	32.632	0.808928	0.180242	0.959454	0.00306744
KQ954756.1_15352	2	2	4	E	4.28241e-29	38.7597	1.92755e-15	24.0824	1.13397	0.683568
KQ954756.1_16183	2	0	2	C	0.000805455	-15.6801	0.673551	-2.80471	-0.426972	-0.0899758
KQ954756.1_18876	2	1	3	D	0.000604235	16.441	0.00742981	11	0.473778	0.314527
KQ954756.1_18893	2	0	2	C	2.14432e-08	22.6915	0.0901323	6.46544	0.654391	0.184791
KQ954756.1_18910	2	1	3	D	5.20411e-07	17.7505	0.00470438	11.3187	0.509729	0.323732
KQ954758.1_12209	2	2	4	E	7.98073e-25	15.594	1.57453e-38	20.1674	0.4636	0.570523
KQ954758.1_16032	2	2	4	E	2.25042e-107	51.786	2.14359e-105	46.6785	1.48399	1.33453
KQ954764.1_22462	2	1	3	D	6.65375e-06	-22.512	0.0357342	-18.4402	-0.628047	-0.531947
KQ954764.1_22471	2	0	2	C	0.000611654	-20.2694	0.343119	-7.28906	-0.56405	-0.211526
KQ954764.1_22495	2	0	2	C	4.98019e-06	-20.3735	0.172994	-9.15006	-0.55969	-0.269112
KQ954764.1_22502	2	0	2	C	0.000192656	-19.0767	0.214204	-7.14943	-0.52658	-0.212749
KQ954764.1_22506	2	0	2	C	0.000710815	-19.3981	0.15965	-11.083	-0.538334	-0.322737
KQ954765.1_368	2	2	4	E	9.33612e-05	-20.679	5.17681e-20	-16.9986	-0.577706	-0.496372
KQ954767.1_13221	2	2	4	E	1.22426e-17	-25.2675	2.56112e-21	-31.276	-0.689093	-0.90496
KQ954768.1_13491	2	0	2	C	9.56507e-08	-15.763	0.45282	-1.90106	-0.439677	-0.0633246
KQ954768.1_13512	2	0	2	C	4.15748e-06	-15.1966	0.317349	-2.78765	-0.423166	-0.0893166
KQ954768.1_13567	2	0	2	C	1.63633e-08	-19.5125	0.566304	-4.49353	-0.543703	-0.135152
KQ954768.1_13944	2	2	4	E	4.95263e-30	-19.4457	1.00713e-22	-15.3249	-0.545857	-0.451473
KQ954768.1_15257	2	2	4	E	3.92533e-11	-18.1385	4.18428e-07	-19.0016	-0.507859	-0.546102
KQ954770.1_2415	2	1	3	D	0.000815354	-17.616	0.0768848	-19.5731	-0.502058	-0.565917
KQ954779.1_14408	2	2	4	E	0.000753623	27.9865	4.19523e-13	23.1453	0.818053	0.655335
KQ954780.1_20377	2	0	2	C	0.00180372	-15.4863	0.580967	-4.98754	-0.429144	-0.151358
KQ954781.1_5088	2	2	4	E	0.000141044	-17.5025	8.00294e-06	-22.4497	-0.473175	-0.650142
KQ954783.1_14031	2	2	4	E	5.72911e-29	21.4701	8.95886e-30	21.6279	0.642359	0.61638
KQ954792.1_23981	2	0	2	C	2.08164e-77	22.8943	0.219952	5.10414	0.681003	0.141375
KQ954798.1_10454	2	1	3	D	4.99074e-08	22.9483	0.038796	17.4929	0.681486	0.493778
KQ954798.1_14038	2	0	2	C	3.74069e-06	-17.2453	0.800716	-0.393583	-0.468931	-0.0144077
KQ954801.1_10036	2	2	4	E	0.00980851	-18.2319	2.81032e-15	-20.8104	-0.501628	-0.60593
KQ954801.1_27961	2	2	4	E	8.95372e-20	-15.9341	1.72683e-27	-16.0501	-0.449399	-0.461249
KQ954802.1_16600	2	0	2	C	0.00112166	19.2837	0.763409	3.36319	0.549944	0.0930341
KQ954804.1_23028	2	1	3	D	0.00660292	-15.8409	0.00993769	-6.23797	-0.441542	-0.188071
KQ954825.1_5411	2	0	2	C	0.000199786	-16.1136	0.498736	-5.6688	-0.442236	-0.170792
KQ954843.1_3912	2	2	4	E	4.74568e-24	-29.7059	8.77284e-13	-22.7024	-0.806876	-0.660243
KQ954844.1_2276	2	1	3	D	8.61923e-07	16.9371	0.00882649	12.781	0.507227	0.356067
KQ954844.1_3986	2	0	2	C	3.22037e-06	-16.7694	0.57396	-3.28153	-0.462065	-0.100105
KQ954850.1_9193	2	1	3	D	7.12063e-08	17.9285	0.0041443	13.3755	0.539548	0.37637
KQ954856.1_10294	2	0	2	C	0.00100837	-20.3955	0.690374	-3.4093	-0.570477	-0.104752
KQ954857.1_1055	2	1	3	D	0.000150614	-23.494	0.00682531	-12.8504	-0.652674	-0.373526
KQ954857.1_1058	2	1	3	D	2.99151e-05	-24.4505	0.00964557	-14.5325	-0.685267	-0.41962
KQ954866.1_9810	2	1	3	D	2.05131e-09	29.9698	0.0926469	16.0849	0.87317	0.450915
KQ954867.1_11982	2	2	4	E	2.81813e-14	-18.8305	1.69738e-06	-17.483	-0.506493	-0.506465
KQ954929.1_3637	2	0	2	C	0.00695771	-22.9321	0.131017	-14.4498	-0.63031	-0.423476
KQ954933.1_3914	2	0	2	C	0.000431534	-15.5392	0.588249	5.57544	-0.434619	0.151178
KQ954949.1_8116	2	2	4	E	1.4015e-08	20.6939	8.49997e-07	17.626	0.599476	0.503455
KQ954955.1_10014	2	0	2	C	0.00113693	-17.4197	0.180694	-12.7218	-0.473335	-0.367618
KQ954955.1_9986	2	2	4	E	3.62397e-05	-15.8589	0.000349532	-18.4139	-0.430773	-0.537337
KQ954960.1_5177	2	2	4	E	4.78585e-30	29.8815	1.31466e-24	31.1814	0.878336	0.886228
KQ954968.1_6244	2	2	4	E	5.38536e-10	36.4021	0.000332382	29.3449	1.06866	0.828831
KQ954968.1_7343	2	2	4	E	8.57088e-15	15.0507	1.24807e-10	18.0466	0.454581	0.511351
KQ954972.1_5188	2	2	4	E	6.87942e-12	20.0305	7.33098e-12	24.7069	0.598971	0.703228
KQ954972.1_5528	2	1	3	D	0.000520763	-15.2461	4.37995e-07	-11.9943	-0.416102	-0.347218
KQ954977.1_4425	2	2	4	E	0.00336687	25.9513	2.73464e-19	30.2797	0.752119	0.860136
KQ954977.1_4428	2	2	4	E	6.47781e-06	19.7804	7.0381e-10	20.7009	0.572927	0.588783
KQ954977.1_4438	2	2	4	E	7.20157e-07	25.46	9.93443e-21	25.876	0.740755	0.734366
KQ954977.1_4464	2	2	4	E	0.00106213	24.7327	3.00857e-27	29.463	0.717027	0.837914
KQ954977.1_4477	2	2	4	E	1.40775e-10	29.4093	3.71131e-32	32.1109	0.852406	0.912628
KQ955027.1_4855	2	2	4	E	1.15767e-22	-39.9589	3.58555e-17	-28.5228	-1.11454	-0.825243
KQ955032.1_688	2	0	2	C	6.94387e-11	-22.3336	0.842346	-1.43498	-0.621022	-0.0508732
KQ955032.1_704	2	0	2	C	8.37876e-10	-20.7685	0.742316	-1.88239	-0.577455	-0.0621981
KQ955032.1_707	2	0	2	C	2.70798e-09	-19.7344	0.911636	-0.944589	-0.547659	-0.0363834
KQ955032.1_728	2	0	2	C	8.20735e-11	-22.707	0.913875	-0.253668	-0.63297	-0.0157484
KQ955032.1_736	2	0	2	C	1.01095e-13	-22.89	0.569401	-4.49307	-0.637592	-0.137843
KQ955032.1_910	2	2	4	E	1.87618e-08	16.187	4.10289e-07	16.7679	0.486234	0.470614
KQ955070.1_5542	2	2	4	E	8.07004e-07	15.9406	0.000246466	17.3693	0.486022	0.491523
KQ955074.1_5690	2	0	2	C	9.40438e-07	-19.8799	0.666029	8.62294	-0.553722	0.241506
KQ955093.1_4217	2	1	3	D	7.0184e-88	-15.8079	1.52157e-05	-4.23401	-0.440784	-0.127821
KQ955093.1_4223	2	1	3	D	2.37736e-17	-15.4019	1.66522e-06	-11.0091	-0.431666	-0.321897
KQ955093.1_4224	2	1	3	D	5.21948e-98	-16.8766	4.88817e-07	-4.71687	-0.470701	-0.141998
KQ955096.1_875	2	2	4	E	1.27201e-08	17.341	0.000217339	15.4565	0.507914	0.433689
KQ955104.1_3710	2	0	2	C	0.000594821	-17.8491	0.864444	-0.178563	-0.49865	-0.0158638
KQ955104.1_3741	2	0	2	C	0.00324858	-17.9216	0.682575	-5.84824	-0.504651	-0.174716
KQ955150.1_3909	2	2	4	E	3.03608e-16	25.9559	5.97468e-11	16.9426	0.758454	0.48271
KQ955152.1_131	2	0	2	C	0.00144539	-16.207	0.514806	-3.11655	-0.458704	-0.0981202
KQ955152.1_136	2	0	2	C	4.20807e-08	-19.764	0.623002	-2.87645	-0.559198	-0.090692
KQ955152.1_152	2	0	2	C	3.52143e-07	-17.5907	0.789366	-0.812649	-0.48774	-0.0317195
KQ955174.1_228	2	2	4	E	1.2913e-34	25.5715	1.22702e-28	21.0313	0.753595	0.593518
KQ955192.1_768	2	0	2	C	0.000951518	-16.213	0.0202249	-11.7244	-0.448309	-0.343161
KQ955206.1_202	2	2	4	E	1.62947e-36	-32.0229	1.00836e-07	-28.4254	-0.893642	-0.81913
CM003709.1_102330786	0	2	2	C	0.568282	-2.1358	9.22134e-05	16.0257	-0.0595528	0.4563
CM003709.1_108802460	0	2	2	C	0.90198	-0.788445	0.00066674	-21.4221	-0.00382132	-0.621934
CM003709.1_1146438	0	2	2	C	0.920791	0.459863	0.00477841	19.0488	0.0193138	0.541008
CM003709.1_15850771	0	2	2	C	0.411227	-4.81581	0.00331232	-23.8875	-0.133694	-0.692897
CM003709.1_16373221	0	2	2	C	0.358029	-2.99605	5.36019e-23	-15.9218	-0.0763682	-0.462151
CM003709.1_181171	0	2	2	C	0.167765	7.22598	0.00128958	17.0744	0.225507	0.481524
CM003709.1_1860729	0	2	2	C	0.573745	-2.97203	1.24282e-14	-20.1677	-0.0804565	-0.581481
CM003709.1_33972699	0	2	2	C	0.873034	0.159121	0.000194692	-16.3179	0.0079129	-0.471975
CM003709.1_412218	1	2	3	D	0.0301243	-16.5089	0.00225847	-15.4494	-0.467561	-0.446171
CM003709.1_4626580	0	2	2	C	0.582767	-4.02175	0.000156775	22.2234	-0.105132	0.630166
CM003709.1_7633552	0	2	2	C	0.614156	-2.26072	0.0032929	-17.3519	-0.0585359	-0.503026
CM003709.1_7672037	0	2	2	C	0.621505	-6.2648	0.00530208	-16.288	-0.156534	-0.476122
CM003709.1_87404101	0	2	2	C	0.885718	1.78955	0.00246843	19.2534	0.0700094	0.545375
CM003709.1_97918787	0	2	2	C	0.389651	-13.1173	4.18747e-05	-25.5502	-0.35226	-0.738296
CM003710.1_108727788	0	2	2	C	0.570579	11.5362	2.59897e-23	29.4057	0.349088	0.834765
CM003710.1_109357440	0	2	2	C	0.47601	-9.22612	0.00989548	16.5532	-0.244944	0.466962
CM003710.1_116466800	0	2	2	C	0.535331	-3.98944	8.18699e-05	18.2336	-0.107083	0.515944
CM003710.1_133834500	1	2	3	D	0.00940908	13.073	5.75718e-14	17.91	0.390787	0.513639
CM003710.1_1370926	0	2	2	C	0.920791	-1.00726	0.000172196	17.6708	-0.0103268	0.501467
CM003710.1_1370980	0	2	2	C	0.544835	1.79535	0.000208853	18.7422	0.0807888	0.531616
CM003710.1_13936164	0	2	2	C	0.22747	-13.7737	0.00159076	-15.8026	-0.36816	-0.457329
CM003710.1_149599230	0	2	2	C	0.597596	3.87617	0.000368693	20.1942	0.116716	0.572542
CM003710.1_149910946	0	2	2	C	0.560011	-4.30082	0.00300193	16.1683	-0.100472	0.454987
CM003710.1_2133760	0	2	2	C	0.243584	-7.79979	0.00199912	-17.1613	-0.214004	-0.49714
CM003710.1_2219925	1	2	3	D	0.000490301	8.92012	2.57671e-22	16.0472	0.273465	0.448581
CM003710.1_2319411	0	2	2	C	0.307011	10.0318	0.00521999	15.5468	0.295115	0.437864
CM003710.1_30039801	0	2	2	C	0.893384	-2.13991	0.000489342	-15.1454	-0.0447216	-0.440966
CM003710.1_41277443	1	2	3	D	0.0178919	16.6488	1.35361e-06	15.856	0.505597	0.449558
CM003710.1_4289069	0	2	2	C	0.441059	-9.81479	8.19347e-06	-15.5667	-0.264023	-0.450935
CM003710.1_45429484	0	2	2	C	0.441136	0.914787	0.00154218	-15.0254	0.0315508	-0.435543
CM003710.1_48022468	0	2	2	C	0.920791	-3.80279	2.01411e-05	-18.2714	-0.0894103	-0.533092
CM003710.1_54078	0	2	2	C	0.0354337	14.4675	0.00276638	20.7114	0.428893	0.588495
CM003710.1_64731638	0	2	2	C	0.654776	3.76995	1.64215e-05	16.9728	0.1216	0.479304
CM003710.1_679444	0	2	2	C	0.0117163	-11.5351	1.47871e-08	-17.3214	-0.30818	-0.503497
CM003710.1_69100312	0	2	2	C	0.473766	-8.5686	0.00117922	-16.0203	-0.213113	-0.464854
CM003710.1_779390	1	2	3	D	0.000299332	-12.9772	2.06293e-05	-19.1188	-0.356293	-0.557808
CM003710.1_784876	0	2	2	C	0.416858	3.16045	0.000192098	16.9474	0.109758	0.479364
CM003710.1_80332830	0	2	2	C	0.017692	-12.2945	0.000286003	-15.624	-0.344335	-0.45003
CM003710.1_80585586	0	2	2	C	0.920791	-3.38431	0.000181649	18.0844	-0.0904212	0.514478
CM003710.1_80585589	0	2	2	C	0.920791	-2.17591	0.000542465	18.141	-0.0539863	0.515806
CM003710.1_80631853	1	2	3	D	8.65457e-12	13.6303	3.07654e-24	24.0058	0.412535	0.679545
CM003710.1_80979234	0	2	2	C	0.904366	0.376948	1.74234e-06	15.2557	0.0186135	0.432798
CM003710.1_81342266	0	2	2	C	0.461684	-10.8805	0.00216322	-18.2098	-0.300907	-0.531265
CM003710.1_81342277	0	2	2	C	0.683178	-8.69641	0.00744033	-19.1277	-0.237552	-0.553608
CM003710.1_814972	0	2	2	C	0.313159	13.8054	0.00103922	18.191	0.414331	0.511844
CM003710.1_82481351	0	2	2	C	0.131119	8.24221	1.30664e-05	21.6465	0.256608	0.610751
CM003710.1_834240	0	2	2	C	0.85743	1.78694	0.0014206	-24.9479	0.0822684	-0.723493
CM003710.1_834256	0	2	2	C	0.572309	-3.04903	0.00819699	-21.7299	-0.0640097	-0.62925
CM003710.1_843884	0	2	2	C	0.719342	5.18442	0.0036944	-19.0006	0.166849	-0.552827
CM003710.1_877824	1	2	3	D	0.567837	-18.3823	0.000937752	-17.0008	-0.493677	-0.499262
CM003710.1_927807	1	2	3	D	0.0850407	19.3336	3.00237e-13	28.6944	0.565442	0.813222
CM003710.1_929345	1	2	3	D	0.215389	-23.7162	8.39144e-05	-19.688	-0.636973	-0.567301
CM003710.1_9718967	0	2	2	C	0.452557	2.3378	0.000707534	15.0917	0.0773891	0.426054
CM003710.1_9719060	0	2	2	C	0.616249	2.87444	0.000589148	16.8999	0.0891276	0.476762
CM003711.1_101566398	0	2	2	C	0.86807	-6.95582	1.83541e-09	-15.621	-0.18333	-0.452289
CM003711.1_10255837	0	2	2	C	0.367983	-3.85326	0.00941315	-17.1483	-0.104697	-0.498766
CM003711.1_111248992	1	2	3	D	0.101718	-15.0329	3.04168e-09	-20.7664	-0.415131	-0.601979
CM003711.1_111455475	0	2	2	C	0.0109573	-12.8635	0.00050031	-16.2507	-0.35612	-0.472253
CM003711.1_111464853	1	2	3	D	0.0403027	20.9394	0.000203768	17.5362	0.618671	0.493193
CM003711.1_1760366	0	2	2	C	0.687785	-3.26891	5.1394e-05	-17.3571	-0.076478	-0.505702
CM003711.1_25434945	1	2	3	D	0.058214	-15.1405	0.00334366	-18.2237	-0.413292	-0.52664
CM003711.1_26800920	0	2	2	C	0.661159	9.13276	0.00104324	15.8029	0.261948	0.443295
CM003711.1_26800939	0	2	2	C	0.418376	11.1518	6.208e-05	22.8488	0.319174	0.643285
CM003711.1_29499513	0	2	2	C	0.567885	7.46062	0.00657438	19.1813	0.235791	0.54388
CM003711.1_29601100	0	2	2	C	0.345066	4.68124	4.65634e-05	15.9754	0.15325	0.450436
CM003711.1_3270632	0	2	2	C	0.573912	-2.63675	0.000145963	-21.539	-0.0705237	-0.623477
CM003711.1_36648537	0	2	2	C	0.634471	-0.452801	9.37214e-05	-23.0965	-0.00811228	-0.670149
CM003711.1_36648565	0	2	2	C	0.893599	0.828134	0.000702427	-24.1142	0.0280777	-0.697333
CM003711.1_45323121	0	2	2	C	0.346379	-8.9994	0.0043437	-15.9814	-0.239594	-0.465473
CM003711.1_49794173	0	2	2	C	0.423535	3.79615	7.70608e-11	21.8572	0.116082	0.619394
CM003711.1_69467167	0	2	2	C	0.0901948	6.59298	1.69889e-05	17.636	0.195621	0.497982
CM003711.1_728926	0	2	2	C	0.330273	-12.8708	0.00735156	-23.6585	-0.338253	-0.683109
CM003711.1_774393	0	2	2	C	0.920791	-2.94765	0.000179407	-18.2275	-0.075643	-0.524142
CM003711.1_785799	0	2	2	C	0.88411	-3.78054	0.00400585	16.8002	-0.0963191	0.478077
CM003711.1_79671259	0	2	2	C	0.0305999	14.5043	5.24885e-15	22.8911	0.44292	0.643963
CM003711.1_864515	0	2	2	C	0.495711	-7.92329	0.00547685	-15.087	-0.203727	-0.441569
CM003711.1_866271	0	2	2	C	0.3914	3.44504	5.91472e-05	21.7892	0.108101	0.617164
CM003711.1_874625	0	2	2	C	0.541499	-2.8574	8.01845e-05	-19.9057	-0.0764855	-0.573927
CM003711.1_888948	0	2	2	C	0.400984	6.17629	0.00633561	19.767	0.204563	0.560032
CM003711.1_918618	0	2	2	C	0.250541	5.52519	4.92742e-05	15.198	0.169369	0.432038
CM003711.1_922612	1	2	3	D	0.000102555	14.4206	0.00344691	15.6483	0.431292	0.444423
CM003712.1_1203017	0	2	2	C	0.562981	0.761704	1.49709e-08	15.4613	0.0394106	0.433153
CM003712.1_1542358	0	2	2	C	0.904269	1.45611	0.00341098	15.6863	0.061599	0.443527
CM003712.1_1596077	0	2	2	C	0.842558	-1.62733	0.00663362	-15.7156	-0.0210819	-0.454651
CM003712.1_25559212	0	2	2	C	0.523152	5.2535	0.00422446	19.2444	0.160183	0.54337
CM003712.1_3224964	0	2	2	C	0.915838	2.13649	0.000477885	15.8745	0.0897917	0.448255
CM003712.1_3560890	0	2	2	C	0.552292	-8.79649	0.000916456	-16.0785	-0.247925	-0.46461
CM003712.1_54128382	0	2	2	C	0.0949118	-7.9437	0.00661044	-15.2252	-0.196383	-0.44519
CM003712.1_58824806	0	2	2	C	0.920791	-3.22038	0.00720908	17.0343	-0.080042	0.484579
CM003712.1_63235770	0	2	2	C	0.758046	1.43842	0.0013506	15.7957	0.0458931	0.445891
CM003712.1_63543039	0	2	2	C	0.4078	5.09417	0.000300651	17.4098	0.157185	0.493236
CM003712.1_66913883	0	2	2	C	0.622006	-1.47767	0.000676852	-17.2586	-0.0154724	-0.500582
CM003712.1_66963682	0	2	2	C	0.637054	6.72628	0.00756307	22.0443	0.212105	0.624196
CM003712.1_67129662	0	2	2	C	0.881056	-9.63692	0.00658777	-21.2204	-0.276028	-0.612348
CM003712.1_67210818	1	2	3	D	3.46512e-05	-13.4788	8.82899e-06	-19.401	-0.350651	-0.566921
CM003712.1_67219054	1	2	3	D	5.04449e-06	12.1966	2.6648e-08	15.9185	0.368001	0.445954
CM003712.1_67227120	1	2	3	D	0.0672772	-23.4172	0.0016481	-19.8557	-0.652942	-0.574543
CM003712.1_67363097	1	2	3	D	3.51471e-05	13.119	4.59537e-13	22.0583	0.394405	0.625931
CM003712.1_67540823	1	2	3	D	0.0723795	15.1841	0.00525587	18.3038	0.446542	0.519003
CM003712.1_67541095	1	2	3	D	0.0311399	17.6542	4.55564e-17	27.7295	0.531485	0.788291
CM003712.1_67573365	0	2	2	C	0.0569751	13.2097	0.00435691	21.6921	0.404121	0.616797
CM003712.1_67581586	0	2	2	C	0.461305	-13.9558	0.00787271	-21.7437	-0.391781	-0.624015
CM003712.1_67719011	1	2	3	D	0.000252333	-8.85821	0.000112856	-17.7927	-0.239972	-0.520497
CM003712.1_67725469	1	2	3	D	0.000461403	13.4471	1.29714e-06	16.2465	0.397908	0.460033
CM003712.1_67768601	0	2	2	C	0.238279	-8.97479	0.00319231	-21.98	-0.248295	-0.635496
CM003712.1_67827009	0	2	2	C	0.282903	8.48558	0.00248453	15.3574	0.261859	0.434684
CM003713.1_11309155	0	2	2	C	0.0559568	-13.04	0.00111553	-16.0853	-0.365233	-0.46483
CM003713.1_11309224	0	2	2	C	0.388903	-11.1007	0.000549241	-15.3391	-0.31086	-0.442624
CM003713.1_12448580	0	2	2	C	0.505051	-9.62706	2.39651e-05	-19.6758	-0.2641	-0.57043
CM003713.1_15225869	1	2	3	D	0.0710827	15.8852	6.74904e-05	15.6412	0.467219	0.439074
CM003713.1_16380	1	2	3	D	0.300805	-16.6584	1.38233e-07	-26.8484	-0.46721	-0.774898
CM003713.1_16518301	1	2	3	D	0.0193092	19.7618	0.00311279	20.1673	0.5687	0.571731
CM003713.1_16633379	1	2	3	D	0.00175623	-11.1926	0.00016324	-16.0195	-0.312961	-0.462364
CM003713.1_18169686	0	2	2	C	0.0194896	-13.0343	1.00822e-08	-15.2217	-0.358473	-0.441418
CM003713.1_18930408	0	2	2	C	0.0151997	12.3056	3.74023e-11	19.3373	0.37773	0.543089
CM003713.1_19027979	1	2	3	D	0.21202	-15.204	1.09969e-05	-19.3311	-0.400378	-0.557954
CM003713.1_19119943	1	2	3	D	0.10364	-23.2608	1.98658e-23	-35.3035	-0.658322	-1.01534
CM003713.1_19450166	1	2	3	D	0.0524138	-19.0362	0.0016263	-16.9509	-0.528237	-0.489612
CM003713.1_19906414	1	2	3	D	0.13979	-17.3642	0.00845989	-16.4501	-0.48643	-0.47861
CM003713.1_5192299	0	2	2	C	0.278366	-8.94656	1.73235e-14	-19.2009	-0.22392	-0.55953
CM003713.1_5596865	0	2	2	C	0.782633	-4.94208	0.000144904	20.0016	-0.123857	0.567604
CM003713.1_5869251	0	2	2	C	0.0996813	-9.86569	4.30887e-06	-16.6644	-0.255322	-0.4869
CM003713.1_8075317	0	2	2	C	0.534848	7.97585	0.00199067	16.3435	0.243109	0.4596
CM003714.1_141662	0	2	2	C	0.0477969	-8.85149	7.48685e-11	-17.4583	-0.225219	-0.506736
CM003714.1_31336371	0	2	2	C	0.764693	-3.96409	0.00616951	15.1868	-0.106726	0.431355
CM003714.1_44825	0	2	2	C	0.148579	-10.2389	2.018e-05	-15.0619	-0.283834	-0.439292
CM003714.1_530072	0	2	2	C	0.41726	-7.46305	1.91476e-05	-17.5077	-0.205564	-0.507587
CM003714.1_555937	0	2	2	C	0.475815	8.40532	5.81981e-07	16.166	0.264398	0.452759
CM003714.1_56409331	0	2	2	C	0.319264	-7.26695	0.000327132	-18.2197	-0.203024	-0.529659
CM003714.1_576919	1	2	3	D	0.000229655	-12.8763	2.85181e-08	-16.2823	-0.328789	-0.475634
CM003714.1_576963	1	2	3	D	0.000355795	14.1057	7.20852e-20	20.5287	0.429469	0.579339
CM003714.1_59716672	0	2	2	C	0.104259	-13.0001	3.23257e-09	-20.171	-0.346561	-0.588741
CM003714.1_59809674	1	2	3	D	0.251582	-20.7015	0.00876932	-17.8415	-0.579772	-0.517943
CM003714.1_59959142	0	2	2	C	0.440313	-7.78725	2.17299e-05	-18.0409	-0.203945	-0.524582
CM003714.1_648715	1	2	3	D	0.0451097	-17.1526	0.00179772	-15.8157	-0.454701	-0.457314
CM003714.1_649264	0	2	2	C	0.0798547	13.8231	2.51346e-08	19.7781	0.420226	0.561618
CM003714.1_68041951	0	2	2	C	0.288772	-10.9487	1.70597e-09	-20.3487	-0.300886	-0.592947
CM003714.1_68673027	1	2	3	D	0.198444	-16.1428	0.000183292	-23.5847	-0.454319	-0.684261
CM003714.1_68916003	0	2	2	C	0.0885283	-14.147	0.00583317	-16.4576	-0.388898	-0.475741
CM003714.1_70432620	1	2	3	D	0.0442521	-21.4048	0.00113338	-19.5069	-0.597278	-0.567391
CM003714.1_70432714	1	2	3	D	0.0434823	-18.5701	0.00158254	-16.4182	-0.515744	-0.480465
CM003714.1_70432765	0	2	2	C	0.073931	-14.4847	0.00503135	-16.7477	-0.399496	-0.484636
CM003714.1_7192942	1	2	3	D	0.0115104	-21.496	1.09805e-10	-29.3192	-0.591859	-0.841038
CM003714.1_7192962	0	2	2	C	0.620921	-7.37938	1.40116e-25	-35.2652	-0.185498	-1.0108
CM003715.1_10213289	1	2	3	D	0.00189278	-11.9817	5.43592e-11	-19.76	-0.303988	-0.575403
CM003715.1_10665729	0	2	2	C	0.0817117	8.55174	1.48665e-07	21.0884	0.263353	0.600018
CM003715.1_23024295	1	2	3	D	0.54038	22.3035	0.000817653	27.2812	0.666976	0.773879
CM003715.1_25026980	0	2	2	C	0.1606	-12.1671	9.87724e-10	-22.6034	-0.312116	-0.657293
CM003715.1_25026981	0	2	2	C	0.166766	-13.0778	3.15038e-13	-15.9506	-0.339264	-0.465973
CM003715.1_27718051	1	2	3	D	0.0611491	-19.2946	0.00031329	-18.7342	-0.545469	-0.544956
CM003715.1_30528059	1	2	3	D	0.0254565	17.4227	0.000395065	16.2816	0.506092	0.462929
CM003715.1_3442591	0	2	2	C	0.908583	-0.980732	0.000337294	16.9267	-0.00519194	0.48003
CM003715.1_3998605	1	2	3	D	0.199407	-15.0736	4.06671e-06	-28.1826	-0.403881	-0.818161
CM003715.1_55371617	0	2	2	C	0.877465	-3.74831	0.000251858	-15.5851	-0.0998727	-0.459389
CM003715.1_61099653	0	2	2	C	0.0199054	11.5653	1.5562e-05	15.5998	0.339041	0.441149
CM003715.1_6401861	0	2	2	C	0.472622	-5.79536	0.00218607	-19.5244	-0.138785	-0.565924
CM003715.1_6449577	0	2	2	C	0.283202	-0.236655	8.00362e-08	17.4572	0.00228821	0.491456
CM003715.1_6484903	0	2	2	C	0.920791	4.3139	0.00249953	-15.2417	0.150363	-0.446146
CM003715.1_6897062	0	2	2	C	0.372745	-9.67689	0.00345299	-18.4164	-0.265544	-0.53263
CM003715.1_6946328	0	2	2	C	0.0958453	-6.84011	0.000640567	-16.2577	-0.16116	-0.47406
CM003715.1_7011369	1	2	3	D	0.0269382	-21.3184	1.57617e-07	-21.9015	-0.595142	-0.631854
CM003715.1_7110880	0	2	2	C	0.769113	3.26456	0.00645471	19.1272	0.103433	0.543599
CM003715.1_9499567	0	2	2	C	0.500787	4.54872	1.22612e-05	18.2775	0.139311	0.522887
CM003715.1_9499589	0	2	2	C	0.228662	11.0193	1.17564e-07	21.7077	0.316642	0.621392
CM003715.1_9499620	0	2	2	C	0.427985	5.08456	0.00117653	15.0461	0.156202	0.430404
CM003716.2_12923846	0	2	2	C	0.28608	4.99404	0.000736698	15.201	0.153199	0.432221
CM003716.2_20260632	0	2	2	C	0.0735414	-8.18805	0.00756307	16.3081	-0.212779	0.460555
CM003716.2_2115638	1	2	3	D	0.00252744	-13.0108	8.04593e-07	-15.7516	-0.359495	-0.458407
CM003716.2_21398902	0	2	2	C	0.164123	9.83456	0.00131102	16.6308	0.304208	0.469544
CM003716.2_21729494	1	2	3	D	0.000355668	11.6416	5.54828e-05	15.255	0.352217	0.429034
CM003716.2_29939259	1	2	3	D	0.909645	16.4143	7.45679e-07	17.2508	0.498224	0.485887
CM003716.2_33838744	0	2	2	C	0.0787329	-14.5104	0.000225904	-24.1952	-0.387856	-0.699364
CM003716.2_3983264	0	2	2	C	0.388688	-9.71223	1.39599e-05	-15.7516	-0.259941	-0.460895
CM003716.2_559741	0	2	2	C	0.89993	-0.725586	0.000112383	-18.1666	-0.0148948	-0.52901
CM003717.2_1547698	1	2	3	D	2.11012e-06	-14.0258	8.35302e-09	-15.8603	-0.370221	-0.464182
CM003717.2_19431309	0	2	2	C	0.920791	-2.91529	0.00166341	21.3574	-0.0671415	0.605031
CM003717.2_21932570	0	2	2	C	0.542325	-3.12186	0.00328658	-17.213	-0.0641362	-0.499497
CM003717.2_27797988	0	2	2	C	0.156607	-14.1217	0.00110766	-15.7955	-0.389971	-0.460373
CM003717.2_35694095	1	2	3	D	0.303292	-20.018	3.29667e-10	-24.1315	-0.564749	-0.698059
CM003717.2_35755072	0	2	2	C	0.29795	8.90589	0.000219871	23.9486	0.276101	0.680541
CM003717.2_35886264	0	2	2	C	0.221507	8.76749	0.000478225	15.4191	0.274168	0.434225
CM003717.2_36523461	1	2	3	D	0.0317736	-21.6853	2.14004e-09	-36.9506	-0.595876	-1.06796
CM003717.2_36674011	0	2	2	C	0.318941	-11.6894	0.00168492	-17.2663	-0.315758	-0.503878
CM003717.2_36701459	0	2	2	C	0.490285	5.75144	0.00207103	15.9202	0.187292	0.449392
CM003717.2_527219	0	2	2	C	0.512054	4.69435	4.56705e-06	20.9867	0.145153	0.596673
CM003717.2_941989	1	2	3	D	0.0655361	-15.7756	0.00525289	-17.7031	-0.438408	-0.51123
CM003717.2_998004	0	2	2	C	0.0492812	13.5283	2.14399e-06	18.6088	0.406788	0.524
CM003718.2_20227276	0	2	2	C	0.744388	-3.38777	0.00741325	-20.5138	-0.0902315	-0.593837
CM003718.2_21756376	0	2	2	C	0.874854	-2.70879	0.000996531	-19.8443	-0.0697569	-0.572855
CM003718.2_22408031	1	2	3	D	0.154729	-16.8623	2.27979e-06	-20.3326	-0.476273	-0.590299
CM003718.2_26528057	0	2	2	C	0.712227	1.39091	4.84614e-07	16.184	0.0450645	0.455992
CM003718.2_29469052	1	2	3	D	0.0287733	19.8743	0.00374747	19.732	0.572253	0.556979
CM003718.2_29999327	0	2	2	C	0.0416757	-7.59416	6.25087e-07	-15.067	-0.186817	-0.436964
CM003719.1_15645736	0	2	2	C	0.570337	-12.4141	0.00140851	-17.2992	-0.335313	-0.5016
CM003719.1_16795394	1	2	3	D	0.356873	-15.2287	6.44819e-05	-15.5391	-0.422182	-0.454331
CM003719.1_20933183	1	2	3	D	3.87895e-11	14.6561	9.67145e-22	17.5854	0.442755	0.496182
CM003719.1_23686157	0	2	2	C	0.0928712	13.0251	0.000438797	16.5081	0.382221	0.469272
CM003719.1_23686199	0	2	2	C	0.0526987	9.79034	9.71114e-07	17.8511	0.292528	0.509354
CM003719.1_24415809	0	2	2	C	0.379166	13.0162	1.32653e-23	28.2514	0.390236	0.800069
CM003719.1_4337629	0	2	2	C	0.887306	-0.561758	0.000281291	19.7946	-0.00454127	0.563798
CM003719.1_4337671	0	2	2	C	0.243478	-12.2886	0.00462745	18.1788	-0.341879	0.516334
CM003719.1_5611881	0	2	2	C	0.0319626	10.7365	8.21046e-07	15.294	0.32046	0.434029
CM003719.1_9622715	0	2	2	C	0.920791	4.71073	9.89886e-06	18.2491	0.14079	0.518258
CM003720.1_1555024	0	2	2	C	0.668792	2.05418	0.00569098	15.9912	0.0874078	0.451775
CM003720.1_1555035	0	2	2	C	0.501897	-2.90572	0.00250953	18.2818	-0.0508504	0.517507
CM003720.1_1555037	0	2	2	C	0.579218	2.56313	0.00182411	17.5089	0.102922	0.495989
CM003720.1_1639230	1	2	3	D	0.12352	-16.5238	0.00152074	-19.2691	-0.454328	-0.564878
CM003720.1_1657732	1	2	3	D	0.291676	-23.5248	0.000139197	-26.6615	-0.649297	-0.766366
CM003720.1_1657747	1	2	3	D	0.0605112	-26.1438	4.16192e-07	-34.0317	-0.723279	-0.978121
CM003720.1_1688945	0	2	2	C	0.0174691	10.2698	1.07343e-06	15.7466	0.302346	0.451269
CM003720.1_1720981	0	2	2	C	0.904947	-0.943296	0.00105787	-20.7847	-0.00556504	-0.602619
CM003720.1_1747499	0	2	2	C	0.026261	-10.1569	0.000313684	-17.2884	-0.251048	-0.505017
CM003720.1_1747511	1	2	3	D	5.40741e-05	-10.5467	6.39175e-08	-16.2168	-0.272172	-0.471661
CM003720.1_1773175	1	2	3	D	0.0268023	19.2846	0.00372741	19.6265	0.551017	0.557466
CM003720.1_1773191	0	2	2	C	0.625256	8.2877	1.49173e-05	29.3566	0.245283	0.839296
CM003720.1_19115650	1	2	3	D	0.206517	16.3024	3.92248e-07	22.8392	0.496471	0.647283
CM003720.1_19116182	1	2	3	D	2.518e-12	8.01693	1.70326e-17	16.4208	0.247405	0.464573
CM003720.1_19133895	0	2	2	C	0.24846	-11.9479	0.000939125	-16.883	-0.344547	-0.489996
CM003720.1_19133921	1	2	3	D	0.158016	-19.4138	0.0008729	-22.8447	-0.55699	-0.655643
CM003720.1_19137183	1	2	3	D	6.05232e-11	14.9106	5.26395e-07	16.636	0.455346	0.471834
CM003720.1_19137343	0	2	2	C	0.0746435	11.2607	0.000517754	17.496	0.315093	0.495665
CM003720.1_19146551	1	2	3	D	0.920791	32.2409	2.13474e-31	31.3653	0.951233	0.892811
CM003720.1_19146796	0	2	2	C	0.56463	-14.3591	0.00816275	-19.9113	-0.3769	-0.570632
CM003720.1_19147832	1	2	3	D	0.00482648	12.7847	9.93499e-05	15.4931	0.379108	0.43601
CM003720.1_19171060	1	2	3	D	0.0283068	16.4768	0.000184592	20.0046	0.499222	0.563045
CM003720.1_19190175	1	2	3	D	0.0150511	-25.2456	5.91472e-05	-16.4166	-0.717971	-0.477783
CM003720.1_19204729	1	2	3	D	0.000809866	8.70246	0.00182765	17.5733	0.280056	0.499992
CM003720.1_19212406	1	2	3	D	0.00220782	14.1537	5.42681e-05	16.9682	0.430955	0.475099
CM003720.1_19230249	0	2	2	C	0.256773	-12.4141	0.0035471	17.1652	-0.341492	0.487421
CM003720.1_19294646	1	2	3	D	0.000194312	11.5733	1.44215e-08	16.3132	0.35038	0.455981
CM003720.1_19317020	0	2	2	C	0.358854	-8.86008	0.000246006	-16.2389	-0.247203	-0.467755
CM003720.1_19319279	0	2	2	C	0.469708	6.53496	0.000239849	17.745	0.189939	0.498341
CM003720.1_19327447	1	2	3	D	0.000420156	14.3792	2.13765e-06	18.6982	0.436611	0.525153
CM003720.1_19333436	0	2	2	C	0.410436	4.89264	0.000535518	19.3627	0.141648	0.551726
CM003720.1_19534615	0	2	2	C	0.108884	9.71081	3.72307e-08	18.2449	0.304032	0.511617
CM003720.1_19861654	0	2	2	C	0.423574	12.8839	4.20702e-05	17.3898	0.393423	0.488114
CM003720.1_19861655	0	2	2	C	0.2915	10.1526	3.9467e-05	18.1289	0.311738	0.510228
CM003720.1_4065911	1	2	3	D	0.0585294	16.8883	0.0012137	18.1311	0.504395	0.511636
CM003720.1_6604452	0	2	2	C	0.104202	-11.7916	0.000469685	-15.7455	-0.324806	-0.456058
CM003720.1_729358	0	2	2	C	0.882548	-2.24917	0.00293056	16.233	-0.0355289	0.457618
CM003721.1_1078199	0	2	2	C	0.0156018	-11.3126	4.88463e-06	-18.919	-0.293226	-0.556395
CM003721.1_1082750	0	2	2	C	0.306376	-8.27903	0.00222443	-17.8045	-0.204528	-0.520694
CM003721.1_1082790	0	2	2	C	0.290587	-10.3604	0.00189051	-18.6139	-0.266707	-0.54204
CM003721.1_1109973	1	2	3	D	0.0720959	-17.6033	0.00647682	-17.2522	-0.471385	-0.502946
CM003721.1_1258365	0	2	2	C	0.145809	-11.4281	0.000604315	-17.046	-0.292985	-0.498923
CM003721.1_1473808	0	2	2	C	0.784984	-1.37484	0.0023675	-21.9342	-0.0330239	-0.636703
CM003721.1_1512410	0	2	2	C	0.844112	0.241494	0.000453637	-18.4917	0.0249669	-0.538611
CM003721.1_1512481	0	2	2	C	0.596762	3.61082	0.00645519	-16.4652	0.123668	-0.480514
CM003721.1_1586425	0	2	2	C	0.410413	-0.657304	0.000711292	-15.8018	-0.0135767	-0.459484
CM003721.1_1613934	0	2	2	C	0.149482	-12.8591	7.97548e-14	-17.3922	-0.357999	-0.507548
CM003721.1_18810253	1	2	3	D	0.139121	-16.141	0.000914287	-16.2189	-0.448952	-0.469883
CM003721.1_18810270	1	2	3	D	0.0381781	-19.9	0.000635835	-18.4173	-0.553867	-0.531212
CM003721.1_18810271	0	2	2	C	0.238378	-12.4697	0.00027409	-17.5382	-0.334504	-0.505611
CM003721.1_18810277	1	2	3	D	0.0188348	-21.8199	0.000130249	-19.6817	-0.609883	-0.567182
CM003721.1_18810278	1	2	3	D	0.0395121	-18.11	0.000182322	-18.5935	-0.49861	-0.535464
CM003721.1_18810319	1	2	3	D	0.110247	-16.9435	0.00441637	-16.6894	-0.47181	-0.482597
CM003721.1_18810320	0	2	2	C	0.606526	-7.61672	0.0036944	-16.9395	-0.198361	-0.48688
CM003721.1_2204770	0	2	2	C	0.747675	-4.64685	6.24147e-05	-20.2087	-0.128689	-0.584878
CM003721.1_2584491	0	2	2	C	0.920791	0.639713	0.00117173	-21.4562	0.0385724	-0.622701
CM003721.1_6904661	0	2	2	C	0.649498	2.6546	0.00383433	21.1019	0.102294	0.600002
CM003721.1_6921509	0	2	2	C	0.425907	-6.26942	0.00332216	16.3034	-0.173153	0.460292
CM003721.1_699099	1	2	3	D	0.000320532	-14.409	1.51594e-12	-33.1078	-0.383021	-0.95623
CM003722.1_10316627	1	2	3	D	3.62656e-12	-14.4357	2.11639e-14	-16.9409	-0.401057	-0.499485
CM003722.1_1261362	0	2	2	C	0.768231	-5.26936	0.00677687	20.7969	-0.124854	0.591195
CM003722.1_1262098	0	2	2	C	0.444786	-5.03935	1.98435e-05	-15.5884	-0.115235	-0.45576
CM003722.1_13249242	0	2	2	C	0.325365	7.8663	0.00147295	15.3142	0.242683	0.430723
CM003722.1_1606955	0	2	2	C	0.293364	-7.11177	0.00160142	-16.8029	-0.192114	-0.488921
CM003722.1_19866830	1	2	3	D	0.212991	-16.8555	0.00742981	-18.5338	-0.47412	-0.536873
CM003722.1_3745294	0	2	2	C	0.11731	12.7372	0.00248254	17.6823	0.381105	0.499517
CM003722.1_3847431	1	2	3	D	1.65372e-05	-11.4883	1.26877e-10	-17.7241	-0.308662	-0.518685
CM003722.1_6350827	0	2	2	C	0.904718	-1.13682	0.00133826	20.2064	-0.00180171	0.572288
CM003722.1_6350950	0	2	2	C	0.612198	5.36071	0.00379486	19.216	0.184623	0.54551
CM003722.1_9725002	1	2	3	D	9.33612e-05	14.8134	3.32482e-07	15.6755	0.454602	0.442422
CM003723.1_15411309	0	2	2	C	0.419494	8.85537	0.00188395	20.0286	0.269246	0.568106
CM003723.1_15411331	0	2	2	C	0.340325	6.97118	0.00457967	18.3175	0.222975	0.518623
CM003723.1_15528027	0	2	2	C	0.839693	-0.329989	0.003279	-22.1568	0.00703908	-0.642691
CM003723.1_15529178	0	2	2	C	0.174953	-13.4917	0.00569449	-16.8031	-0.359694	-0.490388
CM003723.1_15696792	0	2	2	C	0.253775	-8.18407	0.000507605	-18.9162	-0.226803	-0.547822
CM003723.1_16171530	0	2	2	C	0.302146	1.50892	0.000427748	18.1458	0.0488306	0.517302
CM003723.1_16171538	0	2	2	C	0.445754	-4.92605	0.000479441	18.1243	-0.131049	0.516963
CM003723.1_2020672	0	2	2	C	0.547498	5.52322	0.00271439	21.7611	0.172552	0.61499
CM003723.1_2238311	0	2	2	C	0.508624	-10.6409	0.00227687	-25.0819	-0.294864	-0.726848
CM003723.1_2238315	1	2	3	D	0.0276752	-20.0689	6.98105e-05	-30.5896	-0.562604	-0.881093
CM003723.1_2305820	0	2	2	C	0.612797	-2.58875	0.00517675	-15.4142	-0.0634929	-0.447129
CM003723.1_3175568	0	2	2	C	0.146703	7.35468	0.000387676	18.7229	0.216739	0.529617
CM003723.1_3175718	0	2	2	C	0.463255	3.97574	1.51946e-05	23.7802	0.122958	0.676876
CM003723.1_3478162	0	2	2	C	0.535816	-11.0955	5.05104e-07	-15.6919	-0.29086	-0.455221
CM003723.1_6374348	0	2	2	C	0.533626	4.0758	0.000677394	18.729	0.138243	0.531888
CM003723.1_9568270	0	2	2	C	0.0254555	6.62425	1.59814e-06	17.0933	0.21016	0.484898
CM003723.1_963812	0	2	2	C	0.567885	3.28699	2.97408e-05	18.034	0.11285	0.511441
CM003724.1_11125262	0	2	2	C	0.284171	-12.6909	0.00026597	20.5223	-0.348394	0.581678
CM003724.1_11179589	0	2	2	C	0.909026	-1.6462	0.00394835	15.7979	-0.0347967	0.447053
CM003724.1_11754084	0	2	2	C	0.119142	14.5339	0.0014206	17.4927	0.4399	0.492545
CM003724.1_11797112	1	2	3	D	0.119142	-20.8064	1.26471e-10	-21.5676	-0.566785	-0.626099
CM003724.1_12797868	1	2	3	D	0.0207448	-20.8928	0.000903492	-15.7673	-0.592704	-0.458887
CM003724.1_13291020	0	2	2	C	0.258267	14.4433	0.00189051	17.1455	0.425336	0.484244
CM003724.1_13883112	0	2	2	C	0.915534	-2.4663	0.00104634	-19.7229	-0.0587026	-0.568196
CM003724.1_13912004	0	2	2	C	0.173152	4.72989	0.000750558	19.7904	0.142751	0.562088
CM003724.1_13956070	0	2	2	C	0.295322	-13.0282	7.79243e-05	-16.1718	-0.347232	-0.473365
CM003724.1_14093973	0	2	2	C	0.620773	3.66086	0.00182411	16.909	0.129582	0.477364
CM003724.1_14223168	0	2	2	C	0.886087	5.78328	0.00169028	18.5694	0.17373	0.527808
CM003724.1_14273877	1	2	3	D	0.000971622	12.6531	5.56399e-24	19.2213	0.366275	0.54585
CM003724.1_1428218	0	2	2	C	0.906305	0.885457	0.00336673	15.7955	0.0449477	0.445047
CM003724.1_14299010	0	2	2	C	0.903006	-1.6976	0.00175662	-19.0936	-0.0248775	-0.554863
CM003724.1_14299015	0	2	2	C	0.904889	0.643029	0.00801494	-17.227	0.0430993	-0.501524
CM003724.1_15438460	0	2	2	C	0.0897041	-11.0735	0.00843345	-16.0925	-0.286498	-0.468829
CM003724.1_15767986	0	2	2	C	0.370332	12.6233	0.00556318	15.5914	0.381326	0.443355
CM003724.1_15866986	0	2	2	C	0.569172	0.715928	0.00854509	15.0807	0.0307584	0.42583
CM003724.1_1704886	0	2	2	C	0.895303	-1.68162	0.00311028	-16.718	-0.0350274	-0.489808
CM003724.1_1999159	1	2	3	D	0.167653	17.8601	0.000524698	26.5249	0.521834	0.754121
CM003724.1_2139213	0	2	2	C	0.852102	-0.989629	0.00536786	-15.7737	-0.00980649	-0.45846
CM003724.1_2139293	0	2	2	C	0.621953	2.83199	0.00831682	17.2607	0.0925269	0.489191
CM003724.1_5267367	0	2	2	C	0.84414	-2.47011	0.00712409	15.3434	-0.046897	0.431331
CM003724.1_5267376	0	2	2	C	0.748221	1.62167	0.000356266	21.1306	0.0501631	0.598388
CM003724.1_7241645	0	2	2	C	0.869654	-0.237131	0.0031257	-21.4247	0.0165425	-0.624686
CM003724.1_7241656	0	2	2	C	0.329316	-4.2088	0.0039173	-22.1476	-0.0913222	-0.643359
CM003724.1_8335239	1	2	3	D	0.0226219	-16.794	0.00753733	-15.2671	-0.447004	-0.444998
CM003724.1_9520988	0	2	2	C	0.306664	-12.8048	0.000200397	-20.1834	-0.354957	-0.581338
CM003725.1_11760636	0	2	2	C	0.0322183	12.5121	7.30869e-07	18.7971	0.371291	0.533432
CM003725.1_12071446	0	2	2	C	0.111219	12.2157	6.47474e-07	22.5527	0.359858	0.643651
CM003725.1_12101242	0	2	2	C	0.467381	-5.45535	0.00735024	-15.5681	-0.130927	-0.452618
CM003725.1_13456846	0	2	2	C	0.439036	10.5467	0.000437861	20.2877	0.326183	0.576952
CM003725.1_13465615	0	2	2	C	0.155303	12.2998	0.00427344	16.821	0.370706	0.479083
CM003725.1_1904102	0	2	2	C	0.886457	-1.036	1.41478e-06	-21.4073	-0.0251495	-0.619946
CM003725.1_1904113	0	2	2	C	0.639756	-1.36031	0.00247944	-16.1762	-0.0348936	-0.469047
CM003725.1_1904129	0	2	2	C	0.318577	-5.94642	0.00583738	-16.7567	-0.159119	-0.486567
CM003725.1_3474538	0	2	2	C	0.387767	5.28515	0.000236632	20.6284	0.156801	0.587693
CM003725.1_3778590	1	2	3	D	0.0878361	-18.8892	1.4953e-10	-28.4947	-0.538781	-0.821934
CM003725.1_3801404	1	2	3	D	2.20055e-05	12.3301	1.65987e-05	17.2136	0.376786	0.485761
CM003725.1_3848541	0	2	2	C	0.123892	-14.2741	0.000619805	-19.3579	-0.385352	-0.562166
CM003725.1_3848550	1	2	3	D	0.0878605	-15.1937	3.19714e-06	-22.7447	-0.41023	-0.657787
CM003725.1_3848577	0	2	2	C	0.501734	-9.08152	0.000543139	-20.9831	-0.240747	-0.606571
CM003725.1_3884774	0	2	2	C	0.383965	-5.79023	0.00259856	15.3698	-0.155607	0.438125
[truncated: 379 more rows]

## Sheet: Table S25
Additional file 44: Table S25. Methylation levels per CpG site for females in time point 2 and 3 within the genes of which qPCR data is available.
gene	region	site	BD_27043	BD_27068	BD_27082	BD_27116	BD_27132	BD_27154	BD_27012	BD_27037	BD_27046	BD_27113	BD_27160	BD_27194
MR	TSS	CM003712.1_11354691	0	0.00925926	0.00595238	0.008	0	0	0	0.00628931	0.0192308	0.00840336	0	0
MR	TSS	CM003712.1_11354696	0	0	0	0	0.0102041	0	0.0152672	0	0.00961538	0.0168067	0.0185185	0
MR	TSS	CM003712.1_11354704	0.102041	0.130841	0.0898204	0.137097	0.0927835	0.0934579	0.124031	0.0440252	0.144231	0.0677966	0.0576923	0.156863
B2M	TSS	CM003720.1_664577	0	0	0	0	0	0	0	0.0263158	0.0232558	0	0	0
B2M	TSS	CM003720.1_664587	0	0	0	0	0	0.0487805	0	0	0	0	0	0
B2M	TSS	CM003720.1_664589	0	0	0	0	0.0689655	0	0	0	0	0	0	0
B2M	TSS	CM003720.1_664610	0	0	0	0	0	0	0	0	0.0232558	0	0	0
B2M	TSS	CM003720.1_664620	0	0	0	0	0	0.0243902	0	0	0	0	0	0
B2M	TSS	CM003720.1_664639	0	0	0	0.0188679	0	0	0	0	0	0.0185185	0	0
B2M	TSS	CM003720.1_664648	0.0666667	0.0243902	0.0555556	0.0943396	0.0344828	0.195122	0.0571429	0	0.097561	0.037037	0.04	0.05
B2M	TSS	CM003720.1_664698	0.269231	0.0909091	0.103448	0.269231	0.0357143	0.0512821	0.25	0.0833333	0.111111	0.0571429	0.222222	0
B2M	TSS	CM003720.1_664714	0	0	0	0	0	0.025	0	0	0	0	0	0
B2M	TSS	CM003720.1_664719	0	0	0	0	0.0357143	0.025	0	0	0	0.0277778	0	0
B2M	TSS	CM003720.1_664730	0	0	0	0	0	0	0.0909091	0	0	0	0	0
B2M	TSS	CM003720.1_664740	0.125	0.0238095	0.0526316	0.0344828	0.037037	0.113636	0.08	0.0625	0	0.178571	0.0263158	0.0384615
B2M	TSS	CM003720.1_664750	0	0.0232558	0	0	0	0	0	0	0	0	0	0
GR	TSS	CM003723.1_764481	0	0	0	0.0277778	0	0	0.0384615	0	0	0	0	0
GR	TSS	CM003723.1_764484	0	0	0	0	0	0	0.0384615	0	0	0	0	0
GR	TSS	CM003723.1_764488	0	0	0	0	0	0	0	0	0	0	0.0625	0
GR	TSS	CM003723.1_764513	0.0232558	0	0	0	0	0	0	0	0	0	0	0
GR	TSS	CM003723.1_764519	0.0952381	0.0689655	0.0697674	0.0277778	0.0952381	0.0851064	0.0384615	0.0285714	0.108108	0.102041	0.125	0
PRKCA	TSS	CM003727.1_2906588	0.05	0	0	0	0	0	0	0	0	0	0	0
PRKCA	TSS	CM003727.1_2906598	0	0	0	0	0	0	0	0.0909091	0	0	0	0
PRKCA	TSS	CM003727.1_2906625	0	0	0	0	0	0	0	0	0	0	0.0833333	0
PRKCA	TSS	CM003727.1_2906632	0	0	0	0	0	0	0	0	0	0	0	0.1
PRKCA	TSS	CM003727.1_2906635	0	0.047619	0.0526316	0	0.111111	0	0.238095	0.0909091	0	0	0.0833333	0.2
PRKCA	TSS	CM003727.1_2906735	0.0526316	0.05	0	0	0	0.0909091	0.0434783	0	0.0344828	0.05	0	0.0952381
HSPB1	TSS	CM003728.1_3819529	0.5	0.590909	0.538462	0.4	0.333333	0.384615	0.35	0.727273	0.291667	0.347826	0.375	0.545455
HSPB1	TSS	CM003728.1_3819552	0.56	0.545455	0.526316	0.404762	0.611111	0.510204	0.44	0.69697	0.357143	0.589744	0.444444	0.368421
HSPB1	TSS	CM003728.1_3819563	0.6	0.636364	0.894737	0.761905	0.837838	0.74	0.76	0.794118	0.714286	0.769231	0.714286	0.736842
HSPB1	TSS	CM003728.1_3819571	0.56	0.545455	0.684211	0.547619	0.684211	0.62	0.52	0.794118	0.609756	0.692308	0.678571	0.473684
HSPB1	TSS	CM003728.1_3819577	0.56	0.545455	0.789474	0.642857	0.763158	0.66	0.64	0.735294	0.642857	0.717949	0.75	0.526316
HSPB1	TSS	CM003728.1_3819616	0.25	0.52	0.333333	0.166667	0.352941	0.461538	0.25	0.411765	0.52381	0.391304	0.529412	0.538462
HSPB1	TSS	CM003728.1_3819642	0.4375	0.72	0.75	0.722222	0.705882	0.576923	0.583333	0.470588	0.52381	0.636364	0.764706	0.692308
HSPB1	TSS	CM003728.1_3819643	0.458333	0.958333	0.68	0.628571	0.647059	0.5625	0.705882	0.722222	0.714286	0.59375	0.736842	0.714286
HSPB1	TSS	CM003728.1_3819657	0.25	0.583333	0.36	0.0857143	0.117647	0.375	0.176471	0.388889	0.228571	0.28125	0.473684	0.5
HSPB1	TSS	CM003728.1_3819709	0.608696	0.958333	0.833333	0.514286	0.470588	0.733333	0.823529	0.833333	0.857143	0.65625	0.684211	0.678571
SDHA	promoter	CM003710.1_87458472	0.0697674	0.0728477	0.0740741	0.0434783	0.130952	0.154545	0.10989	0.131579	0.153846	0.0625	0.060241	0.0666667
SDHA	promoter	CM003710.1_87458478	0.0232558	0.00662252	0.0185185	0	0.0119048	0.00892857	0.0108696	0	0	0	0	0
SDHA	promoter	CM003710.1_87458482	0.0116279	0.013245	0.0277778	0	0.0119048	0	0	0	0.0307692	0	0.0119048	0.0333333
SDHA	promoter	CM003710.1_87458493	0	0.00657895	0	0	0	0.00884956	0	0	0	0.0204082	0	0
SDHA	promoter	CM003710.1_87458496	0	0	0	0.0208333	0	0.00884956	0.0217391	0	0	0	0.0238095	0
SDHA	promoter	CM003710.1_87458507	0	0.00657895	0	0	0	0.00884956	0.0108696	0	0	0	0	0
SDHA	promoter	CM003710.1_87458518	0	0.0197368	0	0	0	0	0	0	0	0	0	0
SDHA	promoter	CM003710.1_87458536	0	0.0131579	0.0186916	0	0.0119048	0	0.0108696	0	0.015625	0	0	0
SDHA	promoter	CM003710.1_87458542	0.0898876	0.0723684	0.0747664	0.0408163	0.0714286	0.123894	0.119565	0.0263158	0.171875	0.0612245	0.0952381	0.0333333
SDHA	promoter	CM003710.1_87458573	0.147059	0	0	0.0714286	0	0.0425532	0.0689655	0.1	0.056338	0.03125	0.1875	0.269231
SDHA	promoter	CM003710.1_87458591	0	0	0	0.0357143	0	0	0	0	0	0	0	0
SDHA	promoter	CM003710.1_87458604	0	0.030303	0	0	0	0	0	0	0	0	0	0
SDHA	promoter	CM003710.1_87458613	0	0	0	0	0.0952381	0	0	0	0.0140845	0	0	0
SDHA	promoter	CM003710.1_87458626	0	0	0.037037	0	0	0	0	0.0666667	0	0	0	0
SDHA	promoter	CM003710.1_87458650	0	0	0	0	0	0	0	0	0	0.0625	0	0
SDHA	promoter	CM003710.1_87458669	0	0	0	0	0	0.0212766	0	0	0	0.03125	0	0
SDHA	promoter	CM003710.1_87458706	0.0555556	0	0	0	0.03125	0	0	0	0	0	0	0
SDHA	promoter	CM003710.1_87458709	0	0	0	0	0	0.0185185	0	0	0	0.0243902	0	0
SDHA	promoter	CM003710.1_87458785	0	0	0.0454545	0	0	0	0	0	0	0	0	0
SDHA	promoter	CM003710.1_87458788	0	0	0	0	0	0.0566038	0	0	0.0625	0.0232558	0	0
SDHA	promoter	CM003710.1_87458790	0	0.0138889	0.030303	0.025641	0	0	0	0	0.015625	0	0	0
SDHA	promoter	CM003710.1_87458796	0.0540541	0.0555556	0.03125	0.0512821	0.0322581	0.0192308	0.025	0.0322581	0.0634921	0.0714286	0.137931	0.105263
SDHA	promoter	CM003710.1_87458823	0	0.025	0	0	0	0	0	0	0	0	0	0
SDHA	promoter	CM003710.1_87458869	0	0.025	0	0	0	0	0	0	0	0	0	0
SDHA	promoter	CM003710.1_87458880	0.241379	0.195122	0.176471	0.0952381	0.2	0.0851064	0.0555556	0.04	0.0833333	0.1	0.176471	0
SDHA	promoter	CM003710.1_87458920	0.190476	0.130435	0.0625	0	0.0625	0.05	0.15	0	0.157895	0.153846	0.047619	0.166667
SDHA	promoter	CM003710.1_87458931	0.047619	0	0	0	0	0	0.0454545	0	0	0	0	0
SDHA	promoter	CM003710.1_87458932	0	0	0.015625	0.0204082	0	0	0	0	0	0	0	0
SDHA	promoter	CM003710.1_87458966	0	0	0	0	0	0.05	0.0454545	0	0	0	0	0
SDHA	promoter	CM003710.1_87458967	0	0	0	0.0204082	0	0.0136986	0.0740741	0	0	0	0.0454545	0
SDHA	promoter	CM003710.1_87458980	0.1	0.08	0.0655738	0.142857	0.0588235	0.194444	0.185185	0.0810811	0.188406	0.0833333	0.136364	0.08
MR	promoter	CM003712.1_11353969	0.166667	0.0588235	0.15	0.0740741	0.2	0	0	0	0.15625	0.0526316	0	0
MR	promoter	CM003712.1_11353976	0	0	0.05	0.037037	0	0	0	0	0	0	0	0
MR	promoter	CM003712.1_11353980	0	0.117647	0	0.037037	0	0.0285714	0.0952381	0	0.03125	0	0	0
MR	promoter	CM003712.1_11353985	0	0.0588235	0	0	0	0	0	0	0	0	0	0
MR	promoter	CM003712.1_11353994	0	0	0.1	0.0740741	0	0.0571429	0.047619	0.0384615	0.0625	0.0454545	0.0666667	0
MR	promoter	CM003712.1_11354017	0	0	0.05	0	0	0	0	0.0769231	0.030303	0	0	0
MR	promoter	CM003712.1_11354023	0	0	0	0	0	0	0	0	0	0	0.0666667	0
MR	promoter	CM003712.1_11354048	0	0.0178571	0	0	0	0	0	0	0	0	0	0
MR	promoter	CM003712.1_11354053	0	0	0	0	0	0	0.0175439	0	0	0	0	0
MR	promoter	CM003712.1_11354069	0	0	0	0	0	0	0	0.0208333	0	0.0425532	0	0
MR	promoter	CM003712.1_11354091	0	0.0714286	0	0	0	0.0377358	0	0	0	0	0	0
MR	promoter	CM003712.1_11354094	0	0.0178571	0	0	0	0	0	0.0208333	0	0	0	0
MR	promoter	CM003712.1_11354691	0	0.00925926	0.00595238	0.008	0	0	0	0.00628931	0.0192308	0.00840336	0	0
MR	promoter	CM003712.1_11354696	0	0	0	0	0.0102041	0	0.0152672	0	0.00961538	0.0168067	0.0185185	0
MR	promoter	CM003712.1_11354704	0.102041	0.130841	0.0898204	0.137097	0.0927835	0.0934579	0.124031	0.0440252	0.144231	0.0677966	0.0576923	0.156863
MR	promoter	CM003712.1_11355325	0.0322581	0.113636	0.0322581	0.0545455	0.05	0.047619	0.1	0.103448	0.0357143	0.0555556	0	0.037037
MR	promoter	CM003712.1_11355338	0	0	0	0	0	0	0	0	0.0344828	0	0	0.037037
MR	promoter	CM003712.1_11355352	0	0.0227273	0	0	0	0.047619	0	0	0	0	0	0
MR	promoter	CM003712.1_11355363	0	0	0.0333333	0	0	0	0	0	0	0.027027	0	0.0740741
MR	promoter	CM003712.1_11355368	0	0	0	0	0	0	0	0.0344828	0	0	0	0.0384615
MR	promoter	CM003712.1_11355384	0	0	0	0	0	0	0	0	0.0169492	0	0	0
MR	promoter	CM003712.1_11355387	0	0	0	0.0178571	0	0	0	0	0	0	0	0
MR	promoter	CM003712.1_11355720	0.00425532	0.00552486	0	0.00221239	0	0	0.00668896	0	0.00662252	0	0	0.00282486
MR	promoter	CM003712.1_11355767	0.00421941	0.0137363	0.00330033	0.00218341	0.00657895	0.0132159	0	0	0	0	0	0
MR	promoter	CM003712.1_11355775	0.00420168	0.0137363	0.00986842	0	0	0.00881057	0.00325733	0.00471698	0	0.01	0.00854701	0.00835655
MR	promoter	CM003712.1_11355780	0.00419287	0	0	0.00655022	0.00657895	0	0	0	0.00325733	0.00333333	0	0.00557103
MR	promoter	CM003712.1_11355785	0.00419287	0	0.00332226	0.00656455	0.00657895	0	0.00651466	0.00707547	0.00651466	0	0	0.00278552
MR	promoter	CM003712.1_11355795	0	0.00274725	0	0.00436681	0	0	0	0.00235849	0	0.0033557	0.00854701	0.00557103
MR	promoter	CM003712.1_11355798	0.00838574	0.00274725	0.00330033	0.00218341	0.0131579	0.00440529	0.00326797	0.00471698	0.00325733	0	0	0.00557103
MR	promoter	CM003712.1_11355808	0.00421053	0.00276243	0.00330033	0.00877193	0.00662252	0.00440529	0.00977199	0.0070922	0	0.003367	0.017094	0.00278552
MR	promoter	CM003712.1_11355817	0.0191489	0.0306407	0.03367	0.0549451	0.02	0.0224215	0.0328947	0.0260664	0.0493421	0.0273038	0.0847458	0.0560224
MR	promoter	CM003712.1_11355952	0.0384615	0.151515	0.266667	0.037037	0	0.037037	0	0.136364	0.047619	0.0909091	0.0833333	0.0454545
MR	promoter	CM003712.1_11355956	0	0	0.0588235	0	0	0	0	0	0	0	0	0
MR	promoter	CM003712.1_11355963	0	0.030303	0	0	0	0	0	0	0	0	0	0
MR	promoter	CM003712.1_11355972	0	0	0	0	0	0	0.0384615	0	0	0	0	0
MR	promoter	CM003712.1_11355974	0.037037	0	0	0	0	0.037037	0	0	0	0.136364	0	0
MR	promoter	CM003712.1_11355986	0	0	0	0	0	0	0	0	0.0909091	0	0	0
MR	promoter	CM003712.1_11355991	0	0.0294118	0.117647	0	0	0	0	0	0	0	0	0
MR	promoter	CM003712.1_11355993	0	0	0	0	0	0.0740741	0.0384615	0	0	0	0	0.0909091
MR	promoter	CM003712.1_11356000	0.037037	0	0	0	0	0	0	0	0	0	0	0
MR	promoter	CM003712.1_11356004	0	0	0	0	0	0.037037	0	0	0	0	0	0
MR	promoter	CM003712.1_11356013	0	0	0	0	0	0	0	0	0	0.0454545	0	0
MR	promoter	CM003712.1_11356490	0.107143	0.15	0.125	0.0714286	0.16	0.135135	0.0606061	0.137931	0.259259	0.133333	0.111111	0.257143
MR	promoter	CM003712.1_11356505	0.0344828	0	0	0.0357143	0	0.027027	0	0	0	0	0.037037	0.0285714
MR	promoter	CM003712.1_11356529	0	0	0	0	0	0	0	0.0322581	0.0185185	0	0	0
MR	promoter	CM003712.1_11356548	0	0	0	0.037037	0	0	0	0	0	0	0	0
MR	promoter	CM003712.1_11356551	0	0	0	0	0	0	0	0	0.0188679	0	0.037037	0
MR	promoter	CM003712.1_11356559	0	0	0	0	0	0	0	0	0.0188679	0	0	0
MR	promoter	CM003712.1_11359684	0.897959	0.90625	0.941176	0.804878	0.923077	0.823529	0.782609	0.794118	0.916667	0.954545	1	0.818182
MR	promoter	CM003712.1_11359693	0.938776	0.96875	0.970588	0.804878	0.846154	0.882353	0.826087	0.705882	0.895833	0.909091	0.96	0.909091
MR	promoter	CM003712.1_11359705	0.897959	0.90625	0.882353	0.853659	0.769231	0.764706	0.869565	0.882353	0.893617	0.772727	0.92	0.954545
B2M	promoter	CM003720.1_664577	0	0	0	0	0	0	0	0.0263158	0.0232558	0	0	0
B2M	promoter	CM003720.1_664587	0	0	0	0	0	0.0487805	0	0	0	0	0	0
B2M	promoter	CM003720.1_664589	0	0	0	0	0.0689655	0	0	0	0	0	0	0
B2M	promoter	CM003720.1_664610	0	0	0	0	0	0	0	0	0.0232558	0	0	0
B2M	promoter	CM003720.1_664620	0	0	0	0	0	0.0243902	0	0	0	0	0	0
B2M	promoter	CM003720.1_664639	0	0	0	0.0188679	0	0	0	0	0	0.0185185	0	0
B2M	promoter	CM003720.1_664648	0.0666667	0.0243902	0.0555556	0.0943396	0.0344828	0.195122	0.0571429	0	0.097561	0.037037	0.04	0.05
B2M	promoter	CM003720.1_664698	0.269231	0.0909091	0.103448	0.269231	0.0357143	0.0512821	0.25	0.0833333	0.111111	0.0571429	0.222222	0
B2M	promoter	CM003720.1_664714	0	0	0	0	0	0.025	0	0	0	0	0	0
B2M	promoter	CM003720.1_664719	0	0	0	0	0.0357143	0.025	0	0	0	0.0277778	0	0
B2M	promoter	CM003720.1_664730	0	0	0	0	0	0	0.0909091	0	0	0	0	0
B2M	promoter	CM003720.1_664740	0.125	0.0238095	0.0526316	0.0344828	0.037037	0.113636	0.08	0.0625	0	0.178571	0.0263158	0.0384615
B2M	promoter	CM003720.1_664750	0	0.0232558	0	0	0	0	0	0	0	0	0	0
B2M	promoter	CM003720.1_664762	0	0.0232558	0	0	0	0.0444444	0	0	0	0	0	0
B2M	promoter	CM003720.1_664774	0.1	0.0232558	0	0	0	0.0222222	0	0	0.0588235	0	0	0
B2M	promoter	CM003720.1_664776	0	0	0.05	0	0	0	0	0	0	0	0	0
B2M	promoter	CM003720.1_664820	0.025	0	0	0	0.037037	0.0227273	0	0	0	0	0	0
B2M	promoter	CM003720.1_664835	0.04	0.0588235	0.0666667	0.142857	0.0689655	0.0882353	0.0454545	0.0277778	0.0740741	0.0434783	0.230769	0.15
B2M	promoter	CM003720.1_664888	0.04	0.172414	0.0333333	0	0.0769231	0.0571429	0.0952381	0.0810811	0	0	0.0769231	0.05
GR	promoter	CM003723.1_763183	0	0	0	0	0.0416667	0	0	0	0.05	0	0	0
GR	promoter	CM003723.1_763205	0	0.0322581	0.0454545	0	0	0	0	0	0	0	0	0
GR	promoter	CM003723.1_763230	0.208333	0.0967742	0.0909091	0.0952381	0.26087	0.171429	0.111111	0.0454545	0.2	0.148148	0.2	0.1
GR	promoter	CM003723.1_763335	0.125	0	0.117647	0	0.0555556	0.0625	0	0.0714286	0	0	0.105263	0
GR	promoter	CM003723.1_763361	0	0	0	0.037037	0.0526316	0.0625	0	0	0	0	0	0
GR	promoter	CM003723.1_763409	0	0.0344828	0	0	0	0	0	0	0.0384615	0	0	0
GR	promoter	CM003723.1_763413	0	0	0	0	0	0	0.0666667	0	0	0	0	0
GR	promoter	CM003723.1_763416	0	0.0333333	0	0	0	0	0	0	0	0	0	0
GR	promoter	CM003723.1_764006	0	0	0	0	0	0	0	0	0	0	0.025	0
GR	promoter	CM003723.1_764021	0	0	0	0.0204082	0	0	0	0	0	0	0	0
GR	promoter	CM003723.1_764050	0	0	0	0.02	0	0	0	0.0384615	0	0	0	0
GR	promoter	CM003723.1_764056	0	0	0	0.0204082	0	0	0	0	0	0	0	0
GR	promoter	CM003723.1_764067	0	0	0	0.0612245	0	0.0136986	0	0	0.04	0	0	0
GR	promoter	CM003723.1_764072	0.046875	0.0392157	0.0350877	0.0833333	0.0465116	0.0555556	0.0416667	0.115385	0.102041	0.0925926	0.1	0.0714286
GR	promoter	CM003723.1_764481	0	0	0	0.0277778	0	0	0.0384615	0	0	0	0	0
GR	promoter	CM003723.1_764484	0	0	0	0	0	0	0.0384615	0	0	0	0	0
GR	promoter	CM003723.1_764488	0	0	0	0	0	0	0	0	0	0	0.0625	0
GR	promoter	CM003723.1_764513	0.0232558	0	0	0	0	0	0	0	0	0	0	0
GR	promoter	CM003723.1_764519	0.0952381	0.0689655	0.0697674	0.0277778	0.0952381	0.0851064	0.0384615	0.0285714	0.108108	0.102041	0.125	0
PRKCA	promoter	CM003727.1_2905616	0.358025	0.287081	0.21875	0.292398	0.322581	0.252688	0.0814815	0.205556	0.190476	0.243478	0.237624	0.231214
PRKCA	promoter	CM003727.1_2905625	0.395062	0.291866	0.175	0.239766	0.326923	0.278075	0.19708	0.172222	0.228571	0.147826	0.227723	0.241379
PRKCA	promoter	CM003727.1_2905646	0.245399	0.177033	0.118012	0.146199	0.314103	0.208556	0.0875912	0.125683	0.109524	0.0608696	0.15	0.143678
PRKCA	promoter	CM003727.1_2905824	0.45	0.327869	0.293103	0.301587	0.611111	0.479452	0.333333	0.392857	0.579832	0.489796	0.413043	0.555556
PRKCA	promoter	CM003727.1_2905909	0.163462	0.209459	0.156716	0.131148	0.214286	0.105263	0.110294	0.127517	0.112426	0.129412	0.173077	0.0900901
PRKCA	promoter	CM003727.1_2905975	0.0540541	0.106667	0.057554	0.0487805	0.0620155	0.040404	0.0729927	0.0612245	0.0235294	0.0348837	0.0493827	0.0446429
PRKCA	promoter	CM003727.1_2905994	0.153153	0.286667	0.158273	0.162602	0.209302	0.151515	0.194245	0.136054	0.1	0.151163	0.182927	0.214286
PRKCA	promoter	CM003727.1_2906588	0.05	0	0	0	0	0	0	0	0	0	0	0
PRKCA	promoter	CM003727.1_2906598	0	0	0	0	0	0	0	0.0909091	0	0	0	0
PRKCA	promoter	CM003727.1_2906625	0	0	0	0	0	0	0	0	0	0	0.0833333	0
PRKCA	promoter	CM003727.1_2906632	0	0	0	0	0	0	0	0	0	0	0	0.1
PRKCA	promoter	CM003727.1_2906635	0	0.047619	0.0526316	0	0.111111	0	0.238095	0.0909091	0	0	0.0833333	0.2
PRKCA	promoter	CM003727.1_2906735	0.0526316	0.05	0	0	0	0.0909091	0.0434783	0	0.0344828	0.05	0	0.0952381
PRKCA	promoter	CM003727.1_2906744	0	0	0	0	0	0	0	0	0	0.05	0	0
PRKCA	promoter	CM003727.1_2906746	0	0	0	0.037037	0	0	0	0	0	0	0	0
PRKCA	promoter	CM003727.1_2906758	0	0	0	0	0	0	0	0	0	0.1	0	0
PRKCA	promoter	CM003727.1_2906766	0	0	0.153846	0	0	0	0	0	0	0	0	0
PRKCA	promoter	CM003727.1_2906784	0.0526316	0	0	0	0	0	0	0	0	0	0	0
PRKCA	promoter	CM003727.1_2906785	0	0	0	0	0.05	0	0	0	0	0	0	0
PRKCA	promoter	CM003727.1_2906790	0	0	0	0	0	0	0	0	0	0.05	0	0
PRKCA	promoter	CM003727.1_2906815	0	0	0.0625	0	0	0	0.0333333	0	0	0	0	0
PRKCA	promoter	CM003727.1_2906818	0	0	0	0	0	0	0	0	0.0344828	0	0	0
PRKCA	promoter	CM003727.1_2906819	0	0.0344828	0	0	0	0	0	0	0	0	0	0
PRKCA	promoter	CM003727.1_2906878	0.0769231	0.0344828	0.0625	0.0833333	0.047619	0.0454545	0	0.0555556	0	0.0769231	0.117647	0.153846
HSPB1	promoter	CM003728.1_3819471	0.692308	0.545455	0.6	0.576923	0.666667	0.565217	0.4	0.75	0.761905	0.5	0.75	0.588235
HSPB1	promoter	CM003728.1_3819519	0.703704	0.666667	0.657143	0.730769	0.64	0.23913	0.8	0.444444	0.619048	0.461538	0.625	0.705882
HSPB1	promoter	CM003728.1_3819520	0.566667	0.478261	0.692308	0.6875	0.533333	0.769231	0.5	0.772727	0.541667	0.44	0.1875	0.727273
HSPB1	promoter	CM003728.1_3819529	0.5	0.590909	0.538462	0.4	0.333333	0.384615	0.35	0.727273	0.291667	0.347826	0.375	0.545455
HSPB1	promoter	CM003728.1_3819552	0.56	0.545455	0.526316	0.404762	0.611111	0.510204	0.44	0.69697	0.357143	0.589744	0.444444	0.368421
HSPB1	promoter	CM003728.1_3819563	0.6	0.636364	0.894737	0.761905	0.837838	0.74	0.76	0.794118	0.714286	0.769231	0.714286	0.736842
HSPB1	promoter	CM003728.1_3819571	0.56	0.545455	0.684211	0.547619	0.684211	0.62	0.52	0.794118	0.609756	0.692308	0.678571	0.473684
HSPB1	promoter	CM003728.1_3819577	0.56	0.545455	0.789474	0.642857	0.763158	0.66	0.64	0.735294	0.642857	0.717949	0.75	0.526316
HSPB1	promoter	CM003728.1_3819616	0.25	0.52	0.333333	0.166667	0.352941	0.461538	0.25	0.411765	0.52381	0.391304	0.529412	0.538462
HSPB1	promoter	CM003728.1_3819642	0.4375	0.72	0.75	0.722222	0.705882	0.576923	0.583333	0.470588	0.52381	0.636364	0.764706	0.692308
HSPB1	promoter	CM003728.1_3819643	0.458333	0.958333	0.68	0.628571	0.647059	0.5625	0.705882	0.722222	0.714286	0.59375	0.736842	0.714286
HSPB1	promoter	CM003728.1_3819657	0.25	0.583333	0.36	0.0857143	0.117647	0.375	0.176471	0.388889	0.228571	0.28125	0.473684	0.5
HSPB1	promoter	CM003728.1_3819709	0.608696	0.958333	0.833333	0.514286	0.470588	0.733333	0.823529	0.833333	0.857143	0.65625	0.684211	0.678571
HSPB1	promoter	CM003728.1_3821020	0.221106	0.172589	0.223684	0.201299	0.294118	0.168067	0.264516	0.268293	0.295455	0.213115	0.145631	0.278571
HSPB1	promoter	CM003728.1_3821082	0.124378	0.211055	0.222222	0.282051	0.163399	0.291667	0.21519	0.220588	0.252252	0.203252	0.23301	0.255319
HSPB1	promoter	CM003728.1_3821095	0.391089	0.427136	0.45098	0.423077	0.45098	0.5	0.392405	0.47549	0.536036	0.455285	0.427184	0.531915
RPL19	promoter	CM003737.1_747513	0.0833333	0.106383	0.185185	0.195122	0.238095	0.136364	0.181818	0.03125	0.137931	0.111111	0.193548	0.137931
RPL19	promoter	CM003737.1_747580	0.0833333	0.0652174	0.150943	0.0487805	0.209302	0.0909091	0.03125	0	0.103448	0	0.0322581	0.103448
RPL19	promoter	CM003737.1_747598	0.333333	0.152174	0.320755	0.243902	0.372093	0.272727	0.15625	0.129032	0.396552	0.185185	0.387097	0.241379
RPL19	promoter	CM003737.1_747696	0.551282	0.470588	0.4	0.454545	0.673469	0.520548	0.666667	0.588235	0.670886	0.544304	0.632653	0.648148
RPL19	promoter	CM003737.1_747730	0.4375	0.552941	0.494624	0.410714	0.673469	0.453333	0.45614	0.550725	0.45	0.481481	0.530612	0.563636
RPL19	promoter	CM003737.1_747775	0.7375	0.729412	0.870968	0.589286	0.845361	0.693333	0.526316	0.695652	0.6375	0.592593	0.791667	0.636364

## Sheet: Table S26
Additional file 45: Table S26. Methylation levels per site for females in time point 2 and 3 within the genes of which qPCR data is available.
gene	region	site	BD_27012	BD_27037	BD_27046	BD_27113	BD_27160	BD_27194	BD_27013	BD_27027	BD_27075	BD_27087	BD_27098	BD_27166
MR	TSS	CM003712.1_11354691	0	0.00628931	0.0192308	0.00840336	0	0	0.0111111	0	0	0.00306748	0	0
MR	TSS	CM003712.1_11354696	0.0152672	0	0.00961538	0.0168067	0.0185185	0	0.00558659	0	0	0.00917431	0.0128205	0
MR	TSS	CM003712.1_11354704	0.124031	0.0440252	0.144231	0.0677966	0.0576923	0.156863	0.117318	0.0724638	0.139785	0.0736196	0.0897436	0.115607
B2M	TSS	CM003720.1_664577	0	0.0263158	0.0232558	0	0	0	0	0	0	0	0	0
B2M	TSS	CM003720.1_664587	0	0	0	0	0	0	0.0208333	0	0	0	0	0
B2M	TSS	CM003720.1_664589	0	0	0	0	0	0	0.0416667	0	0	0	0	0
B2M	TSS	CM003720.1_664610	0	0	0.0232558	0	0	0	0	0	0	0	0	0.025641
B2M	TSS	CM003720.1_664620	0	0	0	0	0	0	0	0	0	0	0	0.025641
B2M	TSS	CM003720.1_664639	0	0	0	0.0185185	0	0	0	0	0.037037	0	0.0172414	0
B2M	TSS	CM003720.1_664648	0.0571429	0	0.097561	0.037037	0.04	0.05	0	0.1	0.113208	0.1	0.0517241	0.0512821
B2M	TSS	CM003720.1_664698	0.25	0.0833333	0.111111	0.0571429	0.222222	0	0.15	0.125	0.193548	0.125	0.129032	0.04
B2M	TSS	CM003720.1_664719	0	0	0	0.0277778	0	0	0	0	0	0	0	0
B2M	TSS	CM003720.1_664730	0.0909091	0	0	0	0	0	0	0	0	0	0	0
B2M	TSS	CM003720.1_664735	0	0	0	0	0	0	0	0	0	0	0.0333333	0
B2M	TSS	CM003720.1_664740	0.08	0.0625	0	0.178571	0.0263158	0.0384615	0.105263	0.0833333	0.0333333	0.0307692	0.0769231	0
B2M	TSS	CM003720.1_664747	0	0	0	0	0	0	0.0263158	0	0	0	0	0
B2M	TSS	CM003720.1_664750	0	0	0	0	0	0	0	0	0	0	0	0.0555556
B2M	TSS	CM003720.1_664758	0	0	0	0	0	0	0.0263158	0	0	0	0	0
GR	TSS	CM003723.1_764481	0.0384615	0	0	0	0	0	0	0	0	0	0	0.0434783
GR	TSS	CM003723.1_764484	0.0384615	0	0	0	0	0	0	0	0	0	0	0
GR	TSS	CM003723.1_764488	0	0	0	0	0.0625	0	0	0	0	0	0	0
GR	TSS	CM003723.1_764519	0.0384615	0.0285714	0.108108	0.102041	0.125	0	0.0714286	0.0588235	0.0983607	0.0740741	0.0384615	0.26087
PRKCA	TSS	CM003727.1_2906566	0	0	0	0	0	0	0	0	0	0.0357143	0	0
PRKCA	TSS	CM003727.1_2906571	0	0	0	0	0	0	0.0625	0	0	0.0357143	0	0
PRKCA	TSS	CM003727.1_2906574	0	0	0	0	0	0	0	0	0.0714286	0	0	0
PRKCA	TSS	CM003727.1_2906598	0	0.0909091	0	0	0	0	0	0	0	0	0.0344828	0
PRKCA	TSS	CM003727.1_2906605	0	0	0	0	0	0	0	0	0	0.0357143	0	0
PRKCA	TSS	CM003727.1_2906611	0	0	0	0	0	0	0	0	0	0.0357143	0.0344828	0
PRKCA	TSS	CM003727.1_2906625	0	0	0	0	0.0833333	0	0	0	0	0	0	0
PRKCA	TSS	CM003727.1_2906632	0	0	0	0	0	0.1	0	0	0	0.0714286	0.0344828	0
PRKCA	TSS	CM003727.1_2906635	0.238095	0.0909091	0	0	0.0833333	0.2	0.0625	0.153846	0	0.0344828	0.0357143	0.0588235
PRKCA	TSS	CM003727.1_2906735	0.0434783	0	0.0344828	0.05	0	0.0952381	0.0714286	0	0	0.0625	0.0740741	0.0833333
HSPB1	TSS	CM003728.1_3819529	0.35	0.727273	0.291667	0.347826	0.375	0.545455	0.44	0.266667	0.48	0.555556	0.52	0.529412
HSPB1	TSS	CM003728.1_3819552	0.44	0.69697	0.357143	0.589744	0.444444	0.368421	0.414634	0.612903	0.571429	0.47619	0.157895	0.65
HSPB1	TSS	CM003728.1_3819563	0.76	0.794118	0.714286	0.769231	0.714286	0.736842	0.780488	0.806452	0.795918	0.738095	0.824561	0.85
HSPB1	TSS	CM003728.1_3819571	0.52	0.794118	0.609756	0.692308	0.678571	0.473684	0.675	0.806452	0.632653	0.595238	0.714286	0.65
HSPB1	TSS	CM003728.1_3819577	0.64	0.735294	0.642857	0.717949	0.75	0.526316	0.658537	0.677419	0.734694	0.666667	0.75	0.7
HSPB1	TSS	CM003728.1_3819616	0.25	0.411765	0.52381	0.391304	0.529412	0.538462	0.3125	0.181818	0.4	0.380952	0.277778	0.272727
HSPB1	TSS	CM003728.1_3819642	0.583333	0.470588	0.52381	0.636364	0.764706	0.692308	0.5	0.545455	0.75	0.619048	0.555556	0.818182
HSPB1	TSS	CM003728.1_3819643	0.705882	0.722222	0.714286	0.59375	0.736842	0.714286	0.777778	0.4	0.857143	0.666667	0.846154	0.678571
HSPB1	TSS	CM003728.1_3819657	0.176471	0.388889	0.228571	0.28125	0.473684	0.5	0.37037	0.266667	0.785714	0.454545	0.230769	0.357143
HSPB1	TSS	CM003728.1_3819709	0.823529	0.833333	0.857143	0.65625	0.684211	0.678571	0.962963	0.533333	0.857143	0.806452	0.769231	0.785714
SDHA	promoter	CM003710.1_87458472	0.10989	0.131579	0.153846	0.0625	0.060241	0.0666667	0.09	0.1	0.0764331	0.0930233	0.128	0.12766
SDHA	promoter	CM003710.1_87458478	0.0108696	0	0	0	0	0	0.00980392	0	0	0	0	0.0204082
SDHA	promoter	CM003710.1_87458482	0	0	0.0307692	0	0.0119048	0.0333333	0.0196078	0.02	0.0254777	0	0	0
SDHA	promoter	CM003710.1_87458493	0	0	0	0.0204082	0	0	0	0	0	0	0.0155039	0
SDHA	promoter	CM003710.1_87458496	0.0217391	0	0	0	0.0238095	0	0.00980392	0.02	0.0191083	0.0138889	0.0155039	0.0204082
SDHA	promoter	CM003710.1_87458507	0.0108696	0	0	0	0	0	0.00980392	0	0.00636943	0.00462963	0	0.0208333
SDHA	promoter	CM003710.1_87458518	0	0	0	0	0	0	0	0	0.00636943	0.0046729	0	0
SDHA	promoter	CM003710.1_87458536	0.0108696	0	0.015625	0	0	0	0	0	0.00636943	0	0.00775194	0.0208333
SDHA	promoter	CM003710.1_87458542	0.119565	0.0263158	0.171875	0.0612245	0.0952381	0.0333333	0.1	0.14	0.0764331	0.112676	0.0697674	0
SDHA	promoter	CM003710.1_87458573	0.0689655	0.1	0.056338	0.03125	0.1875	0.269231	0.08	0.0869565	0.0967742	0.0714286	0.025	0.027027
SDHA	promoter	CM003710.1_87458582	0	0	0	0	0	0	0	0	0	0	0	0.027027
SDHA	promoter	CM003710.1_87458604	0	0	0	0	0	0	0	0	0	0	0	0.027027
SDHA	promoter	CM003710.1_87458610	0	0	0	0	0	0	0	0	0.0645161	0	0	0
SDHA	promoter	CM003710.1_87458613	0	0	0.0140845	0	0	0	0	0	0	0	0	0
SDHA	promoter	CM003710.1_87458617	0	0	0	0	0	0	0	0	0.0322581	0	0	0
SDHA	promoter	CM003710.1_87458626	0	0.0666667	0	0	0	0	0	0	0	0	0	0
SDHA	promoter	CM003710.1_87458650	0	0	0	0.0625	0	0	0	0	0.0645161	0	0	0
SDHA	promoter	CM003710.1_87458669	0	0	0	0.03125	0	0	0	0	0.0645161	0	0	0
SDHA	promoter	CM003710.1_87458706	0	0	0	0	0	0	0	0	0.0307692	0	0	0
SDHA	promoter	CM003710.1_87458709	0	0	0	0.0243902	0	0	0	0	0	0	0	0
SDHA	promoter	CM003710.1_87458727	0	0	0	0	0	0	0	0	0.0153846	0	0	0
SDHA	promoter	CM003710.1_87458785	0	0	0	0	0	0	0	0	0	0.0104167	0.0185185	0
SDHA	promoter	CM003710.1_87458788	0	0	0.0625	0.0232558	0	0	0	0	0	0	0	0
SDHA	promoter	CM003710.1_87458790	0	0	0.015625	0	0	0	0.0243902	0	0	0	0	0.0232558
SDHA	promoter	CM003710.1_87458796	0.025	0.0322581	0.0634921	0.0714286	0.137931	0.105263	0.0243902	0.0769231	0.0615385	0.0520833	0.0740741	0.0238095
SDHA	promoter	CM003710.1_87458880	0.0555556	0.04	0.0833333	0.1	0.176471	0	0.1	0.0909091	0.206897	0.0434783	0.0714286	0.16
SDHA	promoter	CM003710.1_87458920	0.15	0	0.157895	0.153846	0.047619	0.166667	0.0833333	0.0714286	0.0769231	0	0.0555556	0.0952381
SDHA	promoter	CM003710.1_87458931	0.0454545	0	0	0	0	0	0.166667	0	0	0	0	0
SDHA	promoter	CM003710.1_87458932	0	0	0	0	0	0	0	0	0	0.00943396	0.0178571	0
SDHA	promoter	CM003710.1_87458966	0.0454545	0	0	0	0	0	0	0.0714286	0	0	0	0
SDHA	promoter	CM003710.1_87458967	0.0740741	0	0	0	0.0454545	0	0	0	0	0.00943396	0	0
SDHA	promoter	CM003710.1_87458980	0.185185	0.0810811	0.188406	0.0833333	0.136364	0.08	0.0454545	0	0.125	0.0849057	0.037037	0.138889
MR	promoter	CM003712.1_11353969	0	0	0.15625	0.0526316	0	0	0.117647	0	0.12	0.170213	0.214286	0.05
MR	promoter	CM003712.1_11353980	0.0952381	0	0.03125	0	0	0	0.0588235	0	0	0.0638298	0	0.0454545
MR	promoter	CM003712.1_11353985	0	0	0	0	0	0	0	0	0	0.0212766	0	0
MR	promoter	CM003712.1_11353989	0	0	0	0	0	0	0	0	0	0.0212766	0.0357143	0
MR	promoter	CM003712.1_11353994	0.047619	0.0384615	0.0625	0.0454545	0.0666667	0	0.0588235	0.0526316	0	0.0652174	0.142857	0.0909091
MR	promoter	CM003712.1_11354014	0	0	0	0	0	0	0	0	0.04	0	0	0
MR	promoter	CM003712.1_11354017	0	0.0769231	0.030303	0	0	0	0	0	0	0.0212766	0	0
MR	promoter	CM003712.1_11354020	0	0	0	0	0	0	0	0	0	0.0212766	0	0.0909091
MR	promoter	CM003712.1_11354023	0	0	0	0	0.0666667	0	0	0	0	0.0212766	0	0
MR	promoter	CM003712.1_11354029	0	0	0	0	0	0	0	0	0	0.0212766	0.0357143	0
MR	promoter	CM003712.1_11354053	0.0175439	0	0	0	0	0	0	0	0	0	0	0
MR	promoter	CM003712.1_11354069	0	0.0208333	0	0.0425532	0	0	0	0	0	0	0	0
MR	promoter	CM003712.1_11354091	0	0	0	0	0	0	0	0	0.0151515	0.0169492	0	0
MR	promoter	CM003712.1_11354094	0	0.0208333	0	0	0	0	0	0	0	0	0	0
MR	promoter	CM003712.1_11354098	0	0	0	0	0	0	0	0	0	0.00847458	0	0
MR	promoter	CM003712.1_11354691	0	0.00628931	0.0192308	0.00840336	0	0	0.0111111	0	0	0.00306748	0	0
MR	promoter	CM003712.1_11354696	0.0152672	0	0.00961538	0.0168067	0.0185185	0	0.00558659	0	0	0.00917431	0.0128205	0
MR	promoter	CM003712.1_11354704	0.124031	0.0440252	0.144231	0.0677966	0.0576923	0.156863	0.117318	0.0724638	0.139785	0.0736196	0.0897436	0.115607
MR	promoter	CM003712.1_11355325	0.1	0.103448	0.0357143	0.0555556	0	0.037037	0	0.08	0.0714286	0	0.108108	0.0731707
MR	promoter	CM003712.1_11355338	0	0	0.0344828	0	0	0.037037	0.0322581	0	0	0.0142857	0	0
MR	promoter	CM003712.1_11355363	0	0	0	0.027027	0	0.0740741	0	0	0	0.0142857	0	0
MR	promoter	CM003712.1_11355368	0	0.0344828	0	0	0	0.0384615	0.0322581	0	0	0	0	0
MR	promoter	CM003712.1_11355384	0	0	0.0169492	0	0	0	0	0	0	0	0	0
MR	promoter	CM003712.1_11355720	0.00668896	0	0.00662252	0	0	0.00282486	0	0	0	0	0.00352113	0.0027248
MR	promoter	CM003712.1_11355767	0	0	0	0	0	0	0.00396825	0.011194	0	0.00198807	0.00348432	0.00806452
MR	promoter	CM003712.1_11355775	0.00325733	0.00471698	0	0.01	0.00854701	0.00835655	0.00396825	0.0037037	0.00269542	0.00397614	0.00348432	0.00537634
MR	promoter	CM003712.1_11355780	0	0	0.00325733	0.00333333	0	0.00557103	0	0	0.0134771	0	0	0.00806452
MR	promoter	CM003712.1_11355785	0.00651466	0.00707547	0.00651466	0	0	0.00278552	0.00793651	0	0.00540541	0.00398406	0	0.00537634
MR	promoter	CM003712.1_11355795	0	0.00235849	0	0.0033557	0.00854701	0.00557103	0	0.00740741	0.00537634	0.00397614	0.00348432	0
MR	promoter	CM003712.1_11355798	0.00326797	0.00471698	0.00325733	0	0	0.00557103	0.00793651	0	0.00537634	0.00398406	0.00696864	0.00537634
MR	promoter	CM003712.1_11355808	0.00977199	0.0070922	0	0.003367	0.017094	0.00278552	0.015873	0	0.00269542	0.00397614	0.00348432	0.00537634
MR	promoter	CM003712.1_11355817	0.0328947	0.0260664	0.0493421	0.0273038	0.0847458	0.0560224	0.0357143	0.0410448	0.0487805	0.02	0.0313589	0.0430108
MR	promoter	CM003712.1_11355952	0	0.136364	0.047619	0.0909091	0.0833333	0.0454545	0	0	0.12	0.0540541	0	0
MR	promoter	CM003712.1_11355956	0	0	0	0	0	0	0	0.0384615	0	0	0	0
MR	promoter	CM003712.1_11355959	0	0	0	0	0	0	0	0	0	0	0.0740741	0
MR	promoter	CM003712.1_11355972	0.0384615	0	0	0	0	0	0	0	0	0	0.037037	0
MR	promoter	CM003712.1_11355974	0	0	0	0.136364	0	0	0	0	0	0	0	0
MR	promoter	CM003712.1_11355986	0	0	0.0909091	0	0	0	0	0.0384615	0	0	0	0
MR	promoter	CM003712.1_11355991	0	0	0	0	0	0	0	0.0769231	0.04	0	0	0
MR	promoter	CM003712.1_11355993	0.0384615	0	0	0	0	0.0909091	0	0	0.08	0.027027	0.037037	0
MR	promoter	CM003712.1_11356013	0	0	0	0.0454545	0	0	0	0	0	0	0	0
MR	promoter	CM003712.1_11356029	0	0	0	0	0	0	0	0	0	0.0277778	0	0
MR	promoter	CM003712.1_11356046	0	0	0	0	0	0	0.0555556	0	0	0	0	0
MR	promoter	CM003712.1_11356490	0.0606061	0.137931	0.259259	0.133333	0.111111	0.257143	0.206897	0.142857	0.243902	0.125	0.114286	0.380952
MR	promoter	CM003712.1_11356495	0	0	0	0	0	0	0	0	0.0243902	0	0	0
MR	promoter	CM003712.1_11356505	0	0	0	0	0.037037	0.0285714	0	0	0	0	0	0
MR	promoter	CM003712.1_11356518	0	0	0	0	0	0	0	0	0	0	0	0.047619
MR	promoter	CM003712.1_11356529	0	0.0322581	0.0185185	0	0	0	0	0	0	0	0	0.0952381
MR	promoter	CM003712.1_11356548	0	0	0	0	0	0	0	0	0	0	0	0.047619
MR	promoter	CM003712.1_11356551	0	0	0.0188679	0	0.037037	0	0.0344828	0	0	0.0434783	0	0
MR	promoter	CM003712.1_11356559	0	0	0.0188679	0	0	0	0	0	0	0	0	0
MR	promoter	CM003712.1_11359684	0.782609	0.794118	0.916667	0.954545	1	0.818182	0.878788	0.794118	0.895833	0.901961	0.807692	0.914286
MR	promoter	CM003712.1_11359693	0.826087	0.705882	0.895833	0.909091	0.96	0.909091	0.969697	0.885714	0.895833	0.901961	0.730769	0.885714
MR	promoter	CM003712.1_11359705	0.869565	0.882353	0.893617	0.772727	0.92	0.954545	0.969697	0.942857	0.854167	0.921569	0.730769	0.971429
B2M	promoter	CM003720.1_664577	0	0.0263158	0.0232558	0	0	0	0	0	0	0	0	0
B2M	promoter	CM003720.1_664587	0	0	0	0	0	0	0.0208333	0	0	0	0	0
B2M	promoter	CM003720.1_664589	0	0	0	0	0	0	0.0416667	0	0	0	0	0
B2M	promoter	CM003720.1_664610	0	0	0.0232558	0	0	0	0	0	0	0	0	0.025641
B2M	promoter	CM003720.1_664620	0	0	0	0	0	0	0	0	0	0	0	0.025641
B2M	promoter	CM003720.1_664639	0	0	0	0.0185185	0	0	0	0	0.037037	0	0.0172414	0
B2M	promoter	CM003720.1_664648	0.0571429	0	0.097561	0.037037	0.04	0.05	0	0.1	0.113208	0.1	0.0517241	0.0512821
B2M	promoter	CM003720.1_664698	0.25	0.0833333	0.111111	0.0571429	0.222222	0	0.15	0.125	0.193548	0.125	0.129032	0.04
B2M	promoter	CM003720.1_664719	0	0	0	0.0277778	0	0	0	0	0	0	0	0
B2M	promoter	CM003720.1_664730	0.0909091	0	0	0	0	0	0	0	0	0	0	0
B2M	promoter	CM003720.1_664735	0	0	0	0	0	0	0	0	0	0	0.0333333	0
B2M	promoter	CM003720.1_664740	0.08	0.0625	0	0.178571	0.0263158	0.0384615	0.105263	0.0833333	0.0333333	0.0307692	0.0769231	0
B2M	promoter	CM003720.1_664747	0	0	0	0	0	0	0.0263158	0	0	0	0	0
B2M	promoter	CM003720.1_664750	0	0	0	0	0	0	0	0	0	0	0	0.0555556
B2M	promoter	CM003720.1_664758	0	0	0	0	0	0	0.0263158	0	0	0	0	0
B2M	promoter	CM003720.1_664762	0	0	0	0	0	0	0	0.0416667	0	0	0	0
B2M	promoter	CM003720.1_664765	0	0	0	0	0	0	0.0263158	0	0	0.0151515	0	0
B2M	promoter	CM003720.1_664774	0	0	0.0588235	0	0	0	0	0	0	0	0	0
B2M	promoter	CM003720.1_664776	0	0	0	0	0	0	0.0263158	0	0	0.0151515	0.025641	0.0555556
B2M	promoter	CM003720.1_664793	0	0	0	0	0	0	0	0	0.0322581	0	0.025641	0
B2M	promoter	CM003720.1_664813	0	0	0	0	0	0	0.0263158	0	0	0.0151515	0	0
B2M	promoter	CM003720.1_664820	0	0	0	0	0	0	0	0.0434783	0	0	0	0
B2M	promoter	CM003720.1_664835	0.0454545	0.0277778	0.0740741	0.0434783	0.230769	0.15	0.142857	0	0.0606061	0.171429	0.0740741	0.0526316
B2M	promoter	CM003720.1_664854	0	0	0	0	0	0	0	0	0	0.0285714	0.0344828	0
B2M	promoter	CM003720.1_664857	0	0	0	0	0	0	0	0	0	0.0285714	0	0.05
B2M	promoter	CM003720.1_664888	0.0952381	0.0810811	0	0	0.0769231	0.05	0.0344828	0.05	0.0588235	0.0571429	0	0.05
GR	promoter	CM003723.1_763183	0	0	0.05	0	0	0	0	0	0.0243902	0	0	0
GR	promoter	CM003723.1_763188	0	0	0	0	0	0	0	0	0	0	0.0344828	0
GR	promoter	CM003723.1_763215	0	0	0	0	0	0	0	0	0	0.0294118	0	0
GR	promoter	CM003723.1_763230	0.111111	0.0454545	0.2	0.148148	0.2	0.1	0.125	0.130435	0.170732	0.0588235	0.0357143	0.0833333
GR	promoter	CM003723.1_763335	0	0.0714286	0	0	0.105263	0	0.0666667	0.166667	0.0588235	0.0555556	0.0434783	0.05
GR	promoter	CM003723.1_763358	0	0	0	0	0	0	0	0	0.0588235	0	0	0
GR	promoter	CM003723.1_763361	0	0	0	0	0	0	0.0333333	0.0333333	0.0588235	0.0285714	0.0434783	0
GR	promoter	CM003723.1_763409	0	0	0.0384615	0	0	0	0	0	0	0.0606061	0	0
GR	promoter	CM003723.1_763413	0.0666667	0	0	0	0	0	0	0	0	0	0	0
GR	promoter	CM003723.1_763416	0	0	0	0	0	0	0	0.0333333	0	0	0	0
GR	promoter	CM003723.1_763419	0	0	0	0	0	0	0	0	0	0.0285714	0	0
GR	promoter	CM003723.1_764006	0	0	0	0	0.025	0	0	0	0.0235294	0	0	0
GR	promoter	CM003723.1_764021	0	0	0	0	0	0	0.0169492	0	0.0117647	0.0119048	0	0
GR	promoter	CM003723.1_764050	0	0.0384615	0	0	0	0	0	0	0	0	0	0
GR	promoter	CM003723.1_764056	0	0	0	0	0	0	0	0	0	0	0.0121951	0
GR	promoter	CM003723.1_764067	0	0	0.04	0	0	0	0	0	0	0	0	0.0384615
GR	promoter	CM003723.1_764072	0.0416667	0.115385	0.102041	0.0925926	0.1	0.0714286	0.169492	0.0285714	0.107143	0.0243902	0.0375	0.192308
GR	promoter	CM003723.1_764481	0.0384615	0	0	0	0	0	0	0	0	0	0	0.0434783
GR	promoter	CM003723.1_764484	0.0384615	0	0	0	0	0	0	0	0	0	0	0
GR	promoter	CM003723.1_764488	0	0	0	0	0.0625	0	0	0	0	0	0	0
GR	promoter	CM003723.1_764519	0.0384615	0.0285714	0.108108	0.102041	0.125	0	0.0714286	0.0588235	0.0983607	0.0740741	0.0384615	0.26087
PRKCA	promoter	CM003727.1_2905616	0.0814815	0.205556	0.190476	0.243478	0.237624	0.231214	0.280576	0.11875	0.118343	0.240816	0.129032	0.220472
PRKCA	promoter	CM003727.1_2905625	0.19708	0.172222	0.228571	0.147826	0.227723	0.241379	0.280576	0.159509	0.0760234	0.263158	0.0887097	0.265625
PRKCA	promoter	CM003727.1_2905646	0.0875912	0.125683	0.109524	0.0608696	0.15	0.143678	0.223022	0.141104	0.0994152	0.210526	0.103175	0.179688
PRKCA	promoter	CM003727.1_2905824	0.333333	0.392857	0.579832	0.489796	0.413043	0.555556	0.333333	0.578947	0.152778	0.504673	0.348837	0.527273
PRKCA	promoter	CM003727.1_2905909	0.110294	0.127517	0.112426	0.129412	0.173077	0.0900901	0.168142	0.114754	0.106383	0.128655	0.0833333	0.128
PRKCA	promoter	CM003727.1_2905975	0.0729927	0.0612245	0.0235294	0.0348837	0.0493827	0.0446429	0.034188	0.0491803	0.0923077	0.0635838	0.0333333	0.0813008
PRKCA	promoter	CM003727.1_2905994	0.194245	0.136054	0.1	0.151163	0.182927	0.214286	0.112069	0.213115	0.114504	0.184971	0.151261	0.105691
PRKCA	promoter	CM003727.1_2906566	0	0	0	0	0	0	0	0	0	0.0357143	0	0
PRKCA	promoter	CM003727.1_2906571	0	0	0	0	0	0	0.0625	0	0	0.0357143	0	0
PRKCA	promoter	CM003727.1_2906574	0	0	0	0	0	0	0	0	0.0714286	0	0	0
PRKCA	promoter	CM003727.1_2906598	0	0.0909091	0	0	0	0	0	0	0	0	0.0344828	0
PRKCA	promoter	CM003727.1_2906605	0	0	0	0	0	0	0	0	0	0.0357143	0	0
PRKCA	promoter	CM003727.1_2906611	0	0	0	0	0	0	0	0	0	0.0357143	0.0344828	0
PRKCA	promoter	CM003727.1_2906625	0	0	0	0	0.0833333	0	0	0	0	0	0	0
PRKCA	promoter	CM003727.1_2906632	0	0	0	0	0	0.1	0	0	0	0.0714286	0.0344828	0
PRKCA	promoter	CM003727.1_2906635	0.238095	0.0909091	0	0	0.0833333	0.2	0.0625	0.153846	0	0.0344828	0.0357143	0.0588235
PRKCA	promoter	CM003727.1_2906735	0.0434783	0	0.0344828	0.05	0	0.0952381	0.0714286	0	0	0.0625	0.0740741	0.0833333
PRKCA	promoter	CM003727.1_2906744	0	0	0	0.05	0	0	0	0	0	0	0.037037	0
PRKCA	promoter	CM003727.1_2906758	0	0	0	0.1	0	0	0	0	0	0	0	0
PRKCA	promoter	CM003727.1_2906766	0	0	0	0	0	0	0.0714286	0	0	0	0	0
PRKCA	promoter	CM003727.1_2906790	0	0	0	0.05	0	0	0	0	0	0	0	0
PRKCA	promoter	CM003727.1_2906815	0.0333333	0	0	0	0	0	0	0	0	0	0	0
PRKCA	promoter	CM003727.1_2906816	0	0	0	0	0	0	0	0.105263	0	0	0	0
PRKCA	promoter	CM003727.1_2906818	0	0	0.0344828	0	0	0	0	0	0	0	0	0
PRKCA	promoter	CM003727.1_2906878	0	0.0555556	0	0.0769231	0.117647	0.153846	0	0	0.0384615	0	0	0.0869565
HSPB1	promoter	CM003728.1_3819471	0.4	0.75	0.761905	0.5	0.75	0.588235	0.558824	0.727273	0.516129	0.531915	0.4	0.939394
HSPB1	promoter	CM003728.1_3819519	0.8	0.444444	0.619048	0.461538	0.625	0.705882	0.647059	0.909091	0.645161	0.574468	0.48	0.848485
HSPB1	promoter	CM003728.1_3819520	0.5	0.772727	0.541667	0.44	0.1875	0.727273	0.56	0.8	0.6	0.666667	0.76	0.529412
HSPB1	promoter	CM003728.1_3819529	0.35	0.727273	0.291667	0.347826	0.375	0.545455	0.44	0.266667	0.48	0.555556	0.52	0.529412
HSPB1	promoter	CM003728.1_3819552	0.44	0.69697	0.357143	0.589744	0.444444	0.368421	0.414634	0.612903	0.571429	0.47619	0.157895	0.65
HSPB1	promoter	CM003728.1_3819563	0.76	0.794118	0.714286	0.769231	0.714286	0.736842	0.780488	0.806452	0.795918	0.738095	0.824561	0.85
HSPB1	promoter	CM003728.1_3819571	0.52	0.794118	0.609756	0.692308	0.678571	0.473684	0.675	0.806452	0.632653	0.595238	0.714286	0.65
HSPB1	promoter	CM003728.1_3819577	0.64	0.735294	0.642857	0.717949	0.75	0.526316	0.658537	0.677419	0.734694	0.666667	0.75	0.7
HSPB1	promoter	CM003728.1_3819616	0.25	0.411765	0.52381	0.391304	0.529412	0.538462	0.3125	0.181818	0.4	0.380952	0.277778	0.272727
HSPB1	promoter	CM003728.1_3819642	0.583333	0.470588	0.52381	0.636364	0.764706	0.692308	0.5	0.545455	0.75	0.619048	0.555556	0.818182
HSPB1	promoter	CM003728.1_3819643	0.705882	0.722222	0.714286	0.59375	0.736842	0.714286	0.777778	0.4	0.857143	0.666667	0.846154	0.678571
HSPB1	promoter	CM003728.1_3819657	0.176471	0.388889	0.228571	0.28125	0.473684	0.5	0.37037	0.266667	0.785714	0.454545	0.230769	0.357143
HSPB1	promoter	CM003728.1_3819709	0.823529	0.833333	0.857143	0.65625	0.684211	0.678571	0.962963	0.533333	0.857143	0.806452	0.769231	0.785714
HSPB1	promoter	CM003728.1_3821020	0.264516	0.268293	0.295455	0.213115	0.145631	0.278571	0.270408	0.25641	0.230769	0.174107	0.217391	0.219512
HSPB1	promoter	CM003728.1_3821082	0.21519	0.220588	0.252252	0.203252	0.23301	0.255319	0.217172	0.229299	0.275641	0.151786	0.18705	0.351515
HSPB1	promoter	CM003728.1_3821095	0.392405	0.47549	0.536036	0.455285	0.427184	0.531915	0.419192	0.490446	0.5	0.383929	0.471831	0.430303
RPL19	promoter	CM003737.1_747513	0.181818	0.03125	0.137931	0.111111	0.193548	0.137931	0.258621	0.125	0.276596	0.180328	0.208333	0.16129
RPL19	promoter	CM003737.1_747580	0.03125	0	0.103448	0	0.0322581	0.103448	0.186441	0.125	0.0625	0.190476	0.145833	0.1875
RPL19	promoter	CM003737.1_747598	0.15625	0.129032	0.396552	0.185185	0.387097	0.241379	0.491525	0.384615	0.375	0.349206	0.354167	0.40625
RPL19	promoter	CM003737.1_747696	0.666667	0.588235	0.670886	0.544304	0.632653	0.648148	0.591837	0.869565	0.588235	0.56	0.777778	0.581395
RPL19	promoter	CM003737.1_747730	0.45614	0.550725	0.45	0.481481	0.530612	0.563636	0.642857	0.4	0.505882	0.490385	0.471154	0.511628
RPL19	promoter	CM003737.1_747775	0.526316	0.695652	0.6375	0.592593	0.791667	0.636364	0.693878	0.77551	0.811765	0.778846	0.778846	0.627907

## Sheet: Table S27 
Additional file 46: Table S27. Expression levels of the candidate genes from [32] for which all females show ≥10x coverage for associated CpG sites
female	timepoint	B2M	HSPB1	GR	MR	PRKCA	RPL19	SDHA
BD_27012	two	4.45489	0.0211461	0.0764964	0.216365	0.305986	2.56959	0.285495
BD_27013	three	10.294	0.0467277	0.00289027	0.0108619	0.0190432	5.65851	0.901514
BD_27027	three	3.91894	0.0187302	0.0402885	0.107062	0.333674	2.57846	0.296584
BD_27037	two	3.64783	0.0182114	0.0663383	0.153466	0.434066	2.25166	0.280483
BD_27043	one	4.26609	0.0301304	0.0458276	0.108997	0.247819	3.15439	0.29986
BD_27046	two	4.71937	0.0152555	0.0759118	0.138261	0.368687	2.17418	0.26434
BD_27068	one	4.4798	0.020247	0.0372622	0.133865	0.181602	3.13585	0.391981
BD_27075	three	2.89199	0.0188753	0.0639304	0.0731827	0.21061	4.20658	0.390298
BD_27082	one	9.46722	0.0590202	0.0528246	0.161808	0.253025	4.17667	0.0999502
BD_27087	three	5.98346	0.0124706	0.0523623	0.070057	0.27637	2.48746	0.243109
BD_27098	three	5.52501	0.027642	0.0503455	0.12657	0.3182	2.97524	0.191181
BD_27113	two	5.44115	0.020814	0.054549	0.104654	0.187335	2.89527	0.338845
BD_27116	one	6.27665	0.0234111	0.034996	0.152126	0.407066	1.56736	0.249712
BD_27132	one	7.02678	0.0294425	0.0240811	0.0868124	0.22673	2.12733	0.295053
BD_27154	one	3.05502	0.0308826	0.0468093	0.161874	0.342207	2.84403	0.336328
BD_27160	two	2.86438	0.0398925	0.0447261	0.154134	0.405356	2.34122	0.367868
BD_27166	three	4.91586	0.00374501	0.0317783	0.0898826	0.222085	2.60122	0.352131
BD_27194	two	5.99065	0.0164105	0.048387	0.132656	0.240776	2.25912	0.306883
