# Supplementary material for: Temporal changes in DNA methylation and RNA expression in a small song bird: within- and between-tissue comparisons
Source: BMC Genomics. 2021 Jan 7;22:36. doi: 10.1186/s12864-020-07329-9 (PMC7792223; doi:10.1186/s12864-020-07329-9)
Supplement: Supplementary file 10 — Additional file 10: Table S3. CpG sites that showed a differential change between time point 2 and 3 in either RBCs, liver or in both tissues. [file 12864_2020_7329_MOESM10_ESM.xlsx]

## Sheet: Table S3
Additional file 10: Table S3. CpG sites that showed a differential change between time point 2 and 3 in either RBCs, liver or in both tissues.
site	DMSrbc23	DMSliv23	DMSboth	DMSboth23	qvalue.r23	meth.diff.r23	qvalue.l23	meth.diff.l23	delta23rbc	delta23liv		DMSrbs23	0 = neither a qvalue < 0.01 and ≥15% change, 1 = either a qvalue <0.01 or ≥15% change, 2 = both a qvalue <0.01 and ≥15% change
CM003709.1_101311835	2	2	4	E	2.00912e-05	-26.5492	1.33312e-08	-19.2969	-0.796917	-0.53204		DMSliv23	0 = neither a qvalue < 0.01 and ≥15% change, 1 = either a qvalue <0.01 or ≥15% change, 2 = both a qvalue <0.01 and ≥15% change
CM003709.1_102115377	2	2	4	E	3.90627e-10	-16.8638	9.56158e-07	-20.106	-0.505652	-0.571008		DMSboth	sum of DMSrbc23 and DMSliv23 (2 = significant change in either liver or blood, 3 = significant change in either liver or blood, 4 = significant change in both liver and blood)
CM003709.1_102176731	2	0	2	C	0.000893608	26.1399	0.521615	-7.52804	0.704275	-0.208345		DMSboth23	DMSboth transferred to characters for subsetting purposes in R (C and D = significant change in either blood or liver, E = significant change in both blood and liver)
CM003709.1_102330839	2	2	4	E	1.10217e-07	25.5466	2.93338e-08	21.6709	0.688597	0.631189		qvalue.r23	q values of sites in red blood cells belonging to meth.diff.r23
CM003709.1_102330844	2	0	2	C	0.000214172	18.9906	0.60415	-2.2808	0.506441	-0.0567871		qvalue.l23	q values of sites in liver belonging to meth.diff.l23
CM003709.1_102334768	2	0	2	C	0.00117144	16.0512	0.0191706	6.52353	0.436213	0.1888		meth.diff.r23	methylation difference between time points 2 and 3 within a site in red blood cells
CM003709.1_102334777	2	1	3	D	4.10924e-08	22.3681	0.000249105	9.03519	0.617463	0.26044		meth.diff.l23	methylation difference between time points 2 and 3 within a site in liver
CM003709.1_102334782	2	1	3	D	2.81583e-08	23.1058	0.000237619	9.04382	0.6383	0.260113		delta23rbc	corresponding z-scores to meth.diff.r23
CM003709.1_102334791	2	1	3	D	1.51083e-07	21.2676	0.000221426	9.39956	0.5862	0.270768		delta23liv	corresponding z-scores to meth.diff.l23
CM003709.1_102334807	2	1	3	D	1.43065e-05	15.3506	2.1524e-05	10.3057	0.41936	0.297321
CM003709.1_102334813	2	1	3	D	1.17889e-06	18.6972	0.000603422	8.63595	0.513168	0.249129
CM003709.1_102334825	2	1	3	D	1.17889e-06	18.3234	1.86999e-05	10.0126	0.503544	0.287731
CM003709.1_104407832	2	0	2	C	0.00200686	24.8149	0.225309	4.9236	0.683573	0.156897
CM003709.1_108906782	2	2	4	E	3.7184e-09	22.8441	1.80296e-11	24.8663	0.632765	0.72089
CM003709.1_112080198	2	0	2	C	0.000378204	23.896	0.0726371	-9.36674	0.6551	-0.25865
CM003709.1_112388174	2	2	4	E	2.98192e-12	27.4918	6.7064e-13	24.5703	0.758247	0.712362
CM003709.1_112472137	2	0	2	C	1.24391e-06	-22.951	0.0366013	-10.1848	-0.67987	-0.287977
CM003709.1_112472201	2	0	2	C	0.00142197	-18.7728	0.0237623	-9.5109	-0.558396	-0.26866
CM003709.1_112472207	2	0	2	C	0.00285451	-17.8265	0.155064	-6.81803	-0.52779	-0.191169
CM003709.1_112835996	2	0	2	C	0.00186815	20.3993	0.535433	3.99133	0.541179	0.125308
CM003709.1_112980050	2	0	2	C	0.00162885	19.8972	0.525496	-8.57626	0.517895	-0.231356
CM003709.1_112980064	2	0	2	C	0.000727448	22.6236	0.74276	-5.45386	0.594531	-0.140683
CM003709.1_112980066	2	0	2	C	7.91282e-05	22.9037	0.603905	-7.67683	0.605128	-0.206281
CM003709.1_113346571	2	2	4	E	5.14188e-06	-21.302	2.21244e-05	-19.718	-0.63725	-0.565235
CM003709.1_113597227	2	1	3	D	2.44267e-23	27.9704	0.000246741	10.6822	0.742184	0.32252
CM003709.1_1193072	2	2	4	E	2.19129e-17	-24.5313	1.07534e-09	-21.9234	-0.723094	-0.614276
CM003709.1_1601760	2	0	2	C	7.42576e-05	15.0006	0.886734	-1.28133	0.373822	-0.0294926
CM003709.1_17118727	2	0	2	C	0.00367295	19.4822	0.550338	5.36412	0.529577	0.163176
CM003709.1_2039785	2	0	2	C	0.00759987	27.558	0.764147	5.57673	0.747744	0.167838
CM003709.1_32925241	2	0	2	C	0.00101267	16.765	0.780191	1.94289	0.45417	0.0579094
CM003709.1_365592	2	2	4	E	2.91216e-05	-25.6787	0.00372638	-22.6305	-0.785275	-0.641542
CM003709.1_3680355	2	0	2	C	0.00576007	15.44	0.907941	0.286945	0.409994	0.0122521
CM003709.1_382946	2	0	2	C	2.14786e-21	-32.6724	0.682065	0.713353	-0.968901	0.0273026
CM003709.1_39725032	2	0	2	C	2.48135e-14	20.054	0.022117	14.6991	0.526636	0.431557
CM003709.1_40687100	2	1	3	D	1.21828e-43	21.2049	3.43043e-27	9.11998	0.572701	0.275545
CM003709.1_40687102	2	1	3	D	1.82482e-45	22.1773	8.8839e-24	8.34049	0.600793	0.252722
CM003709.1_40687109	2	1	3	D	3.00898e-53	23.2144	8.33085e-26	8.73348	0.628099	0.264539
CM003709.1_40687114	2	1	3	D	6.08149e-46	23.0405	1.33584e-21	6.86509	0.626514	0.209344
CM003709.1_40687117	2	1	3	D	5.98852e-58	25.8745	7.20921e-16	4.92691	0.706263	0.154139
CM003709.1_49441928	2	2	4	E	7.88194e-15	30.7857	8.54756e-36	30.6363	0.82871	0.897362
CM003709.1_5054728	2	0	2	C	3.50712e-07	-20.019	0.0374229	-9.94927	-0.619033	-0.273142
CM003709.1_5165857	2	0	2	C	1.1032e-18	-18.3651	0.476601	-3.2295	-0.544635	-0.090924
CM003709.1_60551128	2	0	2	C	0.0033329	-17.4624	0.326313	-4.9698	-0.542781	-0.129407
CM003709.1_63606490	2	0	2	C	0.000419858	-20.8972	0.0135721	-11.7359	-0.635542	-0.322616
CM003709.1_68408703	2	0	2	C	0.000378475	16.1841	0.57345	-2.12882	0.432155	-0.0555847
CM003709.1_68408723	2	0	2	C	0.000140812	16.9653	0.608299	-0.784733	0.457431	-0.0171189
CM003709.1_68408732	2	0	2	C	0.00394794	16.2595	0.803257	0.478729	0.434421	0.0207116
CM003709.1_687566	2	0	2	C	0.00149678	20.6799	0.340129	9.93848	0.559828	0.290804
CM003709.1_719757	2	0	2	C	0.000758883	21.4708	0.662005	6.78932	0.57747	0.203927
CM003709.1_719821	2	0	2	C	4.46979e-06	-17.5062	0.909974	-0.529177	-0.53931	-0.0079133
CM003709.1_719827	2	0	2	C	9.75421e-12	-25.3243	0.0276762	-9.65707	-0.75879	-0.268347
CM003709.1_719836	2	0	2	C	1.40018e-07	-19.4928	0.758508	2.0174	-0.585239	0.06478
CM003709.1_7629656	2	0	2	C	0.000136251	22.5799	0.781282	0.500894	0.613294	0.0202657
CM003709.1_7639430	2	0	2	C	0.00890556	15.7455	0.831418	-2.30067	0.400621	-0.0582149
CM003709.1_7698641	2	0	2	C	2.51252e-06	28.4547	0.673275	6.98343	0.785672	0.205778
CM003709.1_77773968	2	0	2	C	1.33897e-05	28.5041	0.909974	3.87537	0.781091	0.124114
CM003709.1_8488886	2	1	3	D	0.000194991	15.7417	2.5088e-07	14.5615	0.429276	0.422468
CM003709.1_85650963	2	0	2	C	0.00185109	21.9209	0.784724	0.882121	0.579283	0.0320425
CM003709.1_85651429	2	0	2	C	0.000339951	18.8243	0.591225	2.92871	0.495436	0.0911479
CM003709.1_85651438	2	0	2	C	0.00275157	18.4082	0.102658	6.5421	0.474018	0.195591
CM003709.1_85651445	2	0	2	C	0.000628822	17.426	0.505409	2.94014	0.453181	0.0911663
CM003709.1_85702312	2	2	4	E	7.71206e-15	-31.9966	2.93167e-13	-19.434	-0.914236	-0.551491
CM003709.1_85703278	2	2	4	E	0.000247526	-19.8986	3.39311e-17	-21.8262	-0.57165	-0.620389
CM003709.1_86244512	2	0	2	C	0.00600324	22.2748	0.0350954	8.35881	0.608837	0.243382
CM003709.1_86766	2	2	4	E	2.60085e-36	-36.2535	1.68248e-18	-34.8393	-1.05759	-0.99254
CM003709.1_87210683	2	2	4	E	0.00166175	24.1419	0.000210078	17.0512	0.649315	0.50327
CM003709.1_87400504	2	0	2	C	0.00310811	17.4212	0.878961	-1.48528	0.464809	-0.034042
CM003709.1_880219	2	0	2	C	0.00808977	-24.5372	0.0450667	-11.6823	-0.733495	-0.333118
CM003709.1_88203812	2	0	2	C	0.0022445	-17.9506	0.708006	-2.80035	-0.52712	-0.0777386
CM003709.1_88616801	2	0	2	C	0.00205859	29.7434	0.36265	5.46925	0.812093	0.173689
CM003709.1_88768462	2	0	2	C	4.06458e-07	-22.3325	0.337255	-11.3398	-0.658391	-0.315088
CM003709.1_91653780	2	0	2	C	0.00185814	15.775	0.673873	-5.2675	0.416301	-0.140487
CM003709.1_91653806	2	0	2	C	0.00686605	17.819	0.0554567	-12.1413	0.484805	-0.344142
CM003709.1_92617413	2	0	2	C	0.00348949	18.7492	0.867249	-0.396447	0.512778	-0.00112069
CM003709.1_93341736	2	2	4	E	2.54791e-05	-15.606	3.43149e-12	-16.4417	-0.488595	-0.463087
CM003709.1_93688536	2	0	2	C	8.29055e-06	-21.7949	0.414014	-2.43517	-0.641863	-0.0636416
CM003709.1_93776599	2	0	2	C	3.77469e-05	27.9828	0.877834	0.0399443	0.760611	0.0114997
CM003709.1_97918787	2	2	4	E	1.35105e-05	32.0828	4.5602e-13	32.5809	0.86796	0.949636
CM003710.1_1039110	2	0	2	C	0.00380256	16.9713	0.285206	9.59547	0.461767	0.286783
CM003710.1_104316524	2	0	2	C	0.000136765	16.6025	0.426905	3.95693	0.411147	0.119505
CM003710.1_106159190	2	2	4	E	1.62678e-11	-26.9455	6.72722e-17	-29.1175	-0.803354	-0.829309
CM003710.1_107987445	2	0	2	C	0.00146242	-17.6573	0.554144	3.77972	-0.524237	0.115545
CM003710.1_117570012	2	2	4	E	0.00432417	15.3339	0.00482114	17.6724	0.385965	0.526995
CM003710.1_117570025	2	2	4	E	3.96385e-10	-40.3899	9.04042e-11	-35.602	-1.17859	-1.01528
CM003710.1_118311721	2	2	4	E	7.91393e-09	-24.2898	7.35391e-08	-26.0714	-0.702203	-0.730136
CM003710.1_125939269	2	1	3	D	0.000672685	-15.9795	5.78091e-08	-13.8416	-0.493922	-0.386517
CM003710.1_137463037	2	0	2	C	5.42749e-10	-24.0904	0.137337	-5.0924	-0.702101	-0.14237
CM003710.1_137463051	2	1	3	D	4.05586e-09	-19.8782	0.0050693	-7.53083	-0.580935	-0.212784
CM003710.1_137463069	2	2	4	E	9.15697e-08	-20.1646	0.000193873	-16.8629	-0.593556	-0.478071
CM003710.1_139220207	2	0	2	C	0.00169909	-20.2802	0.909974	-0.815334	-0.61566	-0.00653706
CM003710.1_13936164	2	2	4	E	2.31546e-09	35.5172	2.57137e-27	38.8473	0.966145	1.12506
CM003710.1_140509843	2	0	2	C	0.00593055	16.3379	0.524469	3.30931	0.44795	0.0989643
CM003710.1_14078421	2	0	2	C	0.00305577	22.4277	0.769585	-0.543082	0.618451	-0.00243977
CM003710.1_14141516	2	2	4	E	8.566e-08	-22.9931	9.47886e-14	-27.316	-0.684085	-0.775746
CM003710.1_14141517	2	2	4	E	2.59644e-12	-36.9416	2.86244e-06	-22.5772	-1.08555	-0.63998
CM003710.1_1466740	2	1	3	D	2.04333e-25	-18.6376	3.74653e-26	-12.801	-0.572869	-0.353124
CM003710.1_147076928	2	0	2	C	3.94134e-06	17.0259	0.247773	8.43105	0.443004	0.258213
CM003710.1_14715418	2	0	2	C	0.000652076	19.2223	0.389446	-6.41564	0.506513	-0.174618
CM003710.1_14715477	2	0	2	C	0.0012425	17.2342	0.63778	-3.61625	0.451213	-0.0945543
CM003710.1_14715482	2	0	2	C	0.00608373	20.1108	0.560792	-4.49361	0.539381	-0.121947
CM003710.1_14843441	2	1	3	D	2.80694e-06	16.6973	1.53616e-09	12.0369	0.450188	0.358461
CM003710.1_14843484	2	1	3	D	2.78006e-06	18.0947	1.07488e-07	10.6029	0.485875	0.31835
CM003710.1_14843498	2	1	3	D	0.000154514	15.2421	1.46265e-10	13.6477	0.406661	0.404291
CM003710.1_149420747	2	2	4	E	0.000397301	-17.7142	8.16387e-11	-25.0453	-0.522697	-0.71806
CM003710.1_149437492	2	0	2	C	6.8868e-06	22.8739	0.771371	3.13682	0.600509	0.103154
CM003710.1_149685989	2	2	4	E	1.58637e-12	29.3536	5.88614e-08	25.1551	0.786973	0.737979
CM003710.1_149914117	2	2	4	E	0.00661744	-20.5306	3.28354e-05	-17.8981	-0.630195	-0.498878
CM003710.1_149919708	2	0	2	C	0.000588628	15.7794	0.648728	-4.96131	0.417198	-0.132533
CM003710.1_149930974	2	2	4	E	1.26741e-08	34.6585	4.11751e-05	28.7858	0.94968	0.830615
CM003710.1_149947816	2	0	2	C	0.00186597	18.6391	0.233563	5.21219	0.484567	0.164975
CM003710.1_149971345	2	1	3	D	1.03293e-13	16.6941	0.00349073	6.93536	0.414782	0.213431
CM003710.1_149978183	2	0	2	C	9.54522e-14	34.971	0.846804	-6.26651	0.968325	-0.166634
CM003710.1_149978192	2	0	2	C	1.04347e-08	28.345	0.909974	-3.98929	0.782138	-0.102459
CM003710.1_149978204	2	0	2	C	2.15817e-11	31.2382	0.868679	-4.43497	0.865007	-0.11652
CM003710.1_149978212	2	0	2	C	1.10548e-16	37.5918	0.742367	-6.22094	1.03741	-0.164448
CM003710.1_149978220	2	0	2	C	9.70258e-15	34.8442	0.882316	-4.126	0.955245	-0.105068
CM003710.1_149978567	2	0	2	C	0.00106915	17.2753	0.293255	5.04231	0.447239	0.159884
CM003710.1_149978568	2	0	2	C	0.00966262	18.0678	0.843346	1.87429	0.470723	0.0704587
CM003710.1_1582441	2	2	4	E	3.40416e-05	25.1847	3.93109e-10	23.3356	0.67103	0.686259
CM003710.1_1804827	2	0	2	C	0.000460017	18.7302	0.0224955	13.9207	0.492021	0.41325
CM003710.1_18206320	2	0	2	C	0.000427403	23.6312	0.613229	2.44404	0.639879	0.0815282
CM003710.1_1849386	2	2	4	E	1.31002e-17	21.3375	7.71834e-05	15.5391	0.566408	0.457715
CM003710.1_212896	2	0	2	C	1.28812e-05	17.1792	0.0719032	7.49331	0.460488	0.221156
CM003710.1_2160040	2	1	3	D	3.84446e-12	-19.3505	1.50376e-08	-14.6166	-0.593974	-0.405956
CM003710.1_2160048	2	2	4	E	4.01861e-19	-39.4655	8.86641e-34	-39.478	-1.15625	-1.12316
CM003710.1_226095	2	1	3	D	1.49213e-10	19.7797	1.70524e-05	12.3017	0.518867	0.362375
CM003710.1_2458256	2	0	2	C	2.28075e-16	18.9949	0.0949238	1.53387	0.513277	0.0517552
CM003710.1_2458342	2	0	2	C	1.257e-09	18.631	0.396595	2.59854	0.514971	0.0823307
CM003710.1_2458348	2	0	2	C	0.000183719	17.6153	0.5157	7.07471	0.481198	0.210184
CM003710.1_2458353	2	0	2	C	9.68943e-06	15.0188	0.335033	4.04648	0.41027	0.125412
CM003710.1_2458361	2	0	2	C	3.7053e-06	15.4558	0.335073	2.70183	0.418288	0.0881543
CM003710.1_2458367	2	0	2	C	0.000194669	15.0533	0.649541	2.19879	0.401843	0.0724548
CM003710.1_2458376	2	0	2	C	3.06284e-07	20.9942	0.289548	8.35773	0.570128	0.249065
CM003710.1_2458396	2	0	2	C	1.06884e-12	30.065	0.301578	6.12125	0.832175	0.184307
CM003710.1_24814949	2	0	2	C	0.00724132	17.5173	0.769027	-3.64024	0.480284	-0.0977607
CM003710.1_24817321	2	0	2	C	0.00123003	20.0932	0.0214231	12.5214	0.544647	0.364792
CM003710.1_31450252	2	1	3	D	4.07902e-33	16.9361	1.31558e-06	6.31452	0.456544	0.193707
CM003710.1_32804541	2	0	2	C	0.00111962	22.519	0.214917	11.1008	0.595606	0.328524
CM003710.1_33131262	2	0	2	C	0.00342343	-18.4271	0.0684966	-11.2087	-0.541642	-0.317799
CM003710.1_33147707	2	1	3	D	1.03103e-16	-24.6945	0.0090056	-10.6851	-0.747722	-0.295772
CM003710.1_33156711	2	0	2	C	9.98287e-10	20.787	0.625928	-2.05433	0.537295	-0.0522801
CM003710.1_33156729	2	0	2	C	6.31192e-08	19.248	0.732844	-1.62778	0.494143	-0.0389282
CM003710.1_33156748	2	0	2	C	2.31928e-14	23.5314	0.909974	0.546209	0.614674	0.0229021
CM003710.1_33156753	2	0	2	C	7.36328e-06	19.019	0.748423	-2.0739	0.497476	-0.0518132
CM003710.1_33178319	2	0	2	C	0.00672872	-24.7199	0.0561938	-9.94247	-0.719826	-0.280972
CM003710.1_38314816	2	0	2	C	1.39309e-07	29.7076	0.095773	-2.38853	0.818946	-0.0514064
CM003710.1_384963	2	2	4	E	1.5555e-16	-35.8262	2.21857e-12	-37.4429	-1.04269	-1.06517
CM003710.1_40685152	2	0	2	C	3.80383e-09	25.9523	0.386414	5.96708	0.706964	0.18717
CM003710.1_41277451	2	0	2	C	2.20328e-05	-20.9084	0.128212	-6.93668	-0.635523	-0.191125
CM003710.1_4212972	2	0	2	C	2.22837e-05	18.2641	0.8065	-3.49063	0.479294	-0.0815385
CM003710.1_4213002	2	0	2	C	9.68402e-06	24.045	0.845397	-1.03468	0.652006	-0.0161501
CM003710.1_4284560	2	2	4	E	2.92421e-07	-30.575	1.65762e-16	-30.105	-0.890861	-0.858154
CM003710.1_449638	2	2	4	E	2.65799e-09	15.6967	3.40226e-05	18.6592	0.419596	0.54269
CM003710.1_45386762	2	0	2	C	1.69426e-07	22.3938	0.856124	-4.39165	0.614924	-0.117843
CM003710.1_45803	2	2	4	E	4.32207e-25	35.2986	3.91619e-07	21.3592	0.959241	0.624147
CM003710.1_46365646	2	0	2	C	4.11694e-05	-23.6106	0.0196572	-10.4175	-0.696727	-0.290062
CM003710.1_4666147	2	0	2	C	0.00215919	22.6769	0.402022	3.8454	0.61062	0.126864
CM003710.1_4666158	2	0	2	C	0.00250312	20.1625	0.436468	4.41622	0.53733	0.142793
CM003710.1_47861938	2	2	4	E	4.12714e-09	-22.2802	9.3391e-14	-22.0943	-0.657858	-0.621967
CM003710.1_51512325	2	1	3	D	1.00241e-06	-19.2533	6.4592e-09	-14.2576	-0.595058	-0.395075
CM003710.1_54019	2	0	2	C	3.92772e-05	-22.1173	0.0679987	-7.86745	-0.642444	-0.224263
CM003710.1_54035	2	0	2	C	2.08721e-05	-22.1038	0.139736	-10.3448	-0.648818	-0.294256
CM003710.1_540718	2	2	4	E	0.0021265	-17.7398	2.34751e-07	-20.4018	-0.554069	-0.577442
CM003710.1_54078	2	2	4	E	7.4643e-06	-26.4816	0.00685238	-15.7762	-0.783964	-0.446772
CM003710.1_582329	2	0	2	C	6.61492e-07	-16.6556	0.0835514	-13.2605	-0.516534	-0.360722
CM003710.1_58370112	2	0	2	C	7.38886e-05	-22.5315	0.905689	2.07212	-0.686564	0.0670945
CM003710.1_58370116	2	0	2	C	0.000278277	-20.8842	0.70801	-1.81373	-0.623306	-0.0463196
CM003710.1_603632	2	0	2	C	2.21009e-06	19.4562	0.896686	1.78187	0.503699	0.0681183
CM003710.1_603646	2	0	2	C	2.22132e-05	16.1855	0.90399	-1.15507	0.406176	-0.0154836
CM003710.1_603697	2	0	2	C	0.000627878	16.2896	0.566182	2.77501	0.412474	0.0963821
CM003710.1_603704	2	0	2	C	0.000142375	18.3331	0.524637	3.715	0.471542	0.123354
CM003710.1_610107	2	2	4	E	0.00010318	-22.55	1.13269e-06	-22.4222	-0.690408	-0.634866
CM003710.1_62344169	2	2	4	E	0.0042302	19.2858	0.000848539	15.8936	0.517081	0.472683
CM003710.1_62344171	2	0	2	C	0.00192456	23.6091	0.0146901	7.53744	0.640571	0.23186
CM003710.1_62344180	2	1	3	D	3.85766e-08	34.4978	0.000249956	13.274	0.957251	0.395491
CM003710.1_62344183	2	1	3	D	6.73029e-08	31.9782	0.00977315	9.337	0.886855	0.282436
CM003710.1_62344186	2	1	3	D	0.000112759	26.5629	0.000582949	12.9856	0.72798	0.388654
CM003710.1_62344189	2	1	3	D	7.7927e-05	27.0585	0.000228342	13.9169	0.744664	0.413241
CM003710.1_62344193	2	1	3	D	1.12431e-08	32.2353	0.000193505	14.9281	0.896054	0.442434
CM003710.1_62344210	2	2	4	E	3.84012e-11	34.753	3.73067e-08	22.235	0.972005	0.652505
CM003710.1_62344214	2	1	3	D	4.21866e-07	33.6229	0.000272435	14.27	0.930169	0.426835
CM003710.1_62344217	2	2	4	E	3.94134e-06	27.6536	7.25052e-07	19.5004	0.764384	0.575475
CM003710.1_62344225	2	2	4	E	0.000245576	25.4554	8.5602e-06	19.5837	0.702878	0.576295
CM003710.1_63779352	2	0	2	C	0.00193499	20.5043	0.612803	-1.23828	0.568868	-0.0318692
CM003710.1_65621322	2	0	2	C	0.00774607	-15.2818	0.0487925	-8.6239	-0.452481	-0.243578
CM003710.1_657524	2	2	4	E	9.00541e-13	-17.6309	1.17187e-08	-15.4527	-0.550247	-0.424378
CM003710.1_689024	2	0	2	C	0.00288153	22.1049	0.793438	-0.11959	0.597317	0.00276977
CM003710.1_69725846	2	2	4	E	2.57394e-12	20.8655	9.65509e-09	16.3672	0.531791	0.486247
CM003710.1_70135544	2	0	2	C	6.16737e-05	22.0813	0.0232998	13.886	0.583883	0.408455
CM003710.1_70568176	2	2	4	E	2.35347e-05	27.6688	6.89511e-13	27.027	0.773468	0.786226
CM003710.1_70568219	2	2	4	E	0.00426997	16.0675	7.28118e-09	19.9697	0.44646	0.58125
CM003710.1_72977260	2	0	2	C	7.4021e-07	18.2076	0.305442	9.31205	0.4959	0.275004
CM003710.1_72977299	2	0	2	C	0.00011765	15.776	0.455957	7.5752	0.428859	0.226531
CM003710.1_72977530	2	0	2	C	1.02548e-11	-20.4413	0.842348	-0.596783	-0.603124	-0.013282
CM003710.1_74019672	2	0	2	C	2.12019e-40	-31.1354	0.232262	-4.49767	-0.913247	-0.125032
CM003710.1_74732197	2	0	2	C	0.000376703	15.9895	0.154462	13.6628	0.439457	0.404674
CM003710.1_74732242	2	0	2	C	0.000821718	22.9782	0.432101	7.27843	0.62816	0.216628
CM003710.1_7596630	2	0	2	C	0.00150342	-17.3009	0.283614	-6.93855	-0.505856	-0.19438
CM003710.1_77436234	2	0	2	C	0.0063099	17.9747	0.857142	-2.79893	0.493863	-0.0737354
CM003710.1_779390	2	2	4	E	1.78614e-10	22.752	4.02236e-18	32.4954	0.61572	0.945346
CM003710.1_78042456	2	0	2	C	0.00399799	21.999	0.641863	3.73197	0.586466	0.115881
CM003710.1_80235531	2	0	2	C	1.67273e-08	-21.1712	0.551442	5.24031	-0.630874	0.157391
CM003710.1_80410544	2	0	2	C	1.25149e-05	19.3169	0.576058	3.0018	0.513893	0.102471
CM003710.1_80410629	2	0	2	C	6.81232e-24	-35.9773	0.485557	-5.00424	-1.05818	-0.139041
CM003710.1_80631853	2	2	4	E	1.42699e-31	-22.6232	1.13871e-15	-17.3551	-0.689109	-0.487017
CM003710.1_80796201	2	0	2	C	0.00902397	15.3019	0.81851	4.42246	0.399948	0.142197
CM003710.1_80834267	2	0	2	C	3.66638e-06	-19.0551	0.0192816	-10.1165	-0.577043	-0.284381
CM003710.1_80834366	2	0	2	C	0.00026503	16.746	0.26353	3.4061	0.441371	0.115694
CM003710.1_80834385	2	0	2	C	0.000921605	15.9067	0.845424	0.871234	0.417323	0.0426499
CM003710.1_80874941	2	0	2	C	0.00243193	15.4089	0.085488	7.88463	0.401859	0.23973
CM003710.1_80875025	2	1	3	D	0.000187113	18.4213	0.00199893	11.2472	0.490317	0.334346
CM003710.1_80875041	2	1	3	D	3.55656e-05	20.846	0.000327962	14.9605	0.559401	0.442057
CM003710.1_80903966	2	0	2	C	7.02042e-05	18.9005	0.554274	6.02859	0.518011	0.177384
CM003710.1_80904026	2	0	2	C	0.00203454	16.2422	0.367761	7.82439	0.428325	0.230662
CM003710.1_81342283	2	0	2	C	0.000295117	21.8613	0.0103902	12.9902	0.579277	0.389923
CM003710.1_81342291	2	2	4	E	0.0010221	23.9228	0.00412876	17.2046	0.644152	0.504638
CM003710.1_81482302	2	0	2	C	1.08878e-13	16.5943	0.745104	1.73403	0.442792	0.0643221
CM003710.1_814972	2	2	4	E	6.28219e-05	-25.5801	4.40635e-12	-31.641	-0.760805	-0.891455
CM003710.1_82246516	2	1	3	D	0.00036163	21.2332	1.01635e-06	14.0064	0.572782	0.40923
CM003710.1_82481560	2	0	2	C	0.00107317	-25.2865	0.403382	-14.9608	-0.759597	-0.414034
CM003710.1_83037261	2	1	3	D	0.00344237	17.4838	0.00620201	11.3468	0.463683	0.341247
CM003710.1_834114	2	0	2	C	4.94747e-24	18.6045	0.348699	6.6888	0.490036	0.203294
CM003710.1_834118	2	0	2	C	1.93321e-06	15.8764	0.153111	6.5505	0.393605	0.196034
CM003710.1_843952	2	2	4	E	8.58428e-10	-26.5972	1.19503e-05	-22.4711	-0.807081	-0.637586
CM003710.1_84776594	2	1	3	D	0.00722861	20.7412	0.000591916	11.091	0.559376	0.329475
CM003710.1_848490	2	2	4	E	4.41352e-12	16.1176	6.76653e-14	15.0947	0.405502	0.457486
CM003710.1_87231173	2	0	2	C	0.000364113	20.2961	0.406786	5.64864	0.541755	0.178059
CM003710.1_87464268	2	0	2	C	2.50803e-17	17.4602	0.550573	7.58483	0.484595	0.219787
CM003710.1_87464274	2	0	2	C	1.4507e-17	17.6581	0.483334	8.68965	0.490317	0.251723
CM003710.1_87464298	2	0	2	C	6.85648e-15	15.2228	0.510931	7.44414	0.420908	0.216328
CM003710.1_878925	2	0	2	C	0.000321409	15.5267	0.850339	-1.73018	0.398272	-0.0334689
CM003710.1_878954	2	0	2	C	2.45674e-09	17.3851	0.39812	4.03808	0.446485	0.132789
CM003710.1_878963	2	0	2	C	4.71075e-08	19.6146	0.368059	5.96513	0.517104	0.186712
CM003710.1_909291	2	2	4	E	1.8184e-17	-22.0084	2.27694e-34	-26.7805	-0.680483	-0.762399
CM003710.1_909369	2	2	4	E	2.16334e-06	25.8996	1.47562e-19	29.3479	0.715045	0.849778
CM003710.1_910688	2	1	3	D	1.73705e-08	16.954	3.2494e-07	10.0577	0.438262	0.304441
CM003710.1_910732	2	2	4	E	0.0034403	-15.2405	2.35747e-12	-16.6852	-0.478178	-0.462427
CM003710.1_928017	2	1	3	D	1.44038e-31	24.5614	8.65893e-24	12.5509	0.655336	0.376203
CM003710.1_93083392	2	0	2	C	0.000538993	-21.8587	0.266588	-6.34847	-0.640013	-0.179507
CM003710.1_93083411	2	0	2	C	0.00325228	-19.4682	0.0182699	-9.63317	-0.576144	-0.27464
CM003710.1_935103	2	2	4	E	6.62731e-38	-32.4275	1.2493e-50	-35.6767	-0.975256	-1.01262
CM003710.1_945105	2	0	2	C	0.000203146	20.1006	0.743438	-6.81217	0.520523	-0.185394
CM003710.1_948784	2	0	2	C	0.00535007	21.5897	0.874356	7.10859	0.586972	0.212962
CM003710.1_965443	2	0	2	C	0.00112276	16.5268	0.355234	8.42891	0.424956	0.252711
CM003710.1_965535	2	2	4	E	0.0033831	20.4557	0.00332179	21.0176	0.547881	0.605812
CM003710.1_965536	2	0	2	C	0.00824788	23.6187	0.184531	9.93585	0.6313	0.292056
CM003710.1_971976	2	0	2	C	0.0035089	19.1411	0.429344	-12.9493	0.494841	-0.362289
CM003710.1_981305	2	2	4	E	1.22748e-08	-43.4622	2.69321e-10	-35.2801	-1.25596	-1.00798
CM003710.1_981307	2	2	4	E	3.32565e-14	-45.4082	2.17126e-17	-44.8998	-1.31236	-1.28539
CM003710.1_981314	2	2	4	E	2.77219e-08	-34.4082	6.46668e-07	-30.5771	-1.00969	-0.86993
CM003711.1_1000895	2	2	4	E	2.08741e-06	18.0693	6.79113e-06	18.5323	0.448079	0.550137
CM003711.1_1040906	2	2	4	E	3.21132e-10	23.8898	1.23485e-12	26.616	0.632897	0.778877
CM003711.1_106461410	2	0	2	C	0.00151853	15.301	0.700474	0.319409	0.411479	0.0134527
CM003711.1_109912153	2	0	2	C	3.3392e-11	-21.0286	0.54747	-2.80898	-0.621169	-0.0720177
CM003711.1_109912253	2	0	2	C	2.08279e-18	21.3339	0.520983	-5.45054	0.565309	-0.145913
CM003711.1_109975007	2	0	2	C	0.00293487	18.1061	0.794889	2.28622	0.461774	0.0711993
CM003711.1_109975190	2	0	2	C	0.00150772	25.5289	0.237318	12.8205	0.691502	0.375541
CM003711.1_109975498	2	0	2	C	0.00423316	21.0755	0.719747	3.50413	0.550444	0.107424
CM003711.1_110174819	2	0	2	C	0.000135493	17.5777	0.612677	3.3801	0.459508	0.112776
CM003711.1_110505690	2	0	2	C	0.000340801	-20.9828	0.0104632	-12.3692	-0.639068	-0.34155
CM003711.1_111056974	2	0	2	C	0.00376392	15.3589	0.874264	-3.45469	0.411743	-0.0866115
CM003711.1_111388109	2	2	4	E	0.000646722	-21.9539	1.35969e-06	-25.4309	-0.675596	-0.718985
CM003711.1_111451906	2	1	3	D	1.41697e-06	-15.625	0.00437482	-7.08333	-0.455389	-0.199162
CM003711.1_111464888	2	2	4	E	2.02386e-11	-19.5627	7.08493e-15	-19.791	-0.580273	-0.557196
CM003711.1_111519966	2	2	4	E	1.77427e-07	17.2994	0.000463283	19.4367	0.436628	0.569823
CM003711.1_111522052	2	2	4	E	2.38137e-07	24.089	8.17138e-10	28.5187	0.65469	0.835617
CM003711.1_11194688	2	2	4	E	9.63744e-05	-28.3563	9.9148e-08	-29.2004	-0.831269	-0.830857
CM003711.1_1138107	2	1	3	D	2.49976e-10	15.2669	1.24497e-09	14.7969	0.375339	0.439647
CM003711.1_11560341	2	0	2	C	1.8421e-05	15.0578	0.701228	1.80846	0.404955	0.0586953
CM003711.1_1156134	2	1	3	D	7.95404e-09	-16.3116	0.00393604	-9.53484	-0.477815	-0.26913
CM003711.1_1156136	2	1	3	D	8.79375e-07	-15.7894	0.0082382	-9.35638	-0.469675	-0.262196
CM003711.1_1156153	2	1	3	D	5.26069e-07	-15.0168	0.00416651	-9.20363	-0.44274	-0.26005
CM003711.1_11774572	2	0	2	C	0.000569315	-24.2178	0.21255	-14.8128	-0.69725	-0.411693
CM003711.1_14308319	2	0	2	C	0.000208481	16.4253	0.0938402	12.0338	0.424636	0.355681
CM003711.1_161058	2	0	2	C	6.98489e-52	25.6115	0.640856	2.11887	0.7021	0.0690862
CM003711.1_161066	2	0	2	C	8.30763e-57	30.9541	0.740816	2.38835	0.852197	0.0769712
CM003711.1_162387	2	1	3	D	6.34619e-248	-30.8443	0.00681211	-3.51926	-0.910041	-0.0929602
CM003711.1_162388	2	0	2	C	2.5357e-08	15.4362	0.30216	2.32267	0.392878	0.0806339
CM003711.1_162488	2	1	3	D	1.29822e-27	17.2082	4.41039e-09	8.65164	0.454801	0.260098
CM003711.1_162500	2	1	3	D	1.19377e-28	17.7109	9.35611e-07	7.75769	0.468823	0.234899
CM003711.1_162569	2	1	3	D	3.0265e-58	17.014	3.80845e-06	-0.284376	0.448689	0.00451865
CM003711.1_162611	2	0	2	C	1.89495e-30	15.7009	0.375224	0.339257	0.415863	0.0202928
CM003711.1_162691	2	1	3	D	1.39461e-30	18.3865	2.24226e-14	4.64759	0.488013	0.144379
CM003711.1_17744423	2	0	2	C	0.000559194	18.8179	0.718194	3.42416	0.494907	0.107233
CM003711.1_17995026	2	1	3	D	6.33572e-08	-17.3164	0.00181195	-10.6784	-0.497295	-0.301307
CM003711.1_18037613	2	0	2	C	0.00342426	-17.6527	0.785313	-2.09988	-0.538484	-0.0534315
CM003711.1_18218035	2	0	2	C	0.00263453	-19.9071	0.440111	-3.75114	-0.598534	-0.103505
CM003711.1_18218063	2	0	2	C	0.00349268	-20.599	0.098878	-8.15793	-0.620223	-0.231458
CM003711.1_1886760	2	0	2	C	0.00159348	15.081	0.834172	1.38189	0.411409	0.0451568
CM003711.1_20833729	2	0	2	C	0.00648668	15.0337	0.688149	-0.214371	0.391157	0.00907866
CM003711.1_23022680	2	0	2	C	0.00120844	22.6575	0.586092	3.9442	0.616349	0.125074
CM003711.1_23743807	2	2	4	E	0.000385287	21.9356	1.62948e-16	17.1987	0.572875	0.507589
CM003711.1_27578672	2	0	2	C	0.00993309	17.7324	0.0392755	8.61895	0.468234	0.264845
CM003711.1_27581944	2	0	2	C	6.72175e-23	28.7446	0.0117768	7.66603	0.786193	0.231622
CM003711.1_2795569	2	0	2	C	0.00072701	18.6274	0.697923	-0.81006	0.497914	-0.00882337
CM003711.1_2828487	2	1	3	D	2.18733e-12	28.9499	0.00449037	14.2917	0.765461	0.430162
CM003711.1_28847816	2	2	4	E	0.000500624	21.859	9.15008e-16	28.5278	0.599033	0.840223
CM003711.1_2889132	2	0	2	C	4.19605e-05	15.3166	0.870083	-0.21836	0.385208	0.0103103
CM003711.1_29135806	2	0	2	C	3.78214e-16	19.3241	0.909974	-0.717741	0.525836	-0.010718
CM003711.1_29276988	2	0	2	C	9.5692e-08	18.6455	0.233236	-3.45288	0.490939	-0.0837844
CM003711.1_2950632	2	2	4	E	8.70891e-06	21.5453	9.80231e-08	21.8125	0.549604	0.646693
CM003711.1_31465676	2	0	2	C	2.55643e-40	-26.6746	0.909974	3.22784	-0.79872	0.100505
CM003711.1_3262603	2	0	2	C	0.00203688	23.4277	0.8612	-3.11581	0.64172	-0.0774085
CM003711.1_32963970	2	0	2	C	4.13915e-05	18.7321	0.15367	7.44193	0.492062	0.224613
CM003711.1_3526700	2	0	2	C	0.000575702	15.7341	0.566159	6.01326	0.396555	0.190048
CM003711.1_36415126	2	0	2	C	0.000348501	20.2292	0.0466426	12.0493	0.533618	0.357852
CM003711.1_39037401	2	2	4	E	5.31285e-07	23.3482	1.9777e-16	15.8116	0.610532	0.472461
CM003711.1_45323051	2	0	2	C	3.59217e-09	-20.4428	0.883411	3.67625	-0.599038	0.109787
CM003711.1_45323095	2	0	2	C	8.03476e-08	-17.0609	0.856764	0.0269657	-0.52747	0.0143074
CM003711.1_46643143	2	0	2	C	0.00372413	-18.09	0.889248	-0.973092	-0.55339	-0.0212509
CM003711.1_48718350	2	1	3	D	0.00225294	-15.6905	0.00584805	-11.3024	-0.497012	-0.30908
CM003711.1_48718390	2	1	3	D	0.000560823	-19.145	0.00522146	-9.72613	-0.596147	-0.261257
CM003711.1_50035987	2	0	2	C	0.00462001	24.2282	0.547747	0.760863	0.672376	0.0247837
CM003711.1_5043038	2	2	4	E	0.000199957	-18.1176	9.92967e-23	-22.7336	-0.561584	-0.640356
CM003711.1_51510369	2	1	3	D	3.3394e-06	18.549	0.00614259	12.2296	0.506609	0.353728
CM003711.1_53144582	2	2	4	E	1.24036e-16	-16.3236	3.79027e-05	-20.9688	-0.482709	-0.602054
CM003711.1_53547798	2	2	4	E	3.40916e-10	24.3848	9.35972e-05	21.3371	0.64686	0.626625
CM003711.1_535699	2	0	2	C	0.00161039	-15.8849	0.114065	-8.08043	-0.489775	-0.221315
CM003711.1_58388257	2	0	2	C	0.00624279	-15.7775	0.152077	-4.1323	-0.470151	-0.115199
CM003711.1_610994	2	0	2	C	2.02213e-14	-33.8216	0.733579	-0.242875	-0.994411	-0.000128358
CM003711.1_611000	2	0	2	C	4.73975e-06	22.8962	0.902847	-2.83675	0.606012	-0.0708983
CM003711.1_61361505	2	2	4	E	0.00117508	37.165	0.000975756	16.2396	1.01604	0.475901
CM003711.1_61361745	2	0	2	C	0.000343085	23.7906	0.180557	7.16135	0.651587	0.208074
CM003711.1_61361752	2	0	2	C	5.59979e-05	22.1721	0.793642	-3.33734	0.601784	-0.0938235
CM003711.1_61605633	2	1	3	D	5.83745e-06	-21.0373	1.04862e-05	-13.5802	-0.607769	-0.384596
CM003711.1_637299	2	2	4	E	4.91337e-06	-20.3529	9.61679e-10	-31.7149	-0.614217	-0.892011
CM003711.1_6447165	2	0	2	C	0.00640437	15.9444	0.653669	1.21111	0.411142	0.0461081
CM003711.1_664059	2	1	3	D	7.10407e-06	15.7603	2.32268e-10	13.5214	0.406987	0.401837
CM003711.1_664146	2	2	4	E	1.11768e-05	15.8006	0.00627557	16.6692	0.402963	0.492244
CM003711.1_70491409	2	0	2	C	1.74785e-11	-34.0535	0.857506	-2.64064	-1.01031	-0.0622628
CM003711.1_73307671	2	0	2	C	0.00443297	16.4772	0.385389	4.40292	0.444296	0.131199
CM003711.1_767625	2	2	4	E	9.96985e-05	-27.6762	0.00311445	-15.2676	-0.833568	-0.42582
CM003711.1_767626	2	2	4	E	0.00862865	-24.0929	3.94814e-06	-22.0529	-0.733502	-0.621319
CM003711.1_772220	2	0	2	C	0.00237806	17.7834	0.731246	1.45844	0.476219	0.0497632
CM003711.1_776380	2	1	3	D	1.18782e-17	19.7763	8.53898e-07	12.4119	0.528195	0.37233
CM003711.1_776429	2	0	2	C	1.79829e-08	15.3242	0.301737	6.2502	0.402895	0.193857
CM003711.1_78056792	2	0	2	C	1.07001e-05	17.0682	0.854019	-0.244231	0.442479	6.42062e-05
CM003711.1_78443203	2	1	3	D	0.00012549	17.6624	4.46877e-05	13.0506	0.472694	0.389563
CM003711.1_78443209	2	2	4	E	6.18546e-15	-19.9232	3.77346e-25	-17.4214	-0.612206	-0.487089
CM003711.1_78443402	2	2	4	E	5.53839e-20	33.3954	2.15293e-74	31.1417	0.922931	0.916085
CM003711.1_784792	2	0	2	C	0.00111103	-18.2914	0.292545	-6.34371	-0.548278	-0.171312
CM003711.1_823461	2	0	2	C	9.44565e-08	18.3542	0.14866	7.07189	0.474352	0.217277
CM003711.1_832367	2	2	4	E	1.84276e-32	-26.7434	2.13995e-49	-25.7671	-0.77672	-0.740949
CM003711.1_844027	2	0	2	C	1.66721e-10	24.7316	0.793733	-1.3063	0.660496	-0.025128
CM003711.1_844040	2	0	2	C	4.24505e-06	20.5689	0.898173	-1.52781	0.550018	-0.0378964
CM003711.1_844065	2	0	2	C	6.44934e-10	27.4751	0.909974	-1.85433	0.743511	-0.0448191
CM003711.1_854036	2	1	3	D	1.74861e-08	18.7137	0.000443279	13.7838	0.497916	0.398674
CM003711.1_867858	2	0	2	C	0.000431539	-17.6599	0.560877	-1.63554	-0.551825	-0.039935
CM003711.1_872574	2	0	2	C	0.00999682	16.7317	0.275347	-8.78094	0.445674	-0.247369
CM003711.1_8857886	2	1	3	D	0.00530032	-18.4395	0.00494536	-13.4375	-0.52825	-0.379116
CM003711.1_899430	2	1	3	D	4.54789e-07	25.1312	0.0754972	15.3774	0.668093	0.452004
CM003711.1_900930	2	2	4	E	0.00206524	-18.1796	6.6545e-08	-18.7642	-0.561281	-0.528022
CM003711.1_917209	2	0	2	C	0.00558044	17.041	0.611714	-1.04024	0.442547	-0.0176305
CM003711.1_920144	2	2	4	E	3.03384e-06	22.4414	0.00113664	16.2635	0.607752	0.469879
CM003711.1_9309403	2	0	2	C	0.000262262	-18.6836	0.462759	7.46267	-0.560801	0.217986
CM003711.1_945079	2	1	3	D	7.31838e-08	-19.4304	0.00695253	-14.9111	-0.602194	-0.416988
CM003711.1_94720211	2	0	2	C	0.00141947	15.2309	0.905475	-3.34809	0.417069	-0.0871417
CM003711.1_95068825	2	2	4	E	5.92424e-12	15.4659	6.24085e-12	16.2398	0.415991	0.4726
CM003711.1_957772	2	0	2	C	0.00281425	16.2123	0.881767	-0.698879	0.436177	-0.0160536
CM003711.1_969841	2	0	2	C	0.000250609	19.3509	0.862911	1.11349	0.518519	0.0430673
CM003711.1_9969103	2	0	2	C	0.00153422	16.8631	0.509314	-6.96402	0.441698	-0.190897
CM003712.1_1085044	2	0	2	C	0.00293154	15.4181	0.228559	-3.11734	0.420539	-0.0875764
CM003712.1_1085046	2	0	2	C	0.00114419	16.7001	0.217961	-3.18522	0.457237	-0.0898952
CM003712.1_1085100	2	0	2	C	0.00481645	17.233	0.470434	7.70361	0.465979	0.23102
CM003712.1_1085101	2	0	2	C	0.00683069	15.3331	0.618313	0.798535	0.418113	0.0258709
CM003712.1_1106778	2	0	2	C	7.05579e-09	-16.0719	0.0364541	-10.4866	-0.470867	-0.287212
CM003712.1_1106800	2	0	2	C	1.87645e-12	-15.2202	0.371596	-6.54198	-0.44488	-0.176387
CM003712.1_1106809	2	0	2	C	3.82631e-12	-16.2742	0.259102	-7.57633	-0.474368	-0.20411
CM003712.1_1829192	2	0	2	C	8.91203e-08	-19.7328	0.110196	-12.9588	-0.604496	-0.354945
CM003712.1_2004493	2	0	2	C	7.46735e-05	17.6213	0.644192	2.03379	0.467438	0.0734623
CM003712.1_21298960	2	0	2	C	0.0097984	26.1379	0.68373	-1.35023	0.722298	-0.0341166
CM003712.1_2206237	2	0	2	C	0.00235747	16.6197	0.665798	2.30881	0.455839	0.0725034
CM003712.1_22372162	2	0	2	C	0.0053907	17.3621	0.903994	1.89711	0.459494	0.0575815
CM003712.1_2395279	2	1	3	D	3.82289e-12	20.4261	0.000671302	14.1221	0.524684	0.412391
CM003712.1_2465471	2	2	4	E	3.86798e-06	-16.2674	1.53401e-17	-21.0507	-0.503625	-0.601019
CM003712.1_25182772	2	0	2	C	0.00132016	16.81	0.617863	3.76907	0.453706	0.111594
CM003712.1_25557999	2	0	2	C	0.00118052	17.3929	0.621935	3.42847	0.478565	0.101921
CM003712.1_2568660	2	0	2	C	0.000619264	16.2963	0.0710954	6.27494	0.43209	0.191306
CM003712.1_2629425	2	0	2	C	0.0018102	20.2196	0.79535	2.62413	0.549504	0.0815934
CM003712.1_2629433	2	0	2	C	0.000471858	20.8273	0.585786	4.25076	0.569678	0.130301
CM003712.1_282419	2	1	3	D	2.30824e-06	-19.9993	1.59493e-08	-14.5404	-0.605783	-0.406032
CM003712.1_28428516	2	2	4	E	1.28671e-08	27.4551	9.48788e-15	24.3489	0.729141	0.714276
CM003712.1_3013431	2	0	2	C	5.04601e-08	31.1923	0.536594	-5.3132	0.836943	-0.140883
CM003712.1_3013438	2	0	2	C	7.03887e-06	29.7386	0.839968	-0.54539	0.807818	-0.00573304
CM003712.1_3013454	2	0	2	C	0.000439094	25.0617	0.741308	-2.32463	0.672294	-0.0581326
CM003712.1_3013457	2	0	2	C	0.000584669	27.0087	0.72488	2.88251	0.726239	0.091628
CM003712.1_3097151	2	0	2	C	0.00195658	16.1312	0.485896	5.28273	0.430996	0.157565
CM003712.1_3710694	2	0	2	C	2.21405e-07	-17.1767	0.0119832	-7.93061	-0.537141	-0.217662
CM003712.1_49948528	2	0	2	C	3.55944e-09	33.9318	0.885533	-4.97784	0.938769	-0.130184
CM003712.1_53762911	2	0	2	C	0.00240724	16.7965	0.216445	6.1359	0.435339	0.193749
CM003712.1_5585461	2	0	2	C	2.22156e-06	19.7921	0.0741548	13.3546	0.521934	0.406643
CM003712.1_5782089	2	0	2	C	0.00298051	15.1057	0.703555	1.21649	0.391657	0.0520612
CM003712.1_62938772	2	0	2	C	0.0017162	16.1272	0.775796	-0.217175	0.422676	0.00904645
CM003712.1_62938776	2	0	2	C	9.25329e-05	17.857	0.810833	-1.24807	0.480522	-0.0221968
CM003712.1_63235698	2	2	4	E	1.528e-07	17.5528	3.38862e-06	15.405	0.479072	0.453501
CM003712.1_63235741	2	2	4	E	2.38587e-15	22.8474	1.54133e-09	17.1361	0.630472	0.503377
CM003712.1_63235751	2	2	4	E	1.80419e-13	19.6395	7.42751e-11	16.2425	0.540253	0.475938
CM003712.1_63235759	2	1	3	D	9.91321e-15	22.1527	1.06283e-06	13.3495	0.612159	0.395503
CM003712.1_63235764	2	1	3	D	6.23124e-13	18.2284	1.63369e-08	13.888	0.503002	0.408957
CM003712.1_63235770	2	1	3	D	2.78595e-14	19.7999	0.00380283	8.33916	0.547246	0.252212
CM003712.1_66056680	2	0	2	C	0.00667065	-17.6613	0.690138	3.46929	-0.533394	0.103812
CM003712.1_66459673	2	2	4	E	1.5816e-09	-37.5849	1.58527e-10	-39.3106	-1.09653	-1.12269
CM003712.1_66848251	2	2	4	E	4.44745e-06	-21.4197	1.22416e-14	-29.1212	-0.65775	-0.824847
CM003712.1_66887709	2	0	2	C	1.4218e-10	32.669	0.594715	12.6827	0.905121	0.38024
CM003712.1_66913758	2	0	2	C	0.00099188	23.9309	0.886498	-2.45042	0.641401	-0.0574807
CM003712.1_66913883	2	0	2	C	9.17614e-05	-17.1254	0.652267	-2.81664	-0.531768	-0.0691326
CM003712.1_66926881	2	0	2	C	4.34207e-06	25.4638	0.908947	-0.855865	0.693003	-0.0146656
CM003712.1_66939684	2	0	2	C	1.05078e-08	23.8419	0.593534	2.34684	0.645516	0.0733299
CM003712.1_66951303	2	2	4	E	4.85588e-09	19.4882	4.8321e-11	20.7924	0.531644	0.607114
CM003712.1_66960752	2	2	4	E	0.000157001	23.6117	0.00723624	21.0861	0.613592	0.618132
CM003712.1_66961010	2	2	4	E	2.97949e-08	24.1085	3.81363e-06	16.56	0.634876	0.487929
CM003712.1_66992644	2	0	2	C	0.00770982	-15.1647	0.425251	9.06119	-0.485586	0.273954
CM003712.1_67004356	2	1	3	D	4.7708e-05	16.0333	0.00046824	13.4832	0.418687	0.403576
CM003712.1_67058475	2	2	4	E	0.00160325	16.5965	3.42056e-05	16.6537	0.452592	0.482635
CM003712.1_67157334	2	2	4	E	3.46473e-18	35.1677	3.52025e-09	25.8552	0.976025	0.747481
CM003712.1_67207943	2	0	2	C	5.25276e-06	15.8162	0.41833	3.42854	0.429043	0.115648
CM003712.1_67210763	2	0	2	C	0.00100607	16.9771	0.0731283	13.5501	0.42801	0.404394
CM003712.1_67235776	2	1	3	D	4.8905e-07	22.9311	0.0465345	15.3137	0.608335	0.44393
CM003712.1_67240187	2	0	2	C	0.00475711	15.9402	0.489915	2.46052	0.408406	0.0861698
CM003712.1_67240205	2	0	2	C	0.000739566	15.2565	0.0657373	6.01197	0.385791	0.19023
CM003712.1_67281772	2	2	4	E	0.00884557	20.4696	0.00383662	18.1332	0.541881	0.531136
CM003712.1_67291764	2	0	2	C	0.000893531	15.4218	0.330268	8.7992	0.404081	0.262921
CM003712.1_67312419	2	0	2	C	9.80731e-05	-15.951	0.185205	-13.6175	-0.502713	-0.374411
CM003712.1_67314888	2	0	2	C	0.000469699	18.032	0.80351	-2.60621	0.475362	-0.0606659
CM003712.1_67332334	2	0	2	C	0.00445075	17.5919	0.175974	11.2878	0.478032	0.335561
CM003712.1_67332365	2	0	2	C	3.60166e-06	18.4149	0.0151829	12.2499	0.506498	0.358555
CM003712.1_67332367	2	0	2	C	0.000215541	19.0416	0.0162713	13.3692	0.523547	0.394895
CM003712.1_67363097	2	2	4	E	7.18763e-07	-15.9532	8.33363e-20	-23.1313	-0.4929	-0.646827
CM003712.1_67363104	2	2	4	E	2.38893e-15	21.3554	5.32528e-11	20.5421	0.573542	0.603459
CM003712.1_67424609	2	2	4	E	0.00174085	-20.2513	0.000162974	-16.7031	-0.604324	-0.469637
CM003712.1_67483617	2	2	4	E	7.50271e-27	43.6112	2.42399e-83	44.8014	1.20309	1.30125
CM003712.1_67488747	2	0	2	C	0.00320507	17.1297	0.8819	0.538044	0.449248	0.0314759
CM003712.1_67488847	2	0	2	C	1.32425e-12	-25.6266	0.277255	-2.47673	-0.759317	-0.0666378
CM003712.1_67505247	2	0	2	C	9.66275e-24	-28.9718	0.114465	-2.00443	-0.852444	-0.0533005
CM003712.1_67534984	2	2	4	E	1.73917e-06	23.4685	1.87458e-16	23.5793	0.630053	0.69047
CM003712.1_67540850	2	2	4	E	3.94192e-19	-27.8802	5.1922e-28	-35.4992	-0.826413	-1.00547
CM003712.1_67548119	2	2	4	E	8.53643e-18	-19.0216	8.74567e-27	-28.5551	-0.569846	-0.808046
CM003712.1_67551547	2	2	4	E	1.59017e-05	-27.69	3.21563e-08	-32.6694	-0.818387	-0.933207
CM003712.1_67556751	2	2	4	E	1.08891e-25	15.8969	2.15346e-41	16.6108	0.43748	0.486025
CM003712.1_67570155	2	0	2	C	1.58637e-12	28.1199	0.882363	-4.42016	0.7585	-0.110074
CM003712.1_67573464	2	0	2	C	2.58912e-06	19.4632	0.107346	13.6695	0.520174	0.409351
CM003712.1_67574977	2	2	4	E	0.00252031	-18.2525	0.00869192	-21.9787	-0.539362	-0.62233
CM003712.1_67576926	2	2	4	E	3.23844e-05	23.4882	1.60877e-11	15.4948	0.635069	0.459174
CM003712.1_67581586	2	2	4	E	1.85654e-22	-20.829	5.08055e-14	-18.6959	-0.611868	-0.537331
CM003712.1_67584492	2	0	2	C	3.92859e-05	16.0751	0.0736822	8.02686	0.421614	0.249376
CM003712.1_67619160	2	0	2	C	0.00163186	16.5873	0.0806915	10.3278	0.421298	0.316916
CM003712.1_67623780	2	2	4	E	1.15507e-06	-26.2798	4.93607e-13	-33.4423	-0.788959	-0.955556
CM003712.1_67637914	2	0	2	C	0.00400346	16.8661	0.659341	4.41374	0.423262	0.145085
CM003712.1_67646362	2	2	4	E	1.38187e-05	-21.8568	3.45597e-07	-28.2578	-0.643915	-0.790427
CM003712.1_67655186	2	0	2	C	2.35484e-09	20.3541	0.696525	1.27193	0.54761	0.0463573
CM003712.1_67672789	2	1	3	D	9.74557e-19	16.9789	4.57385e-11	13.3509	0.469249	0.386377
CM003712.1_67673209	2	2	4	E	1.36343e-31	-24.7478	5.06979e-31	-25.6086	-0.75239	-0.718607
CM003712.1_67675401	2	0	2	C	0.00932228	18.6102	0.610357	7.22628	0.487099	0.217558
CM003712.1_67675463	2	2	4	E	5.95155e-07	-15.32	4.48468e-08	-22.3667	-0.479804	-0.628343
CM003712.1_67676307	2	0	2	C	0.000287092	15.7092	0.554905	4.06109	0.420762	0.121934
CM003712.1_67768601	2	0	2	C	0.000142189	-17.7224	0.0148311	-8.61318	-0.52277	-0.241074
CM003712.1_67773073	2	0	2	C	0.00115557	16.0432	0.439925	7.67038	0.422225	0.227126
CM003712.1_67799813	2	0	2	C	0.000531528	22.7398	0.623197	4.69316	0.616587	0.143321
CM003712.1_67799845	2	0	2	C	0.00711549	18.1567	0.601665	5.93506	0.486753	0.179761
CM003712.1_67822185	2	0	2	C	0.00028931	15.7877	0.200868	5.02321	0.420437	0.154493
CM003712.1_67826963	2	2	4	E	0.000317606	18.1099	0.00212993	18.2318	0.497063	0.532772
CM003712.1_67827098	2	2	4	E	2.77276e-15	29.7979	3.11617e-12	20.8145	0.824867	0.619018
CM003712.1_67827363	2	1	3	D	5.61233e-33	25.2829	2.56644e-29	14.5603	0.683489	0.433012
CM003712.1_67839531	2	0	2	C	0.000449549	17.7771	0.621335	3.26662	0.484724	0.0959499
CM003712.1_67840600	2	0	2	C	0.00171596	-24.4929	0.909974	1.93666	-0.719323	0.0613597
CM003712.1_67983479	2	0	2	C	2.82853e-05	22.2714	0.244566	4.30559	0.606449	0.130017
CM003712.1_67999610	2	0	2	C	0.00540583	16.5665	0.052781	12.302	0.437505	0.357356
CM003712.1_7789977	2	0	2	C	7.53626e-21	-20.0063	0.599059	-2.64232	-0.607778	-0.061955
CM003712.1_7805711	2	2	4	E	9.83342e-10	-15.9444	1.61397e-19	-23.8438	-0.479149	-0.674072
CM003712.1_8217398	2	0	2	C	0.000512677	20.8876	0.342805	7.55774	0.566552	0.231001
CM003712.1_8406050	2	0	2	C	0.00349333	-15.5273	0.156992	-6.25201	-0.462513	-0.173644
CM003712.1_8437332	2	0	2	C	7.46735e-05	24.5509	0.608389	-4.71082	0.670833	-0.126672
CM003712.1_8551478	2	2	4	E	1.93085e-11	-20.4495	9.46273e-24	-19.4299	-0.624068	-0.545139
CM003712.1_8551514	2	0	2	C	1.99222e-26	-28.7935	0.356379	-3.13524	-0.858775	-0.0861983
CM003712.1_8551530	2	0	2	C	3.26204e-22	-24.929	0.38821	-2.09729	-0.747531	-0.0560545
CM003712.1_8759011	2	0	2	C	1.98128e-09	-22.4191	0.909974	3.31845	-0.671861	0.104495
CM003713.1_12045411	2	1	3	D	2.78462e-07	16.9312	0.00472402	6.71152	0.453272	0.207923
CM003713.1_12045464	2	0	2	C	1.01814e-05	16.4548	0.24151	3.82723	0.439915	0.125204
CM003713.1_12448580	2	2	4	E	7.49761e-17	-28.5809	1.74002e-11	-25.4419	-0.834036	-0.722416
CM003713.1_12749516	2	0	2	C	0.00838912	18.1966	0.0265751	-11.422	0.483704	-0.31378
CM003713.1_16197176	2	0	2	C	0.00325806	15.5263	0.784575	-2.05549	0.413272	-0.0519883
CM003713.1_16455994	2	0	2	C	0.00208949	17.6056	0.876659	0.291302	0.474143	0.0157636
CM003713.1_16529853	2	0	2	C	2.59327e-10	29.9896	0.603957	-5.32922	0.816922	-0.141615
CM003713.1_16835655	2	0	2	C	0.00269936	26.6538	0.888438	12.9139	0.714583	0.376827
CM003713.1_17035832	2	0	2	C	0.00186823	17.4009	0.403323	-2.62125	0.460031	-0.0587992
CM003713.1_17950676	2	0	2	C	1.33789e-09	26.624	0.909974	-1.08991	0.723743	-0.0162622
CM003713.1_17950682	2	0	2	C	1.26282e-14	28.417	0.865617	-0.390049	0.771313	0.00406461
CM003713.1_17950685	2	0	2	C	3.93104e-11	25.2524	0.870861	-1.78387	0.6804	-0.0362305
CM003713.1_18057702	2	2	4	E	2.9617e-23	42.2905	5.94291e-19	35.7487	1.16026	1.03836
CM003713.1_18060244	2	2	4	E	9.49564e-09	-16.2954	1.1678e-08	-18.4708	-0.515528	-0.51361
CM003713.1_18716990	2	0	2	C	0.00548841	-15.1796	0.0466815	-12.5391	-0.474019	-0.346645
CM003713.1_18848655	2	2	4	E	1.84415e-19	-30.7873	1.31869e-16	-32.486	-0.921459	-0.919395
CM003713.1_18863350	2	0	2	C	4.67173e-08	25.4691	0.296986	9.33843	0.666906	0.280431
CM003713.1_19141094	2	2	4	E	2.87814e-10	-37.9673	2.71401e-07	-21.231	-1.11178	-0.603786
CM003713.1_19380133	2	2	4	E	2.53501e-31	43.6924	1.59564e-08	18.7732	1.21317	0.544414
CM003713.1_19581251	2	0	2	C	0.0072244	-18.8069	0.784026	-1.21151	-0.571395	-0.0284676
CM003713.1_19654164	2	0	2	C	2.1587e-08	19.8317	0.884827	3.67138	0.505217	0.120268
CM003713.1_19725484	2	2	4	E	9.45267e-08	19.2656	2.47759e-12	18.3294	0.499439	0.541157
CM003713.1_19795836	2	1	3	D	1.26876e-09	21.6599	0.000137418	13.4912	0.565751	0.397663
CM003713.1_19847557	2	2	4	E	6.52093e-06	-16.5762	3.39047e-06	-19.2328	-0.520288	-0.53787
CM003713.1_19868466	2	0	2	C	0.00547082	15.8352	0.907263	2.01429	0.419336	0.0622262
CM003713.1_19893918	2	1	3	D	0.00553774	-22.0039	0.194974	-17.7565	-0.668038	-0.500928
CM003713.1_19893971	2	0	2	C	0.000242825	-23.6444	0.41457	-7.1793	-0.704303	-0.201676
CM003713.1_19893987	2	2	4	E	1.87829e-06	-28.9736	0.00261392	-17.356	-0.86411	-0.492183
CM003713.1_19906404	2	0	2	C	0.000287233	23.6479	0.502331	5.42007	0.64152	0.169324
CM003713.1_19906414	2	0	2	C	0.00986585	19.5506	0.399974	7.81484	0.524099	0.236042
CM003713.1_19915854	2	0	2	C	0.00227133	20.1096	0.272911	12.1933	0.536782	0.356249
CM003713.1_5434234	2	0	2	C	0.0056073	-17.9582	0.437413	-6.20834	-0.542736	-0.170602
CM003713.1_5442932	2	0	2	C	3.82701e-06	17.6248	0.844669	0.436483	0.483885	0.016178
CM003713.1_5447230	2	1	3	D	0.000652076	15.2781	1.86423e-05	13.3642	0.385538	0.400048
CM003713.1_5447328	2	0	2	C	0.00443515	19.6109	0.101339	14.4891	0.517186	0.426763
CM003713.1_5605823	2	0	2	C	0.00710572	-20.4681	0.706025	4.76566	-0.625769	0.150785
CM003713.1_5617444	2	0	2	C	7.15793e-05	19.7154	0.788716	4.25469	0.534559	0.13399
CM003713.1_5644427	2	0	2	C	0.00521609	21.3646	0.851895	0.48616	0.573237	0.0288307
CM003713.1_5672264	2	0	2	C	0.00708513	18.597	0.142489	6.86537	0.496543	0.212268
CM003713.1_5922736	2	0	2	C	1.85614e-05	22.6332	0.880142	-0.0252007	0.61553	0.0108046
CM003713.1_5983328	2	0	2	C	0.000508034	20.9066	0.696869	3.53615	0.565872	0.105018
CM003713.1_5983338	2	0	2	C	0.000617338	16.7664	0.386692	4.59245	0.4556	0.1348
CM003713.1_5983344	2	0	2	C	1.45642e-05	19.5522	0.558761	2.86278	0.535276	0.0855227
CM003713.1_5996476	2	0	2	C	0.0026841	15.2873	0.542523	3.32993	0.411062	0.104147
CM003713.1_6143021	2	1	3	D	6.04334e-05	21.5906	0.00402536	14.246	0.576703	0.426019
CM003713.1_6973005	2	0	2	C	0.00135922	-26.8511	0.794124	-3.36243	-0.78793	-0.0880128
CM003713.1_7243079	2	2	4	E	4.84127e-05	20.9081	2.40054e-15	26.8631	0.555074	0.78641
CM003713.1_979747	2	0	2	C	0.00276829	23.4314	0.631733	2.18439	0.627376	0.0685205
CM003713.1_991680	2	0	2	C	1.35167e-11	18.4148	0.482019	5.40917	0.487064	0.167404
CM003713.1_995047	2	0	2	C	3.14075e-06	-25.4645	0.376563	-10.7294	-0.763064	-0.299242
CM003713.1_995056	2	0	2	C	1.59303e-05	-25.151	0.603622	-7.0955	-0.753611	-0.196806
CM003713.1_995341	2	0	2	C	0.00766805	-22.9069	0.734047	-8.73193	-0.690831	-0.242613
CM003714.1_1041964	2	0	2	C	4.91437e-13	18.3633	0.0610643	-6.57585	0.483057	-0.176108
CM003714.1_173119	2	2	4	E	1.70771e-24	-35.289	1.89009e-16	-22.8627	-1.03805	-0.650916
CM003714.1_17647	2	2	4	E	2.71343e-17	-27.1438	1.91506e-19	-22.3362	-0.816241	-0.633574
CM003714.1_17785	2	2	4	E	4.41579e-09	15.3994	1.20432e-07	16.3289	0.39594	0.490628
CM003714.1_17790	2	2	4	E	0.00283292	15.0313	0.000187706	15.7145	0.397924	0.477649
CM003714.1_179305	2	2	4	E	5.40636e-06	-20.2291	3.9828e-11	-17.5205	-0.619795	-0.488815
CM003714.1_19647738	2	1	3	D	0.00149514	23.3664	0.406395	16.2047	0.634521	0.470271
CM003714.1_204167	2	1	3	D	9.28357e-13	23.802	0.00104908	13.5574	0.620893	0.403017
CM003714.1_26116423	2	1	3	D	2.16752e-08	15.8075	9.72055e-10	13.017	0.430183	0.383756
CM003714.1_2829140	2	0	2	C	0.000349956	18.3958	0.595357	3.87001	0.504122	0.125515
CM003714.1_31821263	2	0	2	C	2.11038e-06	15.7914	0.542854	4.85984	0.410672	0.156058
CM003714.1_324993	2	0	2	C	2.44627e-05	27.6819	0.781415	-9.89078	0.747897	-0.270898
CM003714.1_3317128	2	0	2	C	0.00809647	16.4719	0.76967	-3.05306	0.44294	-0.0774037
CM003714.1_35625	2	2	4	E	8.21677e-28	-57.15	2.49859e-25	-47.1097	-1.65855	-1.34477
CM003714.1_39485	2	2	4	E	0.000433371	-21.3038	1.45641e-10	-23.5448	-0.644284	-0.659282
CM003714.1_44905	2	0	2	C	0.0014148	-16.2428	0.889821	-3.61539	-0.482224	-0.0937625
CM003714.1_46892133	2	2	4	E	2.81138e-11	-21.9085	4.45969e-08	-16.1348	-0.657988	-0.449557
CM003714.1_47443574	2	0	2	C	6.29731e-11	22.415	0.602249	-1.60773	0.604657	-0.0349165
CM003714.1_48943146	2	0	2	C	3.52557e-111	18.5473	0.188918	2.62947	0.506968	0.0818569
CM003714.1_48943157	2	1	3	D	2.30283e-51	15.8642	0.000492501	6.13155	0.41841	0.185813
CM003714.1_48943173	2	1	3	D	2.34021e-48	15.0874	0.00112591	6.07525	0.38834	0.186949
CM003714.1_50270428	2	0	2	C	4.95834e-238	-31.3651	0.337377	-2.03283	-0.936233	-0.0455619
CM003714.1_50270433	2	0	2	C	1.87436e-147	-31.6023	0.736391	-4.45213	-0.941059	-0.113405
CM003714.1_548009	2	0	2	C	0.000165568	-27.3494	0.421117	-11.0784	-0.823526	-0.307457
CM003714.1_548094	2	0	2	C	0.000520386	21.3249	0.620811	3.15018	0.56364	0.0991653
CM003714.1_548128	2	0	2	C	0.000320337	18.2289	0.870063	-3.57135	0.471927	-0.089411
CM003714.1_555937	2	2	4	E	2.0838e-06	-16.4501	0.000146482	-15.0668	-0.50792	-0.417158
CM003714.1_56880447	2	0	2	C	1.47514e-05	16.8822	0.0289205	7.92117	0.451171	0.236968
CM003714.1_575265	2	0	2	C	6.66643e-06	19.6581	0.102805	11.7848	0.505272	0.35368
CM003714.1_576919	2	1	3	D	2.15229e-09	16.7155	5.81707e-07	13.8057	0.413448	0.412166
CM003714.1_59600568	2	1	3	D	0.000518632	16.1344	0.00140168	12.4859	0.424098	0.368374
CM003714.1_59625994	2	0	2	C	2.43076e-07	22.9093	0.253492	6.86747	0.60806	0.214761
CM003714.1_59626039	2	0	2	C	0.00716871	15.3057	0.359471	5.3607	0.384626	0.171572
CM003714.1_59626048	2	0	2	C	0.00285064	15.6814	0.575791	2.36062	0.405936	0.085497
CM003714.1_59626309	2	0	2	C	1.30441e-07	15.9148	0.866329	-2.4018	0.421765	-0.0551486
CM003714.1_59626319	2	0	2	C	1.63115e-09	16.3201	0.877064	-2.50547	0.431969	-0.0584737
CM003714.1_59650250	2	0	2	C	5.22411e-18	16.8356	0.364433	1.03548	0.450155	0.0402041
CM003714.1_59730220	2	0	2	C	2.87047e-05	20.7569	0.309697	4.27183	0.560986	0.139676
CM003714.1_59809369	2	2	4	E	1.10736e-18	41.4663	5.27805e-11	31.8064	1.15303	0.917318
CM003714.1_59809385	2	2	4	E	5.10599e-24	46.1964	6.16069e-13	36.3588	1.28872	1.04634
CM003714.1_59809399	2	2	4	E	1.50677e-24	41.2695	6.63451e-14	35.0157	1.1564	1.00724
CM003714.1_59809411	2	2	4	E	9.87247e-35	48.7577	5.20076e-12	32.5792	1.37008	0.938317
CM003714.1_59809417	2	2	4	E	2.6354e-33	45.3448	2.41601e-15	36.0895	1.27444	1.0375
CM003714.1_59809433	2	2	4	E	1.96595e-25	38.6474	2.85321e-08	25.4345	1.08616	0.734229
CM003714.1_59809435	2	2	4	E	1.59047e-28	42.8507	2.91034e-11	30.7936	1.20355	0.884938
CM003714.1_59809438	2	2	4	E	3.77489e-17	37.6912	1.02876e-10	32.583	1.05369	0.936922
CM003714.1_59809674	2	0	2	C	4.21033e-05	30.1339	0.0326967	12.964	0.833421	0.379378
CM003714.1_59959380	2	0	2	C	0.00965399	17.8966	0.895779	-1.17034	0.477955	-0.0209041
CM003714.1_59959401	2	0	2	C	0.00228036	20.4371	0.524124	-5.07581	0.557228	-0.1378
CM003714.1_60501717	2	0	2	C	1.22748e-08	-21.6402	0.471881	-3.50174	-0.660455	-0.0962396
CM003714.1_61137254	2	0	2	C	2.42801e-07	15.5469	0.61233	-2.06962	0.394403	-0.0506357
CM003714.1_61408687	2	1	3	D	9.37663e-15	-18.4456	7.89444e-10	-13.277	-0.571003	-0.369122
CM003714.1_61408723	2	1	3	D	1.74259e-36	-28.7812	4.01827e-05	-5.29962	-0.86541	-0.142598
CM003714.1_63913001	2	0	2	C	0.000423031	19.8361	0.292679	6.96575	0.532486	0.215209
CM003714.1_63913006	2	0	2	C	0.00440169	18.0255	0.0914232	12.4429	0.486474	0.37205
CM003714.1_639884	2	2	4	E	0.000790773	15.2171	0.00016842	18.1108	0.372525	0.530968
CM003714.1_643886	2	1	3	D	1.55358e-10	18.114	9.99099e-09	13.7035	0.466794	0.411505
CM003714.1_644046	2	1	3	D	4.85279e-07	32.2812	0.1188	26.6551	0.878921	0.783598
CM003714.1_648715	2	2	4	E	3.86121e-05	26.2026	3.7957e-07	24.3413	0.687831	0.705114
CM003714.1_649264	2	2	4	E	1.49882e-08	-31.1134	5.47176e-24	-33.7664	-0.918934	-0.964206
CM003714.1_649265	2	2	4	E	8.81095e-12	-35.7585	1.73554e-17	-38.8851	-1.04785	-1.11397
CM003714.1_650127	2	2	4	E	1.59109e-30	-20.4794	1.31925e-21	-15.3343	-0.63251	-0.419092
CM003714.1_668862	2	2	4	E	2.855e-32	29.3801	3.80347e-27	25.2493	0.7913	0.741103
CM003714.1_669190	2	1	3	D	1.10352e-10	22.188	3.11911e-09	14.9588	0.595029	0.4459
CM003714.1_68009425	2	2	4	E	0.000114518	23.2923	4.53115e-14	25.2472	0.626485	0.734269
CM003714.1_681781	2	2	4	E	3.15032e-11	-15.6723	5.86722e-20	-20.4317	-0.472125	-0.570104
CM003714.1_69268659	2	0	2	C	5.9526e-05	20.0825	0.155215	4.723	0.517652	0.152638
CM003714.1_69268669	2	0	2	C	0.000242825	19.7354	0.0661866	6.27383	0.508306	0.197721
CM003714.1_70432620	2	0	2	C	0.00317585	20.5932	0.0492895	11.195	0.563215	0.327506
CM003714.1_70432630	2	0	2	C	0.000892491	16.0057	0.169798	8.05631	0.439065	0.236861
CM003714.1_70432649	2	0	2	C	3.11381e-05	17.7022	0.199103	6.3108	0.489044	0.185621
CM003714.1_70432656	2	0	2	C	0.000525363	17.2437	0.25344	6.69838	0.476804	0.197375
CM003714.1_70432705	2	0	2	C	0.00180706	15.0008	0.344203	4.48464	0.408892	0.134949
CM003714.1_70432719	2	0	2	C	0.00538624	15.8128	0.109726	7.44369	0.425834	0.219881
CM003714.1_70483953	2	0	2	C	2.08784e-08	-17.5736	0.907918	1.637	-0.518644	0.0508653
CM003714.1_70483975	2	0	2	C	2.26697e-07	-15.4567	0.909974	1.52413	-0.453976	0.0475878
CM003714.1_70487150	2	0	2	C	2.543e-48	-37.6871	0.398574	1.13061	-1.10815	0.038267
CM003714.1_706470	2	2	4	E	7.47063e-16	-28.0096	5.51045e-14	-31.8909	-0.817387	-0.908763
CM003714.1_712687	2	1	3	D	4.99351e-10	20.0359	1.58651e-05	11.2991	0.523927	0.345026
CM003714.1_718023	2	0	2	C	0.000205289	17.8519	0.424589	11.2604	0.464895	0.339088
CM003714.1_7193022	2	0	2	C	9.48059e-11	-17.4662	0.894102	0.144354	-0.543875	0.0178845
CM003714.1_719748	2	0	2	C	1.4584e-05	24.1429	0.141693	10.9104	0.646695	0.324098
CM003714.1_724616	2	0	2	C	0.00606494	20.9347	0.134808	11.1769	0.55205	0.336702
CM003714.1_741983	2	0	2	C	1.12047e-07	20.2168	0.876721	0.867854	0.555553	0.0330807
CM003714.1_744292	2	2	4	E	1.46606e-12	-34.0705	3.36888e-11	-28.4945	-1.0094	-0.805843
CM003714.1_744303	2	2	4	E	1.80509e-64	37.2384	1.11498e-40	27.2843	1.01633	0.797193
CM003714.1_744332	2	0	2	C	4.02814e-15	15.4652	0.0844596	5.4767	0.402346	0.175723
CM003714.1_787673	2	2	4	E	1.15508e-21	17.3484	3.43986e-15	15.9001	0.438603	0.476115
CM003714.1_796937	2	0	2	C	5.61826e-11	21.1057	0.156683	12.5504	0.561384	0.371496
CM003714.1_797005	2	2	4	E	1.39442e-35	-29.3423	6.33767e-20	-28.7476	-0.861806	-0.806652
CM003714.1_859783	2	0	2	C	0.000329178	20.2237	0.397746	2.36356	0.542219	0.0857336
CM003714.1_859788	2	0	2	C	0.00225392	15.8418	0.244292	3.60638	0.41498	0.120798
CM003715.1_10597278	2	1	3	D	6.98067e-10	17.865	1.56111e-05	12.8712	0.470515	0.389605
CM003715.1_10664273	2	0	2	C	0.00505968	15.5642	0.852096	0.474135	0.407967	0.0259874
CM003715.1_10667414	2	0	2	C	0.000154665	22.2173	0.0172709	8.78483	0.584851	0.263606
CM003715.1_10953046	2	2	4	E	0.00150342	23.4834	0.000948051	17.8658	0.638209	0.521166
CM003715.1_1124627	2	0	2	C	0.000132881	26.2626	0.878831	0.356882	0.716978	0.0190152
CM003715.1_1132135	2	0	2	C	1.54522e-13	-29.1714	0.0764043	-9.99621	-0.87705	-0.280786
CM003715.1_1440209	2	2	4	E	2.89435e-08	34.5807	1.94774e-17	31.4368	0.960985	0.912594
CM003715.1_17353967	2	0	2	C	0.00236642	24.3354	0.425309	4.35142	0.66546	0.139971
CM003715.1_23640155	2	0	2	C	0.000136783	-15.9396	0.0772685	-6.29595	-0.490519	-0.168292
CM003715.1_23850240	2	2	4	E	3.43142e-32	51.8681	2.16935e-15	38.1736	1.43148	1.10332
CM003715.1_23981121	2	0	2	C	0.00317782	21.7312	0.868459	0.650803	0.591666	0.0258726
CM003715.1_24298562	2	0	2	C	0.0045047	20.9409	0.755402	0.81994	0.556239	0.0373478
CM003715.1_24298583	2	0	2	C	0.000596548	27.562	0.884757	-1.37776	0.740541	-0.031962
CM003715.1_24298589	2	0	2	C	0.00251604	23.6818	0.686694	-6.07474	0.622982	-0.162785
CM003715.1_24457376	2	0	2	C	0.00011307	23.9586	0.909974	-0.463027	0.645305	-0.00407233
CM003715.1_24465695	2	1	3	D	6.80601e-10	16.1478	0.000124959	12.3879	0.401876	0.36668
CM003715.1_28610279	2	0	2	C	0.000238768	18.2222	0.572853	2.36415	0.484918	0.0802346
CM003715.1_30356632	2	2	4	E	2.53895e-05	23.8108	2.33987e-56	32.0271	0.646021	0.929148
CM003715.1_31735033	2	0	2	C	0.000156252	18.6376	0.179127	8.96126	0.494603	0.264797
CM003715.1_31735042	2	0	2	C	3.34147e-05	18.2977	0.903672	-0.125074	0.474308	0.00562152
CM003715.1_3520916	2	2	4	E	2.30099e-06	-16.1094	6.20897e-29	-36.4776	-0.474291	-1.04278
CM003715.1_37351951	2	1	3	D	2.65421e-05	-15.2522	1.31398e-05	-12.3738	-0.447525	-0.348224
CM003715.1_37351986	2	1	3	D	8.34277e-05	-18.1049	0.000273228	-14.7005	-0.526681	-0.41419
CM003715.1_37351989	2	2	4	E	1.62375e-05	-17.3611	2.0689e-05	-15.3419	-0.505999	-0.432674
CM003715.1_37351993	2	2	4	E	6.37224e-06	-19.2498	3.26597e-06	-19.3665	-0.559229	-0.548204
CM003715.1_37352024	2	1	3	D	0.00124676	-16.6404	0.000644828	-14.8785	-0.48546	-0.419737
CM003715.1_37352251	2	2	4	E	2.02714e-73	-16.1873	7.74249e-61	-15.4907	-0.471185	-0.437421
CM003715.1_3810276	2	2	4	E	3.17233e-10	21.6318	3.3037e-08	16.0597	0.556776	0.477781
CM003715.1_3816329	2	2	4	E	3.0617e-27	31.7775	3.30702e-24	24.5623	0.880228	0.71743
CM003715.1_38789583	2	1	3	D	4.78177e-06	17.7539	0.000127715	9.2118	0.48469	0.267896
CM003715.1_39113655	2	0	2	C	0.00907743	15.9317	0.387276	4.94128	0.413724	0.153122
CM003715.1_3921500	2	0	2	C	1.97266e-05	18.1514	0.909974	-1.83208	0.478564	-0.0361488
CM003715.1_3921521	2	0	2	C	0.0019404	16.17	0.473592	3.47876	0.423471	0.115107
CM003715.1_3921540	2	0	2	C	0.000163153	15.6383	0.483622	1.91916	0.406136	0.0712
CM003715.1_39518087	2	0	2	C	6.27788e-09	18.1977	0.118709	11.9037	0.475719	0.353416
CM003715.1_3995934	2	2	4	E	1.81245e-05	-21.8133	1.65437e-09	-34.2435	-0.655217	-0.978725
CM003715.1_3998605	2	2	4	E	8.94898e-12	34.8186	9.64993e-19	41.2667	0.937401	1.2049
CM003715.1_3999641	2	2	4	E	1.42171e-09	-38.639	2.64982e-07	-25.5681	-1.13838	-0.719014
CM003715.1_4035405	2	1	3	D	1.82325e-14	28.4049	2.6907e-07	13.1416	0.763088	0.390152
CM003715.1_4051741	2	2	4	E	2.53895e-05	18.9316	2.06911e-06	27.4563	0.494677	0.800539
CM003715.1_42130266	2	1	3	D	0.00276603	-15.7036	0.00120868	-11.7432	-0.45878	-0.330802
CM003715.1_4391544	2	0	2	C	0.000234449	-23.6229	0.900122	-6.36976	-0.696483	-0.169469
CM003715.1_4395225	2	0	2	C	0.000793907	19.6888	0.480987	3.63751	0.533644	0.107721
CM003715.1_4395283	2	0	2	C	3.01363e-05	22.6758	0.86509	-0.169725	0.61704	-0.00106416
CM003715.1_4395320	2	0	2	C	0.00130608	18.4797	0.696527	3.30541	0.496089	0.100306
CM003715.1_49628802	2	0	2	C	0.000316462	20.6964	0.482696	-2.65184	0.557569	-0.0620929
CM003715.1_49628826	2	0	2	C	0.000353096	20.1303	0.898977	1.2377	0.534468	0.0494787
CM003715.1_51719011	2	0	2	C	0.00662431	20.2257	0.775347	6.82162	0.550089	0.203915
CM003715.1_5570706	2	0	2	C	0.000438644	16.8288	0.553199	3.38214	0.459819	0.0985692
CM003715.1_57298993	2	2	4	E	1.56264e-14	29.1971	1.11934e-30	25.5548	0.80212	0.749484
CM003715.1_58680386	2	2	4	E	7.82336e-06	27.4103	0.000456406	19.9277	0.729561	0.582142
CM003715.1_58680507	2	2	4	E	0.00461459	28.4995	0.00616265	16.8452	0.750964	0.498599
CM003715.1_58992814	2	0	2	C	0.00291746	20.4679	0.407564	-7.21752	0.56166	-0.202185
CM003715.1_59336486	2	0	2	C	0.00063877	18.1751	0.884604	1.94868	0.485933	0.0695888
CM003715.1_59522610	2	0	2	C	0.00486856	19.5342	0.892284	-0.0750939	0.50718	0.00490253
CM003715.1_59586129	2	0	2	C	1.79742e-05	25.386	0.259554	8.48106	0.666591	0.254802
CM003715.1_59601791	2	1	3	D	0.000135952	26.2637	0.0627657	23.8019	0.691045	0.690503
CM003715.1_60281232	2	0	2	C	0.00053765	19.9592	0.759256	0.734983	0.527112	0.0366524
CM003715.1_60650342	2	0	2	C	0.000449634	-18.1983	0.0596143	-13.8302	-0.533786	-0.383809
CM003715.1_60744822	2	2	4	E	1.56641e-05	-15.4027	3.27296e-10	-21.8077	-0.475319	-0.615637
CM003715.1_60775640	2	0	2	C	0.00138856	20.2319	0.10129	11.5867	0.543976	0.34315
CM003715.1_60923527	2	0	2	C	1.89885e-06	22.0056	0.314953	11.6167	0.593502	0.338119
CM003715.1_61188833	2	0	2	C	0.00443365	15.2629	0.49425	5.52801	0.41331	0.172988
CM003715.1_61364778	2	0	2	C	3.15842e-06	-16.5939	0.0206285	-11.5298	-0.506569	-0.322613
CM003715.1_61370617	2	0	2	C	0.000735783	27.7612	0.272962	9.90264	0.763247	0.294312
CM003715.1_6303835	2	2	4	E	7.62122e-16	19.7168	1.32954e-08	19.8083	0.499267	0.583637
CM003715.1_6416101	2	2	4	E	5.616e-15	-17.5886	8.11049e-13	-15.1025	-0.495536	-0.427172
CM003715.1_6429731	2	0	2	C	7.1468e-07	15.083	0.61677	2.18153	0.387928	0.0777885
CM003715.1_6429761	2	0	2	C	0.000108731	15.2801	0.0389419	10.4765	0.393151	0.313064
CM003715.1_6501038	2	2	4	E	2.90859e-08	22.7112	0.00127612	17.0305	0.622786	0.495338
CM003715.1_6525918	2	2	4	E	2.24724e-11	18.6361	7.03038e-07	15.9288	0.469523	0.474876
CM003715.1_6759826	2	1	3	D	5.13192e-14	18.6671	0.00727046	13.4858	0.47798	0.398922
CM003715.1_6896656	2	2	4	E	1.024e-16	34.2264	0.00823419	15.0562	0.93268	0.436062
CM003715.1_6896886	2	0	2	C	0.00421953	20.5196	0.906397	0.948249	0.544363	0.0385725
CM003715.1_6897026	2	0	2	C	0.000720824	19.9095	0.256676	9.37591	0.527876	0.279532
CM003715.1_6908417	2	0	2	C	0.000204808	-21.2294	0.750599	-2.14238	-0.641233	-0.0567463
CM003715.1_6912704	2	0	2	C	8.25053e-10	19.2816	0.832184	-0.977403	0.506983	-0.0192518
CM003715.1_6912710	2	0	2	C	5.32044e-06	18.2922	0.742728	-0.887191	0.485883	-0.0165413
CM003715.1_6914135	2	0	2	C	2.78916e-11	-20.0815	0.809229	-1.16885	-0.605802	-0.0267574
CM003715.1_6917725	2	2	4	E	1.42005e-27	26.8057	2.0113e-38	30.965	0.726339	0.910545
CM003715.1_6922802	2	0	2	C	0.00757404	16.0438	0.398257	5.24537	0.431125	0.162728
CM003715.1_6922864	2	0	2	C	0.0042302	17.2947	0.827019	0.106531	0.464503	0.0130987
CM003715.1_6946328	2	2	4	E	1.37361e-13	16.6721	1.4507e-05	18.8895	0.410953	0.557132
CM003715.1_6948568	2	0	2	C	6.57866e-05	15.3689	0.892791	-2.36566	0.410106	-0.05691
CM003715.1_6959183	2	0	2	C	3.33792e-10	25.3948	0.495705	4.72001	0.68819	0.146354
CM003715.1_6974129	2	2	4	E	0.000395986	16.2064	1.2712e-05	19.4028	0.406266	0.568125
CM003715.1_7003312	2	2	4	E	2.47014e-05	-15.1862	5.03156e-14	-21.0531	-0.474117	-0.594519
CM003715.1_7011369	2	2	4	E	7.63896e-18	32.9792	1.32392e-23	30.8682	0.901323	0.895811
CM003715.1_7037525	2	0	2	C	7.73542e-05	-23.1723	0.228738	-9.19791	-0.708751	-0.25011
CM003715.1_7037795	2	2	4	E	0.000427612	26.0543	3.04095e-06	24.5011	0.711723	0.712814
CM003715.1_7060258	2	0	2	C	0.00977668	15.8201	0.406054	6.13341	0.411073	0.19201
CM003715.1_7065512	2	0	2	C	0.000730361	16.5829	0.895627	-2.45194	0.416491	-0.0574722
CM003715.1_7065557	2	0	2	C	0.00081857	19.7684	0.623255	4.07542	0.517514	0.125194
CM003715.1_7073556	2	1	3	D	2.38983e-14	-27.0603	0.0108063	-16.2049	-0.785906	-0.460637
CM003715.1_7073558	2	1	3	D	0.000543534	15.2602	0.00156728	14.2884	0.392315	0.417564
CM003715.1_7484968	2	0	2	C	1.78087e-29	-21.4565	0.783817	0.693437	-0.634099	0.0248102
CM003715.1_9499620	2	2	4	E	0.00052546	-23.7828	6.08173e-05	-19.4903	-0.699305	-0.555164
CM003715.1_9600154	2	0	2	C	0.00115598	-16.6055	0.82875	0.185108	-0.498118	0.00985249
CM003716.2_1002779	2	2	4	E	0.00490819	-22.6671	1.25193e-10	-21.2376	-0.668309	-0.607338
CM003716.2_1085424	2	0	2	C	0.00369616	-16.5568	0.601221	-3.86249	-0.498132	-0.105291
CM003716.2_1151560	2	2	4	E	2.82392e-08	18.7281	6.97272e-13	17.3969	0.509179	0.519338
CM003716.2_1280048	2	2	4	E	1.31578e-06	-27.0186	2.73988e-05	-22.5887	-0.806099	-0.638619
CM003716.2_1284500	2	0	2	C	0.0039975	16.593	0.740984	-2.84988	0.444995	-0.067955
CM003716.2_1303088	2	0	2	C	0.000632729	17.6682	0.25862	-7.04334	0.473892	-0.194738
CM003716.2_138498	2	0	2	C	6.31577e-06	30.2884	0.867946	-0.220374	0.834054	0.00348029
CM003716.2_15906935	2	0	2	C	0.00028073	-19.8495	0.720839	-0.393168	-0.608685	0.00307036
CM003716.2_15906964	2	0	2	C	0.00435661	-18.8847	0.668246	-1.26714	-0.584364	-0.0219583
CM003716.2_15906968	2	0	2	C	0.00184231	-18.8365	0.669558	-0.951844	-0.585119	-0.0112684
CM003716.2_15906976	2	0	2	C	0.0031077	-17.1636	0.747839	-0.241159	-0.537407	0.00712137
CM003716.2_1625614	2	0	2	C	5.53915e-06	-19.2764	0.0188279	-9.2939	-0.60044	-0.24985
CM003716.2_1625644	2	0	2	C	0.000911337	-17.2701	0.172692	-7.31552	-0.538337	-0.19328
CM003716.2_1663640	2	2	4	E	0.000198721	20.572	1.99982e-06	20.5455	0.540687	0.596558
CM003716.2_1671218	2	0	2	C	1.93823e-05	17.9701	0.792599	0.765346	0.478702	0.0385036
CM003716.2_1671236	2	1	3	D	2.73775e-24	22.235	0.00107744	10.3796	0.59401	0.317227
CM003716.2_1671240	2	0	2	C	7.12232e-12	17.6826	0.857306	-0.585327	0.465032	0.00100909
CM003716.2_1671246	2	0	2	C	2.23561e-14	20.4891	0.811825	-1.12513	0.548633	-0.0151971
CM003716.2_1671249	2	0	2	C	4.16012e-08	18.0763	0.46191	-3.74162	0.47892	-0.0918636
CM003716.2_1671254	2	0	2	C	8.11725e-07	21.5005	0.61702	3.21078	0.584146	0.107012
CM003716.2_1672847	2	2	4	E	6.31598e-05	20.0857	2.51405e-07	21.4866	0.533156	0.631124
CM003716.2_1676891	2	0	2	C	0.00117069	18.5348	0.909974	-4.04284	0.488593	-0.105928
CM003716.2_20064124	2	0	2	C	0.0035583	-16.1411	0.606579	-5.19752	-0.472696	-0.145108
CM003716.2_20064137	2	0	2	C	0.00188327	-15.4998	0.515774	-6.10107	-0.449782	-0.170688
CM003716.2_20139776	2	1	3	D	0.00627055	-22.4457	0.00770309	-12.0766	-0.671342	-0.339743
CM003716.2_20263109	2	0	2	C	0.00906681	-29.8827	0.887129	-0.918703	-0.872724	-0.0189241
CM003716.2_2086837	2	0	2	C	0.00153919	18.305	0.719678	3.24298	0.487796	0.107534
CM003716.2_2115573	2	0	2	C	0.000474014	15.2702	0.244292	5.11832	0.413922	0.154725
CM003716.2_2115638	2	1	3	D	5.96828e-05	17.8632	3.09164e-06	13.3686	0.475838	0.395176
CM003716.2_21331072	2	0	2	C	0.00865571	-15.838	0.225859	-9.66123	-0.486407	-0.270039
CM003716.2_21486159	2	0	2	C	0.00249284	16.0192	0.786367	-3.17942	0.421144	-0.0836146
CM003716.2_21737266	2	0	2	C	3.87586e-06	16.7823	0.866141	-1.61746	0.443134	-0.0314612
CM003716.2_2260981	2	2	4	E	2.53073e-08	20.1415	2.0931e-06	16.456	0.541331	0.482096
CM003716.2_24229538	2	0	2	C	0.0065494	-22.1627	0.602303	-4.75535	-0.662833	-0.128066
CM003716.2_24229547	2	0	2	C	0.000233215	-27.4544	0.798969	3.01062	-0.813845	0.0946552
CM003716.2_24859816	2	1	3	D	6.36782e-08	18.2099	0.00383316	6.61126	0.501773	0.197433
CM003716.2_25801891	2	2	4	E	1.30852e-10	29.0276	9.39471e-14	20.7294	0.765893	0.614382
CM003716.2_262975	2	0	2	C	0.000978649	16.0555	0.87848	1.0096	0.438211	0.0324135
CM003716.2_263008	2	0	2	C	3.73875e-08	28.9617	0.757874	2.72437	0.804838	0.082027
CM003716.2_263011	2	0	2	C	6.26115e-07	23.8536	0.642265	4.46701	0.659523	0.131257
CM003716.2_263013	2	0	2	C	1.847e-06	24.7437	0.543498	5.79456	0.681541	0.1698
CM003716.2_263031	2	0	2	C	4.0845e-06	23.9654	0.831415	0.268374	0.664208	0.00970129
CM003716.2_263034	2	0	2	C	3.53626e-06	24.0509	0.748844	2.33199	0.666941	0.0705381
CM003716.2_263055	2	0	2	C	0.000457061	18.4281	0.833513	3.66007	0.506419	0.107696
CM003716.2_263065	2	0	2	C	1.84474e-05	22.3032	0.740501	4.14099	0.616632	0.122347
CM003716.2_29939981	2	2	4	E	1.10093e-29	39.9977	1.62007e-102	45.1151	1.08528	1.31102
CM003716.2_30672675	2	0	2	C	0.00140005	22.7259	0.774741	3.37836	0.611289	0.106497
CM003716.2_32093168	2	0	2	C	0.0056061	16.7883	0.87456	0.230655	0.429808	0.0152344
CM003716.2_32468242	2	0	2	C	9.46033e-06	23.9889	0.900774	4.90615	0.656619	0.155876
CM003716.2_33004991	2	0	2	C	0.00410227	21.5856	0.822193	0.860584	0.59151	0.029985
CM003716.2_33983414	2	0	2	C	0.0097383	18.24	0.909974	-4.36408	0.482683	-0.117044
CM003716.2_3949238	2	1	3	D	3.70518e-08	15.5995	0.00690264	4.95619	0.411877	0.153367
CM003716.2_3949256	2	0	2	C	3.07484e-16	15.0249	0.0172709	4.64379	0.388229	0.149454
CM003716.2_3949263	2	1	3	D	4.08549e-34	16.0316	0.0020865	4.0828	0.415517	0.134363
CM003716.2_4145477	2	0	2	C	8.26134e-05	17.0341	0.37985	3.22636	0.454871	0.107353
CM003716.2_4453682	2	0	2	C	0.00193805	-15.0809	0.616313	-2.13533	-0.471666	-0.0503292
CM003716.2_4684315	2	1	3	D	8.24899e-08	-16.2422	1.37688e-05	-10.3269	-0.509875	-0.287353
CM003717.2_1074786	2	0	2	C	2.48399e-05	-16.0497	0.76291	-0.995413	-0.47559	-0.0226336
CM003717.2_11651034	2	0	2	C	0.000988492	22.6374	0.898409	0.188331	0.621146	0.013711
CM003717.2_11663150	2	0	2	C	0.00128538	19.3865	0.328021	-10.8373	0.50579	-0.30189
CM003717.2_1202688	2	0	2	C	3.4672e-33	-17.3046	0.378556	-3.48779	-0.524354	-0.0901765
CM003717.2_1213906	2	1	3	D	4.15647e-05	26.8936	0.191322	20.3275	0.744028	0.599419
CM003717.2_1213911	2	2	4	E	0.000171734	31.2608	4.92301e-09	30.2813	0.85002	0.882729
CM003717.2_1233416	2	0	2	C	5.34019e-57	-16.0844	0.591416	2.66498	-0.471568	0.0796647
CM003717.2_13212823	2	0	2	C	0.00573442	21.5992	0.733493	3.3114	0.583292	0.106044
CM003717.2_1502746	2	1	3	D	0.000204122	18.8948	0.00328328	13.4331	0.493195	0.398876
CM003717.2_15881713	2	0	2	C	0.00167171	-23.4763	0.874588	-3.04893	-0.706774	-0.077422
CM003717.2_15886569	2	0	2	C	0.00200686	-16.69	0.520037	-7.7995	-0.521006	-0.217334
CM003717.2_15886596	2	0	2	C	0.002174	-15.0939	0.238492	-12.1242	-0.456332	-0.341474
CM003717.2_17919435	2	0	2	C	0.00276021	23.113	0.273937	-5.06076	0.628233	-0.137514
CM003717.2_20155680	2	0	2	C	0.000414413	-15.7506	0.826317	-1.59439	-0.472525	-0.0408292
CM003717.2_21044230	2	0	2	C	0.00898299	15.3296	0.62826	-2.93989	0.414765	-0.0757725
CM003717.2_2170416	2	0	2	C	0.00923461	21.5984	0.718852	-2.40058	0.582532	-0.0541676
CM003717.2_21787604	2	0	2	C	0.00026212	18.138	0.335175	4.66504	0.497716	0.141126
CM003717.2_21836593	2	0	2	C	0.0048538	-15.698	0.642746	4.26544	-0.485766	0.129421
CM003717.2_21837542	2	0	2	C	1.40531e-09	-17.4108	0.150874	-8.05887	-0.544736	-0.22084
CM003717.2_21837554	2	0	2	C	4.62046e-06	-16.5601	0.0191391	-9.25823	-0.504671	-0.258161
CM003717.2_21837565	2	0	2	C	7.39736e-10	-18.9532	0.348079	-4.02202	-0.579014	-0.100406
CM003717.2_21837578	2	0	2	C	4.94331e-07	-17.0144	0.410373	-4.975	-0.521003	-0.131119
CM003717.2_22125905	2	0	2	C	1.87092e-05	18.9894	0.389506	6.52479	0.516797	0.191996
CM003717.2_22249421	2	0	2	C	0.00312864	-16.6088	0.909974	-0.930721	-0.484882	-0.0236466
CM003717.2_22354391	2	2	4	E	2.4204e-16	22.0039	5.60366e-12	16.0633	0.564578	0.481672
CM003717.2_22975034	2	1	3	D	5.54064e-12	31.2436	0.0359879	18.0634	0.835909	0.531024
CM003717.2_2367502	2	1	3	D	0.0081455	18.1183	6.28947e-09	12.0939	0.474627	0.36511
CM003717.2_26407703	2	0	2	C	0.00378672	18.2222	0.599059	-3.99641	0.496394	-0.1015
CM003717.2_26407705	2	0	2	C	0.00662431	17.8155	0.16497	4.56932	0.483	0.145509
CM003717.2_26407781	2	0	2	C	0.00268468	17.7827	0.442679	-5.37338	0.481988	-0.139557
CM003717.2_2687996	2	1	3	D	1.30045e-05	18.437	0.000916639	11.7228	0.49398	0.350059
CM003717.2_28941138	2	0	2	C	0.000464017	26.4833	0.533607	-9.76283	0.721623	-0.268302
CM003717.2_28944609	2	0	2	C	0.00258106	18.8361	0.581127	1.40999	0.512574	0.0453989
CM003717.2_31237902	2	0	2	C	0.00441195	18.2468	0.705797	-2.15405	0.496527	-0.0565509
CM003717.2_31237930	2	0	2	C	9.68511e-05	23.0432	0.470174	-4.75301	0.624733	-0.131969
CM003717.2_31237941	2	0	2	C	0.00312216	17.3524	0.434675	-4.39629	0.46888	-0.121838
CM003717.2_31237963	2	0	2	C	0.00168789	19.0676	0.825622	-2.48753	0.50995	-0.0653188
CM003717.2_33124024	2	0	2	C	0.00440519	17.1821	0.070323	7.95921	0.453845	0.24052
CM003717.2_35582088	2	0	2	C	1.10527e-10	16.427	0.866637	0.240981	0.425752	0.0231811
CM003717.2_35582124	2	0	2	C	4.00013e-06	16.5657	0.513046	3.27858	0.433803	0.106971
CM003717.2_35838818	2	0	2	C	5.31128e-07	17.8157	0.889568	2.52447	0.476932	0.0825257
CM003717.2_35895030	2	2	4	E	0.00129189	-20.0183	0.00914107	-20.7205	-0.588008	-0.575783
CM003717.2_36393317	2	2	4	E	0.000406445	24.8453	4.31795e-07	25.4723	0.666837	0.742442
CM003717.2_36423471	2	0	2	C	0.000801591	20.0965	0.88054	0.0287117	0.526739	0.0191202
CM003717.2_36423479	2	0	2	C	0.00194325	19.4713	0.702153	-1.06147	0.506348	-0.0116948
CM003717.2_36423534	2	0	2	C	0.000911613	18.6302	0.685367	-2.07038	0.480054	-0.0397256
CM003717.2_36438351	2	0	2	C	1.26649e-05	16.6873	0.106105	8.15311	0.429394	0.253157
CM003717.2_36467503	2	0	2	C	0.00358966	15.6969	0.891893	0.835079	0.400487	0.0370816
CM003717.2_36467566	2	0	2	C	0.000558714	16.5994	0.695826	3.04944	0.432529	0.0985388
CM003717.2_36502229	2	0	2	C	5.09062e-05	21.984	0.429152	9.21872	0.583491	0.272213
CM003717.2_36600086	2	0	2	C	4.03664e-05	15.978	0.791247	-2.40644	0.404465	-0.0578417
CM003717.2_36602256	2	0	2	C	2.01084e-08	-25.1384	0.26849	-11.1806	-0.745657	-0.316127
CM003717.2_36717781	2	0	2	C	0.00719456	18.077	0.577922	-9.40208	0.463857	-0.257325
CM003717.2_36717809	2	0	2	C	0.00460583	17.7897	0.743655	-5.58014	0.460789	-0.14638
CM003717.2_36751272	2	2	4	E	2.42785e-13	32.6694	4.89142e-17	33.686	0.880943	0.983373
CM003717.2_36895783	2	0	2	C	0.00563622	18.619	0.583507	5.51853	0.512029	0.160386
CM003717.2_36899928	2	2	4	E	0.00109234	22.8702	2.18287e-11	24.0228	0.63851	0.697908
CM003717.2_37091818	2	2	4	E	1.65737e-10	33.4744	7.20622e-06	24.6202	0.924002	0.721402
CM003717.2_625601	2	0	2	C	1.1809e-78	-29.7101	0.0469775	-1.59648	-0.875568	-0.0392881
CM003717.2_6421873	2	1	3	D	0.00293487	-16.1506	0.00826216	-10.8317	-0.503343	-0.294482
CM003717.2_649659	2	0	2	C	0.000294576	18.9213	0.223027	7.65435	0.500827	0.235334
CM003717.2_649689	2	0	2	C	0.000703563	15.3293	0.881077	0.639293	0.392041	0.0344902
CM003717.2_649694	2	0	2	C	0.000206174	28.7845	0.369867	8.16265	0.78528	0.248637
CM003717.2_649698	2	0	2	C	0.000113777	23.4962	0.1409	8.61568	0.634105	0.262018
CM003717.2_7337878	2	0	2	C	2.72961e-05	24.1328	0.710832	-1.67146	0.660291	-0.0393719
CM003718.2_1056630	2	0	2	C	0.00026212	16.4284	0.240211	7.28846	0.435354	0.214967
CM003718.2_1056641	2	0	2	C	0.000205518	18.5696	0.159334	6.39107	0.499126	0.192161
CM003718.2_1068618	2	0	2	C	0.000939893	-19.8919	0.904488	-0.390138	-0.609795	0.00248898
CM003718.2_14422764	2	2	4	E	6.26326e-41	-27.672	8.2987e-33	-24.5591	-0.795607	-0.700153
CM003718.2_1784517	2	2	4	E	1.5044e-10	-18.6995	0.00232329	-18.0769	-0.543889	-0.506379
CM003718.2_1985413	2	0	2	C	0.0054705	21.2408	0.730654	5.4244	0.582342	0.161371
CM003718.2_2234703	2	1	3	D	0.000220535	17.2165	0.118881	16.0523	0.456162	0.47871
CM003718.2_22944522	2	0	2	C	0.00619496	-15.0053	0.0118903	-10.9756	-0.459763	-0.309156
CM003718.2_23015718	2	0	2	C	0.000691666	21.7191	0.53133	-2.2481	0.583286	-0.061231
CM003718.2_23015786	2	0	2	C	0.00162885	21.4726	0.890848	-0.835723	0.573567	-0.0164174
CM003718.2_23020562	2	0	2	C	6.55482e-05	16.9578	0.369266	3.60928	0.456256	0.108114
CM003718.2_2350801	2	0	2	C	0.00888785	16.7633	0.315056	6.03718	0.459754	0.181985
CM003718.2_2352754	2	2	4	E	1.35686e-05	-27.402	7.47437e-06	-26.1775	-0.830819	-0.743732
CM003718.2_23864652	2	0	2	C	0.00859205	17.776	0.429083	-6.08832	0.484778	-0.170397
CM003718.2_2465725	2	0	2	C	0.000417932	19.7254	0.0461649	10.0262	0.531064	0.292107
CM003718.2_2465741	2	0	2	C	0.0031525	19.138	0.715065	4.34745	0.512953	0.131057
CM003718.2_26600181	2	2	4	E	0.00102026	18.326	1.25407e-06	18.4971	0.489749	0.539561
CM003718.2_2685909	2	0	2	C	2.65808e-07	18.7074	0.0437115	4.88009	0.508188	0.14459
CM003718.2_2685912	2	0	2	C	2.28977e-06	17.481	0.3665	2.72797	0.475475	0.0814757
CM003718.2_2728663	2	0	2	C	0.00385639	23.3901	0.590639	8.31168	0.633153	0.251882
CM003718.2_2728702	2	0	2	C	0.00708929	24.0035	0.571352	10.656	0.662634	0.313882
CM003718.2_2728734	2	0	2	C	0.00226857	30.0315	0.316675	9.64326	0.827042	0.290236
CM003718.2_29459345	2	0	2	C	0.000154897	-18.7371	0.531905	-1.00501	-0.571507	-0.0251605
CM003718.2_29881156	2	1	3	D	0.00448004	-25.2882	0.0233839	-22.2239	-0.747143	-0.626214
CM003718.2_29986298	2	0	2	C	1.58657e-05	16.6226	0.339381	0.810111	0.436427	0.041238
CM003718.2_30088704	2	1	3	D	0.00111358	16.8525	0.00336173	12.3195	0.443798	0.364376
CM003718.2_30088741	2	0	2	C	2.63614e-05	22.1514	0.750299	3.92965	0.605652	0.118521
CM003718.2_30117735	2	0	2	C	0.00124676	18.475	0.306764	8.9707	0.494298	0.265187
CM003718.2_30117778	2	0	2	C	4.22076e-05	17.7508	0.560859	3.2999	0.47561	0.103349
CM003718.2_30117976	2	0	2	C	0.00166527	24.3226	0.517508	6.61505	0.665154	0.203166
CM003718.2_30191788	2	2	4	E	0.00162718	19.8679	0.000164198	24.0737	0.514997	0.705745
CM003718.2_30298018	2	2	4	E	0.00301046	-21.7011	4.94847e-05	-19.2398	-0.662002	-0.539231
CM003718.2_30345740	2	2	4	E	1.24349e-14	27.2055	3.41813e-10	26.1139	0.726249	0.763397
CM003718.2_30346799	2	0	2	C	1.4121e-08	17.2773	0.888138	-0.0990164	0.440017	0.014059
CM003718.2_30346806	2	0	2	C	1.97789e-05	15.8812	0.689993	-3.7918	0.402007	-0.0923768
CM003718.2_30956385	2	2	4	E	7.0457e-05	21.3613	0.000912105	19.8272	0.575902	0.584086
CM003718.2_3099218	2	2	4	E	8.21755e-06	29.5188	0.00337168	21.2574	0.806445	0.624314
CM003718.2_3099219	2	2	4	E	9.3546e-07	25.3933	1.72383e-08	20.2321	0.686752	0.593747
CM003718.2_3419324	2	0	2	C	4.60213e-05	20.2789	0.742198	1.47313	0.542281	0.0513226
CM003718.2_3419326	2	0	2	C	0.000170299	16.9451	0.599705	3.34034	0.4382	0.105227
CM003718.2_3419333	2	0	2	C	0.00520848	20.7069	0.509856	4.37923	0.555485	0.133914
CM003718.2_3419353	2	0	2	C	0.0076872	19.7675	0.803189	1.72412	0.535885	0.0571758
CM003718.2_3483244	2	0	2	C	4.19461e-05	15.0731	0.909974	0.870041	0.388779	0.0359653
CM003718.2_3490111	2	0	2	C	0.00414144	21.6388	0.17965	7.50982	0.576961	0.228637
CM003718.2_491525	2	2	4	E	0.00944804	28.6868	0.00113533	16.2789	0.787773	0.473773
CM003718.2_492294	2	0	2	C	0.000552062	17.7605	0.140031	10.8154	0.450157	0.316079
CM003718.2_506273	2	1	3	D	0.000118844	18.2712	0.0113939	17.5695	0.468168	0.5182
CM003718.2_511084	2	0	2	C	0.00901596	-18.7784	0.168821	-9.82335	-0.5593	-0.271529
CM003718.2_537661	2	1	3	D	0.000437754	-15.4904	0.00273231	-14.0991	-0.482331	-0.390967
CM003718.2_537728	2	2	4	E	3.46527e-19	21.2236	1.08145e-09	22.2365	0.547843	0.656296
CM003718.2_6324361	2	0	2	C	1.19279e-06	17.4694	0.74356	1.00218	0.456241	0.0452866
CM003718.2_6438816	2	0	2	C	1.31751e-05	17.3015	0.862544	2.02598	0.459825	0.0689692
CM003718.2_6747871	2	2	4	E	7.98199e-30	26.0538	5.34226e-21	25.3717	0.673018	0.730195
CM003718.2_778296	2	0	2	C	5.92293e-05	15.4419	0.0646404	13.6004	0.383514	0.410639
CM003718.2_8144256	2	2	4	E	0.000339951	-17.5158	8.00724e-07	-15.6527	-0.546555	-0.435161
CM003718.2_8144488	2	2	4	E	4.21591e-19	35.1216	2.10155e-13	20.3604	0.961391	0.600532
CM003718.2_8144491	2	2	4	E	7.85092e-10	25.5493	1.12638e-12	18.7668	0.684022	0.556459
CM003719.1_13224099	2	0	2	C	0.00589144	18.0008	0.909974	-0.245265	0.470876	0.00843307
CM003719.1_13461950	2	0	2	C	0.00791318	15.7877	0.901569	-0.825967	0.418921	-0.0149632
CM003719.1_14209941	2	0	2	C	0.000609588	-18.6594	0.229431	-10.7454	-0.577709	-0.298469
CM003719.1_1570173	2	0	2	C	0.00617596	18.0574	0.576805	5.11101	0.488449	0.152611
CM003719.1_16225556	2	0	2	C	7.29658e-05	19.5267	0.449876	-4.64146	0.528605	-0.127396
CM003719.1_209737	2	0	2	C	0.000257362	16.0547	0.153154	5.42769	0.427003	0.162687
CM003719.1_21662320	2	0	2	C	2.84433e-07	-33.4634	0.273682	-7.81167	-0.983573	-0.219115
CM003719.1_21662347	2	0	2	C	0.00132413	-24.9947	0.444035	-5.42161	-0.741318	-0.149358
CM003719.1_21662529	2	0	2	C	0.00853199	-18.0514	0.359843	-4.93641	-0.542314	-0.137988
CM003719.1_23353991	2	0	2	C	7.57509e-05	17.8991	0.615149	7.06168	0.449554	0.216538
CM003719.1_23353993	2	2	4	E	4.19605e-05	18.6718	1.36213e-06	22.0475	0.499187	0.652263
CM003719.1_23353994	2	1	3	D	6.56644e-09	17.7089	5.99623e-06	13.5427	0.47099	0.409815
CM003719.1_23686140	2	0	2	C	0.00409928	-17.0485	0.0405392	-10.4005	-0.503398	-0.294533
CM003719.1_23686157	2	2	4	E	0.00518292	-16.6772	0.0016654	-17.4881	-0.496422	-0.49766
CM003719.1_23821694	2	2	4	E	3.14362e-12	-33.1992	6.72456e-20	-29.2783	-0.997273	-0.834712
CM003719.1_24014405	2	0	2	C	0.00774344	-16.1023	0.893376	0.270979	-0.488912	0.0127925
CM003719.1_24306017	2	0	2	C	0.000112504	19.3513	0.181478	7.43466	0.515907	0.224887
CM003719.1_25058345	2	0	2	C	0.00339802	21.6986	0.89921	-0.362628	0.590054	0.00274561
CM003719.1_25101300	2	0	2	C	0.00620142	-19.6908	0.180141	-10.9799	-0.577473	-0.304861
CM003719.1_2865591	2	0	2	C	1.76551e-59	16.514	0.879582	0.627156	0.442068	0.0315972
CM003719.1_2865598	2	0	2	C	4.5098e-77	17.1889	0.805736	0.480426	0.455245	0.0294907
CM003719.1_2865612	2	0	2	C	6.9706e-160	25.2523	0.610658	0.753914	0.688464	0.0365244
CM003719.1_3300869	2	0	2	C	1.00902e-06	16.3129	0.352056	3.15737	0.420778	0.108112
CM003719.1_3407684	2	0	2	C	0.000126086	15.9928	0.671593	1.41785	0.423255	0.0574469
CM003719.1_3866074	2	0	2	C	0.00601344	25.9319	0.0598465	10.7704	0.696394	0.32276
CM003719.1_4019707	2	0	2	C	3.90849e-26	-23.5097	0.850764	0.298328	-0.711096	0.0199091
CM003719.1_4062763	2	0	2	C	0.00149987	-18.1176	0.758182	-2.43716	-0.535007	-0.0589871
CM003719.1_4502326	2	2	4	E	0.00784441	-19.9293	0.000654524	-20.0617	-0.602889	-0.568746
CM003720.1_1118966	2	0	2	C	0.00479666	16.6498	0.562398	4.22152	0.426219	0.127216
CM003720.1_1118983	2	0	2	C	0.000228579	24.6827	0.85423	0.751065	0.662544	0.0283938
CM003720.1_1118987	2	0	2	C	0.00509455	17.4956	0.120865	8.72589	0.480511	0.255302
CM003720.1_12376286	2	2	4	E	2.74234e-05	-21.8036	1.4265e-09	-31.9076	-0.6388	-0.909614
CM003720.1_1382444	2	0	2	C	2.15827e-05	17.8563	0.180184	8.21719	0.467052	0.25579
CM003720.1_1572871	2	1	3	D	1.07992e-34	46.0336	0.00035575	14.8792	1.26006	0.430879
CM003720.1_1585115	2	2	4	E	3.74554e-11	-24.8092	2.34178e-06	-17.4091	-0.748321	-0.49572
CM003720.1_1585116	2	2	4	E	0.00323899	-21.7168	9.4975e-05	-19.594	-0.651085	-0.559326
CM003720.1_15922677	2	0	2	C	0.000138605	21.9753	0.893627	-2.00423	0.605892	-0.0466746
CM003720.1_15927376	2	0	2	C	0.00264783	18.3025	0.744913	4.28237	0.4893	0.131295
CM003720.1_1600745	2	0	2	C	9.19319e-05	-19.6096	0.635318	0.763074	-0.588458	0.0353282
CM003720.1_1634756	2	0	2	C	4.73002e-13	22.3791	0.909974	0.290202	0.605494	0.0223121
CM003720.1_1634770	2	0	2	C	1.09587e-09	19.1324	0.551652	-3.96027	0.512143	-0.0988589
CM003720.1_1636438	2	0	2	C	0.000211382	19.5675	0.819751	0.448823	0.518391	0.0284151
CM003720.1_1639085	2	2	4	E	0.00748764	-21.6369	3.06452e-05	-23.399	-0.658445	-0.668543
CM003720.1_1639087	2	2	4	E	2.72733e-06	-30.4388	5.26455e-11	-32.8948	-0.90544	-0.937632
CM003720.1_1639230	2	0	2	C	0.00243093	20.2805	0.325058	13.0182	0.537116	0.388826
CM003720.1_1657636	2	2	4	E	2.55132e-11	30.3561	5.08055e-14	31.6097	0.835902	0.925849
CM003720.1_1657648	2	0	2	C	1.89684e-16	-42.3762	0.609235	9.99297	-1.23677	0.292674
CM003720.1_1657732	2	2	4	E	7.25043e-16	26.1474	5.62463e-17	31.0778	0.714234	0.893585
CM003720.1_1660888	2	0	2	C	0.00181586	16.3236	0.513407	2.79898	0.426768	0.0963778
CM003720.1_1671854	2	0	2	C	0.00263144	16.6673	0.484046	-4.65944	0.443902	-0.118769
CM003720.1_1687962	2	1	3	D	3.65274e-13	15.0794	1.13478e-18	14.2404	0.413787	0.411701
CM003720.1_1688263	2	0	2	C	0.000261267	20.6608	0.786807	1.70005	0.553103	0.0597566
CM003720.1_1688269	2	2	4	E	7.30892e-11	37.0171	0.000212673	22.9083	1.01488	0.668466
CM003720.1_1704899	2	2	4	E	1.48685e-12	30.4615	6.37482e-05	20.3444	0.822921	0.597499
CM003720.1_1704994	2	1	3	D	1.30981e-12	23.8047	7.46884e-05	11.8537	0.636063	0.350422
CM003720.1_1721244	2	2	4	E	1.67863e-06	-20.8368	1.84872e-11	-25.8037	-0.61573	-0.737453
CM003720.1_17444182	2	1	3	D	0.000120729	25.8503	0.021902	22.7115	0.706853	0.662998
CM003720.1_1747376	2	2	4	E	0.00200987	-17.9795	2.11131e-06	-22.796	-0.549578	-0.647787
CM003720.1_1747457	2	1	3	D	5.72852e-06	15.9009	0.00246643	13.1554	0.400416	0.396281
CM003720.1_1747499	2	2	4	E	1.35452e-09	17.7882	4.3993e-11	21.631	0.440717	0.638497
CM003720.1_1747536	2	0	2	C	0.000379639	17.4045	0.0307785	7.86372	0.471093	0.235912
CM003720.1_1750590	2	0	2	C	3.24384e-06	17.7572	0.460462	5.86754	0.466198	0.181543
CM003720.1_1750597	2	0	2	C	9.9541e-09	20.0458	0.173415	7.86581	0.537527	0.236793
CM003720.1_1768764	2	2	4	E	2.02132e-21	30.98	1.08575e-18	34.5969	0.829028	1.0135
CM003720.1_1779690	2	0	2	C	0.00809656	17.1408	0.858154	-1.04855	0.455993	-0.0176438
CM003720.1_1804230	2	0	2	C	0.00150749	16.2414	0.769091	0.328045	0.430942	0.017196
CM003720.1_1850358	2	0	2	C	1.81754e-05	27.109	0.403521	-11.489	0.743894	-0.323762
CM003720.1_1850386	2	0	2	C	0.00810344	19.647	0.895343	-0.700544	0.532704	-0.0162549
CM003720.1_1850427	2	0	2	C	3.83884e-06	20.8503	0.493235	3.64422	0.568663	0.108008
CM003720.1_186395	2	0	2	C	0.00268394	-22.8293	0.399575	-11.7905	-0.686075	-0.32804
CM003720.1_1884758	2	1	3	D	0.00114423	-18.5166	0.00282017	-10.8428	-0.570714	-0.310011
CM003720.1_1891983	2	2	4	E	3.36068e-08	19.6981	0.000132357	15.1817	0.541404	0.442601
CM003720.1_19063061	2	1	3	D	2.6101e-09	22.1718	3.95361e-07	12.9758	0.589637	0.388127
CM003720.1_19063110	2	2	4	E	2.15192e-21	32.155	1.581e-19	28.5178	0.859854	0.84232
CM003720.1_19092240	2	0	2	C	1.07398e-05	17.4365	0.179542	10.4915	0.445084	0.31216
CM003720.1_19103450	2	1	3	D	1.46766e-08	17.0574	6.91047e-07	11.8757	0.458934	0.350888
CM003720.1_19103453	2	1	3	D	6.45972e-18	16.4016	1.53011e-12	13.4556	0.408756	0.407419
CM003720.1_19103697	2	2	4	E	3.59178e-15	34.5094	9.31789e-34	31.4415	0.962897	0.911093
CM003720.1_19104012	2	0	2	C	0.00098825	16.035	0.0859237	11.0723	0.412147	0.335992
CM003720.1_19106926	2	0	2	C	3.937e-06	20.1481	0.620504	3.08529	0.532182	0.100569
CM003720.1_19110263	2	0	2	C	0.000153041	23.4699	0.69579	5.7361	0.633528	0.175946
CM003720.1_19110268	2	0	2	C	2.81795e-06	27.2197	0.105334	-7.54307	0.744509	-0.197637
CM003720.1_19110302	2	0	2	C	8.27198e-07	18.1396	0.608298	-2.65396	0.470806	-0.0589295
CM003720.1_19117100	2	2	4	E	7.99322e-19	16.6002	4.31916e-14	16.5749	0.431541	0.490776
CM003720.1_19118705	2	0	2	C	0.000203146	21.9218	0.462377	-6.35568	0.588492	-0.170611
CM003720.1_19119156	2	1	3	D	1.73172e-06	-17.5093	8.42634e-05	-10.4562	-0.523017	-0.29514
CM003720.1_19126994	2	0	2	C	0.00180017	25.6857	0.806341	0.947227	0.70842	0.0356291
CM003720.1_19129598	2	2	4	E	3.39485e-07	15.1003	5.08055e-14	18.9741	0.373068	0.556311
CM003720.1_19133895	2	1	3	D	6.06356e-05	26.743	0.0153252	24.0915	0.745286	0.701131
CM003720.1_19133896	2	2	4	E	2.7315e-08	21.2352	6.72877e-16	24.1026	0.592061	0.700948
CM003720.1_19133909	2	2	4	E	5.4308e-16	43.6893	3.08201e-06	30.6088	1.22145	0.891566
CM003720.1_19133910	2	2	4	E	2.39495e-17	31.532	1.26854e-42	36.1939	0.879976	1.05313
CM003720.1_19133921	2	2	4	E	3.13173e-09	39.5555	3.15879e-05	28.6854	1.10639	0.834111
CM003720.1_19133922	2	2	4	E	5.08947e-14	29.4638	2.54029e-28	34.8844	0.823397	1.0134
CM003720.1_19137182	2	2	4	E	0.00676699	-15.7795	0.000124718	-20.0384	-0.498995	-0.564165
CM003720.1_19137183	2	2	4	E	3.74088e-17	-20.9065	5.46319e-28	-27.4117	-0.645285	-0.77487
CM003720.1_19138523	2	2	4	E	7.73632e-08	19.5785	1.00243e-20	22.5977	0.516958	0.664948
CM003720.1_19141998	2	0	2	C	0.000287833	15.57	0.87038	1.33435	0.404163	0.0541086
CM003720.1_19142016	2	0	2	C	3.53339e-08	17.5512	0.809694	0.0218607	0.459864	0.0167055
CM003720.1_19142023	2	0	2	C	1.19898e-05	17.6653	0.705686	-2.1952	0.464952	-0.04878
CM003720.1_19146585	2	1	3	D	3.7693e-07	20.4173	0.0223405	15.8446	0.525208	0.476843
CM003720.1_19146586	2	2	4	E	4.24619e-34	15.4397	2.64097e-15	16.6453	0.385162	0.50018
CM003720.1_19146795	2	2	4	E	5.21055e-17	-18.0803	1.48307e-19	-17.3316	-0.564887	-0.488695
CM003720.1_19153550	2	2	4	E	1.92925e-33	-23.2284	8.98768e-16	-21.6531	-0.707904	-0.60463
CM003720.1_19162259	2	2	4	E	7.71755e-83	-35.858	1.45981e-96	-32.1426	-1.06599	-0.916786
CM003720.1_19162801	2	2	4	E	3.26844e-11	-20.2882	2.01238e-09	-25.1175	-0.630484	-0.709575
CM003720.1_19162844	2	1	3	D	0.000620424	16.0491	2.22555e-05	14.0994	0.387381	0.417928
CM003720.1_19162933	2	2	4	E	4.3548e-07	-20.9601	1.98388e-08	-17.7498	-0.639758	-0.501706
CM003720.1_19180117	2	1	3	D	0.000139298	19.676	3.47221e-06	8.62146	0.54056	0.262708
CM003720.1_19190124	2	2	4	E	4.30698e-17	-32.5227	2.15223e-16	-28.1882	-0.972843	-0.793532
CM003720.1_19199178	2	2	4	E	0.00598768	17.8382	2.95911e-05	16.8936	0.46215	0.504242
CM003720.1_19204010	2	2	4	E	1.35627e-20	-24.2593	7.71569e-23	-23.532	-0.741622	-0.660645
CM003720.1_19204024	2	0	2	C	0.00815539	18.1499	0.0145921	8.77634	0.486866	0.264605
CM003720.1_19212307	2	0	2	C	0.00992889	18.2209	0.0710954	11.5773	0.461157	0.342018
CM003720.1_19212308	2	2	4	E	0.00105548	16.6187	0.000337274	17.1758	0.420495	0.502348
CM003720.1_19216880	2	2	4	E	1.26979e-08	-15.3051	3.18187e-20	-16.0784	-0.486727	-0.450839
CM003720.1_19224181	2	0	2	C	0.000905853	16.8389	0.909974	0.442487	0.439387	0.0261859
CM003720.1_19238033	2	0	2	C	2.15878e-24	-25.7347	0.655939	0.155746	-0.759135	0.0101086
CM003720.1_19251004	2	1	3	D	0.000439094	-15.3961	0.000683736	-6.31122	-0.46336	-0.179081
CM003720.1_19278784	2	2	4	E	7.80612e-07	-19.4608	9.82873e-09	-25.4236	-0.594096	-0.725553
CM003720.1_19290435	2	1	3	D	0.0026591	-20.8877	0.0263034	-16.5455	-0.601488	-0.465453
CM003720.1_19309920	2	0	2	C	0.00902387	-18.2518	0.468223	-8.94037	-0.54477	-0.248747
CM003720.1_19309929	2	0	2	C	0.00761153	-17.5028	0.144914	-10.5906	-0.527495	-0.296539
CM003720.1_19312672	2	0	2	C	0.000232031	-18.943	0.344062	-9.66991	-0.580627	-0.271734
CM003720.1_19312710	2	0	2	C	3.01363e-05	-22.7654	0.469986	-4.95965	-0.687638	-0.136507
CM003720.1_19312823	2	0	2	C	0.000190774	-18.1083	0.376195	-6.04308	-0.544801	-0.165031
CM003720.1_19312838	2	0	2	C	3.21825e-06	-20.217	0.391096	-5.93373	-0.608892	-0.160086
CM003720.1_19312905	2	0	2	C	7.14665e-06	-15.8729	0.55818	-3.04042	-0.471467	-0.082993
CM003720.1_19313766	2	0	2	C	2.01318e-14	-18.7243	0.199016	-9.38717	-0.579236	-0.256906
CM003720.1_19365886	2	2	4	E	2.38299e-05	-23.4901	0.00182549	-22.5419	-0.702422	-0.64142
CM003720.1_19371889	2	0	2	C	0.000132893	-22.0022	0.031093	-13.1966	-0.677125	-0.361052
CM003720.1_19371907	2	1	3	D	0.000456864	18.9346	0.0117263	16.6398	0.479379	0.497211
CM003720.1_19466484	2	0	2	C	0.00400992	19.5044	0.45928	7.6694	0.536284	0.224228
CM003720.1_19670685	2	1	3	D	2.66586e-06	-18.0608	9.68232e-05	-14.5051	-0.550581	-0.409049
CM003720.1_19804724	2	0	2	C	0.00351813	-17.8138	0.70316	-1.4742	-0.522438	-0.0389366
CM003720.1_19812399	2	0	2	C	0.0063935	16.9583	0.443417	9.09372	0.452159	0.274123
CM003720.1_19812434	2	0	2	C	0.000192558	16.5313	0.909974	-1.85799	0.429591	-0.0375481
CM003720.1_19817411	2	0	2	C	0.00949019	17.136	0.618539	4.23021	0.454921	0.127064
CM003720.1_19867926	2	0	2	C	0.00320399	21.0996	0.873863	4.55807	0.569425	0.140995
CM003720.1_2066774	2	1	3	D	0.00986433	15.0649	0.000111601	8.7339	0.409044	0.253608
CM003720.1_2068708	2	0	2	C	0.00583688	17.2574	0.854134	-0.131549	0.472005	0.000227805
CM003720.1_2283578	2	0	2	C	0.0060153	18.0889	0.458315	6.38979	0.481237	0.18923
CM003720.1_269015	2	0	2	C	0.000943845	16.6611	0.90467	-0.139246	0.457082	-0.00124034
CM003720.1_299933	2	0	2	C	1.24446e-07	22.2322	0.0319764	8.73022	0.61334	0.256493
CM003720.1_30272	2	0	2	C	5.95879e-11	16.5855	0.897433	0.926643	0.436444	0.0428667
CM003720.1_3667561	2	0	2	C	0.00141121	19.0262	0.124677	6.23799	0.506335	0.187645
CM003720.1_394238	2	0	2	C	0.00104002	21.1958	0.752387	3.32449	0.574376	0.103854
CM003720.1_499125	2	0	2	C	2.64116e-05	21.4566	0.502047	10.8214	0.573802	0.322108
CM003720.1_6604143	2	0	2	C	8.46519e-05	24.3643	0.618539	2.89636	0.668857	0.0906389
CM003720.1_6604151	2	0	2	C	2.72723e-07	33.1663	0.0578216	11.1945	0.901369	0.330153
CM003720.1_6604153	2	0	2	C	2.3825e-06	30.1437	0.555611	3.90375	0.821025	0.121216
CM003720.1_6604190	2	0	2	C	0.000690635	24.5838	0.180343	7.70912	0.655427	0.23139
CM003720.1_6604204	2	0	2	C	0.000332422	26.5648	0.309616	7.85432	0.709022	0.235344
CM003720.1_6604312	2	1	3	D	2.6177e-08	19.1499	0.00057452	12.9678	0.523935	0.376674
CM003720.1_6604317	2	1	3	D	1.4645e-08	23.6319	0.00399754	11.8708	0.647937	0.348965
CM003720.1_6604406	2	0	2	C	0.000463144	18.0035	0.909974	-1.99974	0.482758	-0.0476127
CM003720.1_6604420	2	0	2	C	1.47629e-07	27.3918	0.0452765	7.44212	0.740157	0.224028
CM003720.1_6604426	2	0	2	C	7.26784e-08	22.5296	0.463884	2.15966	0.6077	0.0737648
CM003720.1_6604438	2	0	2	C	1.85955e-06	21.0674	0.093094	6.82538	0.563583	0.208462
CM003720.1_6604452	2	1	3	D	1.16627e-06	19.8249	0.00166903	13.1521	0.538637	0.38278
CM003720.1_737405	2	0	2	C	0.0087072	19.8073	0.584403	4.63963	0.537871	0.13758
CM003720.1_8317950	2	0	2	C	1.47757e-06	-18.1702	0.688768	-3.80535	-0.538167	-0.103262
CM003720.1_978264	2	1	3	D	1.40888e-05	-24.406	0.0161313	-16.1202	-0.732158	-0.444463
CM003720.1_986758	2	0	2	C	1.44026e-05	18.74	0.909974	0.68309	0.508479	0.0255881
CM003721.1_1078202	2	2	4	E	2.0651e-05	23.6358	0.00117491	18.1496	0.622894	0.532829
CM003721.1_1082745	2	0	2	C	3.91568e-05	15.8055	0.86607	5.61375	0.391924	0.176076
CM003721.1_1082750	2	0	2	C	0.000446957	15.6387	0.67517	5.20733	0.388532	0.166443
CM003721.1_1082772	2	0	2	C	2.26697e-07	20.382	0.752435	5.91325	0.523972	0.185665
CM003721.1_1082779	2	0	2	C	1.35115e-06	20.4794	0.903476	2.89162	0.53187	0.0997821
CM003721.1_1082785	2	0	2	C	2.63369e-06	19.0585	0.900709	4.70039	0.490158	0.148911
CM003721.1_1082790	2	0	2	C	5.42212e-05	19.4792	0.872141	3.16159	0.499995	0.106405
CM003721.1_1219780	2	0	2	C	0.00363349	-19.1723	0.650228	-3.14003	-0.557819	-0.0869173
CM003721.1_1284620	2	0	2	C	0.000259699	23.5927	0.550811	4.18573	0.639097	0.131124
CM003721.1_1284649	2	0	2	C	0.000778327	20.5952	0.832491	3.05799	0.559227	0.0960523
CM003721.1_1295952	2	0	2	C	7.09692e-11	15.4571	0.621764	2.40002	0.419236	0.0764142
CM003721.1_1430162	2	0	2	C	2.93598e-07	24.2398	0.551077	3.98495	0.64016	0.125973
CM003721.1_1472177	2	1	3	D	2.8563e-19	21.5254	1.71782e-05	10.9968	0.563457	0.332385
CM003721.1_1643793	2	1	3	D	0.00738173	-24.2974	0.0332266	-18.0663	-0.722879	-0.504415
CM003721.1_16660002	2	0	2	C	0.00453577	15.6635	0.365729	13.8243	0.39083	0.40735
CM003721.1_1736189	2	0	2	C	2.73952e-08	17.9833	0.824176	-0.500276	0.463259	0.00239538
CM003721.1_1757443	2	1	3	D	0.00145983	20.4636	0.00744979	-12.2452	0.559501	-0.34189
CM003721.1_18810270	2	2	4	E	2.96399e-05	30.5366	5.02206e-05	20.6983	0.832031	0.598932
CM003721.1_18810277	2	2	4	E	0.000240987	30.0623	3.02229e-05	18.676	0.817929	0.540544
CM003721.1_18810278	2	2	4	E	0.00766805	19.252	1.10444e-08	25.846	0.508707	0.747244
CM003721.1_18810307	2	0	2	C	0.00479069	18.5316	0.58911	2.53043	0.504422	0.0774716
CM003721.1_18810329	2	2	4	E	0.000519867	20.3884	0.000749292	17.4837	0.537957	0.506301
CM003721.1_18810608	2	0	2	C	8.08055e-05	19.5395	0.235152	4.78905	0.532073	0.142926
CM003721.1_18810653	2	1	3	D	0.000509627	15.0296	0.000637157	13.6857	0.389394	0.403101
CM003721.1_19044482	2	0	2	C	2.05792e-09	17.3913	0.892517	-0.0773049	0.454485	0.00599781
CM003721.1_2000515	2	0	2	C	0.00601575	15.0739	0.732116	-2.77458	0.407312	-0.0732392
CM003721.1_2036913	2	2	4	E	4.20423e-09	24.897	4.9129e-08	20.8539	0.658513	0.614861
CM003721.1_2114892	2	2	4	E	1.02548e-11	-22.3226	0.00420555	-17.8086	-0.68932	-0.499997
CM003721.1_2159478	2	0	2	C	0.00245725	17.8169	0.614836	0.221052	0.470889	0.0195699
CM003721.1_2171516	2	0	2	C	0.00190866	20.7341	0.884134	-1.09431	0.566394	-0.0282761
CM003721.1_2175536	2	0	2	C	0.00149943	15.8792	0.533979	4.44442	0.40715	0.143874
CM003721.1_2204770	2	2	4	E	8.41319e-06	27.8268	1.14321e-07	25.5511	0.765281	0.743979
CM003721.1_2267016	2	0	2	C	0.00100136	18.3923	0.47328	4.69801	0.488602	0.145564
CM003721.1_2267770	2	0	2	C	0.000143039	21.47	0.765496	2.79443	0.58002	0.0983869
CM003721.1_2278651	2	2	4	E	0.00326163	17.1844	5.79169e-06	20.7668	0.464022	0.608577
CM003721.1_2284366	2	0	2	C	0.00103358	15.2191	0.909974	0.916404	0.400013	0.0428121
CM003721.1_2611411	2	2	4	E	8.90042e-05	22.522	0.000810136	15.7732	0.611498	0.460024
CM003721.1_3307937	2	1	3	D	1.18713e-08	-22.3268	0.00036024	-4.74537	-0.639516	-0.134222
CM003721.1_369793	2	0	2	C	8.11341e-10	15.3074	0.0125516	12.9411	0.381834	0.396482
CM003721.1_4392354	2	0	2	C	1.75206e-06	21.3215	0.7925	-4.24744	0.56364	-0.10507
CM003721.1_4392363	2	0	2	C	0.0003189	18.678	0.504361	-5.397	0.489062	-0.139035
CM003721.1_4392365	2	0	2	C	1.06665e-05	21.3751	0.608334	-5.43118	0.563044	-0.139532
CM003721.1_559094	2	0	2	C	0.000380228	-19.5077	0.317283	-9.20344	-0.594295	-0.253093
CM003721.1_573303	2	0	2	C	0.00194408	15.2335	0.378682	5.3462	0.408742	0.158031
CM003721.1_5740548	2	0	2	C	0.00432587	25.4501	0.0112542	12.7352	0.699556	0.372576
CM003721.1_5740555	2	1	3	D	0.00982783	20.4171	0.00463926	13.7417	0.55912	0.40172
CM003721.1_5740570	2	0	2	C	0.00623845	16.1081	0.103386	10.6954	0.44361	0.311279
CM003721.1_5740572	2	0	2	C	0.00462737	18.4002	0.353042	5.76483	0.504593	0.171794
CM003721.1_580696	2	2	4	E	2.6959e-20	32.5709	1.09424e-13	31.4678	0.871332	0.915048
CM003721.1_6317769	2	0	2	C	0.00634123	15.3152	0.909974	-0.577607	0.398076	-0.00831367
CM003721.1_6340397	2	0	2	C	0.000232519	16.5107	0.858747	-3.57503	0.447728	-0.0942546
CM003721.1_6342302	2	0	2	C	0.000721313	20.1082	0.0656448	8.61798	0.54799	0.252381
CM003721.1_6692393	2	0	2	C	0.0049335	17.7828	0.334351	6.53674	0.463335	0.19284
CM003721.1_6692445	2	0	2	C	0.00116607	18.1985	0.471759	4.52357	0.472162	0.137174
CM003721.1_6692482	2	0	2	C	0.00169909	19.7988	0.278124	7.58017	0.532381	0.221766
CM003721.1_6765872	2	0	2	C	0.00618419	24.0393	0.557616	4.81649	0.63876	0.147568
CM003721.1_6765881	2	0	2	C	0.00106056	29.6793	0.591007	5.31861	0.810343	0.161153
CM003721.1_6765895	2	0	2	C	0.000289183	22.5714	0.778441	1.11752	0.597476	0.044512
CM003721.1_6904686	2	0	2	C	0.000154514	15.731	0.77551	1.26167	0.400929	0.0444174
CM003721.1_6983663	2	0	2	C	1.78822e-05	-15.2142	0.0116494	-11.5878	-0.47177	-0.320557
CM003721.1_699099	2	2	4	E	3.57502e-09	30.8897	1.67533e-21	46.8519	0.832666	1.36178
CM003721.1_7542317	2	2	4	E	8.45171e-13	27.0521	8.9427e-22	29.0984	0.753718	0.845507
CM003721.1_754376	2	0	2	C	0.00627694	15.9928	0.717542	-2.83046	0.426276	-0.0753478
CM003721.1_754411	2	0	2	C	0.000552031	18.478	0.404644	3.90138	0.48814	0.119865
CM003721.1_754420	2	0	2	C	2.18949e-05	20.2941	0.888964	-0.442583	0.543554	-0.00457192
CM003721.1_7638176	2	2	4	E	8.16827e-05	27.8362	0.00375886	20.6413	0.754153	0.602548
CM003721.1_7878689	2	1	3	D	7.52906e-14	32.2523	0.00598849	8.54277	0.891493	0.248853
CM003721.1_8066819	2	0	2	C	0.00291235	17.5896	0.607573	5.62893	0.467006	0.167223
CM003721.1_8337464	2	2	4	E	3.53668e-09	-25.2967	5.62383e-10	-19.7865	-0.73459	-0.567876
CM003721.1_923658	2	2	4	E	5.29189e-09	-15.9659	1.87441e-17	-19.1248	-0.471417	-0.547078
CM003721.1_923675	2	0	2	C	4.40846e-06	17.1101	0.012527	7.67599	0.459994	0.23157
CM003721.1_9591837	2	0	2	C	8.77427e-07	-18.6037	0.624057	-2.68127	-0.563017	-0.0732852
CM003721.1_971117	2	2	4	E	0.000730734	16.8983	0.00618878	19.7797	0.449317	0.580568
CM003721.1_9759676	2	1	3	D	0.00182494	-16.4237	0.00454184	-11.7382	-0.49078	-0.329911
CM003721.1_9759730	2	1	3	D	3.54562e-05	-21.2669	0.00137711	-10.6595	-0.62906	-0.300655
CM003721.1_996648	2	0	2	C	0.00274076	22.1198	0.674494	-4.86226	0.601145	-0.129396
CM003722.1_10311277	2	0	2	C	4.45299e-05	-22.2834	0.18684	-10.4336	-0.671239	-0.28914
CM003722.1_10316627	2	1	3	D	9.05615e-19	16.1921	2.39983e-10	14.9407	0.423377	0.450057
CM003722.1_1282481	2	0	2	C	0.000398225	18.0479	0.506154	2.69373	0.493115	0.0819408
CM003722.1_13209284	2	0	2	C	0.000432567	19.6076	0.782898	1.91052	0.539454	0.0593058
CM003722.1_1433927	2	0	2	C	0.00104428	-19.6765	0.250467	-9.12728	-0.590715	-0.255753
CM003722.1_18040507	2	0	2	C	0.0022445	17.1914	0.869474	2.63528	0.453253	0.0894884
CM003722.1_18617410	2	1	3	D	6.28273e-08	23.8568	3.30095e-06	13.9172	0.636136	0.415265
CM003722.1_18889999	2	2	4	E	5.0646e-06	16.0833	5.51841e-05	16.7982	0.403855	0.502105
CM003722.1_19226049	2	0	2	C	7.33164e-05	-17.8339	0.449423	-12.3459	-0.542153	-0.345662
CM003722.1_19847113	2	0	2	C	2.4632e-05	17.6253	0.841244	1.50323	0.455323	0.0481253
CM003722.1_19847119	2	0	2	C	4.49372e-06	22.7147	0.5644	4.71745	0.601237	0.140715
CM003722.1_19870962	2	0	2	C	0.00625824	20.1952	0.104624	12.5957	0.532968	0.371327
CM003722.1_19870980	2	0	2	C	0.00531033	16.4821	0.747813	3.10444	0.423225	0.0936582
CM003722.1_2510361	2	0	2	C	0.00488036	20.2484	0.562163	-4.01988	0.539416	-0.104965
CM003722.1_302854	2	0	2	C	1.09827e-06	24.1363	0.64884	0.0381039	0.652894	0.015003
CM003722.1_3121055	2	0	2	C	0.000554922	18.7753	0.859027	2.32104	0.508219	0.0776582
CM003722.1_3121105	2	0	2	C	0.000635071	15.0517	0.0533784	6.92349	0.39467	0.213095
CM003722.1_3121140	2	0	2	C	5.83745e-06	19.9542	0.147441	6.40399	0.544872	0.193746
CM003722.1_3829786	2	0	2	C	2.5869e-06	27.8874	0.288659	-10.8087	0.764787	-0.302664
CM003722.1_3847431	2	0	2	C	1.10962e-07	-22.1167	0.168821	-11.7673	-0.654863	-0.333201
CM003722.1_437589	2	0	2	C	0.00188109	19.2345	0.433363	-1.62128	0.528539	-0.0385157
CM003722.1_437602	2	0	2	C	0.000329717	19.0423	0.702314	3.97065	0.516354	0.122026
CM003722.1_4739025	2	0	2	C	1.60729e-09	-15.5263	0.3736	-3.40839	-0.450675	-0.0952247
CM003722.1_4739031	2	0	2	C	2.49255e-12	-18.5142	0.169886	-6.15784	-0.536784	-0.174184
CM003722.1_4739038	2	0	2	C	9.33144e-11	-15.4641	0.383281	-2.65688	-0.448723	-0.0739136
CM003722.1_4739051	2	0	2	C	1.03809e-12	-17.3876	0.21759	-5.36064	-0.503458	-0.15123
CM003722.1_4739145	2	0	2	C	4.54137e-07	-15.3846	0.268908	-10.1676	-0.447389	-0.285021
CM003722.1_4739164	2	0	2	C	4.39936e-07	-15.3846	0.276511	-5.09578	-0.447389	-0.144906
CM003722.1_4746010	2	0	2	C	3.57933e-05	20.7977	0.909974	-0.594732	0.560234	-0.00801111
CM003722.1_4750314	2	0	2	C	0.00192472	20.4789	0.456998	8.22936	0.535024	0.242793
CM003722.1_530571	2	2	4	E	0.00517931	22.6421	1.40303e-05	24.9047	0.617916	0.726992
CM003722.1_6200806	2	0	2	C	4.60213e-05	21.8768	0.306564	8.10883	0.578623	0.24684
CM003722.1_6280000	2	0	2	C	4.61914e-05	22.0501	0.40418	8.15555	0.58935	0.249798
CM003722.1_6292671	2	2	4	E	0.00150945	19.7131	0.00287577	18.8235	0.501928	0.55008
CM003722.1_6295956	2	0	2	C	0.00153919	27.6771	0.892821	-1.82278	0.759392	-0.0406931
CM003722.1_6332005	2	0	2	C	0.00296251	-19.8382	0.213164	-6.9441	-0.584251	-0.196934
CM003722.1_6435205	2	0	2	C	0.00728252	15.4021	0.210146	6.05089	0.419444	0.180194
CM003722.1_7451078	2	1	3	D	0.000457996	23.7778	0.313943	21.1908	0.640708	0.615086
CM003722.1_916756	2	0	2	C	4.07481e-06	-18.992	0.864284	-3.61314	-0.566724	-0.101046
CM003722.1_916760	2	0	2	C	1.57812e-06	-18.0771	0.40671	-7.49054	-0.542298	-0.212799
CM003722.1_916828	2	0	2	C	0.000421343	-17.0412	0.907326	-3.82849	-0.512206	-0.10452
CM003722.1_9724990	2	2	4	E	7.61695e-07	29.0533	1.13758e-08	25.6479	0.783628	0.749472
CM003723.1_11088603	2	2	4	E	6.99784e-06	19.8594	2.55696e-24	16.3719	0.518717	0.486646
CM003723.1_13662424	2	0	2	C	0.00574488	16.8147	0.616024	3.1099	0.442206	0.0952681
CM003723.1_13823165	2	0	2	C	0.00961814	-16.5269	0.17488	-11.4402	-0.516214	-0.31226
CM003723.1_1393024	2	0	2	C	0.00718795	16.0574	0.553624	4.63378	0.398778	0.146354
CM003723.1_1437284	2	2	4	E	1.91051e-06	28.7159	6.17446e-10	37.9756	0.761245	1.10116
CM003723.1_14756038	2	0	2	C	0.00251196	-15.5535	0.47479	-4.01533	-0.479654	-0.107386
CM003723.1_1483200	2	0	2	C	0.00141986	-16.1273	0.462897	-5.37095	-0.502575	-0.141982
CM003723.1_15164853	2	2	4	E	0.00576956	24.0781	3.43098e-05	20.1294	0.633224	0.585308
CM003723.1_15227411	2	0	2	C	0.000245578	18.8068	0.107885	5.67641	0.505155	0.16826
CM003723.1_1530858	2	1	3	D	0.00650851	-20.7523	0.140031	-16.6622	-0.61593	-0.465446
CM003723.1_15411697	2	2	4	E	1.3743e-06	-15.6046	7.19211e-11	-18.4515	-0.489617	-0.514724
CM003723.1_15475792	2	0	2	C	1.59679e-07	17.6049	0.150514	5.43616	0.479078	0.160617
CM003723.1_15475797	2	0	2	C	1.5084e-05	17.879	0.0508829	7.26201	0.476577	0.215085
CM003723.1_15475818	2	0	2	C	8.44643e-08	15.4813	0.250685	4.03305	0.417634	0.120945
CM003723.1_15530327	2	0	2	C	0.00655796	19.1154	0.750959	-0.749551	0.517067	-0.0123935
CM003723.1_15542127	2	0	2	C	6.04093e-05	17.5928	0.306777	7.32123	0.464321	0.217275
CM003723.1_15618635	2	2	4	E	3.48373e-26	-37.5283	1.18631e-16	-43.0769	-1.08155	-1.22742
CM003723.1_15632300	2	2	4	E	4.82165e-14	17.2786	6.68924e-21	23.1652	0.435416	0.682388
CM003723.1_1563339	2	2	4	E	2.47549e-07	-18.9462	4.25376e-06	-15.4208	-0.575192	-0.429792
CM003723.1_1563383	2	2	4	E	1.24116e-21	-36.3919	1.25774e-08	-17.9994	-1.07075	-0.504136
CM003723.1_1563522	2	0	2	C	7.03014e-20	-37.5212	0.539537	-4.7877	-1.0897	-0.124646
CM003723.1_1563527	2	0	2	C	2.46335e-23	-42.0005	0.877905	-0.155741	-1.22219	0.00850173
CM003723.1_1563565	2	0	2	C	1.76837e-14	-28.1867	0.543489	-3.04041	-0.84591	-0.0714625
CM003723.1_15645564	2	0	2	C	0.00279811	21.7165	0.712878	-6.03547	0.575085	-0.163058
CM003723.1_15672952	2	0	2	C	0.00494607	16.1393	0.836744	-2.89634	0.442932	-0.0763922
CM003723.1_15690819	2	1	3	D	1.56905e-13	21.5328	1.04808e-06	11.8336	0.592428	0.342387
CM003723.1_15703827	2	0	2	C	2.13119e-08	-23.6821	0.678927	-0.792558	-0.696128	-0.0183544
CM003723.1_15747176	2	2	4	E	0.000163114	-19.2515	0.000858024	-18.8357	-0.58033	-0.52896
CM003723.1_15778866	2	1	3	D	4.49709e-09	18.1408	6.31556e-19	13.4987	0.462321	0.405173
CM003723.1_15874294	2	0	2	C	0.00788679	17.2661	0.736976	1.54286	0.459955	0.0587716
CM003723.1_15925538	2	0	2	C	0.000655963	21.1335	0.375551	6.96762	0.569084	0.20595
CM003723.1_15925547	2	0	2	C	0.00381358	17.0052	0.113746	10.9313	0.450143	0.321576
CM003723.1_16158107	2	2	4	E	0.000432567	22.7703	0.000102753	23.591	0.601431	0.687692
CM003723.1_16159094	2	0	2	C	7.79718e-07	20.2453	0.890509	5.85271	0.532379	0.187314
CM003723.1_16159103	2	0	2	C	2.56012e-05	19.6028	0.55147	6.25713	0.51307	0.196591
CM003723.1_16209730	2	0	2	C	0.00270168	22.5629	0.502449	10.8629	0.616272	0.318708
CM003723.1_16213980	2	0	2	C	1.00053e-05	26.2662	0.104265	10.4349	0.725014	0.304746
CM003723.1_16215940	2	0	2	C	0.000459392	18.5993	0.876627	-0.160155	0.503457	0.0066492
CM003723.1_1624875	2	0	2	C	0.00360248	15.7481	0.571794	-2.61954	0.397998	-0.0646258
CM003723.1_1624885	2	0	2	C	0.000905873	15.9518	0.599884	-2.44239	0.410326	-0.0590505
CM003723.1_1629937	2	0	2	C	0.00501889	19.6617	0.633987	-11.5475	0.518757	-0.31568
CM003723.1_1721689	2	0	2	C	0.00753173	21.0083	0.747737	0.382705	0.565193	0.0284504
CM003723.1_1792545	2	0	2	C	0.00306711	21.6768	0.604799	14.882	0.567562	0.440333
CM003723.1_1994770	2	0	2	C	1.56917e-09	15.6784	0.173278	3.79412	0.41142	0.117482
CM003723.1_2589912	2	0	2	C	0.00450907	21.2851	0.657667	1.46143	0.577082	0.0486122
CM003723.1_2589920	2	0	2	C	0.00128643	18.3929	0.617815	-2.49873	0.486009	-0.0659205
CM003723.1_3212831	2	0	2	C	1.17814e-05	24.3863	0.609855	0.76678	0.657244	0.0283834
CM003723.1_3276491	2	2	4	E	0.000758883	-26.0447	4.40704e-10	-27.4084	-0.783992	-0.771463
CM003723.1_3284033	2	2	4	E	1.23471e-08	-20.8904	4.24196e-07	-17.2233	-0.635784	-0.475336
CM003723.1_3479966	2	0	2	C	0.000472173	17.4597	0.881314	2.42268	0.447658	0.0771965
CM003723.1_3479985	2	0	2	C	7.99587e-07	23.8144	0.567966	5.49009	0.632108	0.168537
CM003723.1_3480003	2	0	2	C	4.97479e-09	24.9931	0.488593	7.40667	0.669279	0.227252
CM003723.1_3629929	2	2	4	E	5.37868e-07	-27.8666	2.517e-05	-24.5955	-0.793461	-0.69395
CM003723.1_3814074	2	0	2	C	0.0071736	22.1581	0.672186	1.33564	0.606711	0.0428964
CM003723.1_423984	2	0	2	C	0.00591408	16.5045	0.637786	3.57429	0.434686	0.107546
CM003723.1_424038	2	2	4	E	4.41615e-19	38.7506	0.00719482	16.1957	1.05373	0.477825
CM003723.1_4495936	2	0	2	C	3.66912e-05	-18.912	0.733816	2.43062	-0.562581	0.0741939
CM003723.1_6358523	2	0	2	C	0.000547179	-30.2063	0.0256384	-13.777	-0.897402	-0.386376
CM003723.1_6944488	2	2	4	E	3.50402e-28	-48.5561	8.184e-06	-15.0574	-1.40343	-0.421893
CM003723.1_6944506	2	2	4	E	9.32322e-32	-55.9428	1.85926e-15	-19.3105	-1.62498	-0.541993
CM003723.1_6944510	2	2	4	E	7.88038e-12	-33.4164	1.32091e-06	-15.7397	-0.973349	-0.441581
CM003723.1_7388786	2	1	3	D	1.48586e-11	-24.846	6.37585e-09	-14.2359	-0.737764	-0.401591
CM003723.1_7388833	2	2	4	E	7.188e-05	20.7883	3.79062e-18	26.3673	0.55409	0.765152
CM003723.1_862976	2	1	3	D	1.41795e-12	-23.8358	0.00412295	-5.00746	-0.722074	-0.132561
CM003723.1_912815	2	2	4	E	0.000118997	-22.4207	0.000388898	-20.0846	-0.66511	-0.561684
CM003723.1_9193837	2	0	2	C	0.00257202	22.9774	0.784563	-0.272798	0.613605	0.00782251
CM003724.1_11808975	2	0	2	C	0.00271647	20.627	0.875997	-1.86701	0.563078	-0.0466017
CM003724.1_122079	2	0	2	C	0.00381986	22.3938	0.895532	0.767902	0.599549	0.030377
CM003724.1_12676477	2	2	4	E	7.69156e-05	20.7384	1.87209e-06	19.9033	0.550476	0.582771
CM003724.1_12797868	2	2	4	E	1.40172e-10	37.4575	2.53508e-07	22.4715	1.03917	0.657037
CM003724.1_13186448	2	0	2	C	0.000645625	20.5405	0.852571	0.654058	0.55627	0.02496
CM003724.1_13219721	2	1	3	D	0.00581888	22.056	0.0408742	16.3833	0.590062	0.485159
CM003724.1_13677070	2	0	2	C	0.000393544	20.1771	0.150056	10.5363	0.548046	0.309445
CM003724.1_13714216	2	0	2	C	0.000103389	17.4599	0.0128506	10.6315	0.440906	0.318938
CM003724.1_13742610	2	1	3	D	9.73775e-10	28.6811	9.56941e-05	13.969	0.773378	0.418131
CM003724.1_13872961	2	0	2	C	3.91654e-06	22.4125	0.548154	4.47393	0.612576	0.132134
CM003724.1_13874128	2	0	2	C	0.00787239	-17.3533	0.873196	-2.05886	-0.525694	-0.0514391
CM003724.1_13915707	2	0	2	C	0.00123386	-21.4127	0.51055	-3.52608	-0.651891	-0.0922179
CM003724.1_13956040	2	2	4	E	0.0011813	-17.5288	3.92934e-05	-17.5977	-0.53447	-0.491125
CM003724.1_14240777	2	2	4	E	1.14912e-10	27.0151	2.15806e-07	23.0442	0.744587	0.676137
CM003724.1_14244475	2	1	3	D	2.69385e-09	24.2352	0.0275735	17.2383	0.669196	0.503156
CM003724.1_14261563	2	0	2	C	0.00256091	18.4474	0.509196	3.72036	0.502488	0.11152
CM003724.1_14311777	2	2	4	E	1.01422e-10	-17.6671	6.3283e-15	-19.4989	-0.543579	-0.546799
CM003724.1_1436738	2	0	2	C	0.000226915	21.2406	0.401449	5.75903	0.576186	0.172017
CM003724.1_14473357	2	2	4	E	3.46727e-50	-45.1753	1.20024e-50	-50.2618	-1.29538	-1.43543
CM003724.1_14509998	2	0	2	C	0.000836986	18.5263	0.263576	-7.53878	0.501622	-0.201367
CM003724.1_14510024	2	0	2	C	3.09757e-05	18.9035	0.850846	2.02437	0.505939	0.0742738
CM003724.1_14510070	2	0	2	C	0.00676699	15.6736	0.782603	-1.14661	0.419921	-0.0188407
CM003724.1_14788132	2	0	2	C	0.00553362	23.4334	0.909974	-1.62232	0.620857	-0.0347514
CM003724.1_14791286	2	0	2	C	2.55858e-05	28.783	0.838008	0.352063	0.775748	0.0158644
CM003724.1_14791685	2	0	2	C	0.00453489	15.2259	0.546585	0.901424	0.400142	0.0411951
CM003724.1_14792232	2	0	2	C	0.00286367	23.7121	0.0778873	10.266	0.647583	0.301368
CM003724.1_15050138	2	0	2	C	0.00225291	17.288	0.61512	3.64542	0.470458	0.108022
CM003724.1_15115127	2	2	4	E	3.4614e-23	-27.8286	2.98672e-29	-35.9816	-0.812497	-1.02275
CM003724.1_15117162	2	0	2	C	4.83133e-06	-23.3704	0.217222	-11.5391	-0.719664	-0.329857
CM003724.1_15118779	2	0	2	C	0.00594429	18.0724	0.584358	7.19568	0.485477	0.213267
CM003724.1_15118820	2	0	2	C	0.00306273	18.786	0.755173	2.0248	0.515298	0.0617401
CM003724.1_15118827	2	0	2	C	0.00163831	21.1429	0.0918158	10.0423	0.579645	0.293159
CM003724.1_15127930	2	0	2	C	6.20383e-08	-18.7774	0.143011	-10.5363	-0.575313	-0.287057
CM003724.1_15136298	2	0	2	C	0.000586664	22.7343	0.147923	12.0115	0.597874	0.36166
CM003724.1_15136308	2	0	2	C	0.00344731	23.4241	0.0794598	13.1242	0.622504	0.394074
CM003724.1_15165434	2	0	2	C	0.00101616	16.0233	0.012029	14.4269	0.422114	0.420122
CM003724.1_15223651	2	0	2	C	0.00878135	18.1983	0.218437	8.8108	0.483181	0.261925
CM003724.1_15247926	2	0	2	C	6.94868e-05	21.4831	0.297204	8.10886	0.582134	0.246783
CM003724.1_15333790	2	2	4	E	2.12009e-08	24.081	4.35534e-12	21.3803	0.638887	0.622953
CM003724.1_15383014	2	1	3	D	0.00328806	-21.3193	0.0165912	-17.2212	-0.630252	-0.482016
CM003724.1_15414308	2	0	2	C	1.44318e-05	-15.0425	0.0939663	-6.68386	-0.440875	-0.188741
CM003724.1_15441024	2	0	2	C	0.00138065	-16.8781	0.909974	-0.555555	-0.506094	-0.012982
CM003724.1_15441120	2	0	2	C	0.000446957	20.6558	0.562489	5.51988	0.543767	0.172578
CM003724.1_15514135	2	2	4	E	1.75796e-11	25.5744	2.75629e-07	22.6323	0.669444	0.6587
CM003724.1_15514447	2	0	2	C	5.35305e-05	21.2654	0.113895	8.07478	0.575164	0.246511
CM003724.1_15514460	2	0	2	C	0.00145205	16.3903	0.58546	1.91929	0.432256	0.0713351
CM003724.1_15514462	2	2	4	E	1.22985e-15	25.4742	9.38945e-19	20.2949	0.674368	0.600307
CM003724.1_15593814	2	0	2	C	0.00657991	22.03	0.36492	7.01559	0.600621	0.208764
CM003724.1_15593827	2	0	2	C	0.00328844	19.641	0.613346	4.3724	0.531103	0.128798
CM003724.1_1687833	2	2	4	E	0.00596141	15.0562	0.00010441	17.9108	0.374832	0.533147
CM003724.1_170003	2	0	2	C	0.00285451	19.114	0.543677	-5.3566	0.515505	-0.139147
CM003724.1_1706420	2	0	2	C	4.51462e-05	21.9269	0.855081	1.71936	0.589239	0.0565299
CM003724.1_1708370	2	0	2	C	7.20116e-11	-26.3649	0.139475	-14.8469	-0.790908	-0.421957
CM003724.1_1714106	2	0	2	C	0.00992561	-16.7395	0.909974	-3.21493	-0.49612	-0.0840767
CM003724.1_1864219	2	0	2	C	0.00176434	18.4951	0.391565	-4.83268	0.509219	-0.133158
CM003724.1_1866190	2	1	3	D	0.00960178	-19.4484	0.159517	-17.7403	-0.602611	-0.492779
CM003724.1_1876961	2	0	2	C	2.28544e-06	-20.6415	0.590282	-2.19549	-0.633821	-0.0491319
CM003724.1_1876964	2	0	2	C	2.69714e-05	-17.7828	0.157812	-5.69347	-0.550622	-0.147659
CM003724.1_1876968	2	0	2	C	0.000234624	-18.4268	0.557587	-3.1917	-0.567184	-0.0778048
CM003724.1_2138066	2	2	4	E	0.00286367	25.1879	1.88036e-07	20.2052	0.672217	0.593465
CM003724.1_2139395	2	2	4	E	0.00811643	-19.6065	1.45595e-10	-19.463	-0.580238	-0.549152
CM003724.1_2139598	2	0	2	C	7.47145e-05	15.6884	0.823706	-1.74131	0.406063	-0.039749
CM003724.1_2142855	2	0	2	C	0.000117965	-23.737	0.90115	-1.91628	-0.699284	-0.0411648
CM003724.1_2143368	2	0	2	C	1.60838e-12	-29.4701	0.60235	-0.637254	-0.874928	-0.0133377
CM003724.1_2297956	2	0	2	C	0.00201464	19.4558	0.539029	4.42412	0.520751	0.135946
CM003724.1_2620299	2	0	2	C	1.47429e-07	23.4064	0.0453517	-11.7831	0.64526	-0.327177
CM003724.1_2703517	2	2	4	E	0.00136934	16.2718	6.40334e-07	16.9279	0.403075	0.500753
CM003724.1_6300481	2	1	3	D	0.00035726	15.4497	2.01863e-07	10.7715	0.41908	0.313974
CM003724.1_6300486	2	0	2	C	0.00139246	20.2062	0.332349	0.873438	0.548867	0.032414
CM003724.1_8335198	2	0	2	C	0.00403063	16.733	0.525905	4.22619	0.422425	0.134244
CM003724.1_961364	2	0	2	C	3.88836e-05	21.4498	0.607866	3.12761	0.583889	0.0994211
CM003725.1_1118257	2	2	4	E	1.23963e-16	-35.987	1.99196e-31	-31.3336	-1.06223	-0.892889
CM003725.1_11295726	2	2	4	E	1.13016e-17	-23.2079	2.25394e-29	-28.2054	-0.687615	-0.803848
CM003725.1_12009417	2	0	2	C	5.37517e-05	15.9229	0.480519	-5.01384	0.422358	-0.130381
CM003725.1_12009423	2	0	2	C	1.85287e-05	18.9571	0.887016	1.84332	0.506246	0.0629888
CM003725.1_12022216	2	2	4	E	1.07789e-06	-19.3135	1.69758e-15	-23.4931	-0.59386	-0.65875
CM003725.1_12101223	2	0	2	C	0.00150342	-15.3398	0.287071	-7.37025	-0.463807	-0.204689
CM003725.1_12261529	2	0	2	C	0.00487069	-16.9191	0.449024	-6.33929	-0.507002	-0.176029
CM003725.1_12264559	2	2	4	E	0.00583688	-16.8683	6.37704e-09	-22.4466	-0.516908	-0.63895
CM003725.1_12409633	2	0	2	C	0.00433667	22.6172	0.588238	-5.12778	0.610601	-0.139688
CM003725.1_12483369	2	0	2	C	0.000198489	22.2108	0.17232	11.9531	0.608382	0.350156
CM003725.1_12514889	2	0	2	C	0.00781612	22.6068	0.596257	5.07984	0.613515	0.15224
CM003725.1_12542593	2	2	4	E	7.79032e-06	24.7778	5.67359e-19	24.9554	0.676024	0.733474
CM003725.1_12547989	2	0	2	C	0.00149987	-18.9159	0.888261	2.46932	-0.584358	0.0813338
CM003725.1_12631684	2	0	2	C	0.00162507	16.7479	0.554636	7.23091	0.451983	0.21934
CM003725.1_12682964	2	2	4	E	1.48513e-08	-19.0685	2.77175e-06	-21.2483	-0.575913	-0.596975
CM003725.1_13153802	2	0	2	C	0.0073204	-15.6862	0.305966	-9.68741	-0.466236	-0.26737
CM003725.1_13477621	2	0	2	C	0.0027126	20.1188	0.230026	-9.72435	0.550948	-0.269824
CM003725.1_13710041	2	0	2	C	7.38886e-05	15.2687	0.251236	-9.56769	0.416914	-0.267206
CM003725.1_13727879	2	0	2	C	0.00391329	-22.0503	0.742739	4.26202	-0.678464	0.129764
CM003725.1_13816420	2	2	4	E	2.64162e-07	-16.8203	0.000254532	-18.041	-0.487631	-0.512345
CM003725.1_13816436	2	2	4	E	8.03476e-08	-21.0185	0.00158212	-18.9864	-0.61058	-0.534711
CM003725.1_13816446	2	0	2	C	4.56734e-07	-20.3929	0.0371735	-14.9957	-0.589594	-0.421632
CM003725.1_13816453	2	0	2	C	4.28691e-05	-19.1557	0.226553	-13.0356	-0.558186	-0.36443
CM003725.1_13816457	2	2	4	E	4.97377e-05	-18.2068	0.00279784	-19.7188	-0.525134	-0.556973
CM003725.1_13816477	2	2	4	E	1.67965e-06	-17.9683	0.00181949	-17.4904	-0.521541	-0.494789
CM003725.1_13816491	2	1	3	D	2.6802e-08	-19.8751	0.00390303	-14.2385	-0.576458	-0.40275
CM003725.1_13816498	2	2	4	E	7.31132e-05	-20.448	9.85741e-06	-22.9382	-0.606702	-0.648291
CM003725.1_13816654	2	2	4	E	3.59075e-34	-25.5589	3.65221e-10	-17.0731	-0.740613	-0.479281
CM003725.1_13816666	2	2	4	E	5.66806e-25	-21.8047	1.66664e-11	-18.6513	-0.640371	-0.522621
CM003725.1_13816671	2	2	4	E	4.08549e-34	-25.6998	7.13393e-10	-17.9144	-0.750378	-0.500181
CM003725.1_13816688	2	2	4	E	9.13792e-23	-20.991	3.37561e-08	-15.386	-0.621143	-0.430338
CM003725.1_13816706	2	2	4	E	1.31907e-20	-16.6865	1.09566e-13	-16.9141	-0.506337	-0.471947
CM003725.1_13816715	2	2	4	E	5.12236e-16	-15.7694	6.95075e-11	-15.012	-0.483472	-0.415948
CM003725.1_13816728	2	2	4	E	1.61727e-20	-20.5029	7.3033e-12	-18.8042	-0.6055	-0.528076
CM003725.1_13816734	2	2	4	E	8.41548e-23	-20.6847	2.47103e-09	-18.0701	-0.604748	-0.508926
CM003725.1_13817034	2	2	4	E	3.05e-28	-27.9006	3.39074e-22	-34.206	-0.817885	-0.969846
CM003725.1_13820293	2	1	3	D	5.35305e-05	-15.8756	0.01911	-17.693	-0.483522	-0.494536
CM003725.1_13820334	2	0	2	C	2.72961e-05	-16.4188	0.120368	-12.189	-0.502872	-0.335085
CM003725.1_3011095	2	2	4	E	0.00069088	-18.0188	4.61305e-05	-17.4356	-0.546084	-0.48768
CM003725.1_3396832	2	0	2	C	0.00243733	16.4422	0.386914	4.51035	0.440825	0.141393
CM003725.1_3475787	2	0	2	C	0.00125738	15.9981	0.721021	3.7695	0.439244	0.121166
CM003725.1_3476482	2	0	2	C	0.00111582	23.9749	0.834233	1.47673	0.65523	0.0514667
CM003725.1_3476959	2	0	2	C	5.83745e-06	19.9579	0.501687	2.65609	0.531331	0.0914462
CM003725.1_3477031	2	0	2	C	0.0050083	15.6153	0.353366	3.37768	0.414444	0.107999
CM003725.1_3491799	2	0	2	C	0.00278347	15.4827	0.596721	-2.88826	0.420563	-0.0756169
CM003725.1_3580532	2	0	2	C	4.68234e-41	20.8399	0.543303	-3.95623	0.567525	-0.0973535
CM003725.1_3580750	2	0	2	C	0.000360326	21.0266	0.845082	1.07597	0.561177	0.0456149
CM003725.1_3668096	2	2	4	E	1.63966e-25	32.43	6.31556e-19	32.8827	0.871225	0.958226
CM003725.1_3787383	2	2	4	E	0.00173899	-26.1263	6.34659e-05	-23.8456	-0.764069	-0.677416
CM003725.1_3810990	2	0	2	C	4.5666e-05	19.2751	0.76548	-1.65521	0.527171	-0.0428896
CM003725.1_3819475	2	1	3	D	0.00586903	15.224	0.000537502	14.2693	0.401251	0.420917
CM003725.1_3819494	2	0	2	C	0.00212431	15.2235	0.223419	6.28591	0.396221	0.1958
CM003725.1_3846356	2	0	2	C	3.3879e-05	15.5014	0.606579	1.71342	0.404754	0.0647926
CM003725.1_3848532	2	2	4	E	1.25742e-05	22.2459	0.00186311	15.7851	0.577424	0.463859
CM003725.1_3848541	2	0	2	C	0.00392733	19.1965	0.0756915	7.56324	0.502703	0.229048
CM003725.1_3911018	2	0	2	C	8.87144e-05	22.5547	0.556	1.76062	0.610734	0.0592609
CM003725.1_3913371	2	2	4	E	0.00540165	-21.8155	0.00972665	-17.2155	-0.65843	-0.484642
CM003725.1_3966024	2	2	4	E	1.07417e-07	22.2656	3.05094e-14	24.1752	0.600349	0.704546
CM003725.1_3971542	2	0	2	C	0.0019634	18.5016	0.896867	-1.40378	0.503919	-0.0302242
CM003725.1_4055640	2	2	4	E	2.52331e-05	-32.5991	7.54157e-06	-31.531	-0.950119	-0.89031
CM003725.1_4197233	2	0	2	C	0.00531033	20.941	0.485181	12.0279	0.572567	0.347571
CM003725.1_4197727	2	0	2	C	0.00530127	17.1539	0.554144	3.97443	0.449629	0.128066
CM003725.1_4197923	2	0	2	C	0.000412836	18.0674	0.159172	9.11232	0.468058	0.274265
CM003725.1_4244989	2	0	2	C	0.000959993	18.3792	0.887068	3.57625	0.488991	0.117687
CM003725.1_4252158	2	0	2	C	0.000455543	17.8546	0.793032	2.19845	0.480995	0.0774518
CM003725.1_4252164	2	0	2	C	0.000740328	17.5105	0.437015	4.75438	0.472134	0.151608
CM003725.1_4252463	2	0	2	C	0.0042397	19.3395	0.516335	2.93845	0.511039	0.0990024
CM003725.1_4331509	2	0	2	C	0.00663233	21.04	0.714943	-3.57527	0.559644	-0.0898726
CM003725.1_4682622	2	0	2	C	0.00579905	18.0624	0.909974	-2.64476	0.497664	-0.0676888
CM003725.1_4788363	2	0	2	C	0.000105149	19.3878	0.225485	9.28274	0.52894	0.280062
CM003725.1_4852816	2	0	2	C	0.00859864	-16.9255	0.84688	-6.04725	-0.531449	-0.163077
CM003725.1_6691410	2	0	2	C	7.39487e-08	24.5428	0.514974	1.67141	0.667807	0.0644723
CM003725.1_8443923	2	0	2	C	0.00884557	-19.2706	0.21347	-12.4642	-0.575822	-0.348874
CM003725.1_8477286	2	0	2	C	0.000544709	16.3888	0.774891	-0.685525	0.432549	-0.0158004
CM003725.1_9282095	2	0	2	C	0.00160056	-15.6043	0.539381	-7.09501	-0.477775	-0.197779
CM003725.1_9393505	2	0	2	C	0.000194134	-25.4264	0.506956	-2.35948	-0.744627	-0.0607971
CM003725.1_9577169	2	2	4	E	1.37329e-05	23.8206	0.00180401	15.9848	0.635832	0.477746
CM003725.1_9656572	2	0	2	C	0.000741548	-19.6211	0.404736	-7.7486	-0.587358	-0.21534
CM003725.1_9661175	2	0	2	C	0.002011	18.5727	0.16091	7.37227	0.48732	0.226137
CM003725.1_9959046	2	0	2	C	0.000608067	-23.1196	0.0527302	-13.7718	-0.690404	-0.386131
CM003726.1_10170873	2	0	2	C	1.94079e-05	17.2863	0.0773143	14.6642	0.426474	0.424569
CM003726.1_10243571	2	0	2	C	2.51823e-06	15.9865	0.726584	1.90741	0.418924	0.0718977
CM003726.1_10243574	2	0	2	C	1.847e-06	18.8413	0.528778	5.12305	0.50571	0.159523
CM003726.1_10243603	2	0	2	C	8.98494e-05	16.2177	0.851219	-0.470945	0.426241	-0.00275726
CM003726.1_1439153	2	0	2	C	0.00186512	15.0554	0.898977	0.787989	0.384061	0.0316036
CM003726.1_1696135	2	2	4	E	1.05481e-07	43.3824	0.00980085	25.7781	1.19228	0.757801
CM003726.1_2275629	2	0	2	C	0.00772387	15.2737	0.705459	4.26486	0.397444	0.130054
CM003726.1_2619138	2	0	2	C	0.000547477	17.2387	0.631822	-3.9321	0.452813	-0.103834
CM003726.1_2654220	2	0	2	C	0.00599074	19.471	0.0357845	7.63078	0.5263	0.223386
CM003726.1_3215327	2	0	2	C	0.00199928	-18.9087	0.0155858	-13.6462	-0.543942	-0.385676
CM003726.1_4152116	2	0	2	C	0.00166838	-15.3795	0.638738	2.18695	-0.455847	0.0657802
CM003726.1_4729323	2	0	2	C	0.00493552	19.6412	0.863202	-2.41842	0.530863	-0.0582425
CM003726.1_4730148	2	0	2	C	5.71287e-05	23.6329	0.131808	12.6973	0.649157	0.373637
CM003726.1_4730160	2	2	4	E	5.70837e-06	23.6078	0.00957772	15.1648	0.649197	0.44509
CM003726.1_4730164	2	0	2	C	1.73519e-06	23.8381	0.0151431	14.6603	0.653047	0.430258
CM003726.1_4730179	2	1	3	D	1.25247e-06	24.7933	0.00636725	14.6321	0.682116	0.428537
CM003726.1_4730184	2	2	4	E	9.61821e-06	23.7892	0.00058715	17.2953	0.648422	0.50946
CM003726.1_4730188	2	2	4	E	2.77175e-05	22.9652	2.30356e-06	19.8644	0.628574	0.581541
CM003726.1_4739306	2	0	2	C	0.00240642	16.5807	0.852631	-0.899622	0.451048	-0.013484
CM003726.1_4744772	2	0	2	C	0.0015022	20.4147	0.157086	13.7051	0.545165	0.403506
CM003726.1_4744775	2	0	2	C	0.00129441	23.9282	0.421655	11.5902	0.653794	0.341717
CM003726.1_4955397	2	0	2	C	0.00234829	21.5486	0.282612	-7.78273	0.571976	-0.208394
CM003726.1_4999812	2	0	2	C	5.21791e-05	-34.2976	0.420501	-7.82279	-1.0107	-0.217226
CM003726.1_4999814	2	2	4	E	0.00285137	-26.1699	0.00719739	-18.8918	-0.785788	-0.532136
CM003726.1_512521	2	0	2	C	0.00363449	-17.9101	0.489915	-9.89509	-0.52997	-0.274501
CM003726.1_5290383	2	0	2	C	2.60168e-06	-16.1622	0.0191391	-11.3961	-0.511005	-0.3126
CM003726.1_5372948	2	0	2	C	0.0035282	-20.9722	0.155226	-11.549	-0.61815	-0.320571
CM003726.1_5396100	2	1	3	D	8.16081e-08	-18.2669	4.40635e-12	-14.7165	-0.56619	-0.413096
CM003726.1_5926036	2	0	2	C	0.00632347	18.8737	0.343399	-6.47486	0.499969	-0.173669
CM003726.1_684766	2	0	2	C	0.000324931	16.0408	0.907574	-0.45773	0.426223	-0.00171262
CM003726.1_684873	2	0	2	C	0.000805517	22.9115	0.810613	-0.0866308	0.613973	0.00576806
CM003726.1_684982	2	0	2	C	0.0079111	19.3287	0.546573	7.8096	0.524661	0.228089
CM003726.1_826500	2	0	2	C	0.00928752	19.3958	0.888529	0.258383	0.534231	0.0129903
CM003726.1_8301670	2	2	4	E	0.00392682	-18.0507	1.0344e-07	-20.7132	-0.549713	-0.587613
CM003726.1_8554117	2	2	4	E	0.000792215	-17.1948	2.09337e-09	-23.6068	-0.53613	-0.660889
CM003726.1_8554151	2	0	2	C	0.00592123	15.7149	0.174864	-10.2974	0.400252	-0.279309
CM003726.1_8564247	2	0	2	C	7.95094e-13	27.9925	0.0936992	10.3592	0.745385	0.308767
CM003726.1_8643716	2	0	2	C	1.19194e-08	20.4214	0.727132	2.52804	0.555343	0.0838729
CM003726.1_8703595	2	1	3	D	1.61727e-20	22.5757	0.000486646	13.4317	0.586894	0.405465
CM003726.1_8762147	2	0	2	C	6.6656e-06	19.3404	0.866946	-2.2335	0.51482	-0.0478791
CM003726.1_8802173	2	0	2	C	0.00936925	-17.2879	0.874356	-0.998653	-0.523663	-0.0239576
CM003726.1_9249350	2	2	4	E	1.86796e-18	-42.7238	4.17389e-38	-38.7319	-1.25157	-1.10475
CM003726.1_9907311	2	2	4	E	4.68653e-07	22.6935	3.47268e-09	24.8061	0.583603	0.72683
CM003727.1_1002542	2	0	2	C	0.0049335	17.4037	0.575909	-5.39869	0.447937	-0.138248
CM003727.1_1011493	2	0	2	C	9.66684e-09	21.7984	0.247045	-8.23289	0.607378	-0.223519
CM003727.1_1034291	2	0	2	C	1.57823e-06	18.5495	0.529178	3.91564	0.479935	0.132902
CM003727.1_10350428	2	2	4	E	0.000507178	32.0046	0.0043267	31.584	0.880684	0.915831
CM003727.1_10350431	2	1	3	D	0.00190566	27.3033	0.0683112	25.0539	0.744551	0.732987
CM003727.1_10350440	2	2	4	E	3.03388e-06	35.8808	0.00659613	26.4745	0.986891	0.771228
CM003727.1_10350446	2	0	2	C	0.00865571	20.6368	0.744557	7.82445	0.550942	0.240033
CM003727.1_10350455	2	0	2	C	0.000871959	22.9265	0.899934	2.09193	0.626359	0.0744196
CM003727.1_1055833	2	2	4	E	8.74535e-18	38.3354	1.67608e-15	40.0502	1.05462	1.15594
CM003727.1_10661669	2	0	2	C	0.000989607	21.6267	0.521627	-8.05265	0.575294	-0.222752
CM003727.1_10661675	2	0	2	C	6.12596e-05	15.8849	0.883467	0.050501	0.399413	0.0145881
CM003727.1_10661680	2	0	2	C	9.60525e-07	19.6647	0.906247	1.7588	0.509356	0.0649105
CM003727.1_10661684	2	0	2	C	0.000666693	16.0466	0.700843	-2.84222	0.403843	-0.0656565
CM003727.1_10661690	2	0	2	C	0.00806631	19.718	0.60716	-4.92573	0.518468	-0.129816
CM003727.1_10661970	2	2	4	E	0.00466538	-17.1028	0.00119264	-25.0434	-0.51649	-0.70802
CM003727.1_1074096	2	1	3	D	0.00249315	15.0529	0.00381578	14.4754	0.398704	0.422904
CM003727.1_10846233	2	1	3	D	7.85383e-09	-18.7521	0.000164311	-12.0445	-0.557999	-0.339905
CM003727.1_11112522	2	0	2	C	5.82033e-06	18.2795	0.38762	2.1477	0.500885	0.0663559
CM003727.1_1121996	2	0	2	C	0.000660185	-24.329	0.861449	4.17839	-0.73537	0.133206
CM003727.1_1121998	2	0	2	C	8.94072e-06	-33.3606	0.909974	1.16439	-0.989803	0.043177
CM003727.1_1122038	2	1	3	D	0.00792677	-17.2713	0.282494	-16.1702	-0.533532	-0.448815
CM003727.1_1146650	2	0	2	C	0.00756813	16.6057	0.112263	8.01803	0.42564	0.248405
CM003727.1_1161024	2	0	2	C	0.0042302	16.1728	0.907456	1.25114	0.434442	0.0426323
CM003727.1_1200585	2	0	2	C	0.00277962	18.2278	0.909564	-0.147268	0.487524	-0.000325542
CM003727.1_1203181	2	0	2	C	2.29373e-05	28.4931	0.902498	-1.20692	0.78419	-0.0235631
CM003727.1_1203233	2	2	4	E	1.7444e-05	15.6428	0.00249547	15.7066	0.401583	0.465394
CM003727.1_1203905	2	0	2	C	0.00721867	16.8916	0.86102	-0.353652	0.455976	-0.00366473
CM003727.1_1355867	2	2	4	E	1.9061e-09	-32.1075	2.15314e-09	-27.9882	-0.950654	-0.786802
CM003727.1_1355884	2	2	4	E	0.000144131	-19.6945	5.81926e-07	-22.2264	-0.615581	-0.62908
CM003727.1_1492207	2	2	4	E	0.000261267	-20.5368	1.79285e-05	-18.4777	-0.63516	-0.519304
CM003727.1_1723730	2	2	4	E	3.32454e-13	25.9248	2.97472e-12	18.64	0.695841	0.550658
CM003727.1_1723740	2	0	2	C	7.23907e-05	17.477	0.754274	0.226612	0.465631	0.0189492
CM003727.1_2688646	2	2	4	E	2.58937e-11	-30.8008	3.64488e-13	-21.3819	-0.921876	-0.599659
CM003727.1_458237	2	0	2	C	0.0030213	21.1987	0.392483	7.20856	0.568146	0.214366
CM003727.1_468562	2	0	2	C	1.84683e-06	24.7326	0.0478116	14.679	0.65272	0.443995
CM003727.1_476768	2	2	4	E	6.31471e-06	25.4538	0.0028248	21.4797	0.70574	0.629891
CM003727.1_478423	2	0	2	C	5.89866e-09	16.8472	0.761722	-0.200777	0.438073	0.0104169
CM003727.1_525806	2	0	2	C	0.000610486	16.3475	0.886994	-1.03784	0.417314	-0.0148437
CM003727.1_620861	2	0	2	C	1.09279e-05	-28.2055	0.618538	-1.82096	-0.830464	-0.0467923
CM003727.1_640610	2	0	2	C	0.00953492	16.792	0.896083	2.08756	0.456898	0.0612914
CM003727.1_6790868	2	0	2	C	2.54976e-05	27.0368	0.479732	5.57739	0.729043	0.170418
CM003727.1_6880896	2	0	2	C	0.00932835	19.4015	0.85444	3.73638	0.520103	0.12183
CM003727.1_6911390	2	0	2	C	0.000279947	20.1275	0.394729	-2.61419	0.52248	-0.0595122
CM003727.1_7086100	2	0	2	C	0.000292036	-20.6127	0.286137	-7.92232	-0.605001	-0.216392
CM003727.1_7090003	2	0	2	C	0.0060457	22.1367	0.179913	7.73979	0.598069	0.22761
CM003727.1_717465	2	0	2	C	3.0742e-06	22.8553	0.699621	-1.58937	0.620826	-0.0328772
CM003727.1_723276	2	0	2	C	0.00572404	17.4149	0.620928	2.8734	0.468536	0.0929014
CM003727.1_7252916	2	0	2	C	0.000364564	20.9841	0.205048	5.18041	0.562153	0.161856
CM003727.1_7379831	2	0	2	C	0.00462846	19.5171	0.309981	8.82573	0.523547	0.256993
CM003727.1_919497	2	0	2	C	6.54382e-13	-33.1471	0.0501391	-13.2971	-0.950837	-0.37372
CM003727.1_958970	2	0	2	C	0.00666597	25.5127	0.86985	-3.33587	0.693739	-0.0800493
CM003727.1_9976222	2	1	3	D	0.00012014	19.8259	0.00057452	12.8295	0.544728	0.388314
CM003727.1_9978079	2	0	2	C	0.00545977	18.2224	0.76974	-0.939473	0.485829	-0.0226442
CM003727.1_9978122	2	0	2	C	0.0082265	-17.3406	0.898757	-0.204847	-0.502522	-0.000158144
CM003728.1_107780	2	0	2	C	8.06897e-05	15.3378	0.909974	-0.995392	0.39472	-0.0113814
CM003728.1_2019672	2	1	3	D	3.01571e-10	26.4871	1.46573e-05	14.0243	0.703365	0.421148
CM003728.1_2384880	2	2	4	E	0.00305923	16.9076	0.000198057	24.3807	0.435389	0.712719
CM003728.1_3258257	2	0	2	C	0.00099299	17.1024	0.778892	-1.78627	0.463854	-0.0384695
CM003728.1_3363968	2	2	4	E	7.13259e-07	23.7635	1.31925e-21	23.7562	0.626335	0.700733
CM003728.1_3635031	2	2	4	E	7.17509e-05	-15.608	1.08162e-07	-16.8519	-0.487536	-0.46826
CM003728.1_3969902	2	1	3	D	0.00733367	-20.9211	0.0227232	-20.1128	-0.642191	-0.568351
CM003728.1_4337927	2	2	4	E	1.69144e-05	-31.7023	1.14421e-09	-34.0621	-0.928655	-0.971913
CM003728.1_4495745	2	2	4	E	2.75642e-16	-24.1058	5.23684e-07	-21.3992	-0.734032	-0.598187
CM003728.1_4827061	2	0	2	C	5.45915e-05	17.0365	0.270233	4.97701	0.442467	0.157965
CM003728.1_5112695	2	2	4	E	1.33477e-06	37.0144	2.63142e-10	35.0249	1.02613	1.01862
CM003728.1_5145905	2	0	2	C	5.62479e-05	15.0672	0.610809	-3.5537	0.37989	-0.0940647
CM003728.1_5146717	2	0	2	C	0.00176294	18.5796	0.878291	-1.87922	0.507305	-0.047543
CM003728.1_5146871	2	0	2	C	0.00701718	17.3698	0.423379	5.23737	0.457654	0.159161
CM003728.1_5152099	2	2	4	E	8.54557e-24	-24.5354	1.158e-20	-23.3385	-0.74684	-0.654247
CM003728.1_5214064	2	0	2	C	0.00176294	16.416	0.404362	3.05695	0.422463	0.104487
CM003728.1_5222471	2	2	4	E	2.99648e-12	-22.7882	0.00246155	-20.035	-0.697456	-0.557225
CM003728.1_527858	2	0	2	C	0.000182814	18.6093	0.690297	1.45728	0.508015	0.048225
CM003728.1_5290515	2	0	2	C	0.000672172	17.8878	0.0668316	8.25906	0.482414	0.24933
CM003728.1_5304152	2	0	2	C	5.71995e-07	18.7472	0.146455	10.8616	0.479426	0.325462
CM003728.1_5422032	2	1	3	D	0.00346665	22.2266	0.20791	19.9094	0.60504	0.580687
CM003728.1_5424441	2	1	3	D	1.8318e-07	-20.5999	0.00823419	-14.8225	-0.630935	-0.409602
CM003728.1_5425102	2	2	4	E	5.12236e-16	20.628	1.70063e-23	19.3788	0.525394	0.57369
CM003728.1_5496959	2	1	3	D	7.88285e-05	15.8275	5.70452e-05	13.3814	0.432613	0.396499
CM003728.1_5504232	2	2	4	E	5.31865e-11	20.3495	8.32676e-05	15.7262	0.529851	0.468267
CM003728.1_5616049	2	0	2	C	0.00232613	22.8387	0.874403	-0.244004	0.617084	0.00643143
CM003728.1_5616089	2	2	4	E	0.00181771	25.293	0.00644472	19.9615	0.696702	0.578004
CM003728.1_5677563	2	0	2	C	1.27298e-05	16.8999	0.570991	0.960191	0.437081	0.0436642
CM003728.1_5677585	2	0	2	C	1.249e-06	17.2483	0.788806	0.401807	0.444913	0.026176
CM003728.1_5677589	2	0	2	C	5.54797e-09	21.0416	0.365306	4.30378	0.555532	0.138074
CM003728.1_5677599	2	0	2	C	3.16805e-09	21.1234	0.43273	6.51147	0.556486	0.197114
CM003728.1_5677605	2	0	2	C	1.75716e-12	19.2743	0.415872	2.02272	0.501529	0.0744724
CM003728.1_5677617	2	0	2	C	1.77023e-12	17.5485	0.291344	3.26251	0.452397	0.10995
CM003728.1_5794083	2	0	2	C	0.00155508	21.0541	0.653741	4.31358	0.566109	0.13359
CM003728.1_6150160	2	0	2	C	0.00956683	16.5504	0.672359	-1.44512	0.449129	-0.0361655
CM003728.1_6150192	2	0	2	C	1.44066e-05	24.2694	0.759262	2.00142	0.666925	0.0633636
CM003728.1_6235412	2	0	2	C	0.00449272	17.7145	0.77696	-1.17794	0.476396	-0.0226795
CM003728.1_6235431	2	0	2	C	0.00965399	16.5418	0.868319	1.00462	0.441575	0.0408805
CM003728.1_6742926	2	1	3	D	3.26844e-11	31.0257	0.0803963	15.3881	0.847418	0.450594
CM003728.1_6742931	2	0	2	C	4.797e-10	23.9436	0.774798	2.66869	0.643956	0.0910413
CM003728.1_6742953	2	0	2	C	0.00810763	20.1255	0.394384	10.6383	0.544108	0.313329
CM003728.1_6742980	2	0	2	C	1.97073e-05	21.0753	0.620812	4.23853	0.561809	0.13622
CM003728.1_7018638	2	0	2	C	0.00171792	20.0284	0.831955	-1.79101	0.517495	-0.0376789
CM003728.1_7018643	2	0	2	C	7.06321e-05	21.8442	0.882204	-3.13229	0.569496	-0.0762796
CM003728.1_7018647	2	0	2	C	3.44414e-06	24.9402	0.885945	-2.5709	0.660267	-0.0597488
CM003728.1_7018649	2	0	2	C	0.00281937	23.6451	0.504262	2.55263	0.628382	0.0859058
CM003728.1_7329492	2	2	4	E	1.14184e-26	38.9369	9.55701e-17	30.0008	1.08128	0.877753
CM003728.1_7512416	2	0	2	C	0.000594285	15.302	0.69611	4.54704	0.393498	0.138228
CM003728.1_7515961	2	0	2	C	0.000261396	17.2738	0.882918	1.22259	0.45272	0.0423782
CM003728.1_7516044	2	0	2	C	0.00795439	17.1593	0.63216	5.05887	0.458499	0.152876
CM003728.1_7516078	2	0	2	C	0.00287836	16.4095	0.848289	3.772	0.427517	0.116684
CM003728.1_7546984	2	2	4	E	9.89729e-12	37.8771	7.76288e-29	39.0334	1.04895	1.12604
CM003728.1_7552210	2	2	4	E	5.37638e-08	29.3648	1.076e-12	28.0363	0.819691	0.81116
CM003728.1_7560429	2	2	4	E	0.00866679	16.3348	3.12866e-05	22.4318	0.440335	0.653673
CM003728.1_7560744	2	0	2	C	0.00540436	-18.976	0.34611	-3.09128	-0.58896	-0.0725033
CM003728.1_7687578	2	2	4	E	1.9178e-09	18.76	4.58327e-13	21.2163	0.490114	0.6135
CM003728.1_7722147	2	0	2	C	0.00122307	-17.7065	0.909974	-0.823121	-0.519227	-0.0076901
CM003728.1_7797113	2	2	4	E	8.59663e-22	-33.6548	1.28023e-22	-33.6522	-1.00853	-0.946943
CM003728.1_8013012	2	0	2	C	1.09667e-05	25.5583	0.0556656	3.19901	0.690828	0.104459
CM003728.1_8013059	2	0	2	C	0.00444781	16.8843	0.2225	3.14644	0.439907	0.104638
CM003728.1_8219047	2	2	4	E	3.36455e-06	29.1461	5.97411e-12	39.2321	0.782995	1.12578
CM003728.1_8245706	2	1	3	D	1.26768e-12	15.1621	1.41381e-09	11.8185	0.392427	0.352654
CM003728.1_8320895	2	0	2	C	0.00056952	20.713	0.432578	5.28459	0.57277	0.159102
CM003728.1_8581465	2	0	2	C	7.61505e-05	-24.9186	0.109512	-12.4782	-0.737846	-0.353955
CM003728.1_8581498	2	2	4	E	0.00228667	-21.0835	8.48735e-06	-20.6379	-0.633505	-0.588689
CM003728.1_8757494	2	0	2	C	0.000262725	17.7931	0.633751	-3.05971	0.464749	-0.0776824
CM003728.1_8757498	2	0	2	C	5.25346e-07	17.0511	0.697947	-1.66318	0.432186	-0.0331621
CM003728.1_8757508	2	0	2	C	0.000227955	18.298	0.430712	-6.15484	0.476427	-0.166045
CM003728.1_8866239	2	0	2	C	0.00391156	-16.9814	0.542362	7.28928	-0.52962	0.218582
CM003728.1_9009982	2	0	2	C	1.13272e-07	-20.666	0.0201804	-14.1413	-0.636552	-0.392564
CM003728.1_9010016	2	2	4	E	1.2464e-05	21.0111	4.08311e-05	16.9213	0.537536	0.497041
CM003728.1_9010379	2	1	3	D	2.13124e-06	18.2385	0.042751	15.3436	0.48849	0.445612
CM003728.1_9010387	2	2	4	E	7.82803e-10	27.381	1.337e-06	27.199	0.744511	0.784179
CM003728.1_9010411	2	2	4	E	4.38557e-06	17.7996	0.000689468	17.3171	0.479321	0.500686
CM003728.1_9010414	2	0	2	C	1.26193e-06	18.0706	0.55668	4.7112	0.490133	0.13758
CM003728.1_9010425	2	0	2	C	1.90662e-05	19.1176	0.119534	13.3263	0.511428	0.387861
CM003728.1_9010434	2	1	3	D	3.3089e-09	18.3912	2.43826e-05	11.6171	0.497466	0.335966
CM003728.1_9010456	2	2	4	E	1.72917e-11	27.0803	7.24268e-06	19.6661	0.738003	0.567434
CM003728.1_9010463	2	2	4	E	3.34386e-07	24.303	2.93799e-05	22.4043	0.652655	0.649149
CM003728.1_9467734	2	1	3	D	0.000343637	24.7636	0.00227426	12.6798	0.681969	0.376532
CM003728.1_9470074	2	0	2	C	8.1712e-05	-24.5285	0.789773	-1.25528	-0.730134	-0.0327939
CM003728.1_9651565	2	2	4	E	0.00139332	19.5267	2.9781e-06	23.0064	0.521126	0.673548
CM003728.1_9860893	2	0	2	C	0.00030962	-16.0909	0.549335	5.91842	-0.467509	0.174276
CM003728.1_9871265	2	0	2	C	0.000403731	-18.9967	0.208183	-4.99203	-0.575904	-0.129605
CM003729.1_10220591	2	2	4	E	0.00720925	15.2119	0.00021508	15.0445	0.407827	0.440065
CM003729.1_11078252	2	2	4	E	1.16353e-05	24.1572	1.31216e-07	20.55	0.647966	0.600032
CM003729.1_1128710	2	0	2	C	0.00663744	19.428	0.486197	5.62743	0.523721	0.1718
CM003729.1_1206550	2	1	3	D	0.00797313	15.1423	0.00891029	14.4801	0.378497	0.43007
CM003729.1_12336945	2	0	2	C	0.00581017	16.678	0.482382	4.32358	0.455669	0.133084
CM003729.1_14087064	2	0	2	C	4.21546e-08	31.1573	0.29103	6.89402	0.846864	0.205743
CM003729.1_14087067	2	2	4	E	1.89537e-10	39.8427	2.19005e-14	31.2482	1.08606	0.909481
CM003729.1_14087084	2	2	4	E	9.9356e-24	54.1317	2.16736e-19	34.0066	1.49693	0.985868
CM003729.1_14087111	2	2	4	E	1.18713e-08	32.2072	0.00284395	15.6792	0.878722	0.45451
CM003729.1_14384859	2	2	4	E	2.94273e-11	36.2807	3.21551e-14	33.6632	0.995105	0.979356
CM003729.1_14384860	2	2	4	E	6.20838e-19	37.7088	1.97071e-23	32.0234	1.03819	0.934039
CM003729.1_14657218	2	0	2	C	2.91052e-05	27.3679	0.564048	-6.3715	0.752269	-0.177861
CM003729.1_14657224	2	0	2	C	1.93877e-05	28.4	0.84507	-4.01806	0.77482	-0.108681
CM003729.1_14657234	2	0	2	C	9.76003e-05	26.7962	0.787358	-4.069	0.725622	-0.109013
CM003729.1_14657266	2	0	2	C	0.000953124	21.8336	0.838762	-4.04778	0.590901	-0.110139
CM003729.1_14657295	2	0	2	C	0.00587234	19.0699	0.874631	-4.00578	0.5117	-0.107458
CM003729.1_14657409	2	0	2	C	1.76225e-08	27.1104	0.872747	-0.772316	0.736252	-0.0124105
CM003729.1_1881148	2	1	3	D	7.04107e-14	19.676	2.56627e-09	12.4941	0.494497	0.375629
CM003729.1_2403982	2	0	2	C	0.00818764	-15.8093	0.890633	-3.18342	-0.473876	-0.0781044
CM003729.1_2422334	2	0	2	C	0.000285277	16.0445	0.0263227	14.1634	0.402396	0.420182
CM003729.1_2671840	2	2	4	E	1.09902e-43	53.6415	9.84911e-92	57.1044	1.50036	1.65339
CM003729.1_422765	2	0	2	C	2.06815e-06	20.6038	0.378669	4.62954	0.561799	0.14759
CM003729.1_4408967	2	2	4	E	1.04268e-11	-37.9328	1.02143e-06	-22.8529	-1.11835	-0.648444
CM003729.1_4490781	2	0	2	C	3.40791e-09	21.9825	0.795787	-0.886853	0.596041	-0.0204849
CM003729.1_514518	2	0	2	C	0.00427562	-16.8578	0.0231817	-13.057	-0.514694	-0.369029
CM003729.1_550228	2	2	4	E	8.38619e-14	23.4338	1.5835e-20	21.1195	0.637047	0.620491
CM003729.1_5750675	2	2	4	E	1.0445e-11	32.2481	1.79178e-09	20.9007	0.88416	0.61617
CM003729.1_5973860	2	0	2	C	0.000113354	-19.0563	0.135655	-9.96415	-0.590354	-0.278152
CM003729.1_6086528	2	0	2	C	0.00304364	-18.0375	0.776631	-0.483745	-0.543123	-0.0110343
CM003729.1_6559059	2	2	4	E	0.000152243	17.9823	0.000836002	21.6377	0.473131	0.634741
CM003729.1_6559070	2	2	4	E	3.70442e-05	-25.4936	6.16537e-12	-25.5649	-0.760209	-0.732942
CM003729.1_6648054	2	1	3	D	5.71576e-06	16.5751	0.0019657	9.43641	0.434648	0.282849
CM003729.1_6687059	2	0	2	C	0.0030245	21.832	0.279511	13.4895	0.572719	0.396234
CM003729.1_6687070	2	1	3	D	0.00146242	24.8093	0.0626823	18.8927	0.667913	0.548773
CM003729.1_6687075	2	1	3	D	0.00199547	25.797	0.0350606	19.5449	0.697736	0.567861
CM003729.1_6687082	2	0	2	C	0.00144958	22.2249	0.312623	13.1186	0.582607	0.385363
CM003729.1_6764774	2	1	3	D	1.52596e-16	-17.2741	7.70069e-12	-14.5255	-0.537829	-0.4034
CM003729.1_7146683	2	0	2	C	2.13953e-05	20.1383	0.758234	-1.44756	0.548547	-0.0259743
CM003729.1_7281848	2	0	2	C	0.00245857	20.8136	0.426689	7.21358	0.570596	0.214735
CM003729.1_7331939	2	0	2	C	0.0011987	-25.3406	0.570358	-5.49898	-0.7541	-0.152389
CM003729.1_7400311	2	0	2	C	4.87828e-05	15.2262	0.586087	5.00257	0.403432	0.161733
CM003729.1_7451529	2	0	2	C	8.63086e-10	19.8866	0.472577	4.90627	0.513802	0.154913
CM003729.1_7605197	2	2	4	E	0.000338708	30.4801	0.00147599	20.3069	0.829093	0.584642
CM003729.1_7605208	2	2	4	E	0.000551297	33.037	6.80764e-08	31.7948	0.905559	0.914695
CM003729.1_7637843	2	1	3	D	0.00153919	16.6704	0.0797866	16.49	0.453927	0.478737
CM003729.1_7847906	2	2	4	E	1.55693e-05	40.2005	0.000126863	24.9772	1.10597	0.725013
CM003729.1_7848217	2	0	2	C	1.09585e-06	15.0536	0.239947	2.96778	0.387228	0.101749
CM003729.1_7848227	2	0	2	C	9.52953e-09	16.4981	0.0489892	4.70415	0.42745	0.151673
CM003729.1_7974664	2	0	2	C	0.00584146	16.4291	0.807233	-1.55887	0.444558	-0.0410568
CM003729.1_7975772	2	0	2	C	2.35067e-06	21.6284	0.0267789	8.14961	0.588059	0.237876
CM003729.1_7976165	2	0	2	C	0.000701047	19.3143	0.789424	3.87541	0.506594	0.119169
CM003729.1_7976204	2	0	2	C	0.00899957	15.0122	0.804219	0.677978	0.388638	0.0292003
CM003729.1_8048910	2	0	2	C	6.86123e-07	16.566	0.15367	6.65512	0.411787	0.202938
CM003729.1_8094264	2	0	2	C	0.00837377	18.0971	0.478059	2.30436	0.47931	0.0775805
CM003729.1_8100148	2	1	3	D	0.00328255	-17.9786	0.399793	-17.4013	-0.564753	-0.484302
CM003729.1_8104467	2	2	4	E	0.00642442	18.4061	9.45848e-07	17.9717	0.483959	0.529919
CM003729.1_8542356	2	0	2	C	0.00191513	15.4171	0.829911	-0.99586	0.418158	-0.0235921
CM003729.1_883201	2	0	2	C	7.81999e-06	21.0513	0.112616	9.53247	0.56495	0.291565
CM003729.1_9647435	2	0	2	C	0.000848891	18.5908	0.873171	-0.100589	0.496963	0.00546049
CM003730.1_1022856	2	0	2	C	4.86623e-05	15.7299	0.542593	6.1029	0.407426	0.18578
CM003730.1_1027148	2	1	3	D	0.000226199	-15.7107	1.9779e-08	-9.79577	-0.484907	-0.285929
CM003730.1_1032093	2	0	2	C	0.00933164	-17.374	0.210379	-13.1495	-0.532806	-0.368275
CM003730.1_1032136	2	2	4	E	0.00549773	-21.2497	0.000187991	-25.6086	-0.643394	-0.722559
CM003730.1_1034221	2	0	2	C	0.00831997	29.2709	0.784353	-7.33772	0.809595	-0.200334
CM003730.1_162762	2	0	2	C	0.000384181	19.3348	0.723217	6.20357	0.521545	0.183925
CM003730.1_162781	2	0	2	C	0.0071071	15.4348	0.904522	-1.62306	0.393852	-0.0339243
CM003730.1_168758	2	0	2	C	0.00345477	19.1226	0.902566	-0.932477	0.51403	-0.0195169
CM003730.1_1783933	2	0	2	C	0.00372218	15.4708	0.790782	-0.255338	0.416801	-0.00114408
CM003730.1_1875725	2	2	4	E	1.01848e-10	-25.5901	1.87955e-07	-25.8721	-0.772919	-0.726379
CM003730.1_188442	2	1	3	D	0.00916432	-22.5716	0.304804	-15.0457	-0.655164	-0.425757
CM003730.1_247851	2	0	2	C	0.00208342	15.1383	0.907294	0.20657	0.40167	0.0118141
CM003730.1_3318511	2	2	4	E	0.000932123	16.2369	0.000137418	22.1926	0.41636	0.657597
CM003730.1_352157	2	0	2	C	0.000392759	15.8126	0.610323	1.12986	0.394905	0.0494852
CM003730.1_352163	2	0	2	C	0.000102934	20.543	0.416527	1.97825	0.533963	0.0704608
CM003730.1_352190	2	0	2	C	3.89996e-05	20.5231	0.665812	0.831196	0.52762	0.0405393
CM003730.1_3766453	2	1	3	D	1.38605e-05	16.5677	9.89592e-05	13.1983	0.40763	0.395178
CM003730.1_3786234	2	0	2	C	0.0041919	16.5667	0.909974	0.469911	0.419571	0.0274799
CM003730.1_3800598	2	0	2	C	0.00178857	19.2273	0.613394	3.69763	0.512323	0.119385
CM003730.1_3863625	2	2	4	E	0.00251604	16.8178	3.08862e-12	16.4085	0.440508	0.489006
CM003730.1_3901854	2	2	4	E	6.83409e-09	35.2975	0.00282555	23.6287	0.94355	0.687312
CM003730.1_3945346	2	2	4	E	2.31072e-05	18.1868	7.66399e-05	21.6048	0.476478	0.628461
CM003730.1_414588	2	0	2	C	0.00422993	18.6234	0.869262	0.56514	0.502737	0.0309894
CM003730.1_414646	2	0	2	C	0.00170198	18.1763	0.411513	-4.76408	0.490521	-0.121746
CM003730.1_414650	2	0	2	C	0.00398145	15.5331	0.539537	3.13241	0.409661	0.105108
CM003730.1_417427	2	0	2	C	0.00274372	18.1363	0.49767	7.83166	0.475651	0.236418
CM003730.1_417437	2	0	2	C	1.67863e-06	17.7988	0.889992	-0.781192	0.463077	-0.00706893
CM003730.1_417440	2	0	2	C	2.00062e-05	22.8216	0.821975	3.46813	0.613807	0.110112
CM003730.1_417448	2	0	2	C	0.000179035	18.8366	0.316507	11.6638	0.49647	0.347165
CM003730.1_417450	2	0	2	C	4.34207e-06	17.0835	0.214152	10.1088	0.444078	0.305357
CM003730.1_420760	2	0	2	C	0.000855515	17.189	0.465645	8.52423	0.448888	0.256472
CM003730.1_4321070	2	0	2	C	1.57904e-10	24.9146	0.879392	-0.396121	0.676889	0.00198584
CM003730.1_4321077	2	0	2	C	9.623e-11	20.8807	0.611841	0.697096	0.556931	0.0365877
CM003730.1_4321081	2	0	2	C	5.34028e-09	23.1749	0.909974	-0.238028	0.625832	0.00743759
CM003730.1_4321097	2	0	2	C	1.32615e-09	22.0357	0.540589	2.38685	0.591361	0.083421
CM003730.1_4321115	2	0	2	C	0.00645961	16.4381	0.876264	1.24486	0.442233	0.0468807
CM003730.1_4514760	2	0	2	C	0.000154514	18.2811	0.701724	-1.39451	0.479694	-0.0257411
CM003730.1_4514767	2	0	2	C	6.9102e-06	15.9837	0.491503	-1.9167	0.410366	-0.0372479
CM003730.1_4587987	2	0	2	C	0.00018801	21.9007	0.69579	-0.836207	0.587616	-0.0165693
CM003730.1_471717	2	0	2	C	0.00130543	16.8342	0.904705	0.951649	0.425423	0.0420483
CM003730.1_5311422	2	0	2	C	6.79043e-13	16.0228	0.285331	0.510812	0.409728	0.0316897
CM003730.1_571549	2	0	2	C	1.98074e-05	23.2013	0.481138	9.88007	0.608977	0.292924
CM003730.1_6059817	2	2	4	E	1.48116e-15	30.1326	2.1454e-38	29.2388	0.832721	0.855802
CM003730.1_6065373	2	1	3	D	0.00983718	17.6296	0.0014096	10.7104	0.455065	0.327667
CM003730.1_6085983	2	0	2	C	0.000337319	17.8827	0.76656	-0.415003	0.481916	0.00392081
CM003730.1_6121653	2	2	4	E	2.65574e-21	31.818	5.02537e-13	31.8718	0.850241	0.92705
CM003730.1_6125954	2	1	3	D	3.40603e-07	36.9791	0.0122001	21.5726	1.01949	0.639701
CM003730.1_6212192	2	1	3	D	1.37623e-10	19.3012	5.05987e-07	13.3075	0.516032	0.405386
CM003730.1_6223624	2	0	2	C	5.23489e-05	15.9938	0.759515	0.319334	0.423271	0.0160122
CM003730.1_6238947	2	0	2	C	0.00249843	15.174	0.335783	6.59479	0.40945	0.19473
CM003730.1_6294333	2	0	2	C	0.000929828	20.5231	0.85028	-0.303743	0.544221	-0.000253223
CM003730.1_6356635	2	0	2	C	0.00518292	16.8741	0.254132	7.52183	0.455113	0.224948
CM003730.1_6356647	2	0	2	C	1.94687e-05	19.6371	0.140834	12.4081	0.535552	0.363517
CM003730.1_6402467	2	0	2	C	0.00149987	17.2688	0.766848	-3.48664	0.452429	-0.0875458
CM003730.1_6402566	2	0	2	C	0.00172991	-21.0498	0.661385	3.07985	-0.635675	0.0945736
CM003730.1_6442636	2	0	2	C	0.00228667	18.7769	0.909974	-0.192735	0.500103	0.0123167
CM003730.1_6442670	2	0	2	C	0.00401291	19.131	0.568601	10.448	0.51384	0.314487
CM003730.1_6475826	2	0	2	C	0.00144422	17.7279	0.779773	-0.940901	0.47837	-0.0148396
CM003730.1_650815	2	2	4	E	1.55691e-05	15.1154	1.71782e-05	15.2081	0.366568	0.454274
CM003730.1_6557229	2	2	4	E	1.22748e-08	-26.3545	9.31983e-15	-22.6897	-0.757012	-0.647561
CM003730.1_656158	2	0	2	C	0.000885115	-16.6718	0.0126639	-9.18941	-0.515185	-0.250285
CM003730.1_6772217	2	0	2	C	0.00400655	21.3846	0.537693	-7.37012	0.5807	-0.203433
CM003730.1_679312	2	2	4	E	1.66142e-11	-26.8329	1.90269e-15	-29.3509	-0.807091	-0.828657
CM003730.1_683550	2	0	2	C	2.9545e-05	34.8034	0.25815	9.53687	0.94861	0.281039
CM003730.1_685099	2	0	2	C	0.0094947	17.9394	0.820137	0.423356	0.466892	0.0173316
CM003730.1_685112	2	0	2	C	0.00987999	19.2834	0.619575	-6.72882	0.508631	-0.184175
CM003730.1_688462	2	0	2	C	0.000377548	17.3677	0.745014	2.63861	0.462266	0.0843461
CM003730.1_6892176	2	0	2	C	0.000385529	18.5457	0.21977	-7.92939	0.482614	-0.213366
CM003730.1_6892179	2	0	2	C	0.00303875	18.9036	0.887434	-1.47167	0.50487	-0.0312529
CM003730.1_6997417	2	0	2	C	8.4228e-06	20.36	0.793413	1.48463	0.541313	0.0519288
CM003730.1_707231	2	0	2	C	0.000349201	-22.2254	0.890336	1.12248	-0.673212	0.0380199
CM003730.1_738134	2	2	4	E	0.00266733	17.0612	0.000631098	17.8868	0.443171	0.522204
CM003730.1_747085	2	2	4	E	0.00188327	-18.8659	3.05087e-10	-29.3297	-0.589291	-0.82938
CM003730.1_772656	2	0	2	C	0.000331842	22.1534	0.841081	-4.47606	0.602963	-0.118149
CM003730.1_781716	2	0	2	C	0.00023029	16.448	0.909974	0.417304	0.432096	0.0302407
CM003730.1_794125	2	1	3	D	0.00046296	17.0375	0.116121	16.2407	0.423456	0.483721
CM003730.1_796289	2	2	4	E	1.80038e-13	19.1468	1.12014e-14	21.8214	0.482891	0.643597
CM003730.1_803784	2	0	2	C	0.00117144	-15.9376	0.067381	-12.0596	-0.47954	-0.336607
CM003730.1_807885	2	2	4	E	8.14836e-21	-17.7742	1.25925e-18	-15.8335	-0.549653	-0.436147
CM003730.1_808055	2	0	2	C	5.33124e-05	-15.5494	0.163957	-9.11274	-0.484609	-0.249648
CM003730.1_808538	2	0	2	C	3.85525e-06	15.1315	0.889894	0.709903	0.385189	0.0358388
CM003730.1_811769	2	2	4	E	4.58089e-06	-19.419	0.00106239	-18.1233	-0.603382	-0.504723
CM003730.1_812341	2	2	4	E	2.58208e-07	19.671	1.12961e-11	23.9839	0.501008	0.707587
CM003730.1_816159	2	0	2	C	1.56057e-05	21.2986	0.140772	10.6904	0.561079	0.32508
CM003730.1_828653	2	2	4	E	9.84072e-23	-47.9559	2.3405e-23	-42.4449	-1.38164	-1.21284
CM003730.1_833745	2	2	4	E	1.09278e-06	15.271	0.00499436	18.5436	0.376557	0.537565
CM003730.1_835437	2	0	2	C	5.64596e-07	20.8205	0.602653	3.80995	0.558614	0.132017
CM003730.1_839534	2	2	4	E	0.0056073	20.8647	0.00442751	19.8144	0.571269	0.577376
CM003730.1_841909	2	2	4	E	3.08738e-07	-20.7285	1.43015e-05	-18.9224	-0.631778	-0.534825
CM003730.1_842652	2	2	4	E	7.26302e-29	21.5108	5.01833e-41	23.9856	0.5924	0.695841
CM003730.1_844836	2	0	2	C	0.000134577	20.9262	0.614351	3.07713	0.558657	0.106989
CM003730.1_853794	2	2	4	E	7.65323e-06	-21.9429	0.000162528	-17.1414	-0.665872	-0.477149
CM003730.1_856624	2	2	4	E	1.09222e-05	-20.4613	7.35453e-09	-23.6512	-0.596719	-0.673786
CM003730.1_874206	2	0	2	C	1.75874e-09	-23.8872	0.360354	-3.46402	-0.709035	-0.0926446
CM003730.1_874524	2	2	4	E	2.05919e-09	17.2239	0.000258194	16.5675	0.475504	0.484506
CM003730.1_875676	2	1	3	D	3.62463e-09	21.156	7.69268e-05	6.67606	0.566537	0.203717
CM003730.1_877429	2	1	3	D	2.54119e-13	31.8449	4.25148e-05	12.8444	0.864299	0.378822
CM003730.1_877489	2	0	2	C	1.30459e-08	24.7952	0.859973	-0.588606	0.66657	-0.00333409
CM003730.1_877711	2	1	3	D	2.8708e-12	-16.2642	7.20672e-07	-13.6423	-0.473373	-0.384003
CM003730.1_878002	2	2	4	E	1.05852e-14	17.5771	7.442e-21	16.3106	0.456642	0.484842
CM003730.1_881666	2	2	4	E	0.000124314	20.1554	1.37292e-06	16.8623	0.548219	0.496434
CM003730.1_881673	2	2	4	E	2.01208e-07	-20.7631	2.87157e-14	-20.3956	-0.635847	-0.585258
CM003730.1_881682	2	2	4	E	2.42063e-05	-18.8811	3.85675e-16	-21.7582	-0.586401	-0.62439
CM003730.1_882000	2	2	4	E	1.30116e-13	21.237	1.98062e-11	25.9655	0.552546	0.75872
CM003730.1_886728	2	2	4	E	2.51893e-33	20.5402	1.83341e-25	15.9766	0.534229	0.471359
CM003730.1_906131	2	2	4	E	9.22677e-38	-28.6629	9.06023e-47	-29.571	-0.833212	-0.843178
CM003730.1_943212	2	1	3	D	3.45726e-14	-16.1245	0.00361811	-13.3285	-0.479011	-0.382909
CM003730.1_948630	2	0	2	C	7.73834e-06	19.0903	0.497351	3.63317	0.507519	0.116896
CM003730.1_950337	2	0	2	C	0.00619976	-16.8951	0.721315	-10.7093	-0.505689	-0.29052
CM003731.1_1282622	2	0	2	C	9.75587e-07	17.2216	0.726249	-3.40528	0.467733	-0.0900579
CM003731.1_129512	2	0	2	C	0.00549749	18.5558	0.730752	1.30427	0.496799	0.0476724
CM003731.1_2144966	2	2	4	E	1.62979e-16	41.2833	1.05897e-14	35.0397	1.11363	1.01276
CM003731.1_2223394	2	2	4	E	8.69988e-06	-21.3436	1.90806e-12	-20.7154	-0.655087	-0.584849
CM003731.1_2245259	2	0	2	C	1.12235e-05	29.0361	0.828585	-3.79751	0.799971	-0.095865
CM003731.1_2283941	2	0	2	C	0.00788795	15.4663	0.593493	0.433324	0.406739	0.0274442
CM003731.1_2283954	2	0	2	C	2.4738e-07	17.8401	0.909974	-1.4118	0.470144	-0.0228335
CM003731.1_2310830	2	0	2	C	0.00605643	-18.4175	0.247236	-6.77989	-0.555088	-0.186193
CM003731.1_2334319	2	0	2	C	0.000285541	22.6197	0.651287	-4.31966	0.612393	-0.115533
CM003731.1_2386188	2	1	3	D	3.46751e-11	15.7279	1.1084e-05	11.3085	0.433559	0.327826
CM003731.1_2481991	2	0	2	C	0.00180543	20.5991	0.876623	-0.93912	0.559404	-0.0231188
CM003731.1_2481999	2	0	2	C	0.000892154	23.7868	0.590057	8.1041	0.638416	0.238502
CM003731.1_2487068	2	0	2	C	0.0025299	20.7185	0.894072	-1.97839	0.563391	-0.0455988
CM003731.1_2487567	2	0	2	C	1.50321e-08	16.5046	0.862688	-0.482998	0.424034	-0.00266692
CM003731.1_2553520	2	0	2	C	0.00130873	-15.413	0.881953	-1.16727	-0.45438	-0.0290217
CM003731.1_2578571	2	0	2	C	2.03546e-15	30.894	0.53893	5.17344	0.849455	0.163999
CM003731.1_2578578	2	0	2	C	1.1658e-05	21.5412	0.854714	-2.42552	0.587799	-0.0573437
CM003731.1_2578589	2	0	2	C	1.27453e-11	27.3699	0.810691	1.1156	0.748824	0.046983
CM003731.1_2578591	2	0	2	C	1.6249e-07	25.2098	0.767797	1.8896	0.690495	0.0677101
CM003731.1_2578606	2	0	2	C	5.28485e-12	25.5508	0.557046	2.63452	0.694996	0.0926711
CM003731.1_2578610	2	0	2	C	1.53074e-09	26.9903	0.400876	5.57312	0.733437	0.176315
CM003731.1_2584229	2	2	4	E	0.00471399	15.7744	0.00440096	19.2633	0.408054	0.564086
CM003731.1_2625947	2	2	4	E	0.00474742	15.9843	0.00547327	17.1202	0.395893	0.506987
CM003731.1_2626854	2	1	3	D	0.000417214	-17.2024	0.209815	-15.8681	-0.544981	-0.452861
CM003731.1_2635627	2	2	4	E	5.24092e-07	29.6028	0.000482499	18.0822	0.801123	0.53702
CM003731.1_2655199	2	2	4	E	3.1249e-06	17.1561	0.00158711	15.5342	0.441792	0.464969
CM003731.1_2666294	2	0	2	C	0.00827212	23.0802	0.607433	-2.52583	0.627746	-0.0619019
CM003731.1_2668961	2	2	4	E	3.78668e-06	19.7582	0.000207679	15.8018	0.507568	0.457591
CM003731.1_2668975	2	1	3	D	0.00018746	16.8236	3.52569e-06	14.7261	0.444799	0.43599
CM003731.1_2688306	2	2	4	E	0.00180555	-21.6854	1.54245e-07	-25.5099	-0.631278	-0.729568
CM003731.1_2705556	2	0	2	C	0.00166239	18.8935	0.215338	11.1235	0.490259	0.325515
CM003731.1_2705721	2	0	2	C	0.00785165	-15.668	0.185245	-13.0239	-0.497569	-0.365823
CM003731.1_2718470	2	0	2	C	8.42776e-06	24.7775	0.901817	-0.328077	0.678838	-0.00111096
CM003731.1_2733229	2	0	2	C	0.00708426	-15.861	0.434675	-4.75124	-0.494188	-0.124296
CM003731.1_2741770	2	0	2	C	0.000338995	15.958	0.043211	5.76477	0.425175	0.177278
CM003731.1_2760394	2	2	4	E	0.0018015	-16.4488	3.28909e-05	-17.9003	-0.48462	-0.511221
CM003731.1_2814164	2	2	4	E	6.24165e-08	-21.1761	2.284e-10	-24.4864	-0.628438	-0.688012
CM003731.1_282230	2	2	4	E	0.00707463	-17.6482	4.05405e-08	-20.4083	-0.511211	-0.573925
CM003731.1_2842048	2	2	4	E	6.26876e-21	40.8368	9.15583e-53	33.1806	1.12672	0.970394
CM003731.1_2890967	2	0	2	C	0.00503887	20.9175	0.852314	-3.70007	0.55236	-0.090151
CM003731.1_2930309	2	0	2	C	0.00913815	15.353	0.586768	-3.7002	0.40557	-0.0965735
CM003731.1_2930327	2	1	3	D	1.32821e-07	15.5495	0.00338847	10.978	0.401008	0.330695
CM003731.1_2930328	2	2	4	E	2.80386e-10	22.5998	0.00196124	15.9281	0.600241	0.47234
CM003731.1_2960683	2	0	2	C	0.00239447	-17.6196	0.757041	-0.527075	-0.528165	-0.00766265
CM003731.1_3358796	2	0	2	C	2.26486e-06	20.7561	0.11117	6.87768	0.555125	0.203851
CM003731.1_3461532	2	2	4	E	0.000350972	17.3836	9.28108e-06	18.0291	0.436546	0.534018
CM003731.1_3514993	2	2	4	E	6.53324e-06	-16.8366	0.00112104	-16.3962	-0.526567	-0.463793
CM003731.1_3605887	2	0	2	C	0.000241729	15.795	0.599114	3.89723	0.396226	0.128248
CM003731.1_3636353	2	0	2	C	0.000776224	18.6597	0.38467	-4.4379	0.500178	-0.120548
CM003731.1_3636382	2	0	2	C	2.80857e-08	26.7284	0.611481	4.2136	0.73508	0.126249
CM003731.1_3637985	2	0	2	C	0.00750975	18.2281	0.650801	4.49101	0.490724	0.134539
CM003731.1_3792036	2	1	3	D	9.10182e-39	29.1226	1.78316e-10	14.4503	0.790663	0.419978
CM003731.1_4013692	2	0	2	C	0.00250414	23.3402	0.738081	2.90214	0.626179	0.0905233
CM003731.1_4273530	2	0	2	C	6.06991e-06	17.9133	0.711225	3.7006	0.483956	0.118859
CM003731.1_702395	2	0	2	C	0.000116341	-18.135	0.497752	-5.86272	-0.535453	-0.164234
CM003731.1_726498	2	0	2	C	0.00120303	-23.5329	0.883571	-2.86484	-0.720212	-0.0765052
CM003731.1_756580	2	2	4	E	4.15544e-14	33.505	2.06235e-07	29.537	0.904859	0.867423
CM003731.1_764343	2	0	2	C	2.51273e-06	19.5266	0.882009	-0.382472	0.51763	-0.00193074
CM003731.1_864973	2	0	2	C	1.87089e-05	18.4119	0.579705	-3.99869	0.508546	-0.105547
CM003731.1_937445	2	2	4	E	9.75221e-11	18.3908	4.73153e-12	16.627	0.466273	0.494511
CM003731.1_984424	2	0	2	C	0.00230425	15.0248	0.22037	7.03435	0.377407	0.214578
CM003732.1_1067025	2	0	2	C	0.000913397	15.0577	0.0956858	6.68837	0.401525	0.196302
CM003732.1_1067079	2	0	2	C	0.000130017	19.2683	0.909974	0.325058	0.524344	0.0118527
CM003732.1_1067091	2	0	2	C	0.00269157	17.1388	0.56925	4.90732	0.455587	0.144018
CM003732.1_1358975	2	0	2	C	0.00576277	21.6185	0.828772	-2.66291	0.592295	-0.0652467
CM003732.1_1359636	2	2	4	E	2.01185e-06	-19.8688	0.00079709	-18.9077	-0.616152	-0.533454
CM003732.1_1406282	2	0	2	C	0.000947735	-20.3731	0.60466	-4.55957	-0.605773	-0.116853
CM003732.1_1445475	2	2	4	E	1.12429e-13	22.1648	5.35933e-11	15.4122	0.598807	0.453948
CM003732.1_1447301	2	2	4	E	1.07305e-13	29.7604	6.27148e-15	30.091	0.794283	0.876442
CM003732.1_1450077	2	2	4	E	0.00181549	27.1091	1.84872e-11	28.7072	0.744087	0.838606
CM003732.1_1551379	2	0	2	C	0.00343016	19.1037	0.501549	6.64741	0.514927	0.200926
CM003732.1_1580523	2	2	4	E	6.82119e-15	31.0655	1.14929e-15	28.7343	0.836887	0.842517
CM003732.1_1706768	2	0	2	C	1.57967e-07	-19.5404	0.0619577	-13.3837	-0.605001	-0.374708
CM003732.1_1719312	2	0	2	C	0.000232519	15.9105	0.606176	12.5084	0.401481	0.376208
CM003732.1_1719377	2	2	4	E	4.2718e-14	-24.9101	2.0286e-09	-21.3883	-0.752441	-0.598743
CM003732.1_1720867	2	0	2	C	0.00111232	17.4388	0.90744	-2.31531	0.481548	-0.0602457
CM003732.1_1743523	2	2	4	E	0.00834906	19.0291	1.82394e-06	22.1399	0.5025	0.655745
CM003732.1_1762690	2	0	2	C	2.74078e-07	-25.6531	0.712195	0.698535	-0.766344	0.0331739
CM003732.1_1762753	2	0	2	C	5.71768e-05	-23.6108	0.111094	-13.8394	-0.704396	-0.388245
CM003732.1_1842929	2	0	2	C	1.54737e-08	-27.5685	0.771759	3.03364	-0.818968	0.0929792
CM003732.1_1843081	2	0	2	C	0.00253247	17.6076	0.472525	-3.87803	0.455471	-0.0957573
CM003732.1_1847365	2	2	4	E	0.000212038	18.5924	1.65144e-05	16.6955	0.475496	0.49605
CM003732.1_1860241	2	0	2	C	8.36118e-05	-22.1658	0.181128	-6.77265	-0.667136	-0.188871
CM003732.1_1946931	2	0	2	C	0.00097218	-26.3313	0.241398	-9.01227	-0.769492	-0.25394
CM003732.1_1946953	2	0	2	C	0.00995953	-17.8277	0.351779	-8.89068	-0.536982	-0.249239
CM003732.1_1946974	2	0	2	C	0.0043503	-22.0734	0.35941	-6.689	-0.652196	-0.188221
CM003732.1_1946978	2	0	2	C	0.00643883	-18.3835	0.234688	-9.47001	-0.560601	-0.266823
CM003732.1_2004336	2	0	2	C	0.00393986	-15.4515	0.262299	-5.87253	-0.455154	-0.163107
CM003732.1_2007374	2	1	3	D	1.16672e-13	17.6717	0.000629728	14.2359	0.489711	0.422111
CM003732.1_2007382	2	1	3	D	2.77943e-13	22.8252	0.000216054	14.8413	0.632679	0.440332
CM003732.1_2007393	2	0	2	C	1.97247e-09	21.1275	0.0489794	9.18982	0.581661	0.278369
CM003732.1_2113705	2	0	2	C	0.00469897	16.6542	0.563533	-5.35506	0.444934	-0.148195
CM003732.1_2113728	2	0	2	C	5.50561e-05	17.1749	0.816993	-1.32327	0.473111	-0.0330033
CM003732.1_2124260	2	2	4	E	5.16306e-28	24.982	9.91016e-60	32.3594	0.682525	0.934757
CM003732.1_2128360	2	0	2	C	8.32261e-05	-17.4131	0.0342787	-5.33337	-0.516877	-0.149783
CM003732.1_213570	2	0	2	C	1.77195e-06	24.2071	0.0952726	5.20687	0.671942	0.154267
CM003732.1_2145774	2	2	4	E	5.65782e-10	25.2066	3.34355e-16	26.4599	0.692592	0.763126
CM003732.1_2145782	2	2	4	E	3.94104e-12	34.9038	0.00865164	20.424	0.953279	0.597628
CM003732.1_2159950	2	2	4	E	8.50854e-05	23.643	0.000334345	25.4086	0.641727	0.739338
CM003732.1_2160886	2	1	3	D	1.72302e-11	-25.3759	0.0736887	-15.5191	-0.759614	-0.437962
CM003732.1_2163660	2	2	4	E	4.50426e-18	-21.5124	2.84895e-12	-15.0534	-0.628328	-0.43219
CM003732.1_2174097	2	0	2	C	0.0042683	16.8963	0.665721	3.00403	0.447585	0.0948119
CM003732.1_2182105	2	0	2	C	4.96598e-07	17.1093	0.0743927	9.17823	0.454109	0.27187
CM003732.1_2183875	2	0	2	C	0.0022445	16.5137	0.556807	4.6975	0.432848	0.14575
CM003732.1_2211590	2	0	2	C	5.25425e-10	-22.1513	0.65898	-3.3355	-0.647086	-0.0911693
CM003732.1_2212238	2	2	4	E	1.3125e-06	-22.9585	0.000406166	-18.132	-0.692032	-0.519454
CM003732.1_2220361	2	0	2	C	3.223e-06	16.1157	0.3546	12.7963	0.414497	0.380809
CM003732.1_2244981	2	2	4	E	0.000181801	17.8431	3.09655e-05	21.3962	0.47482	0.625432
CM003732.1_2246499	2	0	2	C	0.000125946	24.9343	0.782018	-0.111065	0.675164	0.00294902
CM003732.1_2258923	2	0	2	C	0.00127486	20.3745	0.563671	2.16652	0.536655	0.0705067
CM003732.1_2258930	2	0	2	C	0.000548605	24.5677	0.554144	3.07135	0.655399	0.0993832
CM003732.1_2265325	2	0	2	C	0.000228494	15.5604	0.0603162	12.8813	0.412933	0.382893
CM003732.1_2609269	2	0	2	C	0.0033831	17.6157	0.135248	5.53524	0.475477	0.166876
CM003732.1_3165181	2	0	2	C	0.00228151	18.6147	0.694301	2.25811	0.496908	0.0771361
CM003732.1_3246419	2	0	2	C	5.18834e-06	20.0311	0.60537	4.29395	0.536355	0.131528
CM003732.1_3344280	2	0	2	C	1.20256e-05	-19.8723	0.866398	1.99423	-0.585659	0.0661803
CM003732.1_3418285	2	0	2	C	0.00190391	18.828	0.735678	2.73905	0.494068	0.0942471
CM003732.1_356167	2	2	4	E	1.14758e-07	-28.6155	5.57907e-11	-33.2242	-0.848903	-0.944801
CM003732.1_356240	2	2	4	E	1.2613e-11	23.2362	3.49756e-11	19.5589	0.596487	0.577345
CM003732.1_356385	2	1	3	D	3.30279e-11	19.2433	4.63063e-06	14.4351	0.485645	0.428473
CM003732.1_357519	2	2	4	E	1.67579e-05	28.2897	0.00137711	15.7185	0.780601	0.460117
CM003732.1_380715	2	0	2	C	0.00013839	-16.8997	0.406486	-1.61127	-0.503736	-0.0438351
CM003732.1_380738	2	0	2	C	2.36498e-07	-22.3834	0.679813	-0.223236	-0.66114	-0.00253355
CM003732.1_406435	2	0	2	C	4.1637e-06	22.4632	0.0723621	8.11468	0.607374	0.235841
CM003732.1_406462	2	0	2	C	6.54504e-05	18.8854	0.484912	4.56288	0.512984	0.134712
CM003732.1_406626	2	0	2	C	5.16339e-06	-16.0602	0.223544	-9.08496	-0.508647	-0.253454
CM003732.1_4115478	2	2	4	E	0.000309998	21.0041	5.08368e-07	18.6977	0.547555	0.558084
CM003732.1_415008	2	0	2	C	1.87089e-05	25.1759	0.729247	1.10658	0.693467	0.0452925
CM003732.1_419403	2	0	2	C	0.0079604	17.0808	0.899047	1.29978	0.453516	0.0529437
CM003732.1_439405	2	0	2	C	0.00322528	16.6199	0.897016	-2.01781	0.43138	-0.0486674
CM003732.1_463344	2	0	2	C	0.00570929	15.0846	0.74543	-1.52313	0.412171	-0.0389166
CM003732.1_4897478	2	0	2	C	0.00957307	16.213	0.879375	-3.42142	0.419784	-0.0910558
CM003732.1_497245	2	0	2	C	0.00360248	16.6924	0.746377	3.66719	0.444703	0.110567
CM003732.1_5042690	2	0	2	C	0.000306884	17.9517	0.613454	-3.68649	0.470244	-0.0935999
CM003732.1_5048320	2	0	2	C	0.000449634	19.6354	0.261375	14.6192	0.510983	0.427773
CM003732.1_5054674	2	0	2	C	0.000222654	27.9835	0.730524	2.74065	0.759554	0.0937444
CM003732.1_5091967	2	0	2	C	0.00132661	15.1397	0.623036	-1.52832	0.390215	-0.0329443
CM003732.1_5098787	2	0	2	C	0.0063099	16.5187	0.909367	2.49432	0.44105	0.0759934
CM003732.1_5263951	2	2	4	E	3.88239e-16	-29.0696	4.27791e-06	-27.0387	-0.852265	-0.774833
CM003732.1_5342539	2	0	2	C	0.00153075	18.8235	0.377781	-8.13345	0.505594	-0.22669
CM003732.1_53505	2	0	2	C	0.000626756	17.3392	0.519085	5.39873	0.465979	0.160014
CM003732.1_5405938	2	0	2	C	0.000235389	23.7129	0.909974	-1.65295	0.650471	-0.0368717
CM003732.1_5406663	2	0	2	C	7.91282e-05	-16.1397	0.490123	-9.68883	-0.507877	-0.262292
CM003732.1_5659886	2	0	2	C	0.00118501	17.1505	0.849565	-0.274154	0.454663	-0.00098852
CM003732.1_5661009	2	0	2	C	0.00332821	30.5122	0.79936	-2.25254	0.845405	-0.0543072
CM003732.1_5681147	2	0	2	C	0.00116955	18.2855	0.741295	-1.27703	0.495067	-0.0312471
CM003732.1_5726939	2	0	2	C	0.000636474	21.1531	0.142393	9.0034	0.569023	0.267505
CM003732.1_5750845	2	0	2	C	1.77553e-11	-15.3283	0.38645	1.10422	-0.456643	0.0395594
CM003732.1_5862374	2	0	2	C	1.62857e-14	30.1047	0.620237	4.78266	0.812475	0.14388
CM003732.1_5867468	2	0	2	C	8.11725e-07	-18.8261	0.506024	-1.9447	-0.580894	-0.0379884
CM003732.1_5873058	2	0	2	C	0.00904338	17.3826	0.900976	1.69306	0.460001	0.0531569
CM003732.1_5879625	2	0	2	C	8.62556e-05	-17.0112	0.605062	-6.99846	-0.526073	-0.186406
CM003732.1_612020	2	0	2	C	0.001659	16.8518	0.504262	7.90761	0.446642	0.232299
CM003732.1_6131136	2	0	2	C	3.46042e-06	20.2199	0.0902213	12.7643	0.517687	0.380239
CM003732.1_615763	2	0	2	C	4.8114e-05	22.4949	0.840917	-3.48119	0.604886	-0.0906948
CM003732.1_615849	2	0	2	C	0.00823624	22.741	0.603371	4.49474	0.615018	0.136977
CM003732.1_6254389	2	0	2	C	0.000131072	20.4656	0.681867	2.5467	0.54123	0.0777834
CM003732.1_6365008	2	0	2	C	8.14836e-21	-19.4846	0.168097	3.18357	-0.604208	0.108153
CM003732.1_6365013	2	1	3	D	0	-41.357	8.0219e-11	-1.94592	-1.21739	-0.0439034
CM003732.1_6427083	2	2	4	E	0.00620528	-18.2251	4.37039e-05	-18.0372	-0.556848	-0.507747
CM003732.1_6479984	2	0	2	C	0.000318712	15.3645	0.305442	4.25433	0.388947	0.137655
CM003732.1_6648258	2	0	2	C	0.000335748	18.0029	0.436069	3.57527	0.492103	0.105961
CM003732.1_6650318	2	0	2	C	2.49039e-164	-20.2654	0.104231	-0.34741	-0.615756	0.00358478
CM003732.1_6653980	2	0	2	C	7.58254e-25	21.2092	0.371875	-0.204779	0.557235	0.00689996
CM003732.1_6654132	2	1	3	D	0	15.3772	3.2427e-15	1.64467	0.386029	0.064315
CM003732.1_80964	2	0	2	C	8.16827e-05	-23.2468	0.443081	6.27122	-0.679906	0.185936
CM003732.1_83573	2	2	4	E	0.00219564	20.7117	3.57343e-06	18.9157	0.538808	0.559168
CM003732.1_963622	2	0	2	C	3.13268e-06	-22.9349	0.408834	-3.64045	-0.673375	-0.101153
CM003732.1_963708	2	1	3	D	1.29574e-08	-19.9131	0.000774242	-10.5452	-0.602847	-0.297881
CM003732.1_963761	2	0	2	C	1.49882e-08	-20.2582	0.0569733	-9.16967	-0.607821	-0.257524
CM003733.1_1045164	2	0	2	C	0.000385657	18.6612	0.231667	9.28829	0.504179	0.272425
CM003733.1_1045169	2	0	2	C	0.00187539	15.3794	0.883806	1.03689	0.417244	0.0340511
CM003733.1_1059641	2	0	2	C	1.34094e-07	-20.7356	0.135774	-8.66512	-0.615484	-0.235821
CM003733.1_1102968	2	0	2	C	0.00986433	17.5074	0.714062	-1.98522	0.477003	-0.0539474
CM003733.1_1128478	2	0	2	C	1.31311e-09	24.1785	0.851796	2.16624	0.63287	0.0690597
CM003733.1_1128499	2	0	2	C	1.28477e-06	19.75	0.787779	-3.81686	0.510614	-0.101427
CM003733.1_1128503	2	0	2	C	1.70752e-07	19.9199	0.729125	-4.26325	0.511202	-0.113396
CM003733.1_1128510	2	0	2	C	2.66586e-06	20.3382	0.61305	-6.1745	0.526473	-0.168333
CM003733.1_1254956	2	0	2	C	8.90686e-08	21.6358	0.887296	-0.873902	0.576725	-0.0152048
CM003733.1_1255009	2	0	2	C	3.10617e-09	25.4567	0.796683	-2.10643	0.688554	-0.0498747
CM003733.1_1255019	2	0	2	C	9.40269e-07	23.3427	0.909974	-0.0358714	0.631093	0.00833371
CM003733.1_1255022	2	0	2	C	1.01865e-09	22.3729	0.830678	-2.55213	0.589683	-0.0619964
CM003733.1_1450835	2	0	2	C	8.64079e-05	18.3465	0.821944	2.85345	0.506253	0.0900888
CM003733.1_1569053	2	2	4	E	0.00898754	-15.5528	1.12717e-09	-26.0123	-0.47835	-0.737514
CM003733.1_1770217	2	0	2	C	0.00543432	15.6566	0.909974	-1.17022	0.420339	-0.0303831
CM003733.1_1786851	2	2	4	E	4.80754e-18	33.1295	4.88151e-19	35.6958	0.880552	1.03813
CM003733.1_1787642	2	1	3	D	7.79718e-07	-23.3262	0.00730524	-10.6826	-0.71169	-0.285855
CM003733.1_1861922	2	0	2	C	0.00136071	17.8261	0.100433	13.2628	0.480361	0.391892
CM003733.1_1874473	2	0	2	C	9.01076e-14	18.6381	0.327041	-0.00504825	0.502327	0.00969841
CM003733.1_2046520	2	0	2	C	0.00511022	15.3595	0.108592	10.1248	0.390742	0.294605
CM003733.1_307921	2	0	2	C	0.000864814	24.1626	0.887359	1.07804	0.65921	0.0393456
CM003733.1_3269552	2	2	4	E	7.54755e-17	-23.2957	4.13513e-10	-21.8959	-0.697062	-0.623385
CM003733.1_364191	2	2	4	E	0.00537043	-16.6212	4.75914e-05	-19.2239	-0.479344	-0.555631
CM003733.1_368357	2	2	4	E	7.0457e-05	-21.1396	1.00451e-06	-19.9893	-0.650327	-0.56624
CM003733.1_3724674	2	2	4	E	1.48559e-06	22.8611	5.38666e-08	20.0763	0.609559	0.590775
CM003733.1_3724689	2	1	3	D	9.94452e-07	19.8004	0.000390102	9.91864	0.519784	0.303814
CM003733.1_3752079	2	0	2	C	0.00314124	15.2586	0.863352	-3.44482	0.392663	-0.0886012
CM003733.1_3888769	2	0	2	C	0.0086125	20.4939	0.909974	-1.95507	0.550079	-0.0507947
CM003733.1_4397182	2	2	4	E	3.53196e-16	-25.7571	1.11438e-09	-20.063	-0.784649	-0.564428
CM003733.1_4947722	2	2	4	E	4.77598e-10	-23.0155	0.000741572	-15.4958	-0.69781	-0.433002
CM003733.1_5211570	2	0	2	C	0.00924687	23.972	0.558939	10.5316	0.637756	0.311206
CM003733.1_5494502	2	2	4	E	5.80038e-09	25.0867	9.47756e-06	21.4165	0.676944	0.622039
CM003733.1_6027394	2	0	2	C	1.59411e-28	17.3093	0.699815	-0.948696	0.430647	-0.0198433
CM003733.1_677683	2	0	2	C	0.000431816	19.505	0.528288	8.02813	0.51696	0.234331
CM003733.1_6802345	2	1	3	D	2.61165e-12	22.5519	0.000840641	10.4635	0.609836	0.310252
CM003733.1_6802351	2	1	3	D	5.42016e-08	16.2428	0.00363754	8.74707	0.434095	0.259078
CM003733.1_6802359	2	0	2	C	9.58334e-06	15.5798	0.463408	3.85776	0.407568	0.121044
CM003733.1_6802541	2	0	2	C	1.65161e-05	24.633	0.903119	-1.22996	0.656522	-0.0249028
CM003733.1_691104	2	0	2	C	9.62658e-05	17.455	0.461929	-9.19273	0.44599	-0.250042
CM003733.1_691115	2	0	2	C	2.14726e-05	18.5032	0.810642	-3.38252	0.479297	-0.08266
CM003733.1_691871	2	1	3	D	0.000364816	27.0535	0.0124995	16.5207	0.722623	0.484939
CM003733.1_699601	2	0	2	C	0.00342329	19.0713	0.823932	-1.03261	0.504137	-0.0138784
CM003733.1_721755	2	0	2	C	0.000182015	18.9569	0.891697	0.235491	0.50739	0.0119682
CM003733.1_776061	2	0	2	C	0	-22.2978	0.156305	0.739076	-0.673595	0.0277776
CM003733.1_788116	2	0	2	C	0.00128718	18.0629	0.262006	13.7329	0.463459	0.399789
CM003733.1_788125	2	0	2	C	3.23011e-07	19.6813	0.466508	6.83117	0.515105	0.205608
CM003733.1_795822	2	0	2	C	1.22446e-05	-17.6118	0.252269	-8.1015	-0.539551	-0.227331
CM003733.1_884599	2	2	4	E	8.29228e-05	18.3321	0.000474119	23.0881	0.469848	0.674248
CM003733.1_884878	2	0	2	C	0.00475187	16.1026	0.898527	0.0845035	0.426738	0.0146994
CM003733.1_958236	2	0	2	C	4.23499e-05	15.9871	0.614615	1.75196	0.437241	0.0546095
CM003733.1_975404	2	0	2	C	0.00158457	19.0024	0.885307	-1.0931	0.506109	-0.0175105
CM003733.1_975625	2	0	2	C	0.000388759	20.7019	0.341856	5.33299	0.5621	0.160282
CM003733.1_975642	2	0	2	C	0.000259073	18.209	0.402977	4.33709	0.496878	0.131938
CM003734.1_129340	2	2	4	E	1.4533e-05	-21.2295	0.00134024	-16.0894	-0.64587	-0.452074
CM003734.1_133381	2	0	2	C	4.81843e-07	-20.3692	0.638747	-4.35365	-0.626672	-0.118295
CM003734.1_133386	2	1	3	D	8.42018e-07	-21.9598	0.116045	-18.8756	-0.666226	-0.531753
CM003734.1_179571	2	0	2	C	0.000198721	18.374	0.655308	4.69034	0.502075	0.14422
CM003734.1_179615	2	0	2	C	0.00519995	17.2764	0.895318	1.91383	0.467498	0.0688755
CM003734.1_179617	2	0	2	C	0.0021116	18.5622	0.724917	3.42622	0.505943	0.109708
CM003734.1_179624	2	0	2	C	0.00580806	16.7701	0.672308	3.40374	0.450604	0.111531
CM003734.1_179630	2	0	2	C	0.000272006	19.1907	0.785113	1.66185	0.521249	0.0624711
CM003734.1_179648	2	0	2	C	8.34754e-05	19.9497	0.813719	0.918782	0.541742	0.0406313
CM003734.1_179659	2	0	2	C	0.000262299	18.0275	0.887397	-0.237562	0.486952	0.0069425
CM003734.1_239100	2	0	2	C	0.00441571	17.3561	0.909974	-1.76828	0.474744	-0.0399095
CM003734.1_244594	2	0	2	C	0.00178857	21.2875	0.365787	6.70057	0.562195	0.206878
CM003734.1_465755	2	0	2	C	0.00519773	20.3093	0.536206	-4.47801	0.556806	-0.122651
CM003734.1_550571	2	2	4	E	8.64514e-07	-24.057	0.000179396	-20.4766	-0.737721	-0.572278
CM003734.1_625557	2	2	4	E	0.00227133	-18.2723	0.00012249	-24.2408	-0.555977	-0.691251
CM003734.1_625596	2	2	4	E	0.00640524	-18.1501	6.62106e-07	-29.9542	-0.555313	-0.853773
CM003734.1_625859	2	0	2	C	3.38314e-06	-19.8447	0.254596	-8.2055	-0.600409	-0.231101
CM003734.1_632267	2	0	2	C	0.00603653	-18.2053	0.0100629	-13.3786	-0.56123	-0.376714
CM003734.1_979533	2	2	4	E	5.5443e-06	-16.1498	0.00854614	-15.291	-0.506717	-0.426749
CM003735.1_10777	2	1	3	D	9.65542e-14	-15.9922	7.16235e-08	-14.5487	-0.504171	-0.402771
CM003735.1_10816	2	2	4	E	4.20763e-16	-21.3421	8.61818e-15	-24.4036	-0.652384	-0.684228
CM003735.1_11184	2	2	4	E	1.54451e-46	-22.9758	1.87856e-28	-24.7794	-0.701159	-0.696766
CM003735.1_112150	2	0	2	C	1.07504e-09	17.5643	0.0240222	9.70883	0.465763	0.291146
CM003735.1_129025	2	2	4	E	0.00687149	17.5044	0.000434996	22.0938	0.460233	0.646984
CM003735.1_159024	2	2	4	E	7.71649e-12	22.8305	3.93662e-10	19.5857	0.610099	0.57315
CM003735.1_188627	2	2	4	E	0.000161534	-21.6745	0.000145161	-18.7791	-0.665255	-0.526575
CM003735.1_188628	2	2	4	E	2.44199e-09	-32.3304	1.69165e-06	-17.8338	-0.963657	-0.499085
CM003735.1_189210	2	2	4	E	1.55535e-11	22.2906	5.55892e-10	15.1723	0.575098	0.452102
CM003735.1_189291	2	2	4	E	0.000226199	19.222	4.27049e-12	25.8639	0.532874	0.75474
CM003735.1_212486	2	2	4	E	1.18597e-05	29.5692	0.00181272	21.3268	0.798908	0.619547
[truncated: 1,936 more rows]
