# Supplementary material for: Temporal changes in DNA methylation and RNA expression in a small song bird: within- and between-tissue comparisons
Source: BMC Genomics. 2021 Jan 7;22:36. doi: 10.1186/s12864-020-07329-9 (PMC7792223; doi:10.1186/s12864-020-07329-9)
Supplement: Supplementary file 11 — Additional file 11: Table S4. Number of DMS in the set of CpG sites overlapping between liver and RBCs, in promoters and TSS, that showed a differential change between time point 1 and 2, and time point 2 and 3. [file 12864_2020_7329_MOESM11_ESM.xlsx]

## Sheet: Table S4
Additional file 11: Table S4. Number of DMS in the set of CpG sites overlapping between liver and RBCs, in promoters and TSS, that showed a differential change between time point 1 and 2, and time point 2 and 3.
	Tissue	Δ1,2	Δ2,3
common DMS	red blood cells	1665	3081
	liver	1249	1706
	both	537	853
DMS in promoters	red blood cells	140	348
	liver	119	186
	both	38	77
DMS in TSS	red blood cells	14	48
	liver	14	24
	both	4	7
