# Supplementary material for: Temporal changes in DNA methylation and RNA expression in a small song bird: within- and between-tissue comparisons
Source: BMC Genomics. 2021 Jan 7;22:36. doi: 10.1186/s12864-020-07329-9 (PMC7792223; doi:10.1186/s12864-020-07329-9)
Supplement: Supplementary file 12 — Additional file 12: Table S5. Genes covered by tissue-general and tissue-general changing DMS, or both. [file 12864_2020_7329_MOESM12_ESM.xlsx]

## Sheet: Sheet1
Additional file 12: Table S5. Genes covered by tissue-general and tissue-general changing DMS, or both.
Genes covered by sites differentially methylated in both a tissue-general and tissue-specific manner	Genes covered by sites differentially methylated in a tissue-general manner	Genes covered by sites differentially methylated in a tissue-specific manner (blood)	Genes covered by sites differentially methylated in a tissue-specific manner (liver)
AAAS	AAAS	AAAS	AATK
AATF	ABCB8	AATF	ABCB8
AATK	ABCG4	AATK	ABCG1
ABCA12	ABI3	ABCA12	ABI3
ABCA13	ACACA	ABCA13	ACCS
ABCA7	ACACB	ABCA7	ACKR1
ABCB8	ACTG1	ABCB8	ACOT11
ABCC10	ACTL6B	ABCC10	ACOT8
ABCG1	ACVR1C	ABCG4	ACP2
ABCG4	ADAM11	ABHD11	ACP6
ABHD11	ADAMTS10	ABHD14A	ACSS1
ABHD14A	ADAMTS5	ABHD15	ACTG1
ABHD15	ADCY6	ABI2	ACVR1C
ABI2	ADD2	ABI3	ADAM15
ABI3	ADGRB2	ABTB2	ADAMTSL2
ABTB2	AGBL2	ACAA1	ADAR
ACAA1	AGRN	ACACA	ADRA1A
ACACA	AIFM1	ACAD10	AGAP1
ACACB	AIFM2	ACBD4	AGBL2
ACAD10	AIM1L	ACKR1	AGTRAP
ACBD4	AK2	ACOT8	AIFM2
ACCS	AKAP1	ACSBG2	AIM1L
ACKR1	AKNA	ACSF3	AK2
ACOT11	ALDH4A1	ACSS1	AKAP17A
ACOT8	ALG9	ACTG1	AKNA
ACP2	ALKBH2	ACTL6B	AKR7A2
ACP6	AMOT	ACVR1C	ALDH4A1
ACSBG2	AMOTL2	ADAM11	ALG9
ACSF3	ANAPC1	ADAM19	ALKBH5
ACSS1	ANAPC2	ADAM8	ALX3
ACTG1	ANKRD13C	ADAM9	AMHR2
ACTL6B	ANKRD16	ADAMTS10	ANGPT4
ACVR1C	ANKRD24	ADAMTS3	ANGPTL4
ADAM11	ANKRD35	ADD2	ANKRD11
ADAM15	ANP32A	ADGRA2	ANKRD13D
ADAM19	AOC1	ADGRB2	ANKRD17
ADAM8	AP5Z1	ADGRG1	ANKRD24
ADAM9	APC2	ADGRG3	ANKRD35
ADAMTS10	APEX1	ADGRG4	ANKRD54
ADAMTS3	APLNR	ADGRG6	ANKS3
ADAMTS5	APP	ADM	ANO9
ADAMTSL2	ARAP3	ADORA2B	ANP32A
ADAR	ARHGAP26	ADPRHL2	ANTXR2
ADCY6	ARHGAP39	ADRA2A	AP3B2
ADD2	ARHGAP45	ADRB3	APLNR
ADGRA2	ARHGDIG	ADRM1	APMAP
ADGRB2	ARHGEF10L	AGAP1	APOBEC4
ADGRG1	ARHGEF17	AGBL5	APP
ADGRG3	ARHGEF2	AGO4	AQP10
ADGRG4	ARID1B	AGPAT1	ARFIP2
ADGRG6	ARID3B	AGPAT5	ARHGAP23
ADM	ARMC6	AGRN	ARHGAP32
ADORA2B	ARPP21	AHCYL2	ARHGAP35
ADPRHL2	ARRB1	AHNAK	ARHGAP39
ADRA1A	ASB13	AHSA2	ARHGAP44
ADRA2A	ASB8	AICDA	ARHGEF10L
ADRB3	ASCC1	AIM1L	ARHGEF2
ADRM1	ASH1L	AIP	ARID3A
AGAP1	ASIC1	AKAP1	ARID3B
AGBL2	ASIC3	AKNA	ARL4C
AGBL5	ATF7	AKR7A2	ARL8A
AGO4	ATG101	ALDH2	ARNT2
AGPAT1	ATN1	ALDH4A1	ARPC1A
AGPAT5	ATP13A2	ALKBH5	ARPC1B
AGRN	ATP5D	ALPK1	ARRDC2
AGTRAP	ATP6V0A1	ALPK3	ARSG
AHCYL2	ATP6V1E1	ALPL	ARSJ
AHNAK	ATRAID	ALX3	ASB13
AHSA2	ATRN	ALX4	ASB18
AICDA	ATXN1	AMER1	ASIC1
AIFM1	AUP1	AMH	ASIC3
AIFM2	AUTS2	AMHR2	ASMT
AIM1L	AXIN1	AMIGO1	ASPHD2
AIP	AXIN2	AMMECR1	ASTN2
AK2	AZIN2	AMN	ASXL3
AKAP1	B3GALNT1	AMOTL2	ATF7
AKAP17A	B3GALT1	ANAPC5	ATG9B
AKNA	B4GALNT4	ANGPTL4	ATP5G2
AKR7A2	B4GALT5	ANKRD11	ATP6V0E1
ALDH2	BACH2	ANKRD16	ATP6V1B2
ALDH4A1	BAHCC1	ANKRD17	ATP8B1
ALG9	BARX1	ANKRD24	ATP8B2
ALKBH2	BCAS3	ANKRD34C	ATRAID
ALKBH5	BCL2L11	ANKRD35	AUP1
ALPK1	BCL2L14	ANKRD54	AZIN2
ALPK3	BIN2	ANP32A	B4GALT7
ALPL	BMP1	ANPEP	B9D1
ALX3	BORCS8	AOC1	BAHCC1
ALX4	BSND	AP3B2	BAIAP2
AMER1	BTBD17	AP3D1	BATF
AMH	C10H15orf59	APBB1	BAZ2B
AMHR2	C1H12orf57	APC2	BBS9
AMIGO1	C1QTNF1	APEH	BCAN
AMMECR1	C1QTNF8	APEX1	BCAS3
AMN	C24H11orf52	APOA1	BCL11A
AMOT	C26H6orf132	APOA4	BCL9
AMOTL2	C28H19orf25	APOA5	BCOR
ANAPC1	C28H19orf35	APOBEC2	BCORL1
ANAPC2	C28H19orf60	APOC3	BEND2
ANAPC5	C2H5orf22	APP	BET1L
ANGPT4	C5H11orf94	AQP2	BIN3
ANGPTL4	CABP7	ARAP1	BMP1
ANKRD11	CACNA1H	ARAP3	BRICD5
ANKRD13C	CACNB3	ARF3	C10H15orf59
ANKRD13D	CAD	ARHGAP17	C1QA
ANKRD16	CALML4	ARHGAP23	C1QB
ANKRD17	CAMKK1	ARHGAP26	C1QTNF8
ANKRD24	CAMP	ARHGAP35	C22H2orf42
ANKRD34C	CANX	ARHGAP36	C22H8orf4
ANKRD35	CAPN5	ARHGAP39	C24H11orf52
ANKRD54	CASKIN1	ARHGAP45	C2H5orf49
ANKS3	CBARP	ARHGEF10L	C4H20orf27
ANO9	CBL	ARHGEF17	C8H1orf210
ANP32A	CCDC103	ARHGEF2	C9H2orf72
ANPEP	CCDC12	ARHGEF37	C9H3orf70
ANTXR2	CCDC142	ARHGEF5	CABP2
AOC1	CCDC25	ARID3A	CABP7
AP3B2	CCDC33	ARID3B	CACNA1B
AP3D1	CCDC86	ARID5B	CACNA1C
AP5Z1	CCKBR	ARL3	CACNA1G
APBB1	CCNT1	ARL4C	CACNA1H
APC2	CCP110	ARL9	CACNG3
APEH	CCS	ARR3	CACNG4
APEX1	CCT3	ARRDC1	CAD
APLNR	CCT6A	ARRDC2	CADM1
APMAP	CD276	ASB12	CADM3
APOA1	CD5	ASB13	CADPS
APOA4	CD6	ASB3	CALML4
APOA5	CD80	ASCC1	CALN1
APOBEC2	CD93	ASIC3	CALU
APOBEC4	CDH1	ASIC4	CAMKMT
APOC3	CDH22	ASS1	CAMKV
APP	CDH23	ASTN1	CAPZB
AQP10	CDH4	ASXL2	CARD8
AQP2	CDK10	ATCAY	CASKIN1
ARAP1	CDK5	ATF1	CASP9
ARAP3	CDKN1A	ATG101	CASZ1
ARF3	CELA1	ATG7	CAV3
ARFIP2	CEND1	ATG9B	CBFA2T2
ARHGAP17	CEP41	ATP13A2	CBX4
ARHGAP23	CES2	ATP2B4	CCDC103
ARHGAP26	CFAP45	ATP2C2	CCDC12
ARHGAP32	CFAP70	ATP5B	CCDC142
ARHGAP35	CGREF1	ATP5D	CCDC157
ARHGAP36	CHCHD2	ATP6V0A1	CCDC183
ARHGAP39	CHD5	ATP6V0E1	CCDC25
ARHGAP44	CHST12	ATP6V1B2	CCDC33
ARHGAP45	CHST14	ATRAID	CCDC40
ARHGDIG	CHST3	ATXN1	CCDC42
ARHGEF10L	CHTOP	ATXN2	CCDC63
ARHGEF17	CLCNKA	AUNIP	CCDC86
ARHGEF2	CLN6	B3GALNT1	CCDC88A
ARHGEF37	CLU	B4GALT5	CCL20
ARHGEF5	CNGA4	B9D2	CCP110
ARID1B	CNN2	BAHCC1	CCS
ARID3A	CNPY2	BAIAP2	CD276
ARID3B	CNTF	BAK1	CD79A
ARID5B	CNTN2	BAP1	CD93
ARL3	COASY	BARHL1	CDC42EP4
ARL4C	COG8	BAZ2A	CDH22
ARL8A	COL16A1	BCAS3	CDH23
ARL9	COL18A1	BCDIN3D	CDH4
ARMC6	COL1A1	BCKDK	CDHR4
ARNT2	COPG2	BCL11A	CDK10
ARPC1A	CORO1C	BCL6	CDK12
ARPC1B	CORO2B	BCOR	CDK2AP2
ARPP21	CORO7	BHLHE40	CDT1
ARR3	CPLX3	BICD2	CELF6
ARRB1	CRLF1	BIN2	CEP131
ARRDC1	CRYAB	BIN3	CEP41
ARRDC2	CS	BLK	CEP68
ARSG	CSK	BMP1	CES2
ARSJ	CSNK1A1	BMP3	CFAP45
ASB12	CSPG5	BMP4	CHD7
ASB13	CTNND1	BOLL	CHMP1A
ASB18	CUNH12orf10	BRF2	CHMP7
ASB3	CUX1	BRICD5	CHRNA10
ASB8	CYSRT1	BRINP2	CHRNB2
ASCC1	DACT1	BSN	CHST13
ASH1L	DAPK3	BTBD10	CHST14
ASIC1	DAZAP2	BTBD17	CHST3
ASIC3	DBNL	BTBD18	CHTF18
ASIC4	DCTN1	BTBD19	CHTOP
ASMT	DDA1	BTBD2	CHURC1
ASPHD2	DDB1	BTC	CLIC6
ASS1	DDX52	BUD13	CLN6
ASTN1	DENND4B	C10H15orf59	CMKLR1
ASTN2	DHDH	C12H3orf14	CMTR1
ASXL2	DHH	C14H16orf59	CNKSR1
ASXL3	DIRAS1	C14H16orf71	CNNM1
ATCAY	DIRAS3	C17H9orf172	COG1
ATF1	DLX3	C1H11orf54	COL2A1
ATF7	DMTN	C1QB	COL7A1
ATG101	DNAI2	C1QL1	COL9A2
ATG7	DNAJB13	C1QTNF1	COMP
ATG9B	DNAJC18	C1QTNF5	CORO1C
ATN1	DNAJC5G	C1QTNF8	CORO2B
ATP13A2	DNMT3A	C22H8orf58	CORO7
ATP2B4	DPH1	C26H1orf106	CPLX3
ATP2C2	DR1	C26H1orf116	CPNE7
ATP5B	DROSHA	C26H6orf132	CPSF3L
ATP5D	DTX4	C28H19orf25	CPTP
ATP5G2	DUS3L	C28H19orf35	CPZ
ATP6V0A1	DYSF	C28H19orf60	CRABP2
ATP6V0E1	EEF2	C2CD4C	CREB3L2
ATP6V1B2	EFNA2	C2H5orf22	CREB3L3
ATP6V1E1	EIF1	C2H8orf82	CRTC1
ATP8B1	EIF4H	C6H10orf54	CRYAB
ATP8B2	ELL	C7H2orf88	CRYBA4
ATRAID	ELP3	C8H1orf21	CSMD2
ATRN	EMC7	CA4	CSPG5
ATXN1	ENGASE	CABP4	CSRNP3
ATXN2	ENTPD4	CABP7	CTRC
AUNIP	EPB41L1	CACNA1B	CTSA
AUP1	EPHA8	CACNA1E	CTSE
AUTS2	EPS8L2	CACNA1H	CTTNBP2NL
AXIN1	ERBB2	CACNA2D2	CUX1
AXIN2	ERCC6L	CACNB1	CUX2
AZIN2	ETV3	CACNG3	DACT1
B3GALNT1	ETV7	CALML4	DAGLA
B3GALT1	EVI5L	CAMK2A	DAO
B4GALNT4	EXOC4	CAMK2D	DAPK3
B4GALT5	EXOC8	CAMKK2	DBNL
B4GALT7	EXTL1	CAMKV	DCAF1
B9D1	FAAH2	CAMSAP1	DCP1B
B9D2	FAAP100	CANT1	DCST1
BACH2	FAM160A2	CANX	DCTN1
BAHCC1	FAM160B2	CAP1	DDB1
BAIAP2	FAM168A	CAPN5	DDB2
BAK1	FAM208B	CAPZA1	DEF6
BAP1	FAM222B	CAPZB	DENND2D
BARHL1	FAM46B	CARMIL2	DENND4B
BARX1	FAM49A	CARNMT1	DES
BATF	FAM76A	CARNS1	DHH
BAZ2A	FAM96B	CASC3	DHX30
BAZ2B	FANCA	CASKIN1	DIP2C
BBS9	FBLN2	CAV3	DLG3
BCAN	FBN3	CBARP	DLGAP3
BCAS3	FBXO16	CBFA2T2	DLGAP4
BCDIN3D	FBXO18	CBL	DLX3
BCKDK	FBXO47	CBX2	DLX4
BCL11A	FCHSD1	CBX4	DMRTB1
BCL2L11	FDPS	CBX8	DMTN
BCL2L14	FDXACB1	CCDC102A	DNAI2
BCL6	FEM1B	CCDC12	DNAJC28
BCL9	FGF17	CCDC127	DNAJC5
BCOR	FGF18	CCDC137	DNAJC5G
BCORL1	FKBP8	CCDC142	DNM3
BEND2	FLII	CCDC157	DNTTIP1
BET1L	FMNL2	CCDC183	DPH1
BHLHE40	FMNL3	CCDC191	DPM3
BICD2	FNBP4	CCDC33	DPYSL5
BIN2	FOXA2	CCDC40	DQX1
BIN3	FOXF1	CCDC63	DRAXIN
BLK	FOXO6	CCDC78	DRD4
BMP1	FOXP4	CCDC85A	DSCAML1
BMP3	FRMD3	CCDC88A	DTX1
BMP4	FSCN2	CCDC94	DUS3L
BOLL	FUCA1	CCKBR	DUSP23
BORCS8	FUK	CCM2	DYSF
BRF2	FZD3	CCM2L	ECHDC3
BRICD5	G6PC	CCNYL1	ECHS1
BRINP2	G6PC3	CCP110	ECSCR
BSN	G6PD	CCR10	EEF2
BSND	GABRB3	CCT3	EFEMP1
BTBD10	GAL3ST1	CD276	EFHD2
BTBD17	GALE	CD3E	EFNA2
BTBD18	GALK1	CD40	EFNA3
BTBD19	GCC1	CD93	EFNA4
BTBD2	GDE1	CDC42EP4	EGR3
BTC	GDI2	CDC42SE1	EIF3K
BUD13	GFAP	CDH15	EIF3L
C10H15orf59	GHDC	CDH18	EIF4H
C12H3orf14	GJC1	CDH23	ELFN1
C14H16orf59	GLCE	CDH5	ELL
C14H16orf71	GLIS2	CDK10	ELP3
C17H9orf172	GNAI2	CDK20	EMC1
C1H11orf54	GNAT1	CDK5	EMC7
C1H12orf57	GNGT2	CDKN2C	EN1
C1QA	GPATCH8	CDT1	EPHA2
C1QB	GPC3	CDX2	EPHB1
C1QL1	GPN2	CELA1	EPN2
C1QTNF1	GPR182	CELA3B	EPOP
C1QTNF5	GRAMD1B	CELF5	ERCC6L
C1QTNF8	GRASP	CELF6	EREG
C22H2orf42	GRB7	CEND1	ERGIC1
C22H8orf4	GRID2IP	CEP131	ESPL1
C22H8orf58	GRM4	CEP68	EVI5L
C24H11orf52	GSE1	CERCAM	EWSR1
C26H1orf106	GTPBP3	CERS1	EXTL1
C26H1orf116	HAP1	CERS2	EXTL3
C26H6orf132	HAPLN4	CES2	FAAP100
C28H19orf25	HARS	CFAP206	FAF2
C28H19orf35	HCN3	CFAP45	FAM109A
C28H19orf60	HCRT	CFAP70	FAM110D
C2CD4C	HDAC5	CFAP74	FAM129B
C2H5orf22	HDAC9	CGREF1	FAM160B2
C2H5orf49	HECTD4	CGRRF1	FAM168A
C2H8orf82	HEY2	CHAC2	FAM171A2
C4H20orf27	HIC1	CHADL	FAM208B
C5H11orf94	HIVEP3	CHEK1	FAM212A
C6H10orf54	HMGCL	CHMP1A	FAM46B
C7H2orf88	HMGCS2	CHMP6	FAM49A
C8H1orf21	HOXB1	CHMP7	FAM65A
C8H1orf210	HOXB2	CHRND	FAM96A
C9H2orf72	HOXB9	CHRNG	FAM96B
C9H3orf70	HOXC13	CHST1	FANCA
CA4	HR	CHST13	FASTKD3
CABP2	HS3ST2	CHST15	FBLN2
CABP4	HSD17B1	CHST3	FBN3
CABP7	HSPB2	CHTF18	FBXO16
CACNA1B	HSPB7	CHURC1	FBXO42
CACNA1C	HTRA2	CIB1	FDXACB1
CACNA1E	IFI30	CLCN7	FEM1B
CACNA1G	IFITM5	CLCNKA	FGF1
CACNA1H	IGF2BP1	CLDN3	FGF17
CACNA2D2	IGSF21	CLGN	FGF18
CACNB1	IGSF9	CLIC6	FHAD1
CACNB3	IGSF9B	CLK3	FICD
CACNG3	IL15RA	CLN6	FKBP1A
CACNG4	ILF2	CLRN3	FKBP8
CAD	IMMT	CLSPN	FLII
CADM1	INO80B	CLSTN1	FLNC
CADM3	INPP5A	CLSTN2	FLVCR2
CADPS	INSRR	CLU	FMN1
CALML4	INTS3	CMC2	FMNL2
CALN1	IP6K2	CMIP	FMNL3
CALU	IPMK	CNGA4	FNBP4
CAMK2A	ISCU	CNN2	FNDC5
CAMK2D	ITGA11	CNPY2	FOXA2
CAMKK1	ITGA2B	CNPY3	FOXC1
CAMKK2	ITGA3	CNTFR	FOXD3
CAMKMT	ITGB1	CNTN2	FOXJ2
CAMKV	ITGB4	CNTN4	FOXO6
CAMP	ITPR3	CNTNAP1	FOXP4
CAMSAP1	JPH3	COASY	FRMD3
CANT1	KANSL2	COG8	FRMD4A
CANX	KCNA10	COL16A1	FSCN2
CAP1	KCNAB2	COL18A1	FXYD2
CAPN5	KCNH2	COL1A1	FXYD6
CAPZA1	KCNH4	COL27A1	G6PC
CAPZB	KCNQ4	COL2A1	GAA
CARD8	KHK	COL8A1	GABARAPL1
CARMIL2	KIAA0100	COMP	GABRA3
CARNMT1	KIAA0141	CORO1B	GABRB3
CARNS1	KIAA1522	CORO1C	GABRE
CASC3	KIAA1614	CORO2B	GALR3
CASKIN1	KIF18B	CORO7	GAREM2
CASP9	KIF23	CPLX2	GAS2L1
CASZ1	KIF5B	CPLX3	GATA5
CAV3	KIF7	CPNE2	GATAD2B
CBARP	KIRREL3	CPNE7	GBX2
CBFA2T2	KIZ	CPOX	GDE1
CBL	KLC4	CPSF4L	GDF15
CBX2	KLF12	CPSF7	GFAP
CBX4	KLF8	CREB3L1	GFRA2
CBX8	KLHDC7A	CREB3L3	GIP
CCDC102A	KMT2D	CRLF1	GIT2
CCDC103	KSR2	CRTC1	GJC2
CCDC12	KXD1	CRTC2	GJD3
CCDC127	LAMC3	CRYBA1	GLCE
CCDC137	LAMTOR1	CRYBA4	GLI1
CCDC142	LAMTOR2	CRYBB1	GLIS2
CCDC157	LAPTM5	CS	GLOD5
CCDC183	LARGE2	CSF1	GLP1R
CCDC191	LARS	CSF3	GLTP
CCDC25	LASP1	CSF3R	GMDS
CCDC33	LBX2	CSK	GNAI2
CCDC40	LGI3	CSMD2	GNAT1
CCDC42	LIME1	CSNK1A1	GNGT2
CCDC63	LIN28A	CSNK1G2	GOLT1A
CCDC78	LINGO3	CSNK2A1	GPKOW
CCDC85A	LMBR1L	CSPG5	GPR174
CCDC86	LMF1	CSTF2	GRAMD1B
CCDC88A	LOC107198419	CTNNA3	GRID2IP
CCDC94	LOC107198539	CTNNBIP1	GRIFIN
CCKBR	LOC107198559	CTSA	GRIK3
CCL20	LOC107198561	CTTNBP2NL	GRK2
CCM2	LOC107198684	CTXN1	GRM7
CCM2L	LOC107198709	CUNH12orf10	GRN
CCNT1	LOC107198794	CUX2	GSE1
CCNYL1	LOC107198804	CYFIP2	GSR
CCP110	LOC107198813	CYGB	GSS
CCR10	LOC107198814	CYSTM1	GTPBP3
CCS	LOC107198817	CYTIP	GZF1
CCT3	LOC107198830	DAAM2	HADHA
CCT6A	LOC107198831	DAB2IP	HAPLN2
CD276	LOC107198865	DAGLA	HAPLN3
CD3E	LOC107198883	DAZAP1	HARS
CD40	LOC107198890	DAZAP2	HAX1
CD5	LOC107198894	DBF4B	HDAC6
CD6	LOC107198895	DBN1	HES4
CD79A	LOC107198900	DBNDD1	HHATL
CD80	LOC107198916	DCDC2	HIC1
CD93	LOC107198917	DCTN1	HIVEP3
CDC42EP4	LOC107198924	DCX	HK3
CDC42SE1	LOC107198925	DDB1	HLF
CDH1	LOC107198929	DDN	HM13
CDH15	LOC107198944	DDOST	HMCN2
CDH18	LOC107198947	DDR2	HMGCS2
CDH22	LOC107198949	DDX31	HNF1B
CDH23	LOC107198965	DDX41	HNF4A
CDH4	LOC107198987	DDX42	HOXB1
CDH5	LOC107198988	DDX52	HOXB13
CDHR4	LOC107199022	DEF8	HOXB2
CDK10	LOC107199023	DENND1A	HOXB9
CDK12	LOC107199035	DENND2D	HOXC13
CDK20	LOC107199038	DENND4B	HPS3
CDK2AP2	LOC107199039	DGCR14	HPS4
CDK5	LOC107199047	DGCR2	HPSE2
CDKN1A	LOC107199057	DHDDS	HR
CDKN2C	LOC107199090	DIP2B	HS3ST2
CDT1	LOC107199092	DIRAS1	HSD17B1
CDX2	LOC107199096	DLGAP2	HSPA12B
CELA1	LOC107199097	DLGAP4	HSPB2
CELA3B	LOC107199099	DLK2	HSPB8
CELF5	LOC107199101	DLL4	HTR3A
CELF6	LOC107199102	DLST	HTRA2
CEND1	LOC107199103	DLX3	HUNK
CEP131	LOC107199104	DLX4	IBA57
CEP41	LOC107199106	DLX5	ID1
CEP68	LOC107199117	DLX6	IDH2
CERCAM	LOC107199119	DMTN	IDO2
CERS1	LOC107199124	DNAAF2	IFI30
CERS2	LOC107199135	DNAI2	IFITM5
CES2	LOC107199138	DNAJA3	IFRD2
CFAP206	LOC107199140	DNAJC12	IFT80
CFAP45	LOC107199141	DNAJC17	IGF2BP1
CFAP70	LOC107199142	DNAJC18	IGSF21
CFAP74	LOC107199153	DNAJC28	IGSF9
CGREF1	LOC107199154	DNAJC5	IGSF9B
CGRRF1	LOC107199155	DNAJC5G	IL12RB2
CHAC2	LOC107199167	DNM3	IL13RA2
CHADL	LOC107199170	DNMBP	IL17C
CHCHD2	LOC107199171	DNMT3A	ILF2
CHD5	LOC107199173	DNTTIP1	ILK
CHD7	LOC107199180	DOK3	IMMT
CHEK1	LOC107199194	DOPEY2	INCENP
CHMP1A	LOC107199198	DOT1L	INO80B
CHMP6	LOC107199208	DPEP1	INSRR
CHMP7	LOC107199210	DPH1	INTS3
CHRNA10	LOC107199213	DPP9	INTS9
CHRNB2	LOC107199216	DPYSL5	IP6K1
CHRND	LOC107199222	DQX1	IPMK
CHRNG	LOC107199239	DRC7	IQCG
CHST1	LOC107199241	DRG2	IRF4
CHST12	LOC107199242	DROSHA	ISCU
CHST13	LOC107199243	DSCAM	ISG20L2
CHST14	LOC107199244	DSCAML1	ITGA11
CHST15	LOC107199250	DSTYK	ITGA2B
CHST3	LOC107199285	DTX1	ITGA3
CHTF18	LOC107199286	DUSP10	ITGB1
CHTOP	LOC107199287	DUSP23	ITPKB
CHURC1	LOC107199288	DUSP26	ITSN1
CIB1	LOC107199303	DUSP8	KALRN
CLCN7	LOC107199311	DYNLT3	KAT7
CLCNKA	LOC107199329	DYRK3	KCNA10
CLDN3	LOC107199354	DYSF	KCNC4
CLGN	LOC107199366	DZANK1	KCNJ16
CLIC6	LOC107199390	E4F1	KCNK15
CLK3	LOC107199445	EBF1	KCNN3
CLN6	LOC107199447	ECHS1	KCNQ4
CLRN3	LOC107199459	ECI1	KIAA0513
CLSPN	LOC107199480	ECM1	KIAA1522
CLSTN1	LOC107199519	EDC3	KIAA1614
CLSTN2	LOC107199528	EDC4	KIAA1755
CLU	LOC107199554	EEF1A2	KIF18B
CMC2	LOC107199563	EFNA2	KIF1C
CMIP	LOC107199610	EFNA3	KIF23
CMKLR1	LOC107199658	EFNA4	KIF5C
CMTR1	LOC107199950	EFNB1	KLHDC7A
CNGA4	LOC107199952	EHBP1	KLHDC8A
CNKSR1	LOC107200237	EIF1	KLHL21
CNN2	LOC107200626	EIF2S2	KLHL40
CNNM1	LOC107201010	EIF3I	KMT2D
CNPY2	LOC107201230	EIF3L	KRTCAP2
CNPY3	LOC107201365	EIF4B	KSR2
CNTF	LOC107201833	EIF4EBP1	KXD1
CNTFR	LOC107202018	EIF4EBP2	LAMTOR1
CNTN2	LOC107202387	EIF4G3	LAMTOR2
CNTN4	LOC107202609	EIF4H	LASP1
CNTNAP1	LOC107202663	ELMOD2	LATS2
COASY	LOC107202758	ELP3	LBX2
COG1	LOC107202762	EMC1	LCT
COG8	LOC107202853	EMID1	LEKR1
COL16A1	LOC107203014	EMILIN1	LGR6
COL18A1	LOC107203250	EMX1	LHFP
COL1A1	LOC107203412	EN1	LHX3
COL27A1	LOC107203713	EN2	LIN28A
COL2A1	LOC107203738	ENGASE	LLGL1
COL7A1	LOC107203740	ENOX2	LMAN2
COL8A1	LOC107203748	ENTPD1	LMBR1L
COL9A2	LOC107203831	EPB41	LMNA
COMP	LOC107203833	EPB41L1	LOC107198539
COPG2	LOC107203854	EPHB3	LOC107198581
CORO1B	LOC107203979	EPOP	LOC107198638
CORO1C	LOC107203991	ERBB2	LOC107198653
CORO2B	LOC107204000	ERC1	LOC107198677
CORO7	LOC107204022	ERCC6L	LOC107198709
CPLX2	LOC107204031	ERFE	LOC107198740
CPLX3	LOC107204032	ERGIC1	LOC107198774
CPNE2	LOC107204055	ERLEC1	LOC107198794
CPNE7	LOC107204216	ERMN	LOC107198804
CPOX	LOC107204218	ESPN	LOC107198830
CPSF3L	LOC107204237	ETV3	LOC107198849
CPSF4L	LOC107204465	EVA1A	LOC107198850
CPSF7	LOC107204466	EVI5L	LOC107198854
CPTP	LOC107204467	EWSR1	LOC107198857
CPZ	LOC107205039	EXD3	LOC107198858
CRABP2	LOC107205120	EXOC3L2	LOC107198859
CREB3L1	LOC107205278	EXOC6	LOC107198863
CREB3L2	LOC107205279	EXTL1	LOC107198865
CREB3L3	LOC107205435	FAAP100	LOC107198868
CRLF1	LOC107205565	FABP3	LOC107198869
CRTC1	LOC107205574	FAF1	LOC107198876
CRTC2	LOC107205780	FAF2	LOC107198890
CRYAB	LOC107206062	FAIM2	LOC107198894
CRYBA1	LOC107206064	FAM109A	LOC107198895
CRYBA4	LOC107206077	FAM126A	LOC107198899
CRYBB1	LOC107206148	FAM134C	LOC107198916
CS	LOC107206150	FAM160A2	LOC107198917
CSF1	LOC107206152	FAM160B2	LOC107198922
CSF3	LOC107206218	FAM163A	LOC107198923
CSF3R	LOC107206220	FAM167A	LOC107198926
CSK	LOC107207187	FAM168A	LOC107198944
CSMD2	LOC107207218	FAM171A2	LOC107198947
CSNK1A1	LOC107207435	FAM173A	LOC107198949
CSNK1G2	LOC107207603	FAM189B	LOC107198972
CSNK2A1	LOC107207865	FAM192A	LOC107198988
CSPG5	LOC107207942	FAM208B	LOC107199007
CSRNP3	LOC107208041	FAM210B	LOC107199008
CSTF2	LOC107208192	FAM222A	LOC107199013
CTNNA3	LOC107208378	FAM46B	LOC107199015
CTNNBIP1	LOC107209112	FAM49A	LOC107199022
CTNND1	LOC107209114	FAM57A	LOC107199023
CTRC	LOC107209117	FAM63A	LOC107199035
CTSA	LOC107209136	FAM65A	LOC107199076
CTSE	LOC107209153	FAM84B	LOC107199096
CTTNBP2NL	LOC107209159	FAM96B	LOC107199097
CTXN1	LOC107209160	FANCA	LOC107199099
CUNH12orf10	LOC107209164	FANCM	LOC107199101
CUX1	LOC107209175	FARSA	LOC107199103
CUX2	LOC107209177	FASTK	LOC107199104
CYFIP2	LOC107209207	FBN3	LOC107199106
CYGB	LOC107209209	FBRSL1	LOC107199111
CYSRT1	LOC107209243	FBXL4	LOC107199113
CYSTM1	LOC107209452	FBXL7	LOC107199140
CYTIP	LOC107209517	FBXO16	LOC107199153
DAAM2	LOC107209518	FBXO18	LOC107199155
DAB2IP	LOC107209589	FBXO31	LOC107199167
DACT1	LOC107209804	FDPS	LOC107199173
DAGLA	LOC107209805	FECH	LOC107199175
DAO	LOC107209924	FEM1B	LOC107199180
DAPK3	LOC107210047	FEN1	LOC107199194
DAZAP1	LOC107210057	FERMT2	LOC107199198
DAZAP2	LOC107210499	FEZF2	LOC107199204
DBF4B	LOC107210525	FGF13	LOC107199205
DBN1	LOC107210533	FGF17	LOC107199213
DBNDD1	LOC107210534	FGF18	LOC107199216
DBNL	LOC107210561	FGF2	LOC107199222
DCAF1	LOC107210575	FGF5	LOC107199233
DCDC2	LOC107210584	FGFRL1	LOC107199250
DCP1B	LOC107210603	FIBCD1	LOC107199288
DCST1	LOC107210680	FIGN	LOC107199303
DCTN1	LOC107210809	FKBP10	LOC107199350
DCX	LOC107211007	FKBP11	LOC107199351
DDA1	LOC107211009	FKBP1A	LOC107199353
DDB1	LOC107211055	FKBP6	LOC107199354
DDB2	LOC107211064	FKBP8	LOC107199370
DDN	LOC107211083	FKBP9	LOC107199371
DDOST	LOC107211448	FLI1	LOC107199430
DDR2	LOC107211478	FLII	LOC107199472
DDX31	LOC107211497	FLNC	LOC107199505
DDX41	LOC107211919	FLT3	LOC107199511
DDX42	LOC107212228	FMNL2	LOC107199528
DDX52	LOC107212307	FMNL3	LOC107199539
DEF6	LOC107212328	FMO1	LOC107199563
DEF8	LOC107212454	FOXA2	LOC107199599
DENND1A	LOC107212557	FOXE3	LOC107199610
DENND2D	LOC107212613	FOXJ2	LOC107199668
DENND4B	LOC107212641	FOXL2	LOC107199774
DES	LOC107212648	FOXN2	LOC107200237
DGCR14	LOC107212665	FRAS1	LOC107200626
DGCR2	LOC107212683	FRMD6	LOC107200822
DHDDS	LOC107212744	FSCN2	LOC107201010
DHDH	LOC107213087	FSTL3	LOC107201137
DHH	LOC107213121	FTSJ1	LOC107201178
DHX30	LOC107213130	FTSJ3	LOC107201229
DIP2B	LOC107213168	FUCA1	LOC107201230
DIP2C	LOC107213189	FUK	LOC107201382
DIRAS1	LOC107213443	FXYD2	LOC107201833
DIRAS3	LOC107213492	FXYD6	LOC107201880
DLG3	LOC107213493	FZD5	LOC107201947
DLGAP2	LOC107213497	G0S2	LOC107201964
DLGAP3	LOC107213503	G6PD	LOC107202387
DLGAP4	LOC107213504	GAA	LOC107202637
DLK2	LOC107213508	GABARAPL1	LOC107202670
DLL4	LOC107213509	GAD1	LOC107202677
DLST	LOC107213595	GADD45A	LOC107202704
DLX3	LOC107213674	GAL3ST1	LOC107202733
DLX4	LOC107213678	GALE	LOC107202758
DLX5	LOC107213680	GALK1	LOC107202762
DLX6	LOC107213681	GALNS	LOC107202822
DMRTB1	LOC107213806	GALR3	LOC107202837
DMTN	LOC107213827	GAREM2	LOC107202840
DNAAF2	LOC107213828	GAS2L2	LOC107202853
DNAI2	LOC107213829	GAS8	LOC107202883
DNAJA3	LOC107213892	GATA1	LOC107202915
DNAJB13	LOC107213895	GATA4	LOC107202916
DNAJC12	LOC107213898	GATA5	LOC107203014
DNAJC17	LOC107213908	GATAD2B	LOC107203271
DNAJC18	LOC107213941	GATSL3	LOC107203409
DNAJC28	LOC107213976	GBA	LOC107203412
DNAJC5	LOC107214040	GC	LOC107203546
DNAJC5G	LOC107214103	GCC1	LOC107203658
DNM3	LOC107214125	GCDH	LOC107203708
DNMBP	LOC107214194	GCK	LOC107203711
DNMT3A	LOC107214302	GDAP2	LOC107203713
DNTTIP1	LOC107214511	GDE1	LOC107203743
DOK3	LOC107214599	GDF1	LOC107203748
DOPEY2	LOC107214614	GDF15	LOC107203757
DOT1L	LOC107214615	GDI2	LOC107203847
DPEP1	LOC107214617	GDPD5	LOC107203852
DPH1	LOC107214618	GDPGP1	LOC107203911
DPM3	LOC107214619	GEMIN4	LOC107204000
DPP9	LOC107214624	GFRA2	LOC107204022
DPYSL5	LOC107214625	GHDC	LOC107204062
DQX1	LOC107214626	GID8	LOC107204069
DR1	LOC107214651	GIP	LOC107204072
DRAXIN	LOC107214653	GIT1	LOC107204175
DRC7	LOC107214667	GJC1	LOC107204216
DRD4	LOC107214668	GJD3	LOC107204218
DRG2	LOC107214669	GLCE	LOC107204237
DROSHA	LOC107214670	GLI1	LOC107204465
DSCAM	LOC107214672	GLIS2	LOC107204466
DSCAML1	LOC107214760	GLMP	LOC107204467
DSTYK	LOC107214776	GLOD4	LOC107204858
DTX1	LOC107214827	GLRA4	LOC107204996
DTX4	LOC107214873	GNAI2	LOC107205039
DUS3L	LOC107215036	GNAI3	LOC107205120
DUSP10	LOC107215037	GNAT1	LOC107205222
DUSP23	LOC107215065	GNG12	LOC107205241
DUSP26	LOC107215083	GNG13	LOC107205279
DUSP8	LOC107215105	GNG2	LOC107205363
DYNLT3	LOC107215115	GNG7	LOC107205565
DYRK3	LOC107215121	GNGT2	LOC107205596
DYSF	LOC107215179	GNMT	LOC107205780
DZANK1	LOC107215188	GOLT1A	LOC107205979
E4F1	LOC107215192	GPATCH3	LOC107206148
EBF1	LOC107215240	GPN2	LOC107206150
ECHDC3	LOC107215345	GPR142	LOC107206152
ECHS1	LOC107215347	GPR179	LOC107206220
ECI1	LOC107215348	GPR182	LOC107206477
ECM1	LOC107215374	GPR61	LOC107206605
ECSCR	LOC107215382	GPR75	LOC107206745
EDC3	LOC107215386	GPRC5C	LOC107206843
EDC4	LOC107215396	GPSM1	LOC107207132
EEF1A2	LOC107215397	GPX2	LOC107207133
EEF2	LOC107215457	GRAMD1C	LOC107207209
EFEMP1	LOC107215464	GRASP	LOC107207217
EFHD2	LOC107215510	GRB7	LOC107207265
EFNA2	LOC107215597	GRHPR	LOC107207274
EFNA3	LOC107215692	GRID2IP	LOC107207276
EFNA4	LOC107215693	GRK6	LOC107207435
EFNB1	LOC107215826	GRM4	LOC107207533
EGR3	LOC107215849	GRN	LOC107207707
EHBP1	LOC107215937	GRPEL2	LOC107207770
EIF1	LOC107215954	GSE1	LOC107207853
EIF2S2	LOC107215995	GTPBP3	LOC107207865
EIF3I	LOC107216000	GTSF1	LOC107207897
EIF3K	LOC107216014	GZF1	LOC107207914
EIF3L	LOC109022367	H6PD	LOC107208041
EIF4B	LOC109022384	HADH	LOC107208131
EIF4EBP1	LOC109022390	HADHA	LOC107208147
EIF4EBP2	LOC109022418	HAP1	LOC107208181
EIF4G3	LOC109022419	HAPLN4	LOC107208802
EIF4H	LOC109022420	HCK	LOC107208823
ELFN1	LOC109022426	HCN3	LOC107209112
ELL	LOC109022434	HCN4	LOC107209114
ELMOD2	LOC109022436	HCRT	LOC107209117
ELP3	LOC109022441	HDAC6	LOC107209159
EMC1	LOC109022627	HDDC3	LOC107209160
EMC7	LOC109022654	HECW1	LOC107209164
EMID1	LOC109022661	HERPUD2	LOC107209197
EMILIN1	LOC109022680	HES1	LOC107209201
EMX1	LOC109022808	HES4	LOC107209207
EN1	LOC109022933	HEXA	LOC107209209
EN2	LOC109022960	HEY2	LOC107209517
ENGASE	LOC109022961	HIC1	LOC107209518
ENOX2	LOC109022963	HINFP	LOC107209709
ENTPD1	LOC109022968	HIPK1	LOC107209794
ENTPD4	LOC109022969	HIVEP3	LOC107209799
EPB41	LOC109022987	HK2	LOC107209804
EPB41L1	LOC109023012	HLX	LOC107209852
EPHA2	LOXL1	HM13	LOC107210047
EPHA8	LOXL2	HMCN2	LOC107210057
EPHB1	LOXL3	HMGCL	LOC107210059
EPHB3	LRGUK	HMGCS2	LOC107210154
EPN2	LRP1B	HNF4A	LOC107210332
EPOP	LRRC10B	HNRNPM	LOC107210499
EPS8L2	LRRC55	HOXA2	LOC107210551
ERBB2	LRRC7	HOXA3	LOC107210561
ERC1	LRRC75B	HOXA4	LOC107210569
ERCC6L	LRRN1	HOXA5	LOC107210599
EREG	LYPD6B	HOXA6	LOC107210680
ERFE	LYPLA2	HOXA7	LOC107210862
ERGIC1	LZTS1	HOXB1	LOC107210864
ERLEC1	M6PR	HOXB13	LOC107210945
ERMN	MACF1	HOXB2	LOC107210950
ESPL1	MAF1	HOXB5	LOC107210983
ESPN	MAP1LC3B	HOXC13	LOC107210994
ETV3	MAP1S	HOXD3	LOC107211006
ETV7	MAPK4	HOXD4	LOC107211007
EVA1A	MAPK8IP1	HP1BP3	LOC107211011
EVI5L	MAPK9	HPS3	LOC107211013
EWSR1	MARS2	HPSE2	LOC107211055
EXD3	MAST3	HR	LOC107211063
EXOC3L2	MDFI	HRASLS	LOC107211064
EXOC4	MDGA2	HRH1	LOC107211333
EXOC6	MDM4	HS3ST6	LOC107211381
EXOC8	MED13	HSD11B1	LOC107211398
EXTL1	MED16	HSD17B1	LOC107211450
EXTL3	MED24	HSD17B7	LOC107211479
FAAH2	MEF2B	HSPA12A	LOC107211800
FAAP100	MEF2D	HSPA12B	LOC107211837
FABP3	MERTK	HSPB7	LOC107211876
FAF1	MEST	HSPB8	LOC107212228
FAF2	MFAP2	HTATIP2	LOC107212240
FAIM2	MFAP3	HTR3A	LOC107212264
FAM109A	MIEF2	HTR4	LOC107212307
FAM110D	MIEN1	IDH2	LOC107212328
FAM126A	MLLT1	IFT43	LOC107212350
FAM129B	MLLT6	IGBP1	LOC107212454
FAM134C	MLX	IGF2BP1	LOC107212498
FAM160A2	MOGS	IGFBP4	LOC107212557
FAM160B2	MORC2	IGHMBP2	LOC107212609
FAM163A	MPEG1	IGSF21	LOC107212641
FAM167A	MPV17	IGSF9	LOC107212663
FAM168A	MPV17L2	IGSF9B	LOC107212672
FAM171A2	MRPL10	IKBKG	LOC107212723
FAM173A	MRPL2	IKZF3	LOC107212942
FAM189B	MRPL34	IL12RB1	LOC107213062
FAM192A	MRPL35	IL12RB2	LOC107213071
FAM208B	MRPL48	IL15RA	LOC107213086
FAM210B	MRPS35	IL17B	LOC107213098
FAM212A	MRRF	IL1RAP	LOC107213100
FAM222A	MSS51	IL23R	LOC107213121
FAM222B	MTA3	ILKAP	LOC107213130
FAM46B	MTCH2	IMMT	LOC107213168
FAM49A	MTFP1	INCENP	LOC107213180
FAM57A	MTHFSD	INO80B	LOC107213183
FAM63A	MTMR4	INPP5J	LOC107213189
FAM65A	MTSS1	INTS3	LOC107213193
FAM76A	MXD1	IPMK	LOC107213328
FAM84B	MXD3	IRF5	LOC107213377
FAM96A	MYBBP1A	IRX6	LOC107213427
FAM96B	MYCL	ISCU	LOC107213434
FANCA	MYO1A	ISYNA1	LOC107213492
FANCM	MYO1F	ITGA11	LOC107213493
FARSA	MZB1	ITGA2B	LOC107213495
FASTK	NAA40	ITGA3	LOC107213496
FASTKD3	NAGLU	ITGB4	LOC107213497
FBLN2	NBEAL2	ITPR3	LOC107213504
FBN3	NCAN	ITSN1	LOC107213508
FBRSL1	NCAPH	JADE3	LOC107213509
FBXL4	NCKAP5L	JAK1	LOC107213578
FBXL7	NCKIPSD	JAKMIP3	LOC107213598
FBXO16	NCOA2	JAML	LOC107213639
FBXO18	NCS1	JMJD1C	LOC107213674
FBXO31	NDEL1	JMJD6	LOC107213678
FBXO42	NDUFA4L2	JPH3	LOC107213680
FBXO47	NDUFAF8	JUP	LOC107213681
FCHSD1	NDUFB9	KANK1	LOC107213704
FDPS	NDUFS5	KANK3	LOC107213803
FDXACB1	NDUFV1	KAT14	LOC107213827
FECH	NECAP2	KCNA10	LOC107213828
FEM1B	NEK8	KCND3	LOC107213829
FEN1	NELL1	KCNH2	LOC107213832
FERMT2	NET1	KCNH4	LOC107213860
FEZF2	NEUROD2	KCNH5	LOC107213898
FGF1	NF1	KCNJ16	LOC107213908
FGF13	NF2	KCNJ3	LOC107213925
FGF17	NFASC	KCNQ4	LOC107213952
FGF18	NFE2L1	KCNT1	LOC107213955
FGF2	NFIC	KDF1	LOC107213976
FGF5	NHSL1	KHK	LOC107214028
FGFRL1	NHSL2	KIAA0100	LOC107214078
FHAD1	NID2	KIAA0513	LOC107214103
FIBCD1	NIP7	KIAA1324	LOC107214119
FICD	NKPD1	KIAA1522	LOC107214120
FIGN	NLRX1	KIAA1614	LOC107214226
FKBP10	NMRK2	KIAA2022	LOC107214349
FKBP11	NMT1	KIF12	LOC107214363
FKBP1A	NOP56	KIF13B	LOC107214365
FKBP6	NOTCH1	KIF18B	LOC107214510
FKBP8	NOTCH2	KIF23	LOC107214511
FKBP9	NOX5	KIZ	LOC107214599
FLI1	NPHP4	KLF12	LOC107214614
FLII	NPLOC4	KLF15	LOC107214615
FLNC	NPR1	KLHDC4	LOC107214616
FLT3	NPTX1	KLHL17	LOC107214618
FLVCR2	NR2C2AP	KLHL21	LOC107214619
FMN1	NR4A1	KLHL24	LOC107214624
FMNL2	NR4A2	KLHL30	LOC107214629
FMNL3	NRF1	KLHL40	LOC107214651
FMO1	NRG2	KMT2D	LOC107214653
FNBP4	NRXN3	KPNB1	LOC107214668
FNDC5	NSD1	KSR2	LOC107214670
FOXA2	NSFL1C	KXD1	LOC107214672
FOXC1	NTRK1	L3MBTL2	LOC107214706
FOXD3	NUDT17	LACTB	LOC107214708
FOXE3	NUDT18	LAMA5	LOC107214739
FOXF1	NUDT8	LAMC3	LOC107214747
FOXJ2	NUP160	LAMTOR1	LOC107214748
FOXL2	OLFML2B	LAMTOR2	LOC107214759
FOXN2	OMP	LARP4	LOC107214855
FOXO6	OSBP	LARS	LOC107214861
FOXP4	OSBP2	LASP1	LOC107214878
FRAS1	OSBPL7	LBX2	LOC107214912
FRMD3	OSGEP	LDB2	LOC107214949
FRMD4A	OTOF	LDHD	LOC107214956
FRMD6	P2RY6	LEKR1	LOC107214961
FSCN2	PAAF1	LFNG	LOC107214963
FSTL3	PACSIN1	LHFP	LOC107214993
FTSJ1	PAFAH2	LHPP	LOC107215036
FTSJ3	PAK5	LIME1	LOC107215065
FUCA1	PAM16	LIN28A	LOC107215099
FUK	PAN2	LIN28B	LOC107215105
FXYD2	PATL1	LINGO1	LOC107215110
FXYD6	PAX1	LINGO3	LOC107215138
FZD3	PAX5	LLGL1	LOC107215179
FZD5	PAX6	LMF1	LOC107215188
G0S2	PAX7	LMO1	LOC107215216
G6PC	PBK	LNX1	LOC107215227
G6PC3	PCDH12	LOC107198204	LOC107215332
G6PD	PCP4	LOC107198450	LOC107215334
GAA	PCSK4	LOC107198535	LOC107215343
GABARAPL1	PCSK6	LOC107198539	LOC107215345
GABRA3	PCSK7	LOC107198561	LOC107215347
GABRB3	PCSK9	LOC107198580	LOC107215483
GABRE	PDDC1	LOC107198619	LOC107215510
GAD1	PDE2A	LOC107198622	LOC107215614
GADD45A	PDE4C	LOC107198638	LOC107215634
GAL3ST1	PDF	LOC107198651	LOC107215648
GALE	PDIA2	LOC107198679	LOC107215692
GALK1	PDK2	LOC107198680	LOC107215693
GALNS	PDPR	LOC107198682	LOC107215861
GALR3	PDS5A	LOC107198684	LOC107215952
GAREM2	PDZD2	LOC107198698	LOC107215957
GAS2L1	PDZD3	LOC107198709	LOC107215963
GAS2L2	PEAR1	LOC107198751	LOC107216124
GAS8	PEF1	LOC107198770	LOC107216204
GATA1	PES1	LOC107198773	LOC109022367
GATA4	PEX16	LOC107198778	LOC109022384
GATA5	PFKM	LOC107198804	LOC109022390
GATAD2B	PHACTR4	LOC107198813	LOC109022418
GATSL3	PHC1	LOC107198814	LOC109022419
GBA	PHF12	LOC107198823	LOC109022420
GBX2	PHF21A	LOC107198825	LOC109022429
GC	PHGDH	LOC107198828	LOC109022430
GCC1	PHKG1	LOC107198842	LOC109022441
GCDH	PHLDB2	LOC107198849	LOC109022444
GCK	PHOSPHO1	LOC107198850	LOC109022486
GDAP2	PI4KB	LOC107198852	LOC109022554
GDE1	PIAS1	LOC107198854	LOC109022590
GDF1	PIAS4	LOC107198857	LOC109022599
GDF15	PIK3C2B	LOC107198858	LOC109022627
GDI2	PIK3R2	LOC107198859	LOC109022654
GDPD5	PIK3R5	LOC107198863	LOC109022680
GDPGP1	PIN4	LOC107198865	LOC109022712
GEMIN4	PKNOX2	LOC107198868	LOC109022780
GFAP	PKP3	LOC107198869	LOC109022787
GFRA2	PLCD3	LOC107198883	LOC109022797
GHDC	PLCD4	LOC107198884	LOC109022808
GID8	PLEKHA6	LOC107198890	LOC109022864
GIP	PLEKHB1	LOC107198891	LOC109022960
GIT1	PLEKHM1	LOC107198894	LOC109022966
GIT2	PLIN1	LOC107198895	LOC109022968
GJC1	PLPPR3	LOC107198896	LOXL1
GJC2	PLXNA1	LOC107198900	LOXL3
GJD3	PLXNA2	LOC107198905	LRCH4
GLCE	PML	LOC107198914	LRRN2
GLI1	PNOC	LOC107198916	LSAMP
GLIS2	PNPLA1	LOC107198917	LYPD6B
GLMP	POGLUT1	LOC107198922	LZTR1
GLOD4	POLR2E	LOC107198923	LZTS1
GLOD5	POMC	LOC107198924	MACF1
GLP1R	PPA1	LOC107198925	MAFB
GLRA4	PPARGC1B	LOC107198929	MAP1S
GLTP	PPM1L	LOC107198944	MAP2K3
GMDS	PPP1R15B	LOC107198947	MAP2K6
GNAI2	PPP1R37	LOC107198963	MAP3K12
GNAI3	PPP1R9B	LOC107198964	MAP3K4
GNAT1	PREB	LOC107198965	MAPK4
GNG12	PRELID1	LOC107198967	MAPKAP1
GNG13	PREX1	LOC107198987	MAPKAPK3
GNG2	PREX2	LOC107198988	MAPRE2
GNG7	PRKAB2	LOC107198992	MAPRE3
GNGT2	PRKCB	LOC107198993	MARCKSL1
GNMT	PROB1	LOC107198996	MAST3
GOLT1A	PRPF19	LOC107198997	MCF2L2
GPATCH3	PRPF40A	LOC107199007	MCM6
GPATCH8	PTBP1	LOC107199008	MDGA1
GPC3	PTEN	LOC107199013	MDGA2
GPKOW	PTGS1	LOC107199015	MDM4
GPN2	PTH1R	LOC107199022	MED24
GPR142	PTPN6	LOC107199023	MED6
GPR174	PTPN9	LOC107199025	MEF2B
GPR179	RAB11FIP5	LOC107199026	MERTK
GPR182	RAB24	LOC107199035	METTL11B
GPR61	RAB3A	LOC107199038	METTL14
GPR75	RAB44	LOC107199039	MFAP2
GPRC5C	RAB5C	LOC107199041	MFGE8
GPSM1	RAB6A	LOC107199058	MGAT4B
GPX2	RADIL	LOC107199059	MGAT5B
GRAMD1B	RALGAPB	LOC107199076	MGLL
GRAMD1C	RASAL2	LOC107199090	MIDN
GRASP	RASIP1	LOC107199092	MISP
GRB7	RBBP4	LOC107199096	MKNK2
GRHPR	RBBP5	LOC107199103	MLLT6
GRID2IP	RBBP6	LOC107199104	MLST8
GRIFIN	RBFOX3	LOC107199106	MMP11
GRIK3	RBM15	LOC107199113	MN1
GRK2	RBM19	LOC107199119	MOB3A
GRK6	RBM24	LOC107199127	MOGS
GRM4	RCAN1	LOC107199140	MORC2
GRM7	RCC2	LOC107199141	MPL
GRN	REEP1	LOC107199142	MPV17
GRPEL2	REEP6	LOC107199153	MPV17L2
GSE1	REG4	LOC107199155	MRPL10
GSR	RELL2	LOC107199160	MRPL24
GSS	RFX2	LOC107199162	MRPL35
GTPBP3	RFXANK	LOC107199167	MRPL9
GTSF1	RGS11	LOC107199170	MRPS35
GZF1	RGS6	LOC107199171	MRPS6
H6PD	RHCG	LOC107199173	MRTO4
HADH	RHPN1	LOC107199175	MSI2
HADHA	RND3	LOC107199188	MST1R
HAP1	RNF150	LOC107199189	MTCH2
HAPLN2	RNF208	LOC107199194	MTG1
HAPLN3	RNF222	LOC107199195	MTHFD2L
HAPLN4	RNF223	LOC107199196	MTMR4
HARS	RPH3AL	LOC107199197	MTX1
HAX1	RPL38	LOC107199198	MUC1
HCK	RPTOR	LOC107199204	MVD
HCN3	RSRC1	LOC107199205	MVK
HCN4	RTN4RL1	LOC107199213	MYBBP1A
HCRT	RUSC1	LOC107199216	MYCL
HDAC5	RXFP3	LOC107199222	MYL2
HDAC6	S100A1	LOC107199234	MYL3
HDAC9	S100A13	LOC107199236	MYO15A
HDDC3	S100A14	LOC107199243	MYO1C
HECTD4	S100A16	LOC107199244	NAPB
HECW1	SAMD12	LOC107199250	NATD1
HERPUD2	SAMD4A	LOC107199254	NBEAL2
HES1	SAR1A	LOC107199263	NCAPH
HES4	SART3	LOC107199276	NCKAP5
HEXA	SBK1	LOC107199278	NCKAP5L
HEY2	SCAMP2	LOC107199311	NCOR2
HHATL	SCARA5	LOC107199312	NDUFA4L2
HIC1	SCN3B	LOC107199313	NDUFAF8
HINFP	SDHAF2	LOC107199325	NDUFV1
HIPK1	SDHB	LOC107199334	NEDD4L
HIVEP3	SDK2	LOC107199344	NEK6
HK2	SEC14L2	LOC107199360	NELFB
HK3	SELPLG	LOC107199364	NET1
HLF	SEMA5A	LOC107199370	NEURL1B
HLX	SEMA6B	LOC107199371	NEURL2
HM13	SEMA6C	LOC107199390	NEUROD2
HMCN2	SEMA7A	LOC107199407	NFASC
HMGCL	SENP1	LOC107199408	NFKBIZ
HMGCS2	SESN2	LOC107199421	NFYC
HNF1B	SETD1B	LOC107199429	NHLRC4
HNF4A	SETD2	LOC107199433	NHSL1
HNRNPM	SEZ6	LOC107199434	NHSL2
HOXA2	SFN	LOC107199447	NID2
HOXA3	SFTPC	LOC107199455	NKX2-5
HOXA4	SH2B2	LOC107199458	NKX2-6
HOXA5	SH3RF2	LOC107199459	NKX3-1
HOXA6	SHISA6	LOC107199472	NMT1
HOXA7	SHMT1	LOC107199538	NOL9
HOXB1	SIDT2	LOC107199563	NOP56
HOXB13	SIGIRR	LOC107199586	NOTCH2
HOXB2	SIN3A	LOC107199600	NOX5
HOXB5	SIRT6	LOC107199610	NPLOC4
HOXB9	SKAP1	LOC107199639	NPR1
HOXC13	SKOR1	LOC107199639;ID=LOC107199639	NPTN
HOXD3	SLC23A1	LOC107199658	NPTX2
HOXD4	SLC2A4RG	LOC107199668	NR1D1
HP1BP3	SLC30A2	LOC107199670	NR2E1
HPS3	SLC38A10	LOC107199779	NR2E3
HPS4	SLC39A11	LOC107199801	NRXN1
HPSE2	SLC39A3	LOC107199803	NSFL1C
HR	SLC44A2	LOC107199888	NT5C3A
HRASLS	SLC45A2	LOC107199892	NTNG2
HRH1	SLC4A2	LOC107200048	NTRK1
HS3ST2	SLC5A11	LOC107200237	NUAK2
HS3ST6	SLC5A6	LOC107200260	NUDT17
HSD11B1	SLC9A1	LOC107200267	NUDT18
HSD17B1	SMAGP	LOC107200304	NUDT8
HSD17B7	SMARCA4	LOC107200385	NUP160
HSPA12A	SMARCC1	LOC107200400	NUP98
HSPA12B	SMARCD1	LOC107200626	NXPE3
HSPB2	SMCR8	LOC107200950	OBSCN
HSPB7	SMG6	LOC107200952	OPN1SW
HSPB8	SMIM24	LOC107201010	OSBPL7
HTATIP2	SMPD1	LOC107201184	OTOF
HTR3A	SNAPIN	LOC107201196	OXTR
HTR4	SNRNP27	LOC107201238	P2RX3
HTRA2	SNRPD3	LOC107201365	PAAF1
HUNK	SNTB2	LOC107201522	PAFAH2
IBA57	SNUPN	LOC107201671	PALM
ID1	SOX13	LOC107201737	PAM16
IDH2	SP2	LOC107201874	PANK4
IDO2	SP7	LOC107201947	PAOX
IFI30	SPAG5	LOC107201960	PAPPA
IFITM5	SPATA16	LOC107201964	PARP6
IFRD2	SPATA2L	LOC107202018	PAX1
IFT43	SPDEF	LOC107202019	PAX2
IFT80	SPEN	LOC107202042	PAX6
IGBP1	SPOCK2	LOC107202422	PAX7
IGF2BP1	SPRY3	LOC107202557	PBK
IGFBP4	SRSF11	LOC107202602	PBXIP1
IGHMBP2	SSH1	LOC107202609	PCBP2
IGSF21	SSTR4	LOC107202637	PCDH1
IGSF9	SSTR5	LOC107202733	PCDH12
IGSF9B	ST3GAL2	LOC107202758	PCGF1
IKBKG	STAC3	LOC107202762	PCIF1
IKZF3	STAMBP	LOC107202781	PCOLCE
IL12RB1	STIM1	LOC107202837	PCP4
IL12RB2	STK11	LOC107202840	PDAP1
IL13RA2	STMN4	LOC107202853	PDE4B
IL15RA	STRA6	LOC107202883	PDE4C
IL17B	STX3	LOC107202916	PDIK1L
IL17C	STX6	LOC107203014	PDK2
IL1RAP	STX8	LOC107203146	PDSS2
IL23R	SUGP2	LOC107203250	PEAR1
ILF2	SULT4A1	LOC107203267	PEBP4
ILK	SUMF2	LOC107203291	PEX11G
ILKAP	SYNC	LOC107203342	PGGHG
IMMT	SYNRG	LOC107203409	PGPEP1
INCENP	SYT7	LOC107203411	PHF12
INO80B	SZRD1	LOC107203513	PHF13
INPP5A	T	LOC107203621	PHLDB2
INPP5J	TAC3	LOC107203647	PHOSPHO1
INSRR	TACC2	LOC107203713	PHYHIP
INTS3	TAGLN	LOC107203725	PIANP
INTS9	TAGLN2	LOC107203726	PIAS1
IP6K1	TANGO6	LOC107203772	PIAS4
IP6K2	TATDN1	LOC107203784	PIEZO1
IPMK	TBX2	LOC107203834	PIGC
IQCG	TBX21	LOC107203950	PIK3R2
IRF4	TCF20	LOC107204000	PIK3R3
IRF5	TCF7L1	LOC107204039	PIN4
IRX6	TCF7L2	LOC107204054	PITPNB
ISCU	TEK	LOC107204055	PITPNM1
ISG20L2	TEPSIN	LOC107204064	PITX1
ISYNA1	TERF2	LOC107204199	PKD2L1
ITGA11	THBD	LOC107204210	PKM
ITGA2B	THRA	LOC107204216	PKNOX1
ITGA3	TIAM1	LOC107204218	PLCD3
ITGB1	TICRR	LOC107204237	PLEKHA6
ITGB4	TIMELESS	LOC107204253	PLEKHB1
ITPKB	TIMMDC1	LOC107204270	PLEKHG3
ITPR3	TINAGL1	LOC107204427	PLP2
ITSN1	TKFC	LOC107204465	PLTP
JADE3	TLE3	LOC107204466	PLXNA1
JAK1	TMBIM6	LOC107204467	PMEPA1
JAKMIP3	TMC5	LOC107204572	PML
JAML	TMCC2	LOC107204835	PMVK
JMJD1C	TMED6	LOC107204996	POLR3D
JMJD6	TMEM106C	LOC107205074	POMC
JPH3	TMEM109	LOC107205075	POU2F3
JUP	TMEM119	LOC107205120	PPARD
KALRN	TMEM127	LOC107205222	PPARGC1B
KANK1	TMEM132A	LOC107205291	PPFIA4
KANK3	TMEM132C	LOC107205331	PPP1R1B
KANSL2	TMEM138	LOC107205414	PPP2CB
KAT14	TMEM216	LOC107205420	PQLC2
KAT7	TMEM51	LOC107205430	PRDM8
KCNA10	TMEM55B	LOC107205473	PRKAB2
KCNAB2	TMEM59L	LOC107205480	PRKCB
KCNC4	TMEM81	LOC107205535	PRPF19
KCND3	TMIE	LOC107205574	PRPF40A
KCNH2	TMLHE	LOC107205595	PRPH
KCNH4	TNC	LOC107205759	PRPSAP1
KCNH5	TNFRSF18	LOC107205891	PRR15L
KCNJ16	TNRC18	LOC107205892	PRSS55
KCNJ3	TOP3A	LOC107206062	PSMB4
KCNK15	TOX2	LOC107206064	PSMD13
KCNN3	TPRN	LOC107206077	PSMG3
KCNQ4	TRAF4	LOC107206175	PTDSS2
KCNT1	TRAF7	LOC107206218	PTGS1
KDF1	TRAFD1	LOC107206220	PTH1R
KHK	TRIM33	LOC107206259	PTPDC1
KIAA0100	TRIM35	LOC107206267	PTPN23
KIAA0141	TRIM54	LOC107206268	PTPN7
KIAA0513	TRIM63	LOC107206378	PTPRS
KIAA1324	TRIM7	LOC107206529	PYGL
KIAA1522	TRIT1	LOC107206612	PYGO2
KIAA1614	TTC31	LOC107206613	QSOX2
KIAA1755	TTC7A	LOC107206843	R3HCC1
KIAA2022	TTYH2	LOC107206907	R3HDML
KIF12	TWF2	LOC107207020	RAB11B
KIF13B	TYRO3	LOC107207133	RAB11FIP3
KIF18B	TYSND1	LOC107207187	RAB1A
KIF1C	UBA52	LOC107207192	RAB3A
KIF23	UBE2K	LOC107207208	RAB6A
KIF5B	UBL7	LOC107207218	RAB7B
KIF5C	UBQLN4	LOC107207223	RACK1
KIF7	UBTF	LOC107207231	RAD54L2
KIRREL3	UCN3	LOC107207445	RAI1
KIZ	ULK3	LOC107207503	RAMP1
KLC4	UNC13D	LOC107207574	RARA
KLF12	UNC5B	LOC107207605	RASAL1
KLF15	UNG	LOC107207707	RASAL2
KLF8	UNK	LOC107207770	RBBP4
KLHDC4	USP24	LOC107207802	RCC2
KLHDC7A	USP30	LOC107207809	REEP1
KLHDC8A	USP39	LOC107207872	REG4
KLHL17	UTRN	LOC107207882	RETSAT
KLHL21	VAC14	LOC107207883	RGS14
KLHL24	VANGL2	LOC107207951	RHBDF2
KLHL30	VASN	LOC107208041	RHBG
KLHL40	VDR	LOC107208051	RHCG
KMT2D	VPS37C	LOC107208131	RHOBTB2
KPNB1	VPS4A	LOC107208173	RIC8A
KRTCAP2	VPS9D1	LOC107208192	RND3
KSR2	VWCE	LOC107208363	RNF114
KXD1	WBP1	LOC107208373	RNF152
L3MBTL2	WBSCR17	LOC107208376	RNF215
LACTB	WDR77	LOC107208584	RNF44
LAMA5	WHRN	LOC107208704	RNPEP
LAMC3	WLS	LOC107208706	RPH3A
LAMTOR1	WSCD1	LOC107208802	RPL13
LAMTOR2	WSCD2	LOC107208823	RPL26L1
LAPTM5	XPR1	LOC107208897	RPL35A
LARGE2	XRN2	LOC107209039	RPL38
LARP4	YKT6	LOC107209046	RPUSD1
LARS	ZBTB16	LOC107209109	RRM1
LASP1	ZBTB17	LOC107209114	RRN3
LATS2	ZBTB39	LOC107209117	RRNAD1
LBX2	ZBTB46	LOC107209136	RRP8
LCT	ZC3H3	LOC107209151	RSG1
LDB2	ZCCHC14	LOC107209153	RSL1D1
LDHD	ZDHHC18	LOC107209159	RSPO4
LEKR1	ZNF142	LOC107209160	RSRC1
LFNG	ZNF276	LOC107209164	RTN4RL1
LGI3	ZNF652	LOC107209177	RXFP3
LGR6	ZNF687	LOC107209198	SAMD12
LHFP	ZNF777	LOC107209201	SAMD4A
LHPP	ZNF831	LOC107209207	SART3
LHX3	ZP1	LOC107209209	SAYSD1
LIME1		LOC107209300	SBK1
LIN28A		LOC107209321	SCAMP2
LIN28B		LOC107209416	SCAP
LINGO1		LOC107209432	SCARA5
LINGO3		LOC107209477	SCD
LLGL1		LOC107209517	SCN3B
LMAN2		LOC107209518	SDC3
LMBR1L		LOC107209584	SDCBP2
LMF1		LOC107209589	SDK1
LMNA		LOC107209595	SDK2
LMO1		LOC107209596	SEC24D
LNX1		LOC107209629	SELPLG
LOC107198204		LOC107209657	SEMA3B
LOC107198419		LOC107209679	SEMA4A
LOC107198450		LOC107209691	SEMA4B
LOC107198535		LOC107209693	SEMA5A
LOC107198539		LOC107209709	SEMA6C
LOC107198559		LOC107209736	SEMA7A
LOC107198561		LOC107209749	SERBP1
LOC107198580		LOC107209794	SERINC2
LOC107198581		LOC107209799	SETD2
LOC107198619		LOC107209804	SEZ6
LOC107198622		LOC107209805	SEZ6L
LOC107198638		LOC107209878	SF3A1
LOC107198651		LOC107209879	SFPQ
LOC107198653		LOC107209957	SGIP1
LOC107198677		LOC107210057	SGPL1
LOC107198679		LOC107210065	SGSH
LOC107198680		LOC107210075	SH2B2
LOC107198682		LOC107210076	SH2B3
LOC107198684		LOC107210105	SH3BP4
LOC107198698		LOC107210107	SH3TC2
LOC107198709		LOC107210135	SHC1
LOC107198740		LOC107210164	SHMT1
LOC107198751		LOC107210165	SIRT6
LOC107198770		LOC107210332	SKAP1
LOC107198773		LOC107210379	SLC16A6
LOC107198774		LOC107210405	SLC25A44
LOC107198778		LOC107210481	SLC26A11
LOC107198794		LOC107210486	SLC2A2
LOC107198804		LOC107210493	SLC30A2
LOC107198813		LOC107210499	SLC35B1
LOC107198814		LOC107210533	SLC38A10
LOC107198817		LOC107210534	SLC39A11
LOC107198823		LOC107210553	SLC41A3
LOC107198825		LOC107210569	SLC44A2
LOC107198828		LOC107210577	SLC45A2
LOC107198830		LOC107210588	SLC45A3
LOC107198831		LOC107210603	SLC4A4
LOC107198842		LOC107210738	SLC5A11
LOC107198849		LOC107210809	SLC5A3
LOC107198850		LOC107210869	SLC6A9
LOC107198852		LOC107210945	SLC9A1
LOC107198854		LOC107210958	SLIT1
LOC107198857		LOC107210990	SMAD6
LOC107198858		LOC107211007	SMARCA4
LOC107198859		LOC107211055	SMARCC1
LOC107198863		LOC107211063	SMARCD1
LOC107198865		LOC107211064	SMCR8
LOC107198868		LOC107211190	SMG6
LOC107198869		LOC107211364	SNAI1
LOC107198876		LOC107211372	SNAPIN
LOC107198883		LOC107211375	SNPH
LOC107198884		LOC107211381	SNRPE
LOC107198890		LOC107211426	SNTA1
LOC107198891		LOC107211450	SNX21
LOC107198894		LOC107211460	SNX27
LOC107198895		LOC107211478	SNX29
LOC107198896		LOC107211479	SOGA1
LOC107198899		LOC107211481	SOX1
LOC107198900		LOC107211497	SOX13
LOC107198905		LOC107211524	SOX7
LOC107198914		LOC107211595	SOX9
LOC107198916		LOC107211649	SP1
LOC107198917		LOC107211659	SPATA2L
LOC107198922		LOC107211764	SPEG
LOC107198923		LOC107211765	SPEN
LOC107198924		LOC107211837	SPG11
LOC107198925		LOC107211876	SPG7
LOC107198926		LOC107211907	SPHK1
LOC107198929		LOC107211918	SPRY3
LOC107198944		LOC107211928	SPTB
LOC107198947		LOC107211938	SRGAP1
LOC107198949		LOC107212219	SRRM4
LOC107198963		LOC107212228	SSH1
LOC107198964		LOC107212290	SSH3
LOC107198965		LOC107212307	SSRP1
LOC107198967		LOC107212328	SSTR2
LOC107198972		LOC107212350	SSTR4
LOC107198987		LOC107212454	SSTR5
LOC107198988		LOC107212476	ST14
LOC107198992		LOC107212613	STAC3
LOC107198993		LOC107212656	STARD3
LOC107198996		LOC107212667	STARD8
LOC107198997		LOC107212670	STIM1
LOC107199007		LOC107212672	STMN4
LOC107199008		LOC107212683	STRA6
LOC107199013		LOC107212698	STRIP1
LOC107199015		LOC107212810	STX6
LOC107199022		LOC107212887	STX8
LOC107199023		LOC107213018	STXBP1
LOC107199025		LOC107213031	SUCO
LOC107199026		LOC107213062	SULT4A1
LOC107199035		LOC107213071	SYAP1
LOC107199038		LOC107213097	SYF2
LOC107199039		LOC107213098	SYNC
LOC107199041		LOC107213116	SYNJ2BP
LOC107199047		LOC107213168	SYNPO
LOC107199057		LOC107213180	SYT7
LOC107199058		LOC107213189	TACC2
LOC107199059		LOC107213193	TAF10
LOC107199076		LOC107213368	TAGLN2
LOC107199090		LOC107213427	TAS1R3
LOC107199092		LOC107213492	TBKBP1
LOC107199096		LOC107213493	TBPL1
LOC107199097		LOC107213500	TBX2
LOC107199099		LOC107213501	TBX21
LOC107199101		LOC107213503	TBX3
LOC107199102		LOC107213504	TCF21
LOC107199103		LOC107213509	TCF3
LOC107199104		LOC107213536	TCF7
LOC107199106		LOC107213555	TCF7L1
LOC107199111		LOC107213558	TCHP
LOC107199113		LOC107213563	TENM3
LOC107199117		LOC107213595	TENM4
LOC107199119		LOC107213678	TEPSIN
LOC107199124		LOC107213680	TET1
LOC107199127		LOC107213681	TFEB
LOC107199135		LOC107213728	TGM2
LOC107199138		LOC107213803	TGOLN2
LOC107199140		LOC107213806	THBD
LOC107199141		LOC107213816	THBS3
LOC107199142		LOC107213817	THRA
LOC107199153		LOC107213828	TIAM1
LOC107199154		LOC107213829	TIE1
LOC107199155		LOC107213839	TIMM10B
LOC107199160		LOC107213847	TKFC
LOC107199162		LOC107213859	TLE3
LOC107199167		LOC107213881	TLX1
LOC107199170		LOC107213886	TLX2
LOC107199171		LOC107213895	TMBIM6
LOC107199173		LOC107213908	TMC5
LOC107199175		LOC107213925	TMEM106C
LOC107199180		LOC107213941	TMEM119
LOC107199188		LOC107213952	TMEM120A
LOC107199189		LOC107213965	TMEM127
LOC107199194		LOC107214018	TMEM132C
LOC107199195		LOC107214039	TMEM132E
LOC107199196		LOC107214040	TMEM138
LOC107199197		LOC107214090	TMEM184A
LOC107199198		LOC107214102	TMEM216
LOC107199204		LOC107214103	TMEM238
LOC107199205		LOC107214116	TMEM35B
LOC107199208		LOC107214119	TMEM39B
LOC107199210		LOC107214120	TMEM8C
LOC107199213		LOC107214129	TMIE
LOC107199216		LOC107214240	TMPRSS13
LOC107199222		LOC107214265	TNC
LOC107199233		LOC107214419	TNFRSF18
LOC107199234		LOC107214491	TNFRSF4
LOC107199236		LOC107214511	TNIK
LOC107199239		LOC107214536	TNKS1BP1
LOC107199241		LOC107214538	TNNC2
LOC107199242		LOC107214570	TNRC18
LOC107199243		LOC107214591	TOP2A
LOC107199244		LOC107214599	TOP3A
LOC107199250		LOC107214614	TP73
LOC107199254		LOC107214615	TRAF7
LOC107199263		LOC107214616	TRIM28
LOC107199276		LOC107214628	TRIM35
LOC107199278		LOC107214629	TRIM46
LOC107199285		LOC107214651	TRIM54
LOC107199286		LOC107214653	TRIM8
LOC107199287		LOC107214668	TRIM9
LOC107199288		LOC107214698	TRIT1
LOC107199303		LOC107214706	TRNAA-CGC
LOC107199311		LOC107214760	TRPV4
LOC107199312		LOC107214774	TSC22D3
LOC107199313		LOC107214776	TSPAN1
LOC107199325		LOC107214781	TTC31
LOC107199329		LOC107214819	TTI1
LOC107199334		LOC107214827	TTYH2
LOC107199344		LOC107214842	TUBA3C
LOC107199350		LOC107214855	TUBAL3
LOC107199351		LOC107214861	TUBGCP2
LOC107199353		LOC107214871	TWIST1
LOC107199354		LOC107214874	TXLNG
LOC107199360		LOC107214912	TYRO3
LOC107199364		LOC107214937	UBA52
LOC107199366		LOC107214956	UBA7
LOC107199370		LOC107215007	UBAP2L
LOC107199371		LOC107215036	UBE2C
LOC107199390		LOC107215037	UBE2F
LOC107199407		LOC107215040	UBE2H
LOC107199408		LOC107215054	UBE2Q1
LOC107199421		LOC107215065	UBE3D
LOC107199429		LOC107215083	UBE4A
LOC107199430		LOC107215084	UBL7
LOC107199433		LOC107215099	UBQLN4
LOC107199434		LOC107215115	UBTF
LOC107199445		LOC107215118	UCN3
LOC107199447		LOC107215121	UGT8
LOC107199455		LOC107215137	UIMC1
LOC107199458		LOC107215138	ULK3
LOC107199459		LOC107215186	UNC5A
LOC107199472		LOC107215216	UROD
LOC107199480		LOC107215227	USP28
LOC107199505		LOC107215231	USP43
LOC107199511		LOC107215248	UTP14A
LOC107199519		LOC107215256	VAMP7
LOC107199528		LOC107215267	VANGL2
LOC107199538		LOC107215283	VASN
LOC107199539		LOC107215294	VDR
LOC107199554		LOC107215329	VPS51
LOC107199563		LOC107215332	VPS8
LOC107199586		LOC107215334	VPS9D1
LOC107199599		LOC107215343	WBP1
LOC107199600		LOC107215345	WDR18
LOC107199610		LOC107215364	WDR45
LOC107199639		LOC107215369	WDR54
LOC107199639;ID=LOC107199639		LOC107215374	WDR89
LOC107199658		LOC107215483	WDSUB1
LOC107199668		LOC107215515	WHRN
LOC107199670		LOC107215517	WNK2
LOC107199774		LOC107215519	WNT5B
LOC107199779		LOC107215597	WSCD2
LOC107199801		LOC107215614	WWOX
LOC107199803		LOC107215624	WWP2
LOC107199888		LOC107215648	XPNPEP1
LOC107199892		LOC107215683	XPR1
LOC107199950		LOC107215717	XRN2
LOC107199952		LOC107215718	YARS
LOC107200048		LOC107215724	YPEL2
LOC107200237		LOC107215739	YTHDF2
LOC107200260		LOC107215740	ZBTB16
LOC107200267		LOC107215773	ZBTB17
LOC107200304		LOC107215826	ZBTB48
LOC107200385		LOC107215865	ZBTB49
LOC107200400		LOC107215866	ZC3H11A
LOC107200626		LOC107215875	ZC3H18
LOC107200822		LOC107215995	ZC3H6
LOC107200950		LOC107216000	ZFPM1
LOC107200952		LOC107216014	ZIC2
LOC107201010		LOC107216211	ZMAT4
LOC107201137		LOC107216238	ZMAT5
LOC107201178		LOC109022367	ZMYND11
LOC107201184		LOC109022382	ZNF276
LOC107201196		LOC109022384	ZNF469
LOC107201229		LOC109022388	ZNF511
LOC107201230		LOC109022419	ZNF593
LOC107201238		LOC109022420	ZNF652
LOC107201365		LOC109022422	ZNF710
LOC107201382		LOC109022457	ZNF76
LOC107201522		LOC109022483	ZP1
LOC107201671		LOC109022484	ZSWIM5
LOC107201737		LOC109022565
LOC107201833		LOC109022569
LOC107201874		LOC109022605
LOC107201880		LOC109022625
LOC107201947		LOC109022653
LOC107201960		LOC109022654
LOC107201964		LOC109022661
LOC107202018		LOC109022697
LOC107202019		LOC109022732
LOC107202042		LOC109022794
LOC107202387		LOC109022797
LOC107202422		LOC109022808
LOC107202557		LOC109022812
LOC107202602		LOC109022834
LOC107202609		LOC109022855
LOC107202637		LOC109022864
LOC107202663		LOC109022881
LOC107202670		LOC109022896
LOC107202677		LOC109022920
LOC107202704		LOC109022960
LOC107202733		LOC109022961
LOC107202758		LOC109022966
LOC107202762		LOC109022968
LOC107202781		LOC109022985
LOC107202822		LOC109022987
LOC107202837		LOC109022992
LOC107202840		LOC109023012
LOC107202853		LOXL1
LOC107202883		LOXL2
LOC107202915		LRBA
LOC107202916		LRFN5
LOC107203014		LRP1
LOC107203146		LRP1B
LOC107203250		LRRC10B
LOC107203267		LRRC14
LOC107203271		LRRC7
LOC107203291		LRRFIP1
LOC107203342		LRRTM3
LOC107203409		LRRTM4
LOC107203411		LSAMP
LOC107203412		LYPLA2
LOC107203513		LYSMD4
LOC107203546		LZTR1
LOC107203621		MAB21L2
LOC107203647		MACF1
LOC107203658		MACROD2
LOC107203708		MAK16
LOC107203711		MALL
LOC107203713		MAMDC4
LOC107203725		MAML3
LOC107203726		MAN1B1
LOC107203738		MAP2K2
LOC107203740		MAP6
LOC107203743		MAP7D1
LOC107203748		MAPK4
LOC107203757		MAPK8IP3
LOC107203772		MAPK9
LOC107203784		MAPKAP1
LOC107203831		MAPKAPK2
LOC107203833		MARCKSL1
LOC107203834		MAX
LOC107203847		MBD5
LOC107203852		MBNL2
LOC107203854		MCMDC2
LOC107203911		MDFI
LOC107203950		MDGA2
LOC107203979		MECR
LOC107203991		MED16
LOC107204000		MED17
LOC107204022		MED19
LOC107204031		MED24
LOC107204032		MEF2A
LOC107204039		MEIOB
LOC107204054		MEPCE
LOC107204055		MERTK
LOC107204062		MESP1
LOC107204064		METRN
LOC107204069		METTL11B
LOC107204072		METTL7A
LOC107204175		MFAP2
LOC107204199		MFRP
LOC107204210		MFSD4A
LOC107204216		MGAT4D
LOC107204218		MGMT
LOC107204237		MIDN
LOC107204253		MIEN1
LOC107204270		MIER2
LOC107204427		MIS18BP1
LOC107204465		MKNK2
LOC107204466		MLLT1
LOC107204467		MLLT6
LOC107204572		MLST8
LOC107204835		MLX
LOC107204858		MMP28
LOC107204996		MOB3A
LOC107205039		MOGAT2
LOC107205074		MOGS
LOC107205075		MORC2
LOC107205120		MORF4L1
LOC107205222		MOV10
LOC107205241		MOXD1
LOC107205278		MPP3
LOC107205279		MPZL3
LOC107205291		MREG
LOC107205331		MROH7
LOC107205363		MRPL1
LOC107205414		MRPL35
LOC107205420		MRPL38
LOC107205430		MRPL45
LOC107205435		MRPS15
LOC107205473		MRPS35
LOC107205480		MRS2
LOC107205535		MRTO4
LOC107205565		MSI2
LOC107205574		MSL1
LOC107205595		MSRB1
LOC107205596		MSS51
LOC107205759		MST1R
LOC107205780		MTFP1
LOC107205891		MTFR1L
LOC107205892		MTG1
LOC107205979		MTMR3
LOC107206062		MTMR4
LOC107206064		MTMR8
LOC107206077		MTX1
LOC107206148		MVK
LOC107206150		MXRA7
LOC107206152		MYBBP1A
LOC107206175		MYBPH
LOC107206218		MYDGF
LOC107206220		MYL10
LOC107206259		MYL2
LOC107206267		MYL3
LOC107206268		MYLK2
LOC107206378		MYO15A
LOC107206477		MYO1A
LOC107206529		MYO1C
LOC107206605		MYO1F
LOC107206612		MYO9A
LOC107206613		MYOCD
LOC107206745		MYOG
LOC107206843		MYOZ3
LOC107206907		MYRF
LOC107207020		MYT1
LOC107207132		MZB1
LOC107207133		NAA40
LOC107207187		NAAA
LOC107207192		NAB2
LOC107207208		NACAD
LOC107207209		NAGLU
LOC107207217		NAPB
LOC107207218		NAT10
LOC107207223		NBEAL2
LOC107207231		NCAM1
LOC107207265		NCAN
LOC107207274		NCAPH
LOC107207276		NCF1
LOC107207435		NCKAP5L
LOC107207445		NCLN
LOC107207503		NCOA3
LOC107207533		NCOA5
LOC107207574		NCOA6
LOC107207603		NCOR2
LOC107207605		NCS1
LOC107207707		NDOR1
LOC107207770		NDRG3
LOC107207802		NDUFAB1
LOC107207809		NDUFAF8
LOC107207853		NECAB3
LOC107207865		NECAP2
LOC107207872		NEK8
LOC107207882		NEMP1
LOC107207883		NET1
LOC107207897		NEURL2
LOC107207914		NEUROD2
LOC107207942		NEUROG2
LOC107207951		NF1
LOC107208041		NF2
LOC107208051		NFIC
LOC107208131		NFYC
LOC107208147		NGFR
LOC107208173		NHSL2
LOC107208181		NID2
LOC107208192		NIP7
LOC107208363		NIPAL4
LOC107208373		NKAIN1
LOC107208376		NKPD1
LOC107208378		NLRX1
LOC107208584		NMB
LOC107208704		NMBR
LOC107208706		NMRK1
LOC107208802		NMRK2
LOC107208823		NOBOX
LOC107208897		NOC2L
LOC107209039		NOL4L
LOC107209046		NOL9
LOC107209109		NOP56
LOC107209112		NOS1
LOC107209114		NOTCH2
LOC107209117		NOX1
LOC107209136		NOX5
LOC107209151		NPLOC4
LOC107209153		NPRL2
LOC107209159		NR0B2
LOC107209160		NR1D1
LOC107209164		NR1H3
LOC107209175		NR2C2AP
LOC107209177		NR2E3
LOC107209197		NR4A1
LOC107209198		NRARP
LOC107209201		NRF1
LOC107209207		NRG2
LOC107209209		NRN1
LOC107209243		NRN1L
LOC107209300		NSUN5
LOC107209321		NT5C3B
LOC107209416		NTN1
LOC107209432		NUDC
LOC107209452		NUDT17
LOC107209477		NUDT18
LOC107209517		NUDT6
LOC107209518		NUP155
LOC107209584		NUP93
LOC107209589		OBSCN
LOC107209595		OBSL1
LOC107209596		OCSTAMP
LOC107209629		OLFML3
LOC107209657		OLIG2
LOC107209679		OMP
LOC107209691		ONECUT2
LOC107209693		OPCML
LOC107209709		OPTC
LOC107209736		OSBP
LOC107209749		OSBP2
LOC107209794		OSBPL2
LOC107209799		OSBPL7
LOC107209804		OSCP1
LOC107209805		OSGEP
LOC107209852		OSGIN2
LOC107209878		OST4
LOC107209879		OSTF1
LOC107209924		OTOF
LOC107209957		OTX1
LOC107210047		OTX2
LOC107210057		OVCA2
LOC107210059		OXTR
LOC107210065		P2RY4
LOC107210075		P3H4
LOC107210076		PACSIN1
LOC107210105		PAFAH1B2
LOC107210107		PAFAH2
LOC107210135		PAIP2
LOC107210154		PALB2
LOC107210164		PALD1
LOC107210165		PALM
LOC107210332		PAM16
LOC107210379		PAN2
LOC107210405		PAOX
LOC107210481		PAPPA2
LOC107210486		PAQR7
LOC107210493		PARM1
LOC107210499		PARP11
LOC107210525		PARP3
LOC107210533		PATL1
LOC107210534		PAX1
LOC107210551		PAX2
LOC107210553		PAX5
LOC107210561		PAX7
LOC107210569		PBK
LOC107210575		PBX3
LOC107210577		PCBP2
LOC107210584		PCBP4
LOC107210588		PCDH1
LOC107210599		PCDH12
LOC107210603		PCGF1
LOC107210680		PCIF1
LOC107210738		PCSK4
LOC107210809		PCSK6
LOC107210862		PCSK7
LOC107210864		PCYOX1L
LOC107210869		PDE4B
LOC107210945		PDF
LOC107210950		PDK2
LOC107210958		PDLIM2
LOC107210983		PDLIM7
LOC107210990		PDPR
LOC107210994		PDX1
LOC107211006		PDYN
LOC107211007		PDZD2
LOC107211009		PDZD3
LOC107211011		PEBP4
LOC107211013		PEF1
LOC107211055		PERM1
LOC107211063		PES1
LOC107211064		PEX11G
LOC107211083		PEX6
LOC107211190		PGF
LOC107211333		PGP
LOC107211364		PHB
LOC107211372		PHF12
LOC107211375		PHF13
LOC107211381		PHF2
LOC107211398		PHGDH
LOC107211426		PHOSPHO1
LOC107211448		PHPT1
LOC107211450		PHRF1
LOC107211460		PHYHIP
LOC107211478		PIANP
LOC107211479		PIAS1
LOC107211481		PIAS4
LOC107211497		PIEZO1
LOC107211524		PIGC
LOC107211595		PIK3R5
LOC107211649		PIM1
LOC107211659		PIN4
LOC107211764		PITPNM1
LOC107211765		PITRM1
LOC107211800		PITX1
LOC107211837		PIWIL2
LOC107211876		PKDCC
LOC107211907		PKDREJ
LOC107211918		PKP1
LOC107211919		PLCL1
LOC107211928		PLEKHA2
LOC107211938		PLEKHA6
LOC107212219		PLEKHB1
LOC107212228		PLEKHG5
LOC107212240		PLEKHH3
LOC107212264		PLEKHM2
LOC107212290		PLEKHM3
LOC107212307		PLEKHN1
LOC107212328		PLK3
LOC107212350		PLP1
LOC107212454		PLP2
LOC107212476		PLPPR3
LOC107212498		PLTP
LOC107212557		PLXNA2
LOC107212609		PMEPA1
LOC107212613		PML
LOC107212641		PMP22
LOC107212648		PMPCA
LOC107212656		POLE2
LOC107212663		POLR1B
LOC107212665		POLR2E
LOC107212667		POLR3D
LOC107212670		POM121
LOC107212672		POMC
LOC107212683		POMT1
LOC107212698		PORCN
LOC107212723		POU3F2
LOC107212744		POU6F1
LOC107212810		PPA1
LOC107212887		PPARGC1B
LOC107212942		PPDPF
LOC107213018		PPFIA4
LOC107213031		PPL
LOC107213062		PPM1E
LOC107213071		PPM1L
LOC107213086		PPP1CA
LOC107213087		PPP1R1B
LOC107213097		PPP1R35
LOC107213098		PPP1R37
LOC107213100		PPP1R42
LOC107213116		PPP1R9B
LOC107213121		PPT1
LOC107213130		PQBP1
LOC107213168		PQLC2
LOC107213180		PRDM16
LOC107213183		PRDM8
LOC107213189		PREB
LOC107213193		PRELP
LOC107213328		PRKAB2
LOC107213368		PRKAG1
LOC107213377		PRKCB
LOC107213427		PRNP
LOC107213434		PROB1
LOC107213443		PROM2
LOC107213492		PRPF40A
LOC107213493		PRPF6
LOC107213495		PRPH
LOC107213496		PRR15L
LOC107213497		PRR29
LOC107213500		PRR7
LOC107213501		PRRC2C
LOC107213503		PRSS55
LOC107213504		PRSS56
LOC107213508		PRSS57
LOC107213509		PRUNE1
LOC107213536		PSKH1
LOC107213555		PSMB4
LOC107213558		PSMC3IP
LOC107213563		PSMC5
LOC107213578		PSMD14
LOC107213595		PSMD3
LOC107213598		PTBP1
LOC107213639		PTCH2
LOC107213674		PTCRA
LOC107213678		PTGES3
LOC107213680		PTH
LOC107213681		PTH1R
LOC107213704		PTP4A3
LOC107213728		PTPA
LOC107213803		PTPDC1
LOC107213806		PTPN23
LOC107213816		PTPN7
LOC107213817		PTPRCAP
LOC107213827		PTPRE
LOC107213828		PTPRS
LOC107213829		PTPRU
LOC107213832		PTTG1IP
LOC107213839		PTX4
LOC107213847		PXDN
LOC107213859		R3HCC1
LOC107213860		R3HDML
LOC107213881		RAB10
LOC107213886		RAB11B
LOC107213892		RAB11FIP1
LOC107213895		RAB11FIP3
LOC107213898		RAB11FIP5
LOC107213908		RAB13
LOC107213925		RAB15
LOC107213941		RAB1A
LOC107213952		RAB26
LOC107213955		RAB3GAP1
LOC107213965		RAB7B
LOC107213976		RACK1
LOC107214018		RAD54L2
LOC107214028		RAD9A
LOC107214039		RAI1
LOC107214040		RALGAPA2
LOC107214078		RALY
LOC107214090		RALYL
LOC107214102		RAMP1
LOC107214103		RAP1GAP
LOC107214116		RAPGEF1
LOC107214119		RAPGEFL1
LOC107214120		RAPH1
LOC107214125		RARA
LOC107214129		RARB
LOC107214194		RARRES2
LOC107214226		RASAL1
LOC107214240		RASAL2
LOC107214265		RASL10B
LOC107214302		RASSF2
LOC107214349		RBBP4
LOC107214363		RBBP5
LOC107214365		RBBP6
LOC107214419		RBFOX1
LOC107214491		RBFOX3
LOC107214510		RBM22
LOC107214511		RBM24
LOC107214536		RBM46
LOC107214538		RBM6
LOC107214570		RBPMS
LOC107214591		RBPMS2
LOC107214599		RCC1L
LOC107214614		RCC2
LOC107214615		RDH8
LOC107214616		REEP1
LOC107214617		REEP6
LOC107214618		REG4
LOC107214619		RELT
LOC107214624		REM1
LOC107214625		REXO1
LOC107214626		RFC5
LOC107214628		RFXANK
LOC107214629		RGS5
LOC107214651		RGS8
LOC107214653		RHBDF2
LOC107214667		RHOA
LOC107214668		RHOBTB2
LOC107214669		RHOC
LOC107214670		RHOV
LOC107214672		RIN2
LOC107214698		RNF122
LOC107214706		RNF126
LOC107214708		RNF150
LOC107214739		RNF157
LOC107214747		RNF19B
LOC107214748		RNF2
LOC107214759		RNF208
LOC107214760		RNF213
LOC107214774		RNF215
LOC107214776		RNF223
LOC107214781		RNF24
LOC107214819		RNF26
LOC107214827		RNF44
LOC107214842		RNPEP
LOC107214855		ROBO2
LOC107214861		RPH3A
LOC107214871		RPL11
LOC107214873		RPL13
LOC107214874		RPL26L1
LOC107214878		RPL38
LOC107214912		RPL3L
LOC107214937		RPRD2
LOC107214949		RPS15
LOC107214956		RPS27
LOC107214961		RPS27L
LOC107214963		RPS6KA1
LOC107214993		RPS6KB2
LOC107215007		RPS6KL1
LOC107215036		RRN3
LOC107215037		RSL1D1
LOC107215040		RSRC1
LOC107215054		RSRP1
LOC107215065		RUNX1
LOC107215083		RUSC1
LOC107215084		RXFP3
LOC107215099		RXRA
LOC107215105		S100A1
LOC107215110		S100A13
LOC107215115		S100A14
LOC107215118		S100A16
LOC107215121		SAMD10
LOC107215137		SAMD11
LOC107215138		SAMD12
LOC107215179		SAMD4A
LOC107215186		SAR1A
LOC107215188		SARM1
LOC107215192		SART3
LOC107215216		SASH3
LOC107215227		SATB1
LOC107215231		SBF2
LOC107215240		SBK1
LOC107215248		SBNO2
LOC107215256		SCAF8
LOC107215267		SCAMP2
LOC107215283		SCAP
LOC107215294		SCARA5
LOC107215329		SCARF2
LOC107215332		SCD
LOC107215334		SCMH1
LOC107215343		SCN2B
LOC107215345		SCN4B
LOC107215347		SCNN1B
LOC107215348		SCUBE3
LOC107215364		SDAD1
LOC107215369		SDC3
LOC107215374		SDCBP2
LOC107215382		SDCCAG3
LOC107215386		SDHA
LOC107215396		SDHAF2
LOC107215397		SDK2
LOC107215457		SEC11A
LOC107215464		SEC14L2
LOC107215483		SELENOH
LOC107215510		SELENOM
LOC107215515		SELENOS
LOC107215517		SELPLG
LOC107215519		SEMA3B
LOC107215597		SEMA3D
LOC107215614		SEMA3G
LOC107215624		SEMA4B
LOC107215634		SEMA4G
LOC107215648		SEMA5A
LOC107215683		SEMA6C
LOC107215692		SEMA7A
LOC107215693		SENP1
LOC107215717		SERBP1
LOC107215718		SETD4
LOC107215724		SETDB1
LOC107215739		SEZ6
LOC107215740		SEZ6L
LOC107215773		SF3A1
LOC107215826		SF3A2
LOC107215849		SFMBT2
LOC107215861		SFN
LOC107215865		SFXN5
LOC107215866		SGIP1
LOC107215875		SGSH
LOC107215937		SGSM1
LOC107215952		SH2B3
LOC107215954		SH2D5
LOC107215957		SH3GL1
LOC107215963		SH3PXD2B
LOC107215995		SH3RF2
LOC107216000		SH3TC2
LOC107216014		SHISA4
LOC107216124		SHISA6
LOC107216204		SHROOM3
LOC107216211		SIDT1
LOC107216238		SIDT2
LOC109022367		SIGLEC1
LOC109022382		SIK3
LOC109022384		SIMC1
LOC109022388		SIRT1
LOC109022390		SIRT6
LOC109022418		SIX2
LOC109022419		SKAP1
[truncated: 1,352 more rows]
