# Supplementary material for: Temporal changes in DNA methylation and RNA expression in a small song bird: within- and between-tissue comparisons
Source: BMC Genomics. 2021 Jan 7;22:36. doi: 10.1186/s12864-020-07329-9 (PMC7792223; doi:10.1186/s12864-020-07329-9)
Supplement: Supplementary file 13 — Additional file 13: Table S6. GO terms found for genes associated with tissue-general and tissue-specific changing DMS, subdivided over gene regions and time points. [file 12864_2020_7329_MOESM13_ESM.xlsx]

## Sheet: Sheet1
Additional file 13: Table S6. GO terms found for genes associated with tissue-general and tissue-specific changing DMS, subdivided over gene regions and time points.								x: the number of genes in the tested set with the particular GO annotation
								X: the total number of genes in the test set
								n: the number of genes in the background set annotated to a certain GO category
								N: the total number of genes in the background set
Type of differential change in methylation	Tissue	Region	Time points		GOID	GOTerm	Ontology Source	x	X	n	N	% Associated Genes	Term PValue	Term PValue Corrected with Benjamini-Hochberg	Associated Genes Found
tissue-general	both	gene body + 10k up- and downstream	2,3		GO:0048513	GO_BiologicalProcess	animal organ development	195	646	2524	10772	7.72583	1.66069e-05	0.0282483	[ACACB, ACTL6B, ADAMTS5, ADD2, AGRN, AKNA, APEX1, APLNR, APP, ARMC6, ARRB1, ASH1L, ATRN, ATXN1, AXIN2, AZIN2, BCL2L11, BMP1, BORCS8, C1QTNF1, CACNA1H, CAD, CBL, CCKBR, CD80, CDH1, CDH22, CDH23, CDKN1A, CELA1, CEND1, CHD5, CLU, CNN2, CNTN2, COASY, COL1A1, CORO1C, CRLF1, CRYAB, CTNND1, DACT1, DCTN1, DHH, DLX3, DMTN, DROSHA, EEF2, EFNA2, ERBB2, ETV7, FANCA, FGF18, FKBP8, FMNL3, FOXF1, FZD3, G6PD, GJ…
tissue-general	both	promoter	1,2		GO:0003774	GO_MolecularFunction	motor activity	3	26	61	7607	4.91803	0.00111869	0.00111869	[DNAI2, KIF23, KLC4]
					GO:0003777	GO_MolecularFunction	microtubule motor activity	3	26	40	7607	7.5	0.00032207	0.000644139	[DNAI2, KIF23, KLC4]
tissue-general	both	promoter	2,3		GO:0001836	GO_BiologicalProcess	release of cytochrome c from mitochondria	3	43	29	7607	10.3448	0.000554951	0.00554951	[CLU, PAM16, SFN]
					GO:0008637	GO_BiologicalProcess	apoptotic mitochondrial changes	3	43	59	7607	5.08475	0.00438867	0.00877734	[CLU, PAM16, SFN]
					GO:0030117	GO_CellularComponent	membrane coat	3	43	53	7607	5.66038	0.0032377	0.0129508	[NECAP2, SAR1A, SYNRG]
					GO:0030120	GO_CellularComponent	vesicle coat	3	43	30	7607	10	0.00061419	0.00552771	[NECAP2, SAR1A, SYNRG]
					GO:0032024	GO_BiologicalProcess	positive regulation of insulin secretion	4	43	44	7607	9.09091	0.000101965	0.00122358	[CLU, PFKM, PRKCB, UCN3]
					GO:0032434	GO_BiologicalProcess	regulation of proteasomal ubiquitin-dependent protein catabolic process	4	43	77	7607	5.1948	0.000887947	0.00621563	[CLU, CSNK1A1, PBK, SENP1]
					GO:0036064	GO_CellularComponent	ciliary basal body	3	43	71	7607	4.22535	0.00736203	0.00736203	[AGBL2, CEP41, CSNK1A1]
					GO:0045111	GO_CellularComponent	intermediate filament cytoskeleton	3	43	57	7607	5.26316	0.00398112	0.0119434	[CSNK1A1, NSFL1C, PHLDB2]
					GO:0046887	GO_BiologicalProcess	positive regulation of hormone secretion	4	43	72	7607	5.55556	0.00068899	0.00551192	[CLU, PFKM, PRKCB, UCN3]
					GO:0048475	GO_CellularComponent	coated membrane	3	43	53	7607	5.66038	0.0032377	0.0129508	[NECAP2, SAR1A, SYNRG]
					GO:0071806	GO_BiologicalProcess	protein transmembrane transport	3	43	39	7607	7.69231	0.00133445	0.00800671	[CLU, PAM16, PEX16]
					GO:0090277	GO_BiologicalProcess	positive regulation of peptide hormone secretion	4	43	58	7607	6.89655	0.000300903	0.00330993	[CLU, PFKM, PRKCB, UCN3]
					GO:2000058	GO_BiologicalProcess	regulation of ubiquitin-dependent protein catabolic process	4	43	89	7607	4.49438	0.00152535	0.00762675	[CLU, CSNK1A1, PBK, SENP1]
tissue-specific	red blood cells	gene body	2,3		GO:0007275	GO_BiologicalProcess	multicellular organism development	553	1385	3785	10772	14.6103	7.9088e-06	0.0179134	[AATK, ABCA12, ABI2, ACSBG2, ACTG1, ACTL6B, ADAM19, ADAM8, ADGRA2, ADGRB2, ADGRG1, ADGRG3, ADM, AGO4, AGRN, AICDA, AKNA, ALPK3, ALPL, ALX3, AMER1, AMH, AMHR2, AMN, ANKRD11, ANKRD17, ANKRD54, ANPEP, AP3D1, APBB1, APC2, APOA1, AQP2, ARHGAP26, ARHGAP35, ARHGEF2, ARID5B, ARL3, ASS1, ASTN1, ATCAY, ATF1, ATP2B4, ATP2C2, ATP5F1B, ATXN1, B4GALT5, BAIAP2, BAK1, BARHL1, BCAS3, BCL11A, BCOR, BHLHE40, BIN3, …
					GO:0009653	GO_BiologicalProcess	anatomical structure morphogenesis	325	1385	2082	10772	15.61	1.02275e-05	0.0231551	[ABI2, ACTG1, ADAM8, ADGRA2, ADGRB2, ADGRG1, ADM, AGO4, AGRN, ALPL, ALX3, AMH, AMHR2, ANKRD11, ANPEP, APBB1, APOA1, ARAP1, ARHGAP35, ARHGEF2, ARID5B, ATP2B4, ATP5F1B, B4GALT5, BAIAP2, BAK1, BCAS3, BCL11A, BCOR, BIN3, BMP1, BMP4, C1QTNF5, CABP4, CACNA1H, CAMSAP1, CAP1, CARMIL2, CAV3, CCDC40, CCM2, CCM2L, CD40, CDC42SE1, CDH15, CDH18, CDH23, CDH5, CDK5, CEND1, CLU, CNTN2, CNTN4, COL16A1, COL18A1, C…
					GO:0048731	GO_BiologicalProcess	system development	511	1385	3438	10772	14.8633	3.0128e-06	0.00682701	[AATK, ABCA12, ABI2, ACTG1, ACTL6B, ADAM19, ADAM8, ADGRA2, ADGRB2, ADGRG1, ADGRG3, ADM, AGO4, AGRN, AICDA, AKNA, ALPK3, ALPL, ALX3, AMER1, AMH, AMHR2, ANKRD11, ANKRD17, ANKRD54, ANPEP, AP3D1, APBB1, APOA1, AQP2, ARHGAP26, ARHGAP35, ARHGEF2, ARID5B, ARL3, ASS1, ASTN1, ATCAY, ATF1, ATP2B4, ATP2C2, ATP5F1B, ATXN1, B4GALT5, BAIAP2, BAK1, BARHL1, BCAS3, BCL11A, BCOR, BHLHE40, BIN3, BMP1, BMP3, BMP4, B…
tissue-specific	red blood cells	promoter	1,2		GO:0000380	GO_BiologicalProcess	alternative mRNA splicing, via spliceosome	3	62	51	7607	5.88235	0.0077744	0.0466464	[CELF5, CELF6, ZBTB7A]
					GO:0000381	GO_BiologicalProcess	regulation of alternative mRNA splicing, via spliceosome	3	62	45	7607	6.66667	0.00548048	0.0438438	[CELF5, CELF6, ZBTB7A]
					GO:0005518	GO_MolecularFunction	collagen binding	3	62	34	7607	8.82353	0.00246007	0.0319809	[ADGRG1, CHADL, P3H4]
					GO:0006096	GO_BiologicalProcess	glycolytic process	3	62	71	7607	4.22535	0.0190616	0.0381233	[GALK1, HK2, ZBTB7A]
					GO:0006757	GO_BiologicalProcess	ATP generation from ADP	3	62	72	7607	4.16667	0.019779	0.019779	[GALK1, HK2, ZBTB7A]
					GO:0007127	GO_BiologicalProcess	meiosis I	4	62	56	7607	7.14286	0.00100676	0.0171149	[BTBD18, MEIOB, P3H4, SYCE2]
					GO:0007129	GO_BiologicalProcess	synapsis	3	62	25	7607	12	0.000995269	0.0179148	[MEIOB, P3H4, SYCE2]
					GO:0030199	GO_BiologicalProcess	collagen fibril organization	3	62	31	7607	9.67742	0.00187974	0.0263164	[CHADL, COL2A1, P3H4]
					GO:0045132	GO_BiologicalProcess	meiotic chromosome segregation	3	62	44	7607	6.81818	0.00514419	0.0462977	[MEIOB, P3H4, SYCE2]
					GO:0045143	GO_BiologicalProcess	homologous chromosome segregation	3	62	30	7607	10	0.00170752	0.0256128	[MEIOB, P3H4, SYCE2]
					GO:0045171	GO_CellularComponent	intercellular bridge	3	62	38	7607	7.89474	0.00339016	0.0372918	[KIF23, PCIF1, TRIM45]
					GO:0061982	GO_BiologicalProcess	meiosis I cell cycle process	4	62	57	7607	7.01754	0.0010763	0.0172207	[BTBD18, MEIOB, P3H4, SYCE2]
					GO:0070192	GO_BiologicalProcess	chromosome organization involved in meiotic cell cycle	3	62	37	7607	8.10811	0.0031403	0.0376836	[MEIOB, P3H4, SYCE2]
					GO:1903046	GO_BiologicalProcess	meiotic cell cycle process	4	62	94	7607	4.25532	0.00666771	0.0466739	[BTBD18, MEIOB, P3H4, SYCE2]
tissue-specific	liver	promoter	2,3		GO:0001959	GO_BiologicalProcess	regulation of cytokine-mediated signaling pathway	3	62	72	7607	4.16667	0.0206463	0.0206463	[CARD8, PIAS4, SH2B3]
					GO:0001960	GO_BiologicalProcess	negative regulation of cytokine-mediated signaling pathway	3	62	29	7607	10.3448	0.00161999	0.0178198	[CARD8, PIAS4, SH2B3]
					GO:0006906	GO_BiologicalProcess	vesicle fusion	4	62	57	7607	7.01754	0.00114416	0.014874	[CPLANE2, DYSF, RAB3A, STX8]
					GO:0030665	GO_CellularComponent	clathrin-coated vesicle membrane	3	62	57	7607	5.26316	0.0110379	0.0331137	[EREG, RAB3A, TGOLN2]
					GO:0042177	GO_BiologicalProcess	negative regulation of protein catabolic process	3	62	68	7607	4.41176	0.0177505	0.0355011	[AZIN2, DYSF, PBK]
					GO:0043462	GO_BiologicalProcess	regulation of ATPase activity	3	62	41	7607	7.31707	0.00440928	0.030865	[MYL3, PAM16, RAB3A]
					GO:0048284	GO_BiologicalProcess	organelle fusion	4	62	80	7607	5	0.00398524	0.0358672	[CPLANE2, DYSF, RAB3A, STX8]
					GO:0051781	GO_BiologicalProcess	positive regulation of cell division	3	62	45	7607	6.66667	0.00573554	0.0344132	[EREG, KIF23, NKX3-1]
					GO:0060761	GO_BiologicalProcess	negative regulation of response to cytokine stimulus	3	62	31	7607	9.67742	0.00196989	0.0196989	[CARD8, PIAS4, SH2B3]
					GO:0061025	GO_BiologicalProcess	membrane fusion	6	62	87	7607	6.89655	6.92205e-05	0.000969087	[CPLANE2, DYSF, MYMK, NSFL1C, RAB3A, STX8]
					GO:0090174	GO_BiologicalProcess	organelle membrane fusion	4	62	61	7607	6.55738	0.00147532	0.0177038	[CPLANE2, DYSF, RAB3A, STX8]
					KEGG:04630	KEGG	JAK-STAT signaling pathway	3	62	50	7607	6	0.00769737	0.0384869	[GFAP, PIAS4, PIK3R2]
					KEGG:04721	KEGG	Synaptic vesicle cycle	3	62	40	7607	7.5	0.00411031	0.0328825	[ATP6V0E1, RAB3A, SLC6A9]
					KEGG:04973	KEGG	Carbohydrate digestion and absorption	4	62	19	7607	21.0526	1.41501e-05	0.000212252	[HK3, LCT, PIK3R2, TAS1R3]
					KEGG:05017	KEGG	Spinocerebellar ataxia	3	62	52	7607	5.76923	0.0085799	0.0343196	[NOP56, PIK3R2, TBPL1]
