# Supplementary material for: Temporal changes in DNA methylation and RNA expression in a small song bird: within- and between-tissue comparisons
Source: BMC Genomics. 2021 Jan 7;22:36. doi: 10.1186/s12864-020-07329-9 (PMC7792223; doi:10.1186/s12864-020-07329-9)
Supplement: Supplementary file 14 — Additional file 14: Table S7. Number of CpG sites found within individual genes. [file 12864_2020_7329_MOESM14_ESM.xlsx]

## Sheet: Sheet1
Additional file 14: Table S7. Number of CpG sites found within candidate genes.
gene	TSS 1,2	TSS 2,3	Prom 1,2	Prom 2,3
SDHA	n.a.	n.a.	31	32
MR	3	3	51	54
B2M	13	15	19	26
GR	5	4	19	21
PRKCA	6	10	24	25
HSPB1	10	10	16	16
RPL19	n.a.	n.a.	6	6
