# Supplementary material for: Temporal changes in DNA methylation and RNA expression in a small song bird: within- and between-tissue comparisons
Source: BMC Genomics. 2021 Jan 7;22:36. doi: 10.1186/s12864-020-07329-9 (PMC7792223; doi:10.1186/s12864-020-07329-9)
Supplement: Supplementary file 15 — Additional file 15: Table S8. Correlations between the change in individual gene expression and change in methylation for both promoter and TSS regions. P-values were corrected (p-adjusted) with the Benjamini-Hochberg procedure. [file 12864_2020_7329_MOESM15_ESM.xlsx]

## Sheet: Sheet1
Additional file 15: Table S8. Correlations between the change in candidate gene expresssion and change in methylation for both promoter and TSS regions. P-values were corrected (p-adjusted) with the Benjamini-Hochberg procedure.
region Δtime points	gene	r	df	p	p-adjusted
TSS Δ1,2	B2M	-0.41	10	0.191	0.77
	GR	0.04	10	0.905	0.905
	HSPB1	0.32	10	0.308	0.905
	MR	0.05	10	0.876	0.905
	PRKCA	0.04	10	0.898	0.77
TSS Δ2,3	B2M	-0.15	10	0.641	0.904
	GR	-0.04	10	0.904	0.904
	HSPB1	-0.04	10	0.894	0.904
	MR	-0.18	10	0.587	0.904
	PRKCA	-0.1	10	0.756	0.904
Promoter Δ1,2	B2M	-0.62	10	0.033	0.231
	GR	0	10	0.99	0.981
	HSPB1	0.23	10	0.469	0.99
	MR	-0.07	10	0.841	0.578
	PRKCA	-0.43	10	0.165	0.821
	SDHA	0.25	10	0.425	0.821
	RPL19	-0.09	10	0.773	0.981
Promoter Δ2,3	B2M	0.08	10	0.802	1
	GR	-0.04	10	0.892	1
	HSPB1	-0.14	10	0.672	1
	MR	0.1	10	0.758	1
	PRKCA	-0.21	10	0.509	1
	SDHA	0.25	10	0.438	1
	RPL19	0.07	10	0.819	1
