# Supplementary material for: Temporal changes in DNA methylation and RNA expression in a small song bird: within- and between-tissue comparisons
Source: BMC Genomics. 2021 Jan 7;22:36. doi: 10.1186/s12864-020-07329-9 (PMC7792223; doi:10.1186/s12864-020-07329-9)
Supplement: Supplementary file 20 — Additional file 20: Table S9. CpG sites in liver with a significant change in methylation across time points. [file 12864_2020_7329_MOESM20_ESM.xlsx]

## Sheet: Sheet1
Additional file 20: Table S9. CpG sites in liver with a significant change in methylation across time points.
CpG site	Change (Δ time point 1, 2) in methylation level	Change (Δ time point 2, 3) in methylation level
CM003709.1_108304052	0.0860258	-7.84601
CM003709.1_108906782	-5.3125	24.8663
CM003709.1_39393	-4.45758	-10.2533
CM003709.1_77868188	-4.57646	-1.02642
CM003710.1_1011500	-0.781093	8.36629
CM003710.1_1039110	9.60322	9.59547
CM003710.1_1047596	18.6239	0.216915
CM003710.1_1048320	-4.94123	-4.96147
CM003710.1_117010431	-4.8885	15.2501
CM003710.1_130400019	0	4.07804
CM003710.1_130401553	6.1067	5.17313
CM003710.1_130990076	9.50172	2.03223
CM003710.1_4749493	-7.99381	-1.62035
CM003710.1_4767453	11.2547	1.32609
CM003710.1_59359700	-0.371714	8.33175
CM003710.1_59359704	4.72246	7.9639
CM003710.1_59359725	2.65048	5.43231
CM003710.1_66780146	1.11733	-8.2837
CM003710.1_935103	14.6447	-35.6767
CM003710.1_954134	25.9522	0.545281
CM003710.1_954391	6.38176	15.0219
CM003711.1_101566540	-18.8462	-0.710744
CM003711.1_101566636	11.4142	-0.985745
CM003711.1_10834599	-3.38225	19.4066
CM003711.1_10834647	0.649701	-14.1654
CM003711.1_111129950	10.2489	-0.624001
CM003711.1_1138107	-6.16071	14.7969
CM003711.1_1141806	11.2105	9.85467
CM003711.1_29201910	-1.14301	-2.97971
CM003711.1_29276988	-3.18647	-3.45288
CM003711.1_52143719	-3.14924	-14.1379
CM003711.1_97754456	3.81165	6.72883
CM003712.1_11395200	11.4024	0.00405396
CM003712.1_1899403	-0.607551	10.5647
CM003712.1_28643415	-4.8081	-1.25281
CM003712.1_28643453	-0.414131	-4.73568
CM003712.1_28643477	-1.08421	-6.76373
CM003712.1_28643480	0.121207	-6.63327
CM003712.1_66869497	-5.00498	-18.0918
CM003712.1_66887813	3.43382	-28.1558
CM003712.1_66887814	-6.66575	-38.5669
CM003712.1_66887825	-14.2809	-14.1923
CM003712.1_66903936	1.35225	-11.2675
CM003712.1_9737616	-9.82131	-9.25208
CM003713.1_15225869	15.6412	-3.32939
CM003713.1_15722533	-2.4065	27.3543
CM003713.1_19380133	-1.18113	18.7732
CM003713.1_7697353	-1.25292	-2.29038
CM003714.1_33431659	-0.974216	22.1213
CM003714.1_45904499	21.2133	0.947915
CM003714.1_48375001	-3.00449	-2.05054
CM003715.1_26471821	26.1501	1.62619
CM003715.1_26471848	-0.858156	-6.98614
CM003715.1_54941519	5.36578	-0.10446
CM003715.1_54941579	12.1343	8.37027
CM003715.1_54944518	0	1.08037
CM003715.1_6678178	0.57592	-12.5003
CM003715.1_6686095	-2.47872	0
CM003715.1_6931723	18.0754	7.08785
CM003715.1_6934351	-15.4735	3.61391
CM003716.2_11849249	-1.90179	-5.402
CM003716.2_1441528	5.51676	7.69475
CM003716.2_2113414	7.52419	7.90008
CM003716.2_28794017	0	1.26243
CM003716.2_29046938	9.46076	-0.926549
CM003717.2_17917151	-2.59705	-5.11349
CM003717.2_19883959	-13.2287	-3.87063
CM003717.2_19883982	-12.0819	-2.77756
CM003717.2_2272395	2.69871	-25.4432
CM003717.2_2272404	-4.14082	-20.7297
CM003717.2_2280690	-1.66093	-13.8521
CM003717.2_9288396	-6.68697	23.9742
CM003717.2_9288655	-0.84909	-27.0511
CM003718.2_16406423	3.12785	10.7784
CM003718.2_16406719	-10.0885	-2.73565
CM003718.2_16795303	-9.74376	-10.8584
CM003718.2_29881156	-7.17437	-22.2239
CM003718.2_29881157	-4.57701	-18.9821
CM003718.2_29916267	6.83446	5.39875
CM003718.2_29916308	23.5267	3.80279
CM003718.2_777579	1.5989	-19.0947
CM003718.2_777594	-5.3405	-17.9123
CM003718.2_777601	-1.29313	-12.8471
CM003718.2_777622	-3.73398	-7.07682
CM003718.2_778296	4.30852	13.6004
CM003718.2_778564	4.81481	18.2019
CM003719.1_10828989	8.24346	7.09117
CM003719.1_2865262	-1.69042	-0.981932
CM003719.1_2865549	-1.44122	2.41056
CM003719.1_2865591	-8.18743	0.627156
CM003719.1_2865598	-8.20187	0.480426
CM003719.1_2865612	-12.3579	0.753914
CM003719.1_2866819	-0.514269	2.98131
CM003719.1_2867013	-13.1928	8.79901
CM003719.1_2867030	-11.1068	5.52139
CM003719.1_2867041	-11.8669	5.54636
CM003719.1_2867711	-2.01586	0.544302
CM003719.1_2867712	-1.70806	-0.877251
CM003719.1_2867721	-1.95071	-0.10621
CM003719.1_2867722	-3.24515	-4.95867
CM003719.1_2867736	-4.79682	-3.15742
CM003719.1_2867737	-4.66383	-1.91
CM003719.1_2867739	-2.80057	-0.0302067
CM003719.1_2867740	-2.35556	-0.237678
CM003719.1_2867761	-0.983241	-0.882742
CM003720.1_19807557	0	6.97268
CM003720.1_19861702	2.08981	13.8794
CM003720.1_959997	-0.901648	-13.1697
CM003722.1_19014699	-1.41888	-9.38152
CM003723.1_1093404	13.1316	-4.25052
CM003723.1_1093477	6.47443	4.40776
CM003723.1_1093534	4.38627	3.81178
CM003723.1_15411697	10.6346	-18.4515
CM003723.1_1563383	2.27538	-17.9994
CM003724.1_15331782	3.06317	7.97802
CM003724.1_15333790	-0.002615	21.3803
CM003725.1_1118248	-27.0748	15.3266
CM003725.1_1118257	16.6974	-31.3336
CM003725.1_11892216	22.251	5.15508
CM003725.1_12560817	-30.1475	16.9684
CM003725.1_12561452	-23.3672	3.28819
CM003725.1_13814652	-16.6102	-9.99334
CM003725.1_13816654	5.65324	-17.0731
CM003725.1_13816666	7.81543	-18.6513
CM003725.1_13816671	4.95613	-17.9144
CM003725.1_13816688	6.93743	-15.386
CM003725.1_13816693	6.19975	-13.3143
CM003725.1_13816699	4.12724	-10.6101
CM003725.1_13816706	5.96999	-16.9141
CM003725.1_13816715	6.65861	-15.012
CM003725.1_13816728	10.9189	-18.8042
CM003725.1_13816734	11.1097	-18.0701
CM003725.1_13817034	26.342	-34.206
CM003725.1_3664340	0.43651	-17.2048
CM003725.1_3666736	-11.9524	0.535189
CM003725.1_3666754	5.82341	1.1292
CM003725.1_3912476	5.90427	-15.1544
CM003725.1_3918479	-3.25819	-28.4593
CM003725.1_3965028	-10.5596	0.680382
CM003726.1_4647670	-4.09313	-7.53116
CM003727.1_1008826	16.4644	1.65299
CM003727.1_1014057	-8.6761	-3.38619
CM003727.1_155035	-2.15473	0
CM003727.1_412745	-1.39699	-14.3058
CM003728.1_5086038	-1.20575	-20.6347
CM003728.1_5102450	-16.6455	-9.10487
CM003728.1_5813383	11.8535	3.76274
CM003728.1_5813386	10.1641	7.16703
CM003728.1_5819916	-2.36055	-10.7216
CM003729.1_13877448	-10.0354	-11.7745
CM003729.1_5891373	-1.44954	0
CM003729.1_6559070	12.4826	-25.5649
CM003729.1_6608220	-9.03462	-1.96876
CM003729.1_6608221	-4.21515	-8.80064
CM003729.1_6779332	-5.14719	-7.50673
CM003729.1_7280238	-4.92502	-8.96886
CM003730.1_6670838	1.35463	-7.67053
CM003731.1_2626854	-11.4606	-15.8681
CM003731.1_2630158	14.9442	11.4331
CM003731.1_2635907	20.0328	-3.20284
CM003731.1_2877842	17.3986	9.93734
CM003731.1_310464	33.5343	33.9102
CM003731.1_314616	-15.7159	-3.51157
CM003731.1_314624	-18.4841	-0.567278
CM003731.1_3926361	2.04116	17.6991
CM003732.1_1442451	-0.784428	-8.81536
CM003732.1_1445475	16.9482	15.4122
CM003732.1_2203170	3.93548	1.91523
CM003732.1_2208606	10.0406	4.06245
CM003732.1_2208616	9.80161	4.67447
CM003732.1_5960329	6.9623	-0.314537
CM003732.1_5960343	-35.9548	6.03563
CM003733.1_1786851	-8.55169	35.6958
CM003734.1_706550	14.304	7.39233
CM003735.1_646821	14.718	7.15933
CM003735.1_665237	16.4168	2.55661
CM003735.1_665254	9.57814	6.74536
CM003735.1_675172	7.47163	3.30057
CM003735.1_678564	8.25125	2.96893
CM003735.1_687360	-12.4031	-9.39589
CM003735.1_688781	7.02581	6.13941
CM003736.1_5233516	-7.3699	-3.80609
CM003737.1_1068536	15.7491	3.82397
CM003737.1_1175333	8.21018	-16.5912
CM003737.1_3331286	-1.09112	-23.2285
CM003737.1_3334730	7.07042	3.97431
CM003738.1_2311854	-2.51236	0.51976
CM003738.1_3634783	25.0848	-4.45569
CM003738.1_3635530	4.6724	-15.9576
CM003738.1_3635637	-0.302359	8.47991
CM003738.1_921511	13.1495	11.0569
CM003738.1_921551	12.2007	17.9864
KQ954630.1_17029	-4.41	32.0723
KQ954630.1_30898	1.60023	2.99698
KQ954636.1_167679	24.6074	-12.5013
KQ954640.1_47293	12.0535	11.4332
KQ954640.1_47304	13.6102	2.07419
KQ954665.1_61609	-1.88447	-20.0502
KQ954683.1_36600	-4.79757	-15.8339
KQ954683.1_39676	-7.27531	-4.25273
KQ954683.1_51064	-9.24753	35.7538
KQ954683.1_51080	-9.44685	-6.25423
KQ954683.1_59002	0.139244	12.2157
KQ954696.1_24443	-0.0764915	-8.87127
KQ954696.1_26133	10.8655	3.6679
KQ954696.1_37007	12.8906	1.279
KQ954696.1_40879	-7.18504	-1.76902
KQ954696.1_40984	1.30448	-10.8463
KQ954696.1_43991	-3.85213	0
KQ954700.1_28052	4.1058	-10.6044
KQ954700.1_28094	-1.35087	-10.3428
KQ954700.1_28175	3.17873	-17.8174
KQ954700.1_28314	-5.44828	-9.55641
KQ954700.1_28853	-14.7283	-14.9899
KQ954700.1_29774	-2.18968	-17.3102
KQ954700.1_31778	-9.54218	-7.13656
KQ954700.1_31821	0	18.4091
KQ954700.1_32625	-5.44554	0.108932
KQ954700.1_32855	-20.2877	5.41281
KQ954700.1_32863	-20.3564	5.73175
KQ954700.1_32915	-42.8284	27.0055
KQ954700.1_33056	4.64471	-9.50837
KQ954700.1_33125	-6.98826	16.8694
KQ954700.1_33389	13.5811	3.75462
KQ954700.1_33455	18.4018	-1.60789
KQ954700.1_34863	-7.47161	-7.13805
KQ954700.1_34864	-7.04459	-10.1616
KQ954700.1_45627	-0.779564	-12.079
KQ954700.1_45628	-9.12852	-10.226
KQ954700.1_45650	-16.2333	-1.23822
KQ954700.1_48204	1.96883	15.4591
KQ954700.1_48250	-12.9147	-5.86563
KQ954700.1_48369	-5.09118	-18.577
KQ954707.1_28033	-3.74319	-13.4457
KQ954707.1_32242	0.704032	-9.32226
KQ954707.1_32288	2.5166	17.0441
KQ954707.1_34500	-20.5828	7.37138
KQ954707.1_43358	-0.7208	18.1549
KQ954707.1_45537	-1.46274	-8.62855
KQ954707.1_45547	-3.90626	-10.8731
KQ954811.1_10388	14.7206	3.86889
KQ954841.1_7223	7.99686	5.4109
KQ954867.1_11997	-1.69172	1.96982
