# Supplementary material for: Temporal changes in DNA methylation and RNA expression in a small song bird: within- and between-tissue comparisons
Source: BMC Genomics. 2021 Jan 7;22:36. doi: 10.1186/s12864-020-07329-9 (PMC7792223; doi:10.1186/s12864-020-07329-9)
Supplement: Supplementary file 21 — Additional file 21: Table S10. CpG sites in RBCs with a significant change in methylation across time points. [file 12864_2020_7329_MOESM21_ESM.xlsx]

## Sheet: Sheet1
Additional file 21: Table S10. CpG sites in RBCs with a significant change in methylation across time points.
CpG site	Change (Δ time point 1, 2) in methylation level	Change (Δ time point 2, 3) in methylation level
CM003709.1_102115377	6.46777	-16.8638
CM003709.1_108292426	1.66254	7.83309
CM003709.1_108906782	-1.55932	22.8441
CM003709.1_112388164	5.15873	3.78358
CM003709.1_112388174	3.74468	27.4918
CM003709.1_112795353	3.74169	4.31029
CM003709.1_112825485	5.89978	12.1221
CM003709.1_112841402	10.8837	3.78926
CM003709.1_113199768	12.5266	7.93347
CM003709.1_113199774	7.06557	6.68255
CM003709.1_113199777	10.0065	8.04677
CM003709.1_113199780	9.15996	4.89487
CM003709.1_113199786	7.64696	7.13871
CM003709.1_113199788	8.37466	7.58965
CM003709.1_113199809	11.6349	8.88995
CM003709.1_113199846	5.03159	10.0546
CM003709.1_113199849	1.93744	10.9744
CM003709.1_113199865	7.66413	11.6925
CM003709.1_113199999	6.67582	9.14403
CM003709.1_113200118	0.808201	8.82306
CM003709.1_113200135	-0.427843	10.58
CM003709.1_113200150	1.96879	6.44213
CM003709.1_113597227	-16.7619	27.9704
CM003709.1_1193072	9.13841	-24.5313
CM003709.1_1394731	10.4946	7.23869
CM003709.1_14754467	-3.19199	-7.59069
CM003709.1_1524400	-5.23239	-4.88929
CM003709.1_16372863	1.16713	3.2271
CM003709.1_172678	4.3199	6.47426
CM003709.1_187040	10.5028	3.3717
CM003709.1_188789	-6.6696	0.485718
CM003709.1_188806	-10.812	0.332182
CM003709.1_20830176	7.11527	2.68714
CM003709.1_20830261	2.67629	6.4446
CM003709.1_24915492	-5.51838	-3.71429
CM003709.1_24925818	-7.67309	-2.78027
CM003709.1_28074694	-6.52558	-2.89645
CM003709.1_28074758	-7.87983	-1.18502
CM003709.1_3410892	-10.5055	-1.46825
CM003709.1_34443226	3.08787	8.90873
CM003709.1_412173	-8.83309	-7.57889
CM003709.1_412233	18.4541	-0.884288
CM003709.1_436354	4.98016	7.39529
CM003709.1_436363	-6.2814	-5.93084
CM003709.1_4772405	-1.14141	-8.20286
CM003709.1_72492614	-2.37489	-0.42735
CM003709.1_7507676	-4.34169	-3.58459
CM003709.1_7638670	3.04934	5.9969
CM003709.1_7654341	-7.7729	-4.69127
CM003709.1_76888865	-10.5164	-3.734
CM003709.1_77842491	0	1.04499
CM003709.1_8488886	1.63609	15.7417
CM003709.1_8488898	5.15955	13.1584
CM003709.1_85702312	-4.59527	-31.9966
CM003709.1_86148142	-1.33721	3.84959
CM003709.1_87211726	-6.63272	-2.03498
CM003709.1_87400504	-5.44302	17.4212
CM003709.1_87400523	1.98681	7.91871
CM003709.1_87548230	-0.274833	8.12156
CM003709.1_87562551	0.7699	-12.8696
CM003709.1_87571205	4.39383	4.01264
CM003709.1_88672763	-4.62645	-4.79135
CM003709.1_88672805	-3.81681	-5.49251
CM003709.1_88672836	-5.74427	-1.58837
CM003709.1_88768462	2.95826	-22.3325
CM003709.1_88841987	9.44507	1.85789
CM003709.1_88842049	9.43644	1.58337
CM003709.1_88842066	5.75444	-0.384671
CM003709.1_88842078	8.38032	0.0631582
CM003709.1_88842129	21.6376	-2.00027
CM003709.1_88842194	10.2416	2.32015
CM003709.1_88842224	9.47337	9.52185
CM003709.1_90433982	-0.730907	14.9573
CM003709.1_90434298	-1.76108	-10.3729
CM003710.1_1000905	5.86515	1.88811
CM003710.1_1000950	10.4507	-0.904524
CM003710.1_1000968	8.13916	0.00785215
CM003710.1_1012239	1.64843	10.3393
CM003710.1_1012282	1.85719	11.1572
CM003710.1_1012310	4.71994	6.70474
CM003710.1_1013418	-7.82382	0.178063
CM003710.1_1029213	22.4221	-3.76557
CM003710.1_1034588	-3.27901	-21.5537
CM003710.1_1035730	5.54035	5.57965
CM003710.1_1039110	4.80479	16.9713
CM003710.1_1130736	-2.99402	-6.06969
CM003710.1_130401597	0.623498	6.16682
CM003710.1_130567513	-11.9851	-3.73864
CM003710.1_130990076	8.13893	0.71944
CM003710.1_13936164	-13.7737	35.5172
CM003710.1_139914383	-6.59473	-4.95883
CM003710.1_147219787	1.19797	9.70712
CM003710.1_147219798	0.088521	10.0491
CM003710.1_149751661	4.03097	7.01066
CM003710.1_149875239	-18.7533	1.82525
CM003710.1_149909740	6.77347	9.58096
CM003710.1_149911300	-0.774892	9.82895
CM003710.1_149914117	-7.18367	-20.5306
CM003710.1_149919604	23.3164	2.20092
CM003710.1_149921034	6.25807	7.67803
CM003710.1_149938789	-15.0743	4.5537
CM003710.1_149943924	-14.074	-3.32238
CM003710.1_149946915	-5.91665	-13.5863
CM003710.1_149947681	-0.685064	-8.12367
CM003710.1_149947685	-3.91726	-0.996033
CM003710.1_149971345	-2.05523	16.6941
CM003710.1_149978018	1.77573	-9.67176
CM003710.1_149978102	-10.2161	5.017
CM003710.1_149978529	-8.29199	0.684324
CM003710.1_150083502	-6.70155	-14.7296
CM003710.1_15332276	-12.1454	-2.03239
CM003710.1_2083875	-0.286818	-6.1759
CM003710.1_2083881	-2.97927	-2.51125
CM003710.1_2083887	1.93707	-10.786
CM003710.1_213065	-2.69577	9.02766
CM003710.1_213076	-3.38611	11.0738
CM003710.1_2195628	-5.65027	-0.633781
CM003710.1_2319411	10.0318	15.1478
CM003710.1_34301406	-3.90132	12.1525
CM003710.1_384963	1.34428	-35.8262
CM003710.1_4165212	7.13471	-1.50498
CM003710.1_446488	6.92652	9.486
CM003710.1_45182012	9.20858	17.1197
CM003710.1_45216196	0.395511	2.49574
CM003710.1_45386729	-6.90146	14.003
CM003710.1_45386739	-6.69368	14.2531
CM003710.1_47861938	-7.08587	-22.2802
CM003710.1_523449	-2.90683	9.6026
CM003710.1_523481	4.84935	8.96006
CM003710.1_523512	-0.746026	-8.97834
CM003710.1_540234	-1.8341	12.7726
CM003710.1_540680	-0.78373	-8.24779
CM003710.1_60747471	13.1448	12.4437
CM003710.1_62344189	-8.03933	27.0585
CM003710.1_62344225	-6.11699	25.4554
CM003710.1_639979	1.01054	6.40698
CM003710.1_640025	4.72086	6.08923
CM003710.1_640068	5.93688	3.61932
CM003710.1_640105	-5.99404	-17.1335
CM003710.1_640304	-5.06991	-13.4179
CM003710.1_66039214	1.42786	5.48719
CM003710.1_66039219	7.70248	1.9129
CM003710.1_66039221	4.7619	5.62444
CM003710.1_66039223	5.06536	4.95779
CM003710.1_66039242	7.14286	3.08176
CM003710.1_66039264	2.48135	5.31596
CM003710.1_66039285	6.96951	2.96364
CM003710.1_66039287	6.52735	3.0915
CM003710.1_66039292	5.71361	1.76938
CM003710.1_76011247	9.97248	5.51736
CM003710.1_79504969	-13.7514	-4.78124
CM003710.1_87464268	0.360259	17.4602
CM003710.1_87464274	1.04167	17.6581
CM003710.1_87464298	1.04167	15.2228
CM003710.1_87464308	0.614316	13.8454
CM003710.1_93181083	7.80105	0.570882
CM003710.1_935131	-3.82882	9.4005
CM003710.1_954573	-3.34303	20.2859
CM003710.1_96146823	-4.88366	-2.55682
CM003710.1_965535	1.77909	20.4557
CM003710.1_965536	-0.140871	23.6187
CM003710.1_971191	1.34368	5.72078
CM003710.1_971208	6.4928	0.512286
CM003710.1_971216	0.830357	5.4774
CM003710.1_971223	-0.883436	8.75351
CM003710.1_976990	5.03572	18.134
CM003710.1_976993	28.6833	-5.01267
CM003710.1_981305	10.4209	-43.4622
CM003710.1_981307	20.9514	-45.4082
CM003710.1_981314	5.88899	-34.4082
CM003711.1_1000740	-4.14121	7.66277
CM003711.1_101566398	-6.95582	22.8965
CM003711.1_101566540	-20.1987	10.8607
CM003711.1_101566580	3.72616	9.9719
CM003711.1_101566600	21.5301	-17.3389
CM003711.1_1040906	-3.79479	23.8898
CM003711.1_1093968	2.30839	2.23475
CM003711.1_1093988	6.48125	-1.49983
CM003711.1_109676090	13.1389	0.0560174
CM003711.1_1098660	2.2318	7.11779
CM003711.1_1098663	1.02236	8.19663
CM003711.1_1098666	2.93886	6.95052
CM003711.1_1098680	1.85761	7.69914
CM003711.1_1098688	2.22845	7.65369
CM003711.1_1098714	2.62844	6.77144
CM003711.1_1098724	1.29751	8.59135
CM003711.1_1098727	1.56206	8.03224
CM003711.1_1098786	-0.920833	6.99991
CM003711.1_1098795	-0.0902765	5.71149
CM003711.1_1098846	-0.42735	5.40679
CM003711.1_1098878	-0.375488	5.19957
CM003711.1_1098917	-0.0152625	5.74222
CM003711.1_1098929	0.0544662	10.1054
CM003711.1_1098939	-0.661908	11.5244
CM003711.1_1098945	0.569258	9.06715
CM003711.1_1098947	0.933134	9.1042
CM003711.1_1098954	-1.26389	12.7524
CM003711.1_1098958	0.0544662	10.8446
CM003711.1_1098966	-0.830438	11.9967
CM003711.1_1098969	-2.05098	10.9067
CM003711.1_1098979	-0.830438	10.4865
CM003711.1_1098981	-1.38889	10.7935
CM003711.1_1098983	-0.619467	10.5432
CM003711.1_1098991	-0.457742	11.4562
CM003711.1_1098995	0.766055	9.3055
CM003711.1_1098998	1.14905	8.41143
CM003711.1_1099010	-0.404512	11.7406
CM003711.1_109912253	-5.23776	21.3339
CM003711.1_109914077	4.76492	-11.9636
CM003711.1_1128463	1.72713	5.64047
CM003711.1_11287145	10.533	10.3563
CM003711.1_13119162	1.66171	2.6264
CM003711.1_13119625	12.1984	4.64276
CM003711.1_1625088	-9.4175	-13.2394
CM003711.1_1634820	15.36	-7.77924
CM003711.1_2186292	-0.497627	9.16753
CM003711.1_2186303	3.02137	5.97683
CM003711.1_2186311	4.00056	6.55381
CM003711.1_2186341	9.13746	1.102
CM003711.1_29277017	-6.35887	2.05907
CM003711.1_30964340	-3.19601	8.87288
CM003711.1_3526700	0.518997	15.7341
CM003711.1_469353	9.91653	8.03119
CM003711.1_62731846	-7.06598	-3.43823
CM003711.1_74262221	-0.970436	0
CM003711.1_897649	-5.53696	-9.90525
CM003711.1_899430	-11.6016	25.1312
CM003711.1_900930	-2.60356	-18.1796
CM003711.1_90109370	18.6595	-5.04971
CM003711.1_90109377	14.8893	-0.98303
CM003711.1_905095	-8.30466	3.01849
CM003711.1_905273	-2.48002	-5.67184
CM003711.1_915360	-1.26871	8.46543
CM003711.1_918598	5.68687	3.63876
CM003711.1_918618	5.52519	3.81387
CM003711.1_918640	7.25177	0.239219
CM003711.1_919043	19.0548	-4.63878
CM003711.1_920144	-9.24636	22.4414
CM003711.1_921822	-5.24701	-7.85542
CM003711.1_921836	-6.4364	-6.6772
CM003711.1_921844	-5.92291	-5.3664
CM003711.1_921853	-8.27729	-2.45348
CM003711.1_921861	-4.71134	-8.23642
CM003711.1_921881	-4.50736	-8.22087
CM003711.1_922017	-5.15152	0
CM003711.1_922612	14.4206	-7.79416
CM003711.1_925112	-12.5858	-5.36548
CM003711.1_925332	-3.87471	-4.83711
CM003711.1_955319	12.6303	-3.58621
CM003711.1_963231	-1.79388	-13.4367
CM003711.1_971298	10.6719	-0.166466
CM003711.1_97754551	-13.2112	0.748063
CM003711.1_97754596	-10.9321	1.81969
CM003711.1_97754631	-4.00841	-6.84547
CM003711.1_983512	-0.402771	-10.4799
CM003711.1_999913	-22.6671	4.41329
CM003712.1_1542540	7.09188	4.00297
CM003712.1_1763471	3.17295	3.85531
CM003712.1_1823092	0.520165	-7.70807
CM003712.1_1823098	6.70631	0.341313
CM003712.1_1829191	5.74205	-13.142
CM003712.1_1829192	0.174718	-19.7328
CM003712.1_1899403	1.80948	9.10555
CM003712.1_2405699	-9.5516	-9.89306
CM003712.1_2421089	-3.89678	-0.833333
CM003712.1_25558019	14.6072	8.81072
CM003712.1_26558922	-3.85052	-5.98612
CM003712.1_27182908	-15.0064	0.519388
CM003712.1_27183143	-10.6773	2.59454
CM003712.1_28643415	-5.05743	-3.93172
CM003712.1_28643453	-4.857	-4.75289
CM003712.1_28643477	-3.23062	-5.65471
CM003712.1_28643480	-5.12083	-4.75104
CM003712.1_28643512	-4.16398	-2.33169
CM003712.1_3013457	-6.45449	27.0087
CM003712.1_3024506	-3.59742	-8.46047
CM003712.1_3052795	-1.25037	13.8088
CM003712.1_3096331	4.71966	3.95322
CM003712.1_3109064	2.68818	6.35625
CM003712.1_3109068	0.303205	6.88073
CM003712.1_3109069	0.373376	5.85774
CM003712.1_3109074	2.03397	6.11871
CM003712.1_3109075	-2.23082	8.47587
CM003712.1_3109088	1.4909	7.85785
CM003712.1_3109089	-0.928207	8.51655
CM003712.1_3109092	-0.601622	7.95664
CM003712.1_3109093	-0.561258	8.42876
CM003712.1_3109097	1.55355	5.96262
CM003712.1_3109102	2.82739	5.16499
CM003712.1_3109103	-1.2169	7.85698
CM003712.1_3109108	3.68524	3.65549
CM003712.1_3124417	-5.9869	-5.92831
CM003712.1_3192704	-5.34463	-3.89386
CM003712.1_3210526	-3.51427	14.3767
CM003712.1_3210540	7.08636	5.45523
CM003712.1_3246387	16.8174	-4.7903
CM003712.1_3560890	-8.79649	-4.80735
CM003712.1_37886046	0	1.97114
CM003712.1_42126446	-4.45696	-10.3658
CM003712.1_61612546	-5.44433	-3.3183
CM003712.1_61612572	-6.36887	1.22266
CM003712.1_61612580	-9.37737	-0.138891
CM003712.1_61612628	-7.44731	-0.152693
CM003712.1_61612633	-9.56195	0.144475
CM003712.1_66848251	1.5733	-21.4197
CM003712.1_66848254	-1.28211	-14.3888
CM003712.1_66863122	7.87646	11.6098
CM003712.1_66878059	-15.3885	-14.0823
CM003712.1_66887709	-2.83586	32.669
CM003712.1_66902766	-0.714286	11.3188
CM003712.1_66913883	-1.47767	-17.1254
CM003712.1_66940744	-9.75073	-14.0904
CM003712.1_66951324	-22.1221	7.76214
CM003712.1_67725469	13.4471	5.94031
CM003712.1_67738180	-4.08692	10.8283
CM003712.1_67738736	11.8001	10.4351
CM003712.1_67758586	-0.442292	-10.4459
CM003712.1_67768601	-8.97479	-17.7224
CM003712.1_67800593	-18.4077	36.2314
CM003712.1_67800612	-10.2164	33.6298
CM003712.1_67816079	1.73876	-21.7166
CM003712.1_68020761	4.28082	12.9034
CM003713.1_15225869	15.8852	3.72123
CM003713.1_16633358	1.35813	11.1757
CM003713.1_17142241	-1.16595	-0.25641
CM003713.1_18169686	-13.0343	2.54791
CM003713.1_18169698	-5.09414	-3.57727
CM003713.1_18169718	-4.20543	-5.12134
CM003713.1_18693965	-1.94768	12.7752
CM003713.1_18832223	0.00516155	11.4836
CM003713.1_18840694	-0.924376	-6.76725
CM003713.1_18848655	-4.16784	-30.7873
CM003713.1_18848839	-4.74475	-4.93515
CM003713.1_19380133	1.94527	43.6924
CM003713.1_19580934	-5.34395	-6.66095
CM003713.1_19603559	-33.4801	12.1005
CM003713.1_19606748	-8.07106	-13.0887
CM003713.1_19664486	-11.9887	-10.3812
CM003713.1_19672731	0	5.76923
CM003713.1_19743527	-0.0317732	-23.1235
CM003713.1_19744933	-3.21897	-6.78552
CM003713.1_19744959	5.73302	14.9213
CM003713.1_19795836	-10.2197	21.6599
CM003713.1_19819755	13.5071	9.92929
CM003713.1_19819767	4.55196	9.8082
CM003713.1_19819841	12.5296	11.4977
CM003713.1_19847557	4.392	-16.5762
CM003713.1_19847576	5.92587	5.76564
CM003713.1_19847587	3.4248	8.40603
CM003713.1_19868370	3.88178	9.41335
CM003713.1_19868456	4.4137	8.48189
CM003713.1_19868487	-0.723549	10.8956
CM003713.1_19868514	17.8452	3.20454
CM003713.1_19868516	7.74474	7.91446
CM003713.1_19884382	6.87175	-33.5438
CM003713.1_19893227	-4.61399	-11.8433
CM003713.1_6143060	7.29891	17.1529
CM003713.1_6168830	2.17891	5.02434
CM003713.1_6168853	7.99159	6.80207
CM003713.1_6168866	-1.13051	14.1033
CM003713.1_6168904	2.00735	9.07975
CM003713.1_6168973	2.20903	4.26516
CM003713.1_6168996	1.66671	7.10304
CM003713.1_6169161	1.6689	4.62021
CM003713.1_6181550	-6.26746	25.3168
CM003713.1_965162	-9.80565	-1.7935
CM003713.1_992939	-6.16256	-10.5998
CM003714.1_1198043	-2.2549	13.5231
CM003714.1_13819284	4.82419	10.1887
CM003714.1_3411983	-1.11111	13.7286
CM003714.1_355018	5.66552	8.09615
CM003714.1_377796	-13.5796	-5.45391
CM003714.1_47055229	2.05504	3.06386
CM003714.1_48943146	-12.1226	18.5473
CM003714.1_48943171	-9.00599	13.9022
CM003714.1_48943173	-9.70922	15.0874
CM003714.1_48943205	-7.78852	12.343
CM003714.1_48943234	-6.52853	11.9343
CM003714.1_49310276	13.7375	3.35473
CM003714.1_58345633	-12.2419	0.446124
CM003714.1_58633157	0	4.30419
CM003714.1_59501964	6.77175	6.60022
CM003714.1_61137254	-4.60784	15.5469
CM003714.1_63611363	0	3.47409
CM003714.1_68023055	28.5561	-8.94061
CM003714.1_68024988	9.29476	9.73825
CM003714.1_69391874	1.75292	7.86334
CM003714.1_69391894	5.50249	7.75052
CM003714.1_69391910	4.21335	3.42183
CM003714.1_69722054	6.76314	3.7217
CM003714.1_70432758	-4.51392	12.6503
CM003714.1_70433062	6.71224	-12.3061
CM003714.1_70433063	-2.15298	12.9551
CM003714.1_719897	10.4354	2.30766
CM003714.1_744292	12.815	-34.0705
CM003714.1_744332	-6.66997	15.4652
CM003714.1_787673	-7.99259	17.3484
CM003714.1_787676	0.834404	-9.9325
CM003714.1_787718	7.35749	5.69496
CM003714.1_787719	5.36922	13.4299
CM003714.1_796937	-0.619889	21.1057
CM003714.1_797005	15.3213	-29.3423
CM003714.1_799435	-15.8004	-1.51216
CM003714.1_799725	2.68514	10.385
CM003715.1_10897491	-14.8304	-2.98987
CM003715.1_13862907	-4.17052	-9.89463
CM003715.1_22637940	0.185028	10.0434
CM003715.1_22991527	15.8001	2.98362
CM003715.1_23024295	22.3035	10.5517
CM003715.1_23640155	-5.49714	-15.9396
CM003715.1_25026986	-27.9978	-5.4062
CM003715.1_25026987	-21.0835	-8.01273
CM003715.1_26947728	13.1877	3.97085
CM003715.1_26947732	13.8809	5.7445
CM003715.1_35117557	-7.02091	-2.62872
CM003715.1_3598207	7.39752	3.45658
CM003715.1_3810035	-0.506856	5.21179
CM003715.1_3810038	0.411645	4.18471
CM003715.1_3816329	-16.0162	31.7775
CM003715.1_38852299	-8.13005	-7.98028
CM003715.1_38857020	-4.10663	-5.65821
CM003715.1_3905468	-10.0238	-8.53893
CM003715.1_3920244	-10.5235	-6.27881
CM003715.1_3920245	-12.5487	-2.56476
CM003715.1_3941024	-1.70983	12.8372
CM003715.1_3941045	11.5065	3.52314
CM003715.1_3998605	-15.0736	34.8186
CM003715.1_3999641	-0.234815	-38.639
CM003715.1_40280552	-11.9304	-4.59002
CM003715.1_40280569	-19.0726	-7.6313
CM003715.1_40280587	-15.5467	-1.70939
CM003715.1_40280593	-8.17906	-14.7104
CM003715.1_40280604	-9.08681	-9.38824
CM003715.1_40280632	-21.319	-3.24821
CM003715.1_4035405	-16.4429	28.4049
CM003715.1_4394880	-0.288971	11.9035
CM003715.1_4395644	-2.42992	14.1513
CM003715.1_46097826	-4.93202	-8.35426
CM003715.1_46097920	13.4545	2.96055
CM003715.1_46444525	10.1057	8.83868
CM003715.1_49569701	4.50222	2.96077
CM003715.1_54990619	-2.38151	-7.65641
CM003715.1_55599633	-28.2815	10.3174
CM003715.1_57298993	-1.6313	29.1971
CM003715.1_57299584	-17.2968	-17.2861
CM003715.1_58451825	8.2885	0.883536
CM003715.1_59522574	2.77877	12.5734
CM003715.1_59522579	13.7336	2.75601
CM003715.1_59522610	-4.83664	19.5342
CM003715.1_59524411	6.7273	1.29724
CM003715.1_59586129	-12.6133	25.386
CM003715.1_59601791	-5.77598	26.2637
CM003715.1_59965423	0.382799	-8.50262
CM003715.1_6257745	11.378	3.40158
CM003715.1_6262287	22.4812	3.05071
CM003715.1_6321696	-24.6574	1.38981
CM003715.1_6333458	-3.8767	-6.60214
CM003715.1_6400828	-7.27565	-6.93648
CM003715.1_6449535	8.32914	1.26582
CM003715.1_6500840	5.11916	6.54819
CM003715.1_6501038	-12.7303	22.7112
CM003715.1_6523238	-6.26393	-8.12996
CM003715.1_6525918	13.8574	18.6361
CM003715.1_6756682	-6.34449	-11.1223
CM003715.1_6759826	6.59949	18.6671
CM003715.1_6922792	5.29835	5.81269
CM003715.1_6922802	-2.51182	16.0438
CM003715.1_6946285	16.0169	9.55118
CM003715.1_6946309	3.83358	-14.7797
CM003715.1_6946328	-6.84011	16.6721
CM003715.1_6948568	-1.18873	15.3689
CM003715.1_7003312	25.215	-15.1862
CM003715.1_7011369	-21.3184	32.9792
CM003715.1_7037795	-33.1544	26.0543
CM003715.1_7037924	2.06465	11.8737
CM003715.1_7073556	13.3811	-27.0603
CM003716.2_1049056	-15.1617	-6.95833
CM003716.2_1587879	13.1684	-9.5492
CM003716.2_1625614	4.95426	-19.2764
CM003716.2_1625644	4.33153	-17.2701
CM003716.2_1625647	-16.6935	0.539453
CM003716.2_1643055	-5.19609	11.1964
CM003716.2_1663640	-0.0243013	20.572
CM003716.2_1671236	-11.3827	22.235
CM003716.2_1672594	3.96182	2.15752
CM003716.2_1674059	8.24295	18.4444
CM003716.2_18794040	1.75337	16.6751
CM003716.2_19760482	0.781582	7.30464
CM003716.2_20183089	1.17376	6.98359
CM003716.2_2060189	-0.816779	-0.163399
CM003716.2_21457738	20.484	1.4711
CM003716.2_21729494	11.6416	-1.36282
CM003716.2_2260981	-11.116	20.1415
CM003716.2_24859816	-12.4878	18.2099
CM003716.2_26206443	0.862375	1.16611
CM003716.2_262975	3.9458	16.0555
CM003716.2_263008	-9.6316	28.9617
CM003716.2_263011	-4.89315	23.8536
CM003716.2_263013	-6.41713	24.7437
CM003716.2_263031	-4.35555	23.9654
CM003716.2_263034	-3.36886	24.0509
CM003716.2_263055	2.72933	18.4281
CM003716.2_263065	-1.69823	22.3032
CM003716.2_263073	-1.51391	11.9613
CM003716.2_26393197	7.75499	5.1553
CM003716.2_28786658	-8.59885	0.912381
CM003716.2_28786742	-6.78989	0.483009
CM003716.2_28786755	-10.3242	1.13514
CM003716.2_28786807	-6.20733	-0.354154
CM003716.2_28786822	-5.18424	-0.154486
CM003716.2_28786859	-6.02523	-0.253479
CM003716.2_28844855	10.5252	1.21684
CM003716.2_28844863	12.2822	-0.303858
CM003716.2_30056223	-3.57916	-12.1033
CM003716.2_30253769	-3.52497	-0.744987
CM003716.2_4453694	3.98378	5.38027
CM003716.2_5521405	-17.2315	-1.74169
CM003716.2_888956	4.77816	7.31034
CM003717.2_1070384	-11.1274	0.00728322
CM003717.2_1071436	4.6246	-10.59
CM003717.2_1074786	4.67486	-16.0497
CM003717.2_12259526	-1.94591	-10.2177
CM003717.2_1233476	3.46377	9.67929
CM003717.2_1233513	0.777545	-13.6441
CM003717.2_12337642	-4.57206	-2.02381
CM003717.2_18355727	-0.396825	3.49032
CM003717.2_1951133	7.39819	5.89437
CM003717.2_20155680	0.811399	-15.7506
CM003717.2_21787486	3.9814	12.5454
CM003717.2_21787490	1.99291	13.4861
CM003717.2_21787507	4.05459	9.40835
CM003717.2_21787521	3.24678	13.385
CM003717.2_21787541	4.30569	13.0015
CM003717.2_21787549	1.67279	14.2626
CM003717.2_21787553	5.638	10.9872
CM003717.2_21787598	3.20628	11.9847
CM003717.2_21787604	0.626979	18.138
CM003717.2_21787608	3.29748	5.42194
CM003717.2_21787622	-0.159464	14.4029
CM003717.2_21787633	5.67166	7.0644
CM003717.2_21787635	5.23344	11.0519
CM003717.2_21798445	11.1043	4.72461
CM003717.2_21930077	5.4143	1.42408
CM003717.2_21934547	7.9765	17.7315
CM003717.2_22246877	-3.34717	-23.0095
CM003717.2_22536377	3.71361	10.3274
CM003717.2_2272395	-10.1697	-10.351
CM003717.2_2272404	-16.6746	-2.52018
CM003717.2_2280687	-10.6862	-0.250174
CM003717.2_2280690	-6.37373	-3.60584
CM003717.2_25664718	-0.0899943	9.63447
CM003717.2_25883722	-3.56416	-2.47621
CM003717.2_28752945	8.74	22.7668
CM003717.2_31410347	7.60022	7.64448
CM003717.2_36393317	-3.67803	24.8453
CM003717.2_37131657	19.8841	0.271518
CM003717.2_37135599	-3.38185	-5.29615
CM003717.2_37135603	-1.80094	-4.63523
CM003717.2_37135609	-2.49361	-7.18389
CM003717.2_37135627	-3.1072	-3.6278
CM003717.2_37135660	-2.43362	-4.59839
CM003717.2_37135665	-7.26563	-7.69186
CM003717.2_37135675	-1.80214	-6.80942
CM003717.2_37167048	-19.9464	8.01748
CM003717.2_674980	2.86573	8.7978
CM003718.2_21067242	6.25454	11.3474
CM003718.2_21599870	7.30239	1.71294
CM003718.2_22421475	5.45983	7.99899
CM003718.2_22452772	-5.10469	-0.905194
CM003718.2_23016097	2.67062	10.6303
CM003718.2_23020562	-1.9447	16.9578
CM003718.2_2350290	1.82354	12.5613
CM003718.2_2352754	1.23838	-27.402
CM003718.2_2577622	9.52235	3.63721
CM003718.2_2577627	-3.64086	12.0774
CM003718.2_2577629	-0.488908	13.1171
CM003718.2_2577650	0.86859	8.25199
CM003718.2_2577673	1.94676	5.38564
CM003718.2_26600181	5.28188	18.326
CM003718.2_29636617	3.90221	9.85935
CM003718.2_29881156	-2.7914	-25.2882
CM003718.2_29881157	-8.02263	-17.8963
CM003718.2_29916075	-22.095	7.89363
CM003718.2_29916267	10.911	12.6215
CM003718.2_29916308	20.9903	9.86339
CM003718.2_29960016	11.7253	0.680284
CM003718.2_29963096	4.23137	4.35641
CM003718.2_29963364	1.77207	13.0285
CM003718.2_30088741	-3.52476	22.1514
CM003718.2_30117751	5.64458	14.4069
CM003718.2_30117778	-1.24576	17.7508
CM003718.2_30117793	10.5967	8.25411
CM003718.2_30117956	8.13797	13.3547
CM003718.2_30117964	10.9981	9.71709
CM003718.2_30117970	10.2344	14.9689
CM003718.2_30117976	2.6345	24.3226
CM003718.2_30117996	0.081135	16.1824
CM003718.2_31322733	1.75337	11.0142
CM003718.2_31322804	9.55639	0.983095
CM003718.2_485435	9.95373	5.65059
CM003718.2_492817	0.175739	18.6541
CM003718.2_537661	-3.23261	-15.4904
CM003718.2_537700	12.0192	12.2956
CM003718.2_537728	16.0388	21.2236
CM003718.2_6323797	0.980195	8.85914
CM003718.2_6323897	-2.76858	1.69477
CM003718.2_6766519	-4.87795	-6.42589
CM003718.2_6766589	-6.89416	-1.90971
CM003718.2_6766613	-6.28438	-0.491284
CM003718.2_7220881	-8.00875	-0.771537
CM003718.2_777579	-21.0021	-6.23724
CM003718.2_777594	-15.8495	-10.4219
CM003718.2_777601	-12.0624	-10.7354
CM003718.2_777622	-12.4547	0.689367
CM003718.2_777628	-10.134	-2.51263
CM003718.2_777633	-9.35294	-3.62903
CM003718.2_778296	2.27763	15.4419
CM003719.1_14209941	7.58997	-18.6594
CM003719.1_14209968	-1.94588	-9.50351
CM003719.1_14420460	-1.57619	-5.17197
CM003719.1_14435298	-15.1916	0.256796
CM003719.1_14492275	11.7015	0.505294
CM003719.1_15454368	6.80964	8.57179
CM003719.1_16208263	4.84978	4.25168
CM003719.1_16222497	16.4266	3.55215
CM003719.1_16225502	7.04502	10.0607
CM003719.1_16666865	-1.6343	14.5866
CM003719.1_16667969	-4.54846	-6.84873
CM003719.1_16688767	-0.460293	7.45981
CM003719.1_16692708	17.2656	-4.05681
CM003719.1_17207540	-1.91068	0
CM003719.1_209715	1.40009	11.6602
CM003719.1_23970061	7.66805	11.8797
CM003719.1_24537834	6.86007	1.212
CM003719.1_24554960	-18.5448	5.88367
CM003719.1_2865268	-11.705	9.02908
CM003719.1_2865549	-4.35364	10.4558
CM003719.1_2865591	-14.3259	16.514
CM003719.1_2865598	-14.7718	17.1889
CM003719.1_2865612	-21.2084	25.2523
CM003719.1_2866819	-2.24348	7.99893
CM003719.1_2867030	-12.6541	8.75064
CM003719.1_2867041	-11.7002	7.64844
CM003719.1_2867711	-11.6142	10.4593
CM003719.1_2867722	-11.7051	5.21923
CM003719.1_2867736	-10.3943	4.67746
CM003719.1_2867739	-12.447	11.0528
CM003719.1_2871176	4.14311	5.07632
CM003719.1_2872223	-0.746697	-8.04588
CM003719.1_4233350	10.4853	-2.7693
CM003719.1_4233352	9.34856	-2.12564
CM003719.1_4233365	7.14286	-2.03533
CM003719.1_4233435	10.5876	-1.50165
CM003720.1_12336646	19.6378	2.54961
CM003720.1_1590329	-4.44378	-5.43297
CM003720.1_1592612	-6.58114	-9.81234
CM003720.1_1593353	-39.7304	13.5715
CM003720.1_1600745	-1.76325	-19.6096
CM003720.1_1600900	-6.80927	-5.74984
CM003720.1_1613488	1.65089	3.59323
CM003720.1_1613541	-4.46183	-5.39313
CM003720.1_1637275	1.5121	-10.0998
CM003720.1_1637325	5.19265	-26.8044
CM003720.1_1639135	-11.1667	-4.85744
CM003720.1_1647777	1.26981	1.18624
CM003720.1_1657732	-23.5248	26.1474
CM003720.1_1660757	-29.0967	12.0526
CM003720.1_1666386	15.4601	-6.39801
CM003720.1_1679365	-10.0991	3.44925
CM003720.1_1687962	0	15.0794
CM003720.1_1687991	2.01141	14.2611
CM003720.1_1688269	-11.1823	37.0171
CM003720.1_1688458	-3.90145	-5.32758
CM003720.1_1688928	-6.32751	-4.47658
CM003720.1_1720418	1.28208	13.615
CM003720.1_1721244	-0.898262	-20.8368
CM003720.1_1723859	-15.4762	7.93651
CM003720.1_17422871	16.6676	6.71728
CM003720.1_1742817	9.78915	16.9011
CM003720.1_1750590	-5.92025	17.7572
CM003720.1_1750597	3.37741	20.0458
CM003720.1_1755437	-8.39022	11.5787
CM003720.1_1758508	-6.04117	-4.09644
CM003720.1_1758561	-0.151195	-10.2092
CM003720.1_1768764	-9.4851	30.98
CM003720.1_1779476	6.01719	12.544
CM003720.1_1779555	6.75621	1.60583
CM003720.1_1779735	12.2534	5.1138
CM003720.1_1802024	5.78809	10.7812
CM003720.1_1804191	13.9535	8.56177
CM003720.1_1804205	12.3798	9.9452
CM003720.1_1804230	4.70902	16.2414
CM003720.1_1813508	-0.679012	-9.689
CM003720.1_1813515	0.951968	-11.0404
CM003720.1_1818747	14.5739	5.50333
CM003720.1_18581689	-3.34174	-13.504
CM003720.1_19177989	-2.82472	-4.24402
CM003720.1_19178389	-1.21379	-8.7958
CM003720.1_19178667	1.20881	-14.8953
CM003720.1_19178668	-2.73138	-11.5882
CM003720.1_19179758	-1.55718	9.77817
CM003720.1_19179829	-26.4405	17.2748
CM003720.1_19179832	-7.78507	-7.67736
CM003720.1_19179840	38.8192	-13.2204
CM003720.1_19180197	-12.7457	0.285223
CM003720.1_19190124	17.5834	-32.5227
CM003720.1_19198580	6.61783	2.36489
CM003720.1_19199231	-33.3913	7.22199
CM003720.1_19200257	23.8983	-10.021
CM003720.1_19200577	-6.08567	13.4954
CM003720.1_19200646	4.8021	6.67132
CM003720.1_19201600	14.5538	-4.69168
CM003720.1_19201612	-7.07805	0.270496
CM003720.1_19203356	-0.564097	9.52663
CM003720.1_19203996	-8.52844	0.00310945
CM003720.1_19203998	8.94355	1.22497
CM003720.1_19204010	-0.395868	-24.2593
CM003720.1_19204714	15.6413	1.8382
CM003720.1_19204719	-7.92839	0.460639
CM003720.1_19204729	8.70246	0.617867
CM003720.1_19463849	-0.240265	20.4374
CM003720.1_19465587	10.2467	8.17498
CM003720.1_19534615	9.71081	2.19808
CM003720.1_19812463	0.388223	14.3726
CM003720.1_19861702	1.97304	10.7243
CM003720.1_19863240	4.8861	5.80894
CM003720.1_19885024	17.5085	-0.0345376
CM003720.1_19921493	-4.43501	-8.60624
CM003720.1_2049503	-17.262	-5.24656
CM003720.1_2086265	-0.392416	14.5346
CM003720.1_30226	1.49094	5.02169
CM003720.1_394238	-3.75583	21.1958
CM003720.1_497736	-8.81876	-1.18326
CM003720.1_499125	-0.5023	21.4566
CM003720.1_959386	2.42747	7.75457
CM003721.1_1037528	-12.4602	1.63149
CM003721.1_1082772	-8.18313	20.382
CM003721.1_1082785	-7.27991	19.0585
CM003721.1_1092322	2.06283	13.0087
CM003721.1_1093461	9.93896	0.408822
CM003721.1_1104863	17.2826	-2.49233
CM003721.1_1219780	-1.32513	-19.1723
CM003721.1_12227903	11.4562	5.52811
CM003721.1_12227914	2.09081	13.078
CM003721.1_1257355	13.9651	-0.457031
CM003721.1_1258365	-11.4281	-9.44564
CM003721.1_1274304	-8.80237	1.9305
CM003721.1_1383066	-11.835	-3.96448
CM003721.1_1472177	-6.23643	21.5254
CM003721.1_1485649	-29.98	35.818
CM003721.1_1500538	7.10782	7.0488
CM003721.1_1518766	1.66838	-14.3189
CM003721.1_1564121	-11.6563	-1.33777
CM003721.1_1619581	-1.06491	11.1925
CM003721.1_1628752	-7.13823	-4.08125
CM003721.1_16656251	-1.39889	-6.30506
CM003721.1_18819376	-12.9678	5.016
CM003721.1_18819387	-7.02224	-3.80384
CM003721.1_18819428	-10.7123	1.01264
CM003721.1_18819465	-13.4643	3.52711
CM003721.1_2175601	-17.6759	3.50471
CM003721.1_2226464	-0.0560078	14.3235
CM003721.1_2244222	5.25616	8.89277
CM003721.1_2250541	-10.3918	-0.751445
CM003721.1_2267196	-3.38756	-10.3146
CM003721.1_2284179	1.31383	-14.9491
CM003721.1_2291989	-8.83537	-0.614813
CM003721.1_2292008	5.36733	3.99324
CM003721.1_2324103	-7.62528	-9.99688
CM003721.1_2343736	5.53239	6.26045
CM003721.1_3307937	-2.37537	-22.3268
CM003721.1_6339385	3.28744	-14.2784
CM003721.1_6340397	-3.68468	16.5107
CM003721.1_6340503	1.36208	8.95995
CM003721.1_6342304	-11.023	-4.92855
CM003721.1_6342315	-14.8122	-1.80795
CM003721.1_6342318	-10.9833	-5.37625
CM003721.1_6594412	3.42092	11.4846
CM003721.1_6904679	3.90363	6.39111
CM003721.1_7632814	-5.90517	-3.82727
CM003721.1_7638214	9.70359	7.57783
CM003721.1_7641623	-13.0853	3.28966
CM003721.1_7878689	-18.5571	32.2523
CM003721.1_794092	-6.86557	-20.0758
CM003721.1_8066819	-0.590026	17.5896
CM003721.1_923627	-0.995892	8.28186
CM003721.1_923658	2.49187	-15.9659
CM003721.1_987959	-0.953107	-22.0517
CM003721.1_987964	16.702	0.985096
CM003722.1_10311277	-2.4744	-22.2834
CM003722.1_11535400	24.4731	-5.03487
CM003722.1_11536541	3.36283	9.50109
CM003722.1_1252144	0	3.56966
CM003722.1_1433316	-7.89602	-2.57139
CM003722.1_1433927	-5.79231	-19.6765
CM003722.1_19226049	-3.90724	-17.8339
CM003722.1_3550503	0.197198	12.4411
CM003722.1_3734732	-3.16607	-0.537634
CM003722.1_3752247	-6.95271	-9.39014
CM003722.1_3847431	-11.4883	-22.1167
CM003722.1_4738414	3.15814	-8.33055
CM003722.1_4738477	6.8414	-12.9717
CM003722.1_4738484	4.89764	-9.87848
CM003722.1_4738507	5.78611	-14.3578
CM003722.1_4738988	4.86256	-11.9027
CM003722.1_4739025	6.32256	-15.5263
CM003722.1_4739031	7.91797	-18.5142
CM003722.1_4739038	7.13074	-15.4641
CM003722.1_4739051	8.27904	-17.3876
CM003722.1_4739056	1.62008	-10.5714
CM003722.1_4739108	4.06003	-14.3519
CM003722.1_4739145	5.70208	-15.3846
CM003722.1_4739149	5.24624	-13.2224
CM003722.1_4739153	5.3663	-13.4615
CM003722.1_4739164	5.70208	-15.3846
CM003722.1_4739827	0.0188088	-5.03774
CM003722.1_4750314	-6.64944	20.4789
CM003722.1_4796053	4.82059	2.88197
CM003722.1_6011689	28.0787	-4.71799
CM003722.1_6024713	-4.18117	-1.18125
CM003722.1_6221330	6.20501	11.3769
CM003722.1_6289215	1.30309	4.93847
CM003722.1_6292712	-10.3966	-11.2991
CM003722.1_6296234	-3.89523	-12.1874
CM003722.1_630629	0.146269	-8.3455
CM003722.1_8592936	-21.5584	-6.56154
CM003722.1_8592965	23.8967	-7.2383
CM003722.1_8728775	4.14057	19.7116
CM003722.1_9641607	19.2796	1.28598
CM003722.1_9725002	14.8134	-3.47976
CM003723.1_10457175	7.20493	6.18676
CM003723.1_10620229	7.85635	5.44005
CM003723.1_1093404	3.92703	5.34944
CM003723.1_1093515	2.18561	5.49821
CM003723.1_1093520	-1.21493	6.29973
CM003723.1_1093534	0.153938	7.74754
CM003723.1_1172220	-3.82682	-14.0136
CM003723.1_15186596	-5.16721	-8.15351
CM003723.1_1534260	5.55389	2.93348
CM003723.1_1534266	5.60161	6.09706
CM003723.1_15411697	7.96064	-15.6046
CM003723.1_15517836	-8.0703	-3.53453
CM003723.1_15517862	-6.55509	-4.95418
CM003723.1_1551929	8.57773	-2.52369
CM003723.1_15609252	7.23009	6.41179
CM003723.1_15632300	9.82606	17.2786
CM003723.1_1563339	-8.6107	-18.9462
CM003723.1_1563383	-6.60617	-36.3919
CM003723.1_1563432	-15.565	-12.3728
CM003723.1_1563471	-8.99661	-11.1335
CM003723.1_1563486	-7.37522	-3.56657
CM003723.1_1563522	-0.573035	-37.5212
CM003723.1_1563527	-0.241882	-42.0005
CM003723.1_1563565	-5.3973	-28.1867
CM003723.1_15790914	-11.6889	-9.1212
CM003723.1_15834576	-12.8585	-8.90596
CM003723.1_1605739	0.939611	5.40454
CM003723.1_1623696	8.2012	8.7402
CM003723.1_1661675	6.09963	8.06129
CM003723.1_1672611	5.93073	4.335
CM003723.1_1672633	5.62379	5.32447
CM003723.1_1704938	5.1807	11.6049
CM003723.1_1721689	-2.18943	21.0083
CM003723.1_2040964	5.11732	0.448568
CM003723.1_3212771	0.341619	16.4256
CM003723.1_3212831	-9.27502	24.3863
CM003723.1_3226869	-8.39135	-10.3014
CM003723.1_3236886	-30.4065	23.6877
CM003723.1_3276491	-6.42516	-26.0447
CM003723.1_3434830	6.42189	7.06794
CM003723.1_4504608	-2.60368	-11.374
CM003723.1_6258825	10.486	12.4243
CM003723.1_6358523	7.34818	-30.2063
CM003723.1_6363034	-4.78659	-6.4062
CM003723.1_6363043	-7.75294	-12.293
CM003723.1_6391210	0.605366	12.734
CM003723.1_6391222	12.1356	3.70393
CM003723.1_6944488	27.1441	-48.5561
CM003723.1_6944506	31.1237	-55.9428
CM003723.1_6972343	-0.796345	-0.25641
CM003723.1_862976	15.0081	-23.8358
CM003723.1_912811	-21.8569	0.536458
CM003723.1_912815	-9.30051	-22.4207
CM003724.1_1099467	1.13969	8.83082
CM003724.1_12694383	-8.53231	-3.77444
CM003724.1_12797868	-20.8928	37.4575
CM003724.1_12798958	2.15218	11.6355
CM003724.1_13676934	1.3405	17.1475
CM003724.1_13677070	-4.41093	20.1771
CM003724.1_13917876	-7.02499	-13.4239
CM003724.1_13917895	13.3339	8.93785
CM003724.1_13920987	7.9413	14.9915
CM003724.1_13923434	2.66047	10.7823
CM003724.1_13937014	-30.161	13.3343
CM003724.1_13951612	-10.935	-1.85792
CM003724.1_13956040	-5.67673	-17.5288
CM003724.1_14100877	-3.02198	-13.4776
CM003724.1_14153912	13.186	-9.43462
CM003724.1_14201027	-3.55302	-4.53326
CM003724.1_14234871	15.5378	10.3344
CM003724.1_14240770	8.05256	12.7326
CM003724.1_14240777	0.264752	27.0151
CM003724.1_14249673	10.0024	0.334381
CM003724.1_1441052	-12.3987	-4.03415
CM003724.1_1441057	-11.8598	-6.66465
CM003724.1_14629726	11.185	17.9494
CM003724.1_14792232	-9.04437	23.7121
CM003724.1_14910709	11.4227	8.31875
CM003724.1_15162818	3.56121	-18.7278
CM003724.1_15165366	2.39761	17.6366
CM003724.1_15165376	8.536	4.44197
CM003724.1_15165381	-5.3638	-30.2561
CM003724.1_15329885	-0.689695	-12.9136
CM003724.1_15330181	-8.10227	-9.49176
CM003724.1_15333790	-3.5279	24.081
CM003724.1_15333829	-4.49615	3.76457
CM003724.1_15333858	0.714605	3.77332
CM003724.1_15383014	-10.9065	-21.3193
CM003724.1_1563316	6.63364	16.7968
CM003724.1_1568414	10.3083	21.437
CM003724.1_1571200	-5.55021	-7.65853
CM003724.1_1601888	5.54611	3.17063
CM003724.1_1603729	-0.613103	-12.2812
CM003724.1_1603771	1.13129	-11.0723
CM003724.1_1603773	-5.34748	-9.55964
CM003724.1_1605707	-16.3321	-4.80885
CM003724.1_1700989	-3.14499	-5.10813
CM003724.1_1706420	-0.333572	21.9269
CM003724.1_2115035	-9.15618	-5.63743
CM003724.1_2137459	-31.7151	1.48968
CM003724.1_2138066	18.7691	25.1879
CM003724.1_2138081	0.523317	10.8122
CM003724.1_2139293	2.83199	13.8608
CM003724.1_2139361	-16.0955	1.00581
CM003724.1_2139395	4.02662	-19.6065
CM003724.1_2139451	8.95586	9.77955
CM003724.1_2139522	-5.48402	-5.32255
CM003724.1_2139531	-14.0277	-8.24364
CM003724.1_2139539	-10.424	-12.6437
CM003724.1_2139549	-9.88998	2.26137
CM003724.1_2139576	6.39606	7.07819
CM003724.1_2139589	10.0103	2.35893
CM003724.1_2139621	2.25583	13.7365
CM003724.1_2160845	6.09334	7.51078
CM003724.1_2730011	-2.98392	0
CM003724.1_6299870	0	13.8889
CM003724.1_6299873	-1.54971	13.4921
CM003724.1_6299876	0.793651	14.0873
CM003724.1_6299878	0.793651	11.8224
CM003724.1_6299897	1.38889	11.9505
CM003724.1_6299899	0	12.6984
CM003724.1_6299903	0.920635	11.1111
CM003724.1_6299905	0	12.6984
CM003724.1_6299908	0	13.8889
CM003724.1_6300396	3.92933	7.74445
CM003724.1_6300410	-0.793651	11.5752
CM003724.1_6300466	0.26974	9.80991
CM003724.1_6300481	0.105402	15.4497
CM003724.1_7242422	-5.48076	-1.56348
CM003725.1_1118248	-21.8704	16.8161
CM003725.1_11295705	-2.48268	7.4952
CM003725.1_11295726	0.70754	-23.2079
CM003725.1_12077797	32.4371	-13.9721
CM003725.1_12085501	1.96767	-9.7362
CM003725.1_12115667	-10.48	-2.17754
CM003725.1_12125154	11.4903	6.54644
CM003725.1_12125663	6.08673	13.5242
CM003725.1_12183827	-8.70495	-1.60862
CM003725.1_12240480	28.778	1.81631
CM003725.1_12483369	-2.73699	22.2108
CM003725.1_12527091	-4.40817	-7.24556
CM003725.1_13814652	-10.8147	-14.5388
CM003725.1_13816654	15.2901	-25.5589
CM003725.1_13816666	15.401	-21.8047
CM003725.1_13816671	14.4018	-25.6998
CM003725.1_13816728	11.3614	-20.5029
CM003725.1_13820405	8.85852	-1.36913
CM003725.1_1971683	8.41125	5.97422
CM003725.1_1971711	20.8677	-0.251242
CM003725.1_2769032	18.9543	-3.60822
CM003725.1_2769038	-2.39926	0.0678215
CM003725.1_3397181	1.26971	-10.4413
CM003725.1_3461992	-13.0223	-0.263814
CM003725.1_3462075	13.6606	-1.79618
CM003725.1_3467259	-2.18675	-13.1884
CM003725.1_3477014	-6.17184	13.4534
CM003725.1_3580750	7.75664	21.0266
CM003725.1_3668096	-24.7651	32.43
CM003725.1_3790521	-26.4676	10.3846
CM003725.1_3799842	7.07353	0.44158
CM003725.1_3808570	-2.01566	-3.00364
CM003725.1_3912476	0.861983	-12.8634
CM003725.1_3913371	2.63458	-21.8155
CM003725.1_4047443	3.50436	7.46008
CM003725.1_4650992	1.49204	-3.60614
CM003725.1_8538557	-0.305481	-14.0831
CM003726.1_10237076	6.93389	9.59629
CM003726.1_10264345	2.00669	4.89134
CM003726.1_1038222	-1.4712	-6.55986
CM003726.1_156820	-1.2819	-7.51538
CM003726.1_1696135	-4.6275	43.3824
CM003726.1_1739881	0.336709	5.22051
CM003726.1_1739897	-0.136736	5.77565
CM003726.1_1739904	1.30377	5.55466
CM003726.1_2352616	4.77152	7.16868
CM003726.1_2352696	13.4854	1.66883
CM003726.1_2723190	-26.192	4.59926
CM003726.1_2723191	-23.8185	-3.31033
CM003726.1_2723211	-10.0267	2.96295
CM003726.1_2754359	4.0129	10.8843
CM003726.1_3271976	9.50653	2.31802
CM003726.1_3272024	10.5505	2.57447
CM003726.1_3521334	-1.36802	-8.88721
CM003726.1_4729343	4.03953	10.8638
CM003726.1_5642933	-7.93503	-4.43966
CM003726.1_6000535	-3.44838	-0.45045
CM003726.1_8554117	2.42327	-17.1948
CM003726.1_8563535	-1.98446	-4.45395
CM003726.1_8564247	-0.856036	27.9925
CM003726.1_9088379	2.00478	4.37495
CM003726.1_9107189	-7.15307	-3.41449
CM003727.1_1003985	-0.81354	-10.2615
CM003727.1_1008826	9.84493	5.14559
CM003727.1_1011262	-1.32415	13.5248
CM003727.1_1011493	-10.4507	21.7984
CM003727.1_1014057	-18.0079	2.7946
CM003727.1_1034193	-21.2823	7.38123
CM003727.1_10350338	4.55803	14.153
CM003727.1_10350428	-8.56304	32.0046
CM003727.1_10350431	-3.02623	27.3033
CM003727.1_10350440	-7.11346	35.8808
CM003727.1_10350446	-3.46322	20.6368
CM003727.1_1039994	17.9823	5.74873
CM003727.1_1055833	-11.5368	38.3354
CM003727.1_1062354	-32.2919	16.3509
CM003727.1_10661970	-0.213172	-17.1028
CM003727.1_1074096	1.73457	15.0529
CM003727.1_1078582	-0.247016	-10.0949
CM003727.1_1081527	21.4586	-4.86075
CM003727.1_1087835	0.369649	-10.4355
CM003727.1_1090374	4.54632	9.10581
CM003727.1_10948523	12.5206	8.25965
CM003727.1_10984940	-3.56228	-7.21917
CM003727.1_11112522	-7.76742	18.2795
CM003727.1_1118526	11.4086	-3.16888
CM003727.1_1118531	7.56653	2.71466
CM003727.1_1121996	1.05322	-24.329
CM003727.1_1121998	-1.83537	-33.3606
CM003727.1_1122038	-7.47763	-17.2713
CM003727.1_1122049	-8.08232	-10.6332
CM003727.1_1146467	-20.2786	8.41769
CM003727.1_1203233	11.0849	15.6428
CM003727.1_1205874	2.85505	21.4436
CM003727.1_1247566	-22.4342	-2.15097
CM003727.1_1247926	-1.74974	-10.1035
CM003727.1_2036356	-2.69673	-13.2796
CM003727.1_2041872	-2.67759	-0.456225
CM003727.1_305624	19.0366	8.04509
CM003727.1_325244	-8.35801	1.41275
CM003727.1_3895887	-5.33541	-0.264132
CM003727.1_440720	7.26126	5.82621
CM003727.1_505770	0.196078	1.26696
CM003727.1_515005	-2.85995	-5.95647
CM003727.1_522283	-28.6225	7.8567
CM003727.1_545198	-0.694466	-26.0073
CM003727.1_548368	-19.3473	7.1939
CM003727.1_588829	4.82362	12.2014
CM003727.1_6417990	-12.3874	0.464569
CM003727.1_6418003	-5.43483	-4.58109
CM003727.1_6418020	-21.0242	-6.35144
CM003727.1_6418024	-18.3373	-6.16406
CM003727.1_648906	-25.3518	10.9789
CM003727.1_6535794	8.62758	15.6216
CM003727.1_6561101	0.178824	9.94281
CM003727.1_6873772	-24.8653	-1.66178
CM003727.1_784972	2.64733	13.4782
CM003727.1_910369	-5.4783	-11.198
CM003727.1_910451	3.84472	10.9323
CM003727.1_919497	4.9866	-33.1471
CM003727.1_923913	2.93063	10.8878
CM003727.1_925386	-10.9301	-5.47199
CM003727.1_959482	7.87559	8.35121
CM003727.1_990218	7.13762	3.69976
CM003727.1_991756	14.0009	2.37481
CM003728.1_1859672	-9.04982	-16.0954
CM003728.1_2384989	-4.75351	13.3994
CM003728.1_2889598	24.5736	-7.90983
CM003728.1_333488	3.92439	-9.3766
CM003728.1_333489	-1.06171	-8.98118
CM003728.1_351157	4.01097	6.98928
CM003728.1_351189	2.68579	13.8446
CM003728.1_351229	3.42092	9.90147
CM003728.1_3823865	4.04209	2.06795
CM003728.1_3823868	1.43785	1.77964
CM003728.1_389169	11.3093	5.62267
CM003728.1_3969902	2.35063	-20.9211
CM003728.1_3972690	9.24065	8.93424
CM003728.1_4483053	-6.45522	-2.93504
CM003728.1_4495745	11.9753	-24.1058
CM003728.1_5085988	-1.56088	-1.34459
CM003728.1_5086029	-2.85119	-3.88362
CM003728.1_5122677	4.89722	9.20902
CM003728.1_5145893	3.09189	5.43366
CM003728.1_5151531	6.93206	20.491
CM003728.1_5152099	7.35683	-24.5354
CM003728.1_5304152	-1.18302	18.7472
CM003728.1_5425102	-10.8218	20.628
CM003728.1_5577480	1.44375	-11.1637
CM003728.1_5577505	-2.78782	-10.5499
CM003728.1_5649376	11.8685	9.64745
CM003728.1_5666736	-6.96585	-7.47103
CM003728.1_634723	9.47864	7.87044
CM003728.1_6858374	-25.6476	5.54699
CM003728.1_7018649	-2.5351	23.6451
CM003728.1_7546984	-14.8849	37.8771
CM003728.1_7552210	-6.49532	29.3648
CM003728.1_8737853	-1.1272	13.0353
CM003729.1_11764042	-6.29145	-5.27828
CM003729.1_14658180	-6.19121	1.49303
CM003729.1_1881096	-0.0284409	9.71083
CM003729.1_1881148	-11.0139	19.676
CM003729.1_2386329	4.08795	13.7585
CM003729.1_2412283	5.81266	10.5494
CM003729.1_2422334	16.1128	16.0445
CM003729.1_2444903	-10.5442	-5.22486
CM003729.1_2671840	-30.7789	53.6415
CM003729.1_5841477	11.6075	5.17562
CM003729.1_6647724	-5.36391	32.6789
CM003729.1_6647879	8.55687	5.5639
CM003729.1_6647913	0.887657	14.1309
CM003729.1_6648107	-0.135601	5.07996
CM003729.1_6690803	11.8866	10.5966
CM003729.1_6697643	-5.52658	-6.83039
CM003729.1_6698102	-2.00113	-10.9035
CM003729.1_6742731	17.2471	-0.222242
CM003729.1_6764764	0.199893	8.03269
CM003729.1_6764774	6.90129	-17.2741
CM003729.1_6779332	-5.40712	-9.76746
CM003729.1_7281554	1.43978	13.1324
CM003729.1_7281717	7.47459	10.1767
CM003729.1_7281784	9.00165	6.49798
CM003729.1_7281849	12.4338	4.80503
CM003729.1_7503769	13.1488	2.38156
CM003729.1_7563167	16.0579	2.22108
CM003729.1_7847906	-4.58222	40.2005
CM003729.1_7848227	-9.35338	16.4981
CM003729.1_7921574	-0.862573	-12.2054
CM003729.1_7921655	-4.87137	-8.51526
CM003729.1_9210654	5.57978	7.40562
CM003729.1_9210667	25.4505	-5.94984
CM003729.1_9872391	24.4068	3.72918
CM003729.1_9872397	-1.32191	-7.67925
CM003730.1_1231426	16.1878	-6.73251
CM003730.1_1231448	-2.13041	-18.8922
CM003730.1_1460373	1.37718	10.164
CM003730.1_1516509	15.1705	7.37852
CM003730.1_162762	-2.5386	19.3348
CM003730.1_162772	5.06797	12.0917
CM003730.1_162781	4.56122	15.4348
CM003730.1_187939	16.3249	-1.49679
CM003730.1_188442	3.42768	-22.5716
CM003730.1_243340	3.44393	5.63027
CM003730.1_247851	-4.35993	15.1383
CM003730.1_256768	0.818638	12.8828
CM003730.1_3318511	10.5236	16.2369
CM003730.1_3863625	9.90642	16.8178
CM003730.1_3863658	6.52221	3.78146
CM003730.1_4227061	-13.2346	-3.96687
CM003730.1_4290273	12.7969	-4.58764
CM003730.1_5310562	0.86874	2.33755
CM003730.1_5311418	-5.87243	12.3699
CM003730.1_5311422	-9.57141	16.0228
CM003730.1_568466	-0.0272132	-14.3039
CM003730.1_571567	-27.2138	-8.56846
CM003730.1_571937	1.88908	3.55942
CM003730.1_5935561	12.8945	2.93085
CM003730.1_597702	3.31332	10.6647
CM003730.1_604621	14.8386	-0.407783
CM003730.1_6121653	-20.1711	31.818
CM003730.1_6153131	8.96411	3.85432
CM003730.1_6167829	-12.3435	3.06735
CM003730.1_650364	8.41284	6.2738
CM003730.1_650445	9.72123	5.15439
CM003730.1_650505	11.679	2.88248
CM003730.1_650889	13.5694	1.27366
CM003730.1_659250	-7.93626	-2.34447
CM003730.1_675710	-6.43953	-7.33642
CM003730.1_679312	11.4122	-26.8329
CM003730.1_684406	6.47104	3.38355
CM003730.1_684966	13.0963	14.5987
CM003730.1_685099	-1.24339	17.9394
CM003730.1_695443	22.9112	1.33201
CM003730.1_706924	7.60383	9.6789
CM003730.1_788408	-7.77004	-6.51204
CM003730.1_796310	-1.25784	-11.4014
CM003730.1_803784	-3.24512	-15.9376
CM003730.1_806597	-6.73122	-0.319955
CM003730.1_807012	19.1665	4.62235
CM003730.1_807885	-4.90895	-17.7742
CM003730.1_808055	-7.54912	-15.5494
CM003730.1_808366	-4.86417	-1.04726
CM003730.1_811769	2.48872	-19.419
CM003730.1_812341	-7.29879	19.671
CM003730.1_815446	16.647	1.04369
CM003730.1_816188	17.6129	0.4662
CM003730.1_816206	-1.56171	11.8192
CM003730.1_828544	42.6019	3.56641
CM003730.1_833745	33.4202	15.271
CM003730.1_834197	-7.9159	-0.247986
CM003730.1_834213	7.5798	1.19577
CM003730.1_834247	-1.07715	-14.5175
CM003730.1_835437	31.7702	20.8205
CM003730.1_839726	-8.1575	2.62708
CM003730.1_841909	6.55409	-20.7285
CM003730.1_841941	11.6714	-1.12044
CM003730.1_842652	-6.8588	21.5108
CM003730.1_842968	10.6255	2.54552
CM003730.1_842969	15.9046	0.743425
CM003730.1_843770	10.8602	-1.53403
CM003730.1_856403	11.6823	0.0160299
CM003730.1_859877	-0.482005	-4.0944
CM003730.1_862257	-8.26808	-9.85123
CM003730.1_862637	-13.8778	-0.29695
CM003730.1_867636	-5.12055	-3.87122
CM003730.1_872114	21.5154	-7.46366
CM003730.1_874524	15.8896	17.2239
CM003730.1_875676	-3.02555	21.156
CM003730.1_877395	11.9303	10.7531
CM003730.1_877429	-12.3361	31.8449
CM003730.1_877489	-9.33274	24.7952
CM003730.1_878002	2.97955	17.5771
CM003730.1_878819	3.88663	8.4622
CM003730.1_878831	5.20808	5.28438
CM003730.1_878883	8.74716	0.848792
CM003730.1_880136	2.60189	14.2885
CM003730.1_880194	0.912753	9.7173
CM003730.1_882000	-3.19696	21.237
CM003730.1_885932	8.77016	4.09832
CM003730.1_886728	-13.4025	20.5402
CM003730.1_896714	-0.894628	-14.9333
CM003730.1_896718	-7.37588	-8.8345
CM003730.1_897310	-2.24481	-5.65071
CM003730.1_898155	-2.26532	-13.9727
CM003730.1_899541	-0.633826	-4.43376
CM003730.1_900749	-2.36332	-2.50685
CM003730.1_901271	-3.22284	15.9577
CM003731.1_187214	-11.3679	-13.713
CM003731.1_199708	-3.83259	-12.6669
CM003731.1_199876	-1.54879	-3.11052
CM003731.1_2205968	3.46494	10.2995
CM003731.1_2216045	-4.12777	-1.26798
CM003731.1_2341124	-3.11017	14.6833
CM003731.1_241340	15.2223	12.1193
CM003731.1_241341	6.78849	6.81175
CM003731.1_241469	-0.843177	-12.2127
CM003731.1_2487567	-5.56163	16.5046
CM003731.1_2487575	-3.47325	12.6124
CM003731.1_2547263	-0.878164	-12.4715
CM003731.1_2578443	0.274037	11.4041
CM003731.1_2578445	2.09477	7.92702
CM003731.1_2578571	-15.5085	30.894
CM003731.1_2578698	-1.00848	10.9772
CM003731.1_2586943	6.80663	7.96622
CM003731.1_2587004	10.7321	14.186
CM003731.1_2591992	2.0929	6.92761
CM003731.1_2595187	-31.5317	1.00935
CM003731.1_2620248	17.4732	10.5318
CM003731.1_2623625	5.64671	3.36385
CM003731.1_2626583	4.01603	8.80196
CM003731.1_2626854	-1.77544	-17.2024
CM003731.1_2630158	11.2201	7.01627
CM003731.1_2642838	3.54747	8.97789
CM003731.1_2642903	5.81418	11.2653
CM003731.1_2643116	1.05639	6.10096
CM003731.1_2655199	7.9853	17.1561
CM003731.1_2658154	0	4.61096
CM003731.1_266582	5.11854	13.1545
CM003731.1_2666406	4.12018	11.2809
CM003731.1_2668621	3.30832	12.0701
CM003731.1_2668627	14.7291	0.049056
CM003731.1_2668653	17.8079	-4.32394
CM003731.1_2669150	25.9377	-14.5248
CM003731.1_2677567	2.65828	14.2239
CM003731.1_2677604	14.9203	4.9381
CM003731.1_2677622	4.27925	10.8417
CM003731.1_2677629	3.95164	13.9539
CM003731.1_2678419	-10.6486	2.03324
CM003731.1_2678439	-5.59284	-10.222
CM003731.1_2823768	13.9804	-0.183964
CM003731.1_2842048	-25.5888	40.8368
CM003731.1_2843238	10.946	10.6441
CM003731.1_2865500	3.04276	4.65137
CM003731.1_2872259	10.7364	18.2849
CM003731.1_2891013	-10.2901	-3.82357
CM003731.1_2901401	4.80795	13.3914
CM003731.1_3599415	9.50547	1.90648
CM003731.1_3617889	-12.5923	-1.45833
CM003731.1_3617923	-8.7342	-1.40542
CM003731.1_3617927	-6.84405	-4.47053
CM003731.1_3629705	-12.4803	1.57578
CM003731.1_3636353	-5.09069	18.6597
CM003731.1_3687841	15.1128	3.0489
CM003731.1_3865671	16.281	-5.91845
CM003731.1_3953608	-5.89324	-9.45008
CM003731.1_4012389	3.99891	7.61432
CM003731.1_4012396	2.80924	8.59399
CM003731.1_4012457	5.27367	7.54914
CM003731.1_4013702	4.66401	14.4388
CM003731.1_4090514	12.4743	18.7351
CM003731.1_4090525	4.95644	18.9873
CM003731.1_69122	8.73241	0.58474
CM003731.1_702330	-0.861126	-6.81821
CM003731.1_702395	1.94152	-18.135
CM003731.1_722416	-2.32343	-5.9149
CM003731.1_730642	14.4798	4.6048
CM003731.1_755639	15.3012	4.15657
CM003731.1_756580	-11.1976	33.505
CM003731.1_756656	8.31337	2.57886
CM003731.1_764343	-7.80689	19.5266
CM003732.1_1430529	4.7914	17.3916
CM003732.1_1445475	7.07731	22.1648
CM003732.1_1447301	-18.2815	29.7604
CM003732.1_1447326	-2.91122	15.864
CM003732.1_1580523	-10.2683	31.0655
CM003732.1_1616721	1.35003	-11.5782
CM003732.1_1652697	12.749	-5.3896
CM003732.1_1685252	4.05293	1.42512
CM003732.1_1719312	18.0649	15.9105
CM003732.1_1719377	-0.642235	-24.9101
CM003732.1_1762690	1.80108	-25.6531
CM003732.1_1762753	-8.10004	-23.6108
CM003732.1_1835226	-1.29347	-6.88019
CM003732.1_1857923	22.2927	-1.69266
CM003732.1_1864120	16.2006	-6.7123
CM003732.1_1864297	-10.5626	-7.25175
CM003732.1_1997496	16.8525	-12.4408
CM003732.1_2001749	-11.567	-6.62443
CM003732.1_2003274	0.482368	13.603
CM003732.1_2003514	6.30702	10.8634
CM003732.1_2203170	8.42618	0.712892
CM003732.1_2211590	8.09508	-22.1513
CM003732.1_2212238	11.125	-22.9585
CM003732.1_2223557	7.0752	10.6039
CM003732.1_2242598	-10.7181	-4.24424
CM003732.1_2242751	-5.39442	-11.5958
CM003732.1_2244981	2.39524	17.8431
CM003732.1_2258923	-3.24337	20.3745
CM003732.1_2258930	-5.74765	24.5677
CM003732.1_2259323	16.0154	-8.19392
CM003732.1_3015846	19.3771	-2.47574
CM003732.1_3316919	-7.61631	1.63594
CM003732.1_3317000	4.47711	-8.15388
CM003732.1_3344280	-5.04397	-19.8723
CM003732.1_338519	0.159717	-15.4043
CM003732.1_356167	-0.142873	-28.6155
CM003732.1_356251	5.06468	3.32783
CM003732.1_356431	9.45333	-0.34857
CM003732.1_3821472	5.25086	5.05184
CM003732.1_434684	7.67295	2.93963
CM003732.1_434697	10.7765	2.308
CM003732.1_434850	7.23331	6.09417
CM003732.1_436016	24.1499	6.07399
CM003732.1_439405	-3.67653	16.6199
CM003732.1_442328	24.1405	1.23436
CM003732.1_5028817	21.7794	-2.78417
CM003732.1_5681147	-1.60327	18.2855
CM003732.1_5879407	8.04332	2.48803
CM003732.1_5879625	2.79086	-17.0112
CM003732.1_5960308	-9.75123	0.386675
CM003732.1_5960329	10.8031	-0.820077
CM003732.1_5960343	-41.8032	7.46453
CM003732.1_679083	19.6757	-5.32563
CM003732.1_69032	4.5551	14.9424
CM003732.1_83486	0.341652	-6.91354
CM003732.1_874414	15.4381	-10.3743
CM003733.1_1045151	1.14874	13.2919
CM003733.1_1046678	-5.5864	-12.4035
CM003733.1_1063005	-20.6853	0.928762
CM003733.1_1063081	-15.7247	-5.22635
CM003733.1_1098025	4.2381	8.14712
CM003733.1_1105066	-3.05706	-11.2011
CM003733.1_1128478	-6.75626	24.1785
CM003733.1_1128499	-6.33711	19.75
CM003733.1_1128503	-3.99079	19.9199
CM003733.1_1131510	9.26529	9.78997
CM003733.1_1255022	-10.0401	22.3729
CM003733.1_1786851	-7.49594	33.1295
CM003733.1_1874473	12.1071	18.6381
CM003733.1_1887909	-0.861939	11.4844
CM003733.1_356410	14.1882	1.94146
CM003733.1_3600013	7.23769	7.27902
CM003733.1_364226	-5.13822	-16.619
CM003733.1_364276	10.6271	1.49482
CM003733.1_4246145	4.47146	7.65012
CM003733.1_4274651	2.53277	8.83046
CM003733.1_477920	10.7136	4.91997
CM003733.1_4947722	8.5539	-23.0155
CM003733.1_5024488	-6.35729	-2.2694
CM003733.1_5024499	-9.73056	-5.96784
CM003733.1_5024676	-6.00834	-5.46528
CM003733.1_5024693	-6.52901	-5.76099
CM003733.1_5024703	-7.89051	-5.56119
CM003733.1_5024717	-8.37818	-6.41738
CM003733.1_5029049	5.77815	2.91764
CM003733.1_5029054	9.751	6.8679
CM003733.1_5029057	5.40717	5.29025
CM003733.1_5029091	1.33457	12.8462
CM003733.1_5029105	4.1562	6.37444
CM003733.1_506171	6.2417	11.4967
CM003733.1_506187	8.58524	2.08899
CM003733.1_5934015	11.2452	2.1095
CM003733.1_5934200	5.72729	10.5425
CM003733.1_5934211	12.2142	6.3818
CM003733.1_5964897	-2.86973	9.04878
CM003733.1_5964899	4.5925	2.02915
CM003733.1_795764	7.15521	4.54328
CM003733.1_795822	-8.71569	-17.6118
CM003733.1_805284	8.38461	-1.20964
CM003733.1_884599	-0.429442	18.3321
CM003734.1_1054171	-17.3534	9.32095
CM003734.1_127629	-0.134677	16.6671
CM003734.1_176088	24.4908	-10.6911
CM003734.1_176454	8.74892	0.917056
CM003734.1_179571	-5.4298	18.374
CM003734.1_189418	12.9324	-1.68383
CM003734.1_236396	0.267123	7.86868
CM003734.1_253788	-5.72983	-4.80138
CM003734.1_253802	-6.93524	-4.73186
CM003734.1_289114	5.09416	16.1701
CM003734.1_291972	-0.622004	-12.5899
CM003734.1_292030	-2.47531	21.5988
CM003734.1_292062	6.09509	12.6433
CM003734.1_292117	1.98213	20.5962
CM003734.1_347317	0.993652	-14.609
CM003734.1_348516	8.0426	15.9782
CM003734.1_348521	8.02356	8.24064
CM003734.1_348581	4.85896	10.4003
CM003734.1_348589	5.4737	10.3798
CM003734.1_348597	5.63124	11.0642
CM003734.1_348600	7.6587	10.3798
CM003734.1_348606	6.12675	12.2798
CM003734.1_361083	10.7597	10.0183
CM003734.1_482096	1.96902	8.39024
CM003734.1_550571	-4.97418	-24.057
CM003734.1_613439	-0.3516	-12.8927
CM003734.1_684614	0	8.36435
CM003734.1_832817	-8.33333	14.8654
CM003735.1_169491	0.960041	-6.71903
CM003735.1_178357	-3.31678	-1.8214
CM003735.1_178363	-2.38498	-4.71145
CM003735.1_182825	-14.2676	27.512
CM003735.1_187183	2.46219	4.80846
CM003735.1_188125	6.67446	5.16161
CM003735.1_188494	-10.2138	-0.0959008
CM003735.1_188621	-9.05714	-14.841
CM003735.1_188628	12.7065	-32.3304
CM003735.1_189210	-3.9963	22.2906
CM003735.1_189903	14.0757	3.03585
CM003735.1_207020	-1.52969	-12.5044
CM003735.1_207908	12.6492	11.942
CM003735.1_20973	-7.69845	-11.7678
CM003735.1_214215	3.66752	10.8319
CM003735.1_215332	-8.4146	1.30613
CM003735.1_229694	-10.8133	-13.1819
CM003735.1_229864	26.9904	-16.6365
CM003735.1_31725	17.7302	14.6344
CM003735.1_37582	-5.39157	17.294
CM003735.1_38364	-6.62898	-34.9942
CM003735.1_41426	4.98555	9.75957
CM003735.1_41832	-17.6243	6.4115
CM003735.1_41871	-3.91424	-12.3709
CM003735.1_432337	0.115741	1.80592
CM003735.1_471132	3.62468	4.94802
CM003735.1_47535	6.33007	0.815448
CM003735.1_47570	-1.63829	-4.13942
CM003735.1_48186	-9.47125	-7.06788
CM003735.1_48498	-10.939	2.14168
CM003735.1_53569	-1.31662	-6.15324
CM003735.1_57091	6.66247	3.89
CM003735.1_595127	1.52574	18.0723
CM003735.1_62261	-6.51417	-1.14492
CM003735.1_62439	-10.6015	-3.67248
CM003735.1_62593	15.2861	6.0911
CM003735.1_636794	-5.9585	-4.94114
CM003735.1_658494	21.2248	-8.26618
CM003735.1_66257	-12.9553	-7.25559
CM003735.1_675172	3.42113	8.72869
CM003735.1_677639	3.73415	-36.5145
CM003735.1_688781	5.00773	10.1614
CM003735.1_694190	-4.83943	17.2108
CM003735.1_697457	-7.06352	-0.340673
CM003735.1_697600	3.68107	6.12188
CM003735.1_706460	1.13715	6.32796
CM003735.1_706640	5.20737	8.00783
CM003735.1_710544	1.47059	12.6179
CM003735.1_710588	0.927688	13.5488
CM003735.1_710948	-1.23952	9.39854
CM003735.1_710969	-0.78835	5.5326
CM003735.1_710999	0.194805	4.22919
CM003735.1_711033	-0.344607	6.41157
CM003735.1_711398	-1.01559	12.5546
CM003735.1_711969	-5.27016	26.488
CM003735.1_71458	-9.03174	-4.33793
CM003735.1_71468	-10.8477	-4.12613
CM003735.1_716905	11.0616	-0.644305
CM003735.1_71814	-2.04304	-9.96538
CM003735.1_72590	0.306232	-18.0154
CM003735.1_735170	1.9627	9.75582
CM003735.1_740099	8.06788	13.0086
CM003735.1_752157	-0.531206	-8.05247
CM003735.1_752295	12.0155	3.56172
CM003735.1_754995	-9.82412	24.5215
CM003735.1_755073	-1.6971	10.3104
CM003735.1_755082	-6.92065	-2.11276
CM003735.1_763844	0.272122	-11.1786
CM003735.1_767572	-1.10991	18.4393
CM003735.1_768002	-6.44195	-5.96589
CM003735.1_770530	-26.7731	16.4652
CM003735.1_771563	-0.949893	-9.88134
CM003735.1_781118	6.18146	7.27062
CM003735.1_787604	-1.83226	-10.7541
CM003735.1_797035	-6.74435	-1.42273
CM003735.1_800939	13.7501	3.42717
CM003735.1_801026	-5.2409	14.0029
CM003735.1_801886	-4.01586	-5.65172
CM003735.1_808861	12.9962	-0.353479
CM003736.1_1370218	5.6356	7.39019
CM003736.1_1370240	4.52475	2.92622
CM003736.1_1663308	-5.53139	-11.746
CM003736.1_2178669	-6.11659	-19.2263
CM003736.1_2248700	0.70145	9.05605
CM003736.1_346588	31.327	-1.69537
CM003736.1_3544168	-2.75146	13.9504
CM003736.1_3548663	1.82918	4.60674
CM003736.1_3552099	-10.4687	26.5087
CM003736.1_3753354	-7.59775	-11.994
CM003736.1_3787910	4.65896	1.32469
CM003736.1_3828034	14.9956	-1.85766
CM003736.1_3828042	12.9166	0.460699
CM003736.1_3828055	13.3824	3.4428
CM003736.1_3828062	4.48678	1.87049
CM003736.1_3828073	11.0058	0.0427756
CM003736.1_3828082	12.693	-0.602453
CM003736.1_3828155	6.5317	5.79203
CM003736.1_3831178	5.92005	3.31054
CM003736.1_3831256	6.23839	3.71605
CM003736.1_3836186	18.9376	-4.68895
CM003736.1_384409	15.1704	1.28775
CM003736.1_3905370	-10.0648	1.65185
CM003736.1_3976926	-15.7824	-9.24828
CM003736.1_3979836	14.5048	1.261
CM003736.1_4394188	-2.95651	-15.9977
CM003736.1_4397342	-5.44162	-3.61201
CM003736.1_4474666	0	2.13495
CM003736.1_4606249	-10.8715	-4.78975
CM003736.1_4779590	-4.73156	17.0431
CM003736.1_4784837	-6.03917	-6.98932
CM003736.1_4789358	12.5522	4.66148
CM003736.1_4793421	-12.3022	3.69073
CM003736.1_4826332	12.5645	30.8781
CM003736.1_4842810	-1.2041	-6.72917
CM003736.1_4977986	-0.57736	-13.6241
CM003736.1_4985550	-1.91735	10.076
CM003736.1_4985559	-12.843	31.5109
CM003736.1_4997069	17.799	2.82376
CM003736.1_5003897	3.66885	4.29543
CM003736.1_5011826	13.5098	-3.82871
CM003736.1_5227609	1.09127	-10.6697
CM003736.1_5227633	-10.6567	-4.33052
CM003736.1_52316	20.7458	-1.39194
CM003736.1_5232163	6.02372	4.82432
CM003736.1_5232211	2.32424	5.24616
CM003736.1_5233516	-11.608	-1.1771
CM003736.1_5542465	6.87773	8.42523
CM003736.1_5894929	5.90498	-14.1719
CM003736.1_5954154	1.18857	-17.6951
CM003736.1_6291931	-0.65624	17.6626
CM003736.1_658466	11.9557	0.489909
CM003736.1_90081	-0.790775	-8.88559
CM003736.1_90082	0.794681	-10.9368
CM003737.1_1060662	-8.80996	-22.1541
CM003737.1_1060702	-0.90766	-11.6547
CM003737.1_1083881	7.57102	6.42596
CM003737.1_1083894	4.01676	3.979
CM003737.1_1084263	-6.21907	24.5838
CM003737.1_1084295	0.0992063	8.74499
CM003737.1_1112967	-6.0483	-7.65642
CM003737.1_1113165	-0.686477	-8.21213
CM003737.1_1158827	6.57698	-24.4373
CM003737.1_1187565	-4.3957	-15.1061
CM003737.1_1187584	-8.95538	-17.1059
CM003737.1_1415044	5.14925	12.7145
CM003737.1_1611789	-6.95159	-8.77467
CM003737.1_1614734	-4.02602	16.5889
CM003737.1_1614741	-0.708167	12.7927
CM003737.1_1623216	5.91631	10.3191
CM003737.1_1673165	-14.3661	-3.50807
CM003737.1_1673612	10.1062	14.487
CM003737.1_1675705	-1.05703	-2.99895
CM003737.1_1686090	20.3686	-2.21023
CM003737.1_1693499	24.2627	21.1601
CM003737.1_1693634	-1.20614	13.7771
CM003737.1_173665	-1.91733	-6.22581
CM003737.1_1779581	2.35135	-17.0552
CM003737.1_1779612	-6.6247	-9.37702
CM003737.1_1782977	15.4753	-1.92569
CM003737.1_1790157	-14.4142	-1.20909
CM003737.1_1852001	-0.572763	-11.5422
CM003737.1_1902797	-4.36917	-9.31482
CM003737.1_2295397	-1.6266	-5.84767
CM003737.1_2493913	-4.05749	20.9927
CM003737.1_2641739	11.197	1.48555
CM003737.1_2770595	5.97222	16.6536
CM003737.1_2935109	-5.15833	25.8417
CM003737.1_2935139	-2.37818	18.8258
CM003737.1_2935204	0.840156	13.4019
CM003737.1_3033242	2.71453	13.5187
CM003737.1_3033261	4.59159	13.6969
CM003737.1_3188331	-10.0184	1.50113
CM003737.1_3292341	9.75682	2.15633
CM003737.1_3327143	5.36995	0.169367
CM003737.1_3327167	15.5474	-0.413666
CM003737.1_344164	-4.67669	22.2981
CM003737.1_3500119	-1.63071	18.4913
CM003737.1_3505387	-5.78062	-3.83529
CM003737.1_4160177	-1.64517	9.71566
CM003737.1_4160249	-0.555556	9.0282
CM003737.1_4160269	0	10.5834
CM003737.1_4160274	0	8.80503
CM003737.1_4167352	3.19816	-0.272612
CM003737.1_4167379	-2.67131	-8.21581
CM003737.1_4167383	-3.48778	6.50404
CM003737.1_4167428	-5.13389	8.83895
CM003737.1_4167437	-4.40832	7.64447
CM003737.1_533441	11.2927	2.0013
CM003737.1_562163	8.01184	-37.7277
CM003737.1_568720	0.600881	-16.8103
CM003737.1_568726	-3.88162	-17.5411
CM003737.1_734220	1.96097	11.207
CM003737.1_734237	2.17043	17.5586
CM003737.1_859538	-7.12	-7.71503
CM003737.1_886658	11.3465	6.88131
CM003737.1_888561	-1.95697	-4.1258
CM003737.1_900039	10.8873	4.42834
CM003737.1_928814	13.2584	1.03763
CM003737.1_936142	3.50844	6.06538
CM003737.1_947520	-7.77869	-15.178
CM003738.1_1058583	3.33705	8.79227
CM003738.1_1409521	-0.93524	24.925
CM003738.1_1538897	-2.9281	14.993
CM003738.1_1538918	-0.342011	7.40811
CM003738.1_1538927	6.49948	4.08319
CM003738.1_1538947	3.74519	5.33737
CM003738.1_1538962	5.86495	3.87615
CM003738.1_1539104	5.81124	9.4523
CM003738.1_1539122	-11.6655	-3.64971
CM003738.1_1701136	-2.94343	14.3445
CM003738.1_2038880	-5.11992	27.6201
CM003738.1_2102838	2.06433	33.4137
CM003738.1_2127736	-8.86102	-18.5525
CM003738.1_2127740	-1.09475	-14.3109
CM003738.1_2127763	1.4694	-8.95047
CM003738.1_2127765	-2.91626	-10.2967
CM003738.1_2127785	-0.636183	-13.5546
CM003738.1_2254514	20.3458	-15.1492
CM003738.1_2294479	-2.9326	-18.8934
CM003738.1_2311854	-2.28795	-0.545379
CM003738.1_2311856	-1.12474	-0.886081
CM003738.1_2312174	-25.0875	4.31999
CM003738.1_2821313	3.70061	14.8019
CM003738.1_2821357	3.7256	10.9422
CM003738.1_2821412	-2.48514	19.0319
CM003738.1_2912141	-8.81853	1.43506
CM003738.1_3057092	-2.47341	24.5973
CM003738.1_3086654	-2.88907	11.0267
CM003738.1_3150915	8.54683	11.2903
CM003738.1_3160896	2.37198	10.2487
CM003738.1_3161028	3.01809	-15.5241
CM003738.1_3240982	7.45614	12.9771
CM003738.1_3262683	-1.48151	-18.424
CM003738.1_3271494	5.0382	1.79739
CM003738.1_3286445	-6.91245	-4.52697
CM003738.1_3290731	9.87421	-0.320541
CM003738.1_3488148	-6.00062	13.2538
CM003738.1_3488163	-0.534758	10.5075
CM003738.1_3488166	4.53492	6.98056
CM003738.1_3490026	-1.07435	13.6267
CM003738.1_3490512	-11.0923	0.511657
CM003738.1_3492265	-3.11486	12.4899
CM003738.1_3496573	-0.791913	19.4596
CM003738.1_3496610	0.515417	20.6341
CM003738.1_3548325	-2.98997	-4.84015
CM003738.1_3565083	3.76269	15.8525
CM003738.1_3613710	-3.01294	-15.7853
CM003738.1_3613872	-0.712559	-8.04751
CM003738.1_3616724	3.89797	6.54038
CM003738.1_3635530	3.14407	-12.9288
CM003738.1_3654530	2.3907	15.0552
CM003738.1_3667471	-4.21577	-3.61799
CM003738.1_3667474	-6.71884	-15.6069
CM003738.1_3667815	-1.68703	-6.72848
CM003738.1_3667826	12.4479	10.4528
CM003738.1_3705631	8.02455	10.2028
CM003738.1_3708436	-11.1667	-12.083
CM003738.1_3743063	9.08781	5.08344
CM003738.1_3815663	-1.10326	-8.4846
CM003738.1_3815668	15.4939	16.2466
CM003738.1_3960812	0.444497	14.7688
CM003738.1_3970358	-10.9141	2.59178
CM003738.1_4079478	-4.8698	-32.2117
CM003738.1_4087233	6.06019	-14.6193
CM003738.1_4128349	-0.104218	9.84242
CM003738.1_4128354	-0.29229	12.2315
CM003738.1_4134575	5.6823	-17.7819
CM003738.1_4156490	-7.72358	21.1193
CM003738.1_4156496	-3.87346	18.836
CM003738.1_4156499	-6.2911	28.2095
CM003738.1_4156545	6.23897	8.74386
CM003738.1_4162520	1.65594	-19.2038
CM003738.1_4163036	-7.33016	-14.774
CM003738.1_4163955	13.5182	8.37559
CM003738.1_4226569	7.26546	10.0386
CM003738.1_4246566	-0.70347	9.3771
CM003738.1_4246609	2.31	10.4553
CM003738.1_4331197	3.02515	6.91346
CM003738.1_4331202	4.40039	4.97538
CM003738.1_4331257	2.91154	2.3759
CM003738.1_4331268	8.75021	2.30779
CM003738.1_4391209	-2.20674	8.49908
CM003738.1_4397353	-27.7886	8.35949
CM003738.1_4411806	-6.49395	-4.27471
CM003738.1_4437807	2.06466	15.8406
CM003738.1_4437826	4.67848	4.22978
CM003738.1_4438818	7.08246	1.50647
CM003738.1_4442040	10.6029	7.85829
CM003738.1_4709101	-4.50341	-8.93698
CM003738.1_4714127	-7.4314	22.5704
CM003738.1_543669	0.967221	15.7968
CM003738.1_543716	5.32396	21.6966
CM003738.1_895428	-16.5932	3.68233
CM003738.1_920426	-15.6744	26.5832
CM003738.1_930304	-10.9584	-5.97683
CM003739.1_166108	-7.78849	-4.34527
CM003739.1_67331	0.849041	6.54322
CM003739.1_678461	-19.0536	-10.6121
CM003739.1_683346	10.5534	8.69704
CM003739.1_70457	1.03913	-8.43562
CM003739.1_70685	-1.75661	9.86105
CM003739.1_721707	-6.95087	-8.87974
CM003739.1_721768	0.0153498	-11.2975
CM003740.1_173	-0.833919	-4.70539
CM003740.1_73462985	-5.38152	31.4515
CM003740.1_73462991	0.159709	25.6469
CM003740.1_73463016	5.22886	17.4181
CM003740.1_73463159	0.547003	11.1534
CM003740.1_73463161	2.21714	12.3695
CM003740.1_73463181	-0.812542	10.0689
CM003740.1_73463193	0.210338	15.3344
CM003740.1_73463304	-1.14612	10.6166
CM003740.1_74122052	-3.72978	20.6184
JRXK01023092.1_2293	-2.58369	-6.3753
JRXK01023377.1_993	12.9548	-2.70976
KQ954625.1_110160	-2.26541	29.3351
KQ954625.1_115259	4.53118	21.2716
KQ954625.1_13941	-1.34314	16.9854
KQ954625.1_14091	-5.44848	-13.2836
KQ954625.1_15675	15.4673	-1.83917
KQ954625.1_16335	12.2578	9.65366
KQ954625.1_252702	9.91867	8.24357
KQ954625.1_277893	8.76172	1.20674
KQ954625.1_323721	1.89889	1.94318
KQ954625.1_349194	-1.99455	9.80928
KQ954625.1_364231	1.10909	10.6088
KQ954625.1_392797	-3.28999	13.4585
KQ954625.1_393069	5.05647	7.09978
KQ954625.1_394397	-7.10269	21.7997
KQ954625.1_412892	-4.44894	13.7478
KQ954625.1_413486	5.69588	-21.7276
KQ954625.1_413628	3.38228	19.5331
KQ954625.1_425692	-11.5248	-2.61224
KQ954625.1_441622	-0.786482	15.3521
KQ954625.1_441676	2.75022	6.40029
KQ954625.1_484959	-8.10734	36.6842
KQ954625.1_502100	-25.9817	-0.0249992
KQ954625.1_502175	-1.3396	-9.99149
KQ954625.1_539149	-8.01282	25.7538
KQ954625.1_539154	-8.78911	26.0513
KQ954625.1_539171	-3.07264	8.70822
KQ954625.1_557447	-7.61768	27.5395
KQ954625.1_557825	-1.31197	-27.0764
KQ954625.1_71975	-14.205	-4.68329
KQ954626.1_121179	-0.222162	14.2846
KQ954626.1_124205	13.2988	4.60182
KQ954626.1_132255	-22.1471	-3.82182
KQ954626.1_157354	-27.6029	2.64096
KQ954626.1_165452	-13.0861	0.447643
KQ954628.1_132986	-1.78126	13.9764
KQ954628.1_171901	-20.8206	12.0987
KQ954628.1_180531	-0.302178	9.41745
KQ954628.1_180703	-0.403656	6.90112
KQ954628.1_292313	-11.8455	-4.46367
KQ954628.1_292802	-14.2965	0.00893666
KQ954628.1_337430	-4.66471	17.5621
KQ954628.1_337471	6.79094	4.55977
KQ954628.1_414574	8.95945	-2.78303
KQ954629.1_139129	-1.20383	-4.76294
KQ954629.1_139149	0.338418	-3.64653
KQ954629.1_139168	0.873585	-6.86776
KQ954629.1_139644	-0.162079	-19.1116
KQ954629.1_139688	2.54262	-18.4525
KQ954629.1_139721	-2.75525	-14.4031
KQ954629.1_139762	3.85734	-28.8744
KQ954629.1_139779	0.124174	-18.3701
KQ954629.1_139787	9.74917	-25.8723
KQ954629.1_139790	0.455973	-19.5309
KQ954629.1_139800	3.60465	-20.0966
KQ954629.1_139810	1.89251	-23.441
KQ954629.1_139818	-3.84766	-20.5355
KQ954629.1_145150	1.25615	32.1222
KQ954629.1_145151	-3.54539	33.9507
KQ954629.1_150691	9.64302	4.07293
KQ954629.1_150692	3.89275	13.386
KQ954629.1_150709	8.48092	8.81771
KQ954629.1_261709	-1.23039	9.78923
KQ954629.1_300450	-8.18702	-2.45092
KQ954629.1_351524	14.4797	-4.40714
KQ954629.1_351528	3.63149	15.9947
KQ954629.1_351532	8.22833	21.8221
KQ954629.1_351536	14.4901	13.0095
KQ954629.1_351540	10.4218	5.22934
KQ954629.1_360437	-0.779727	31.257
KQ954629.1_365163	2.99271	14.4509
KQ954629.1_365477	2.94076	7.39492
KQ954629.1_82143	1.78448	14.6124
KQ954629.1_91085	8.38112	-18.1593
KQ954629.1_91087	4.56489	-13.4285
KQ954629.1_91145	3.01379	-9.46313
KQ954629.1_91166	-0.327525	-7.16059
KQ954630.1_110346	29.4757	-17.6461
KQ954630.1_302694	28.6015	-5.40112
KQ954630.1_321020	14.2918	19.183
KQ954630.1_42900	-16.5042	6.66089
KQ954630.1_431	0.269092	8.92823
KQ954630.1_50901	14.9512	1.35403
KQ954630.1_50922	17.5568	3.11095
KQ954630.1_50930	15.9545	-0.848311
KQ954630.1_52773	29.5181	-14.0289
KQ954630.1_78359	-12.0652	-2.4214
KQ954633.1_113013	1.41457	5.37161
KQ954633.1_215221	-4.70692	19.1764
KQ954633.1_215289	-2.93514	13.6418
KQ954633.1_244769	-14.702	26.3379
KQ954634.1_126185	-6.10961	-2.83868
KQ954634.1_142644	-19.2336	-0.662582
KQ954634.1_166025	30.4957	-8.80744
KQ954634.1_166401	-6.1446	-8.20113
KQ954634.1_166470	-12.6358	1.61657
KQ954634.1_168831	0.288462	7.77701
KQ954634.1_170982	16.3763	6.86535
KQ954634.1_181765	14.5845	12.1823
KQ954634.1_197291	10.8612	13.46
KQ954634.1_197308	16.0662	6.47556
KQ954634.1_197317	17.4896	1.80033
KQ954634.1_197701	8.55672	14.4604
KQ954634.1_197702	8.36218	12.8339
KQ954634.1_197752	14.6064	6.75482
KQ954634.1_197759	11.6761	4.28697
KQ954634.1_80337	36.2766	-46.1866
KQ954634.1_95748	6.10935	13.4752
KQ954635.1_15088	-2.94787	-11.0775
KQ954636.1_147183	-9.15528	15.8659
KQ954637.1_31358	17.2461	-27.8167
KQ954639.1_51115	-9.00197	32.0416
KQ954640.1_104407	6.88198	-35.2759
KQ954640.1_122206	-10.0073	-21.9142
KQ954640.1_45106	-10.2159	-7.03335
KQ954641.1_59033	1.84262	11.7823
KQ954642.1_130661	0.680576	24.739
KQ954642.1_133204	-9.36365	-5.239
KQ954642.1_141771	5.86288	4.66206
KQ954642.1_144788	-0.574375	11.3492
KQ954644.1_37158	8.09476	3.40491
KQ954644.1_82038	-14.4472	28.2067
KQ954644.1_82065	-0.572106	-6.82653
KQ954644.1_82599	-1.91934	16.5691
KQ954644.1_92985	-12.3128	-36.882
KQ954644.1_93418	0.147148	-10.9817
KQ954644.1_98436	23.9575	9.40027
KQ954644.1_98483	-5.30184	-7.81761
KQ954645.1_13764	-9.63628	-5.75748
KQ954645.1_29561	-5.8918	-3.97809
KQ954645.1_34965	-2.21779	34.3699
KQ954645.1_44049	-7.36813	-13.8727
KQ954645.1_55896	-2.45986	-11.7149
KQ954646.1_120305	12.5092	0.133244
KQ954646.1_136429	-15.1681	-26.5806
KQ954646.1_142988	-1.72926	-7.01387
KQ954646.1_142994	35.4539	-7.42001
KQ954646.1_142996	-3.83326	-27.0373
KQ954646.1_143388	4.13344	16.6898
KQ954646.1_147190	-9.1152	0.723994
KQ954646.1_147230	2.33569	1.47129
KQ954646.1_147923	-5.97066	19.6222
KQ954646.1_148187	0.608436	10.9932
KQ954648.1_92519	-0.949684	-4.89864
KQ954650.1_111108	5.00774	19.4286
KQ954650.1_111870	-9.02778	9.89649
KQ954650.1_112171	-6.21981	7.74481
KQ954650.1_112270	-10.8335	8.57443
KQ954650.1_112275	-8.6634	7.69449
KQ954650.1_112306	-4.38899	4.69929
KQ954650.1_112322	-3.70007	4.1689
KQ954650.1_112340	-8.56209	7.52312
KQ954650.1_115419	-11.529	15.3099
KQ954650.1_116682	5.63118	-0.580669
KQ954650.1_14632	-0.115741	-8.44198
KQ954650.1_14649	17.7199	-1.04719
KQ954650.1_14689	8.39355	4.82192
KQ954650.1_32501	8.95069	2.51237
KQ954651.1_10594	29.6152	-3.8218
KQ954651.1_114893	6.23316	36.7873
KQ954651.1_116070	-8.54307	-16.5871
KQ954651.1_11954	-5.70283	-10.3957
KQ954651.1_119580	-5.78442	27.9516
KQ954651.1_120365	-6.96601	-8.90713
KQ954651.1_127483	15.5577	-4.84162
KQ954651.1_127492	14.1938	-5.62954
KQ954651.1_1300	1.79356	4.25407
KQ954651.1_26390	-4.68983	21.1716
KQ954651.1_26411	-2.68488	16.8352
KQ954651.1_26464	-0.645807	20.4589
KQ954651.1_26500	12.2198	8.7215
KQ954651.1_26518	5.692	9.14679
KQ954651.1_26552	11.9516	6.08614
KQ954651.1_26555	8.30784	10.8095
KQ954651.1_28550	13.5582	16.8619
KQ954651.1_28553	0.810059	7.23385
KQ954651.1_29083	3.56386	17.5413
KQ954651.1_30184	11.2998	12.6909
KQ954651.1_35932	9.00955	0.847213
KQ954651.1_40040	6.33484	1.5482
KQ954651.1_58085	-7.36338	-3.98311
KQ954652.1_13079	10.5776	7.27881
KQ954652.1_13099	3.80789	12.8167
KQ954652.1_13145	7.63082	9.3871
KQ954652.1_1558	10.6511	1.51342
KQ954652.1_27742	-1.23065	20.9915
KQ954652.1_32574	6.18726	0.570379
KQ954652.1_37744	-0.109855	16.6193
KQ954652.1_37746	13.976	6.15805
KQ954652.1_37757	-12.0575	27.9166
KQ954652.1_37762	5.19452	9.33787
KQ954652.1_3898	-6.30489	-11.4766
KQ954652.1_6135	3.50776	14.575
KQ954652.1_61517	-1.4458	-20.1844
KQ954652.1_6244	-12.7406	0.234045
KQ954652.1_6254	11.2756	1.01366
KQ954652.1_6325	-3.68206	-8.60374
KQ954652.1_63771	-0.672764	15.1611
KQ954652.1_82476	13.0211	3.9095
KQ954652.1_82485	-8.81574	-8.42964
KQ954652.1_85234	32.2527	6.39478
KQ954652.1_94747	-2.70733	17.5475
KQ954652.1_9902	2.46163	15.0622
KQ954653.1_19794	-25.8541	-4.094
KQ954657.1_51636	-3.56555	-17.195
KQ954657.1_51643	4.37041	9.38981
KQ954657.1_51661	1.51204	-8.17551
KQ954657.1_57638	-6.56965	29.0842
KQ954657.1_66977	17.9243	-1.13862
KQ954657.1_67444	-5.88711	-17.1872
KQ954657.1_77420	16.2621	9.09872
KQ954657.1_84459	3.07096	16.3308
KQ954657.1_90006	8.83325	5.83664
KQ954657.1_9571	37.2424	-19.0816
KQ954659.1_12261	3.46949	-10.0932
KQ954659.1_30436	-10.7226	-3.20849
KQ954659.1_38642	-5.87245	20.0217
KQ954659.1_44322	14.9339	-1.41464
KQ954659.1_44460	23.2162	-9.77563
KQ954659.1_48421	16.3668	0.102598
KQ954659.1_6619	17.5506	18.2377
KQ954660.1_11134	24.2726	17.6239
KQ954660.1_12570	-30.8181	11.0255
KQ954660.1_13229	0.112319	9.68051
KQ954660.1_4290	21.4261	-31.6118
KQ954660.1_52465	-11.7283	5.23174
KQ954660.1_52700	-20.8661	34.8245
KQ954660.1_52991	-24.9235	46.8942
KQ954660.1_53073	-4.42842	-11.1864
KQ954660.1_55634	-2.92692	-7.39713
KQ954660.1_5628	15.2176	3.0296
KQ954660.1_57595	-3.07793	11.7882
KQ954660.1_58372	-0.884274	-12.4879
KQ954660.1_58741	11.2436	2.67789
KQ954660.1_68980	-2.30414	15.2579
KQ954660.1_73724	-8.91105	18.7913
KQ954660.1_75000	19.0781	3.01325
[truncated: 258 more rows]
