# Supplementary material for: Temporal changes in DNA methylation and RNA expression in a small song bird: within- and between-tissue comparisons
Source: BMC Genomics. 2021 Jan 7;22:36. doi: 10.1186/s12864-020-07329-9 (PMC7792223; doi:10.1186/s12864-020-07329-9)
Supplement: Supplementary file 22 — Additional file 22: Table S11. Genes that significantly change across time points in hypothalamus. [file 12864_2020_7329_MOESM22_ESM.xlsx]

## Sheet: Sheet1
Additional file 22: Table S11. Genes that significantly change across time points in hypothalamus
Gene	log2FC (Δ time point 1, 2)	log2FC (Δ time point 2, 3)
ACVR1C	1.38862	-0.24992
AGPAT5	0.181753	0.201273
AHSA2	0.0165911	-0.354269
AKAP5	-0.161444	0.295472
ALG13	0.0474506	-0.498901
ARHGEF9	-0.0607994	-0.0636833
BCL11B	-0.205472	0.539386
BHLHE40	-0.270563	-0.148962
CADM1	0.483456	-0.0238282
CALN1	-0.289383	0.107572
CAMKK1	-0.22529	0.113429
CANX	0.125819	0.131246
DAAM2	-0.12564	-0.0600682
DYNLT3	0.202376	0.135466
EIF1AX	0.255318	0.172144
ERFE	0.177808	-0.684132
FAM49A	0.15664	0.194041
FMOD	-0.769195	0.415638
FRMD8	-0.0866863	-1.66257
FXYD2	-0.241093	-0.268578
GGCX	0.0433312	-0.353943
GJC2	0.0119672	-0.118601
GLCE	-0.0266448	-0.175571
GRHPR	-0.0375767	-0.345741
IL12RB1	-0.485015	-0.1652
KCNAB2	-0.262578	-0.0458698
KCNH5	-0.212953	-0.0414738
KLHL30	0.177808	-0.684132
LAMC3	0.0664271	-0.364297
LOC107199243	0.0860739	-0.251598
LOC107203376	0.00434915	0.250157
LOC107205030	-0.478305	0.305906
LOC107211444	-0.170543	-0.256579
LOC107213100	2.06844	-0.295653
LOC107215138	-0.0959549	-0.0107608
LOC107215238	1.64543	-0.299606
LOC107215332	-0.436607	0.262866
LOXL3	0.243919	-0.544399
MARS	0.00657072	-0.362613
MBOAT2	0.363377	0.264636
MRPS6	0.234006	0.238988
NELL1	0.636798	-0.0231529
NFIC	-0.0734363	-0.217683
NRXN1	0.271973	0.0941031
PKN3	0.156004	0.172203
PLTP	0.0171997	-0.138023
PRNP	-0.0893224	0.51478
RAB33A	-0.278482	-0.156971
RASSF2	-0.162462	-0.245234
RGS6	-0.33034	0.32256
RPH3A	-0.195875	0.0942476
SCN4B	-0.30518	0.106839
SET	0.156004	0.172203
SLC22A4	0.352617	0.104775
SLC25A42	-0.191543	0.518312
SLC2A13	0.482651	0.0428072
SLC5A3	0.234006	0.238988
SQLE	0.308896	0.320613
TARS2	-0.0671406	-0.480606
TIMELESS	0.11551	-0.507642
USP2	-0.302153	0.0096206
USP43	0.24481	-0.505171
VWA5B1	0.969561	-0.201358
