# Supplementary material for: Temporal changes in DNA methylation and RNA expression in a small song bird: within- and between-tissue comparisons
Source: BMC Genomics. 2021 Jan 7;22:36. doi: 10.1186/s12864-020-07329-9 (PMC7792223; doi:10.1186/s12864-020-07329-9)
Supplement: Supplementary file 23 — Additional file 23: Table S12. Genes that significantly change across time points in ovary. [file 12864_2020_7329_MOESM23_ESM.xlsx]

## Sheet: Sheet1
Additional file 23: Table S12. Genes that significantly change across time points in ovary.
Gene	log2FC (Δ time point 1, 2)	log2FC (Δ time point 2, 3)
AAAS	0.238423	0.187123
AATK	0.53728	1.30605
ABCA7	-0.00929758	0.120221
ABCB8	0.450772	0.470409
ABHD14A	-0.00167035	0.226567
ABLIM3	-0.495451	0.622492
ACACB	-0.178378	-0.25091
ACBD4	0.131883	0.5551
ACP2	-0.304647	-0.070837
ACSL6	-0.197362	-0.902931
ACTG1	-0.0070087	-0.0952891
ADAM11	0.404362	0.643964
ADAM15	0.0638754	0.532371
ADAMTS14	0.201813	0.801804
ADAMTS3	-0.135107	0.00446639
ADAMTS5	-0.0339669	-0.321668
ADCK2	-0.446938	0.308564
ADCY6	0.0383858	0.124491
ADGRA2	0.175863	0.123567
ADGRG1	-0.441194	0.094759
ADM	-0.00388508	0.550205
ADRA2A	0.168941	0.517002
ADRM1	-0.431056	-0.734013
AFAP1L1	0.817489	-0.538385
AGAP3	0.123243	-0.24771
AGRN	0.0354897	0.103474
AHCYL2	-0.0466711	-0.0200528
AHSA2	-0.46383	-0.675232
AKNA	0.27086	0.928738
ALDH2	-0.264089	-0.730368
ALG13	-0.464923	-1.03976
ALPK1	-0.669397	-0.798442
ALPL	0.0829904	0.619597
AMH	0.0626764	-0.168396
AMHR2	0.255957	0.612237
AMPD2	-0.133748	-0.20751
AMT	0.111541	0.279536
ANAPC1	-0.0544261	-0.306697
ANAPC5	-0.291025	-0.104714
ANK1	0.15105	-0.369006
ANK3	-0.551587	-0.575818
ANKRD11	-0.128349	-0.217347
ANKRD17	-0.182134	-0.248356
ANKRD24	-0.395702	1.09683
ANKRD34C	0.0637415	0.48538
AP1B1	-0.147726	-0.138868
APEX1	-0.205317	0.384474
APLNR	0.729469	0.9092
APOA1	0.411182	0.178227
ARAP3	0.134942	0.105245
ARF3	-0.0578854	-0.00586515
ARFIP2	0.063993	-0.0820205
ARHGAP23	0.119201	1.58676
ARHGAP26	-0.116476	-0.101713
ARHGAP35	0.911929	0.633831
ARHGAP36	-0.125418	-0.210089
ARHGAP39	0.249344	-0.0257294
ARHGAP44	-0.148103	-0.150639
ARHGAP45	-0.177579	0.212223
ARHGEF10L	0.0353801	0.233276
ARHGEF16	0.129726	-0.159133
ARHGEF17	0.126653	0.652549
ARHGEF2	0.0432362	0.740631
ARHGEF37	-0.251262	0.0622499
ARHGEF9	-0.158222	0.29546
ARID1A	-0.062337	0.0280742
ARID3A	-0.130809	-0.0362558
ARL2BP	-0.400637	-0.93487
ARL4C	-0.153244	0.660346
ARL8A	0.637354	0.472574
ARMC6	-0.108449	-0.273463
ARNT	-0.115339	-0.191244
ARPC5	-0.289608	-0.65022
ARPP21	-0.4512	-1.05727
ASH1L	-0.246796	-0.215656
ASIC3	0.531722	0.353557
ASXL2	0.248409	0.0324356
ATF6	-0.000593605	-0.199447
ATF7	0.254223	0.269091
ATG9B	0.0316193	1.04644
ATN1	-0.0235934	-0.120565
ATP13A2	-0.00473657	0.050272
ATP5B	0.0436503	-0.012298
ATP5G2	0.0415044	0.426719
ATP6V1B2	-0.265092	-0.840471
ATP8B1	-0.253322	0.487897
ATRAID	0.0211297	-0.0609716
ATXN1	-0.311614	-0.768983
AUP1	0.0697228	0.00494668
AXIN1	-0.0307893	-0.480307
B4GALNT4	-0.163335	-0.14813
B9D1	-0.100227	-0.227661
BAG4	-0.077306	0.000192616
BAHCC1	0.892095	0.456811
BAIAP2	0.195256	-0.211332
BAMBI	-0.30728	-0.854455
BAZ2A	0.0525528	0.762592
BCOR	-0.232443	-0.107635
BMP1	0.0514122	0.0632862
BOLA1	0.314932	0.452149
BRD3	-0.559236	-0.679654
BRD7	-0.34808	-0.862962
BTC	-0.00435791	-0.0428933
BUB3	-0.243214	-0.714108
C10H15orf59	0.124637	0.39805
C1H12orf57	0.293166	-0.318679
C1QTNF2	-0.42205	-0.657887
C1QTNF6	-0.303088	-0.864168
C26H6orf132	-0.0686555	-0.789695
C28H19orf25	0.150573	0.176744
C28H19orf60	0.26222	0.182386
C4H20orf27	0.0812452	-0.111459
CACNA1H	-0.0339114	-0.112655
CACNA2D2	0.068741	0.619627
CACNB1	0.332816	0.682732
CACNB3	1.99894	-0.0605219
CAD	0.00122376	0.0671315
CADM1	-0.365209	0.118245
CAMK2D	-0.226251	-0.74133
CAMKK2	-0.140479	0.0360746
CASC3	0.0137601	0.193841
CASKIN2	-0.095876	-0.201286
CASP9	0.0101978	-0.0238031
CBARP	0.467843	0.873382
CBFA2T3	0.248539	-0.0632394
CBL	-0.138568	-0.331204
CBX4	0.0071766	-0.0989025
CCDC102A	-0.101274	0.0640345
CCDC142	0.348738	0.912937
CCDC15	-0.0103489	-0.340395
CCDC33	0.395019	-0.0949558
CCDC69	-0.140321	0.0184116
CCDC82	-0.34338	-0.833567
CCDC88A	-0.216543	-0.776667
CCDC94	0.0491007	0.0606216
CCNL1	-0.0805279	-0.0250438
CCNT1	-0.0731487	0.016471
CD276	-0.0249484	1.29481
CD40	0.338732	0.0705782
CD93	1.21806	0.922906
CD99	-0.30562	0.000637802
CDC34	-0.243341	-0.877406
CDC42EP4	0.260034	-0.01223
CDC42SE1	0.298325	0.0841027
CDK12	-0.0696429	-0.177485
CDK18	0.0874793	0.147204
CDK5	0.199428	0.0265687
CDKN1A	-0.307139	-0.829022
CDT1	0.0677116	-0.101652
CELSR2	0.430576	0.301027
CENPM	-0.280818	-0.691571
CEP295	-0.359885	-0.86165
CERS2	0.0546664	-0.100561
CES2	-0.272132	-0.912816
CFAP45	-0.0382899	-0.0497838
CFAP61	-0.445501	-0.731289
CFAP74	-0.418519	-0.794144
CGREF1	0.213357	0.316493
CHD4	-0.2949	-0.672138
CHGA	-0.118258	-2.10258
CHMP1A	0.118424	-0.0381848
CHN2	-0.00704924	-0.205545
CHPF	-0.00566848	-0.107257
CHRD	-0.106309	0.0802138
CHST14	0.0850238	-0.355602
CHTF18	-0.0178452	0.0145725
CHTOP	0.110609	0.251388
CHUK	-0.314802	-0.834544
CLK3	-0.0530539	-0.385326
CLU	0.247546	0.249645
CNN2	0.1865	0.206601
CNPY2	0.277185	0.295428
CNTF	-0.0270278	-0.449658
COASY	0.135598	0.558346
COG8	0.846672	0.745562
COL13A1	-0.100246	-1.18261
COL16A1	0.787859	1.0311
COL18A1	0.489415	1.22865
COL1A1	0.639068	1.69612
COL7A1	0.200364	0.261497
COPE	0.139947	-0.34982
COPS8	-0.174067	-0.90172
CORO1C	0.0722026	-0.0741018
CORO7	-0.0478766	0.0687105
CPSF7	-0.0503062	0.211725
CREB3L1	-0.21525	-0.115562
CRTC1	-0.112519	0.0641109
CRTC2	0.363671	0.613916
CS	0.242718	0.451386
CSNK1A1	-0.0759865	-0.42357
CSPG4	-0.111441	0.406466
CSRP1	0.0768872	0.239933
CSTF2	-0.0420214	0.016098
CTNND2	-0.359582	-0.852785
CTSA	-0.0730522	-0.173118
CTTNBP2NL	0.108179	-0.238624
CYTH1	-0.050002	0.184514
DACT1	0.0996083	-0.262944
DAG1	0.101385	-0.0614331
DAPK3	-0.0482817	-0.203551
DBF4B	-0.0161765	-0.47179
DBN1	0.71673	1.313
DCHS1	0.211373	0.547697
DCLRE1A	-0.525111	-0.881588
DCTN1	0.217043	0.159972
DCTN2	0.109986	-0.039789
DDA1	-0.256753	-0.154159
DDB2	-0.130076	-0.820276
DDHD2	-0.0399633	-0.243343
DDR2	-0.00183376	0.293364
DDX42	-0.123606	-0.212936
DENND4B	0.284291	0.950727
DES	0.424167	0.894625
DHH	-0.0657983	0.664972
DHRS13	-0.16385	1.57333
DIP2B	-0.159094	-0.255167
DLEC1	-0.388475	-0.621106
DLG5	-0.307672	-0.157257
DNAJC12	-0.408956	-0.993801
DNAJC5G	0.0738554	0.161088
DNMT3A	0.151917	0.659527
DPEP1	0.78985	0.232077
DPH1	0.00930124	-0.0609514
DQX1	0.888122	0.293594
DTX1	-0.118992	0.959936
DUS3L	0.140064	-0.331798
DUSP12	-0.00583064	-0.273322
DUSP26	-0.014685	-0.21794
ECE1	-0.235296	-0.176577
EEF2	-0.146687	-0.408009
EFHC1	-0.378471	-1.15274
EFNA1	0.0436167	-0.109148
EIF2S2	-0.290175	-0.765778
EIF3L	-0.349193	-0.648942
EIF4B	-0.0991569	-0.226759
EIF4E1B	-0.254621	-0.981026
EIF4EBP2	-0.0354216	0.306949
EIF4H	-0.209286	-0.730858
EMID1	0.452975	1.91359
EMILIN1	1.26195	0.921586
ENDOV	-0.105479	-0.29495
ENG	0.0926508	0.570749
ENOX2	-0.125418	-0.210089
ENSA	-0.0608809	-0.369065
ENTPD7	0.0628455	-0.287559
EPHA2	0.12525	0.360353
EPHB3	0.252295	-0.0403731
ERBB2	0.322685	0.531765
ERCC6L	-0.239609	-0.17967
ERLIN1	-0.0564286	-0.401649
ESPL1	1.475	1.10271
ETS1	-0.11336	-0.187572
ETV3	0.0493359	-0.0338465
EVI5L	0.47409	-0.0728174
EWSR1	-0.143498	0.0870842
EXTL1	-0.0774044	0.52159
FAAP100	0.196549	0.317409
FABP7	-0.366372	-0.984665
FAM109A	0.195204	-0.253648
FAM160B2	0.49745	0.471056
FAM171A2	0.445445	1.28777
FAM189B	0.92663	0.670267
FAM63A	0.0468307	-0.119025
FAM65A	0.214198	0.102186
FANCA	-0.246906	-0.0886958
FASTK	0.252272	0.342017
FBLN2	-0.0480571	-0.182485
FBLN7	0.0703126	0.869855
FBN3	0.414689	0.971341
FBXO18	-0.210117	-0.117863
FBXO42	-0.0432271	0.0355157
FCHSD1	0.448249	0.10233
FECH	0.30858	-0.278761
FIGN	-0.309988	-0.960057
FKBP1A	-0.092611	-0.0947834
FKBP8	0.10295	0.0625787
FKBP9	0.0332108	-0.140467
FLII	-0.076657	-0.0116608
FLNC	0.0901098	-0.0775263
FLOT2	-0.122637	-0.147565
FMNL2	-0.094702	-0.347356
FMNL3	0.118702	0.178713
FMOD	0.239143	0.117339
FNBP4	0.0309242	-0.0633613
FOXO6	0.105428	0.865196
FOXP4	-0.18295	0.1179
FRMD6	0.00130188	-0.0490711
FRMD8	-0.133363	0.879889
FRS3	-0.126037	-0.135134
FSD1	0.298545	0.416654
FTSJ1	0.463424	0.185145
FTSJ3	0.00466583	0.00745498
FUK	-0.10588	-0.0215329
FXYD6	0.0785194	-0.2446
G6PC3	0.24341	0.714911
G6PD	0.00180795	0.37689
GABRA3	-0.56124	0.705594
GALNT5	0.653214	1.56321
GATA4	-0.154285	-0.0759274
GATAD2A	-0.0981783	0.509113
GATAD2B	0.333481	0.25924
GATSL3	0.116607	0.183765
GBA	0.0779136	0.290812
GCC1	0.397279	0.0339463
GDF9	-0.263184	-0.851097
GDI2	-0.303157	-0.576228
GGCX	0.233456	0.282084
GHDC	0.113202	0.37072
GINS2	-0.115348	0.129381
GLCE	0.00666205	0.329628
GLI1	-0.19784	2.49344
GLI2	-0.116729	-0.283581
GLIS2	0.728113	1.39377
GM2A	-0.196141	-0.133836
GNG7	-0.277945	-0.155044
GPATCH8	-0.0848486	-0.347691
GPKOW	0.242088	0.251001
GPR20	0.059012	0.0853336
GRASP	0.385704	0.483573
GRHL2	-0.530313	-0.714344
GRPEL2	-0.285868	-0.66437
GSE1	0.123716	0.115064
GSTZ1	-0.179015	-0.806548
GTSF1	-0.188787	-0.774508
GUK1	-0.372471	-0.817203
HCN2	0.682767	0.455852
HCRT	0.00267692	-0.108732
HDAC3	-0.244866	-0.760219
HDAC5	0.443288	0.395905
HDAC6	0.486188	0.528602
HGS	0.0118869	-0.113182
HIC1	1.30607	1.24768
HNRNPH1	-0.26544	-0.392186
HOXB3	-0.00855282	-0.170558
HPS4	0.120891	-0.287382
HSD17B1	0.135598	0.558346
HSD17B7	-0.221091	-0.97073
HSPA12B	0.0542788	0.0797636
HSPA4	-0.33453	-0.61608
HSPB1	0.159113	0.672881
HTRA1	-0.354111	-0.278926
IFFO1	-0.0934459	-0.246227
IGFBP4	0.42748	1.81415
IGSF11	-0.0903128	-0.345482
IGSF21	1.14038	0.224347
IGSF9	0.41796	0.71422
IL13RA2	0.0933347	0.10069
IL1RAP	-0.656435	0.295461
ILK	-0.115887	0.0301381
INHBB	0.299852	2.30115
INTS3	0.0989136	-0.00895122
IP6K2	-0.267504	-0.857281
ISG20L2	-0.0698582	0.918906
ITGA10	-0.129246	-0.195883
ITGA3	0.449208	0.967456
ITGB1	-0.0427654	-0.183194
ITGB3	0.100896	0.309178
ITPR3	-0.11391	-0.16669
JAK1	-0.174069	-0.244154
JMJD8	-0.134467	0.111123
JTB	0.188403	0.080849
KANK3	0.0685999	0.148402
KANSL2	0.139588	-0.00557713
KAT7	-0.170975	-0.208871
KCNAB2	0.149065	-0.135921
KCNH2	1.146	0.981801
KCNJ2	0.305206	0.0912492
KDELC2	-0.14512	0.00960347
KDR	0.0181104	-0.0746957
KIAA0100	-0.117198	-0.149729
KIAA0513	-0.0750519	-0.239143
KIAA1522	0.00272204	0.00387611
KIAA1614	1.64732	1.56567
KIF23	-0.0287483	0.0614333
KIF3C	0.0797974	0.00427446
KIF7	-0.192999	-0.0816
KLF8	-0.0961007	0.148372
KLHL30	-0.0442713	-0.209969
KMT2D	0.447444	0.604863
KRT18	-0.191635	0.383653
LACTB	-0.608278	-0.543641
LAMA5	-0.0640403	-0.0010469
LAPTM5	0.114603	0.265542
LASP1	0.0169908	0.367136
LGI3	0.367736	0.065693
LHX6	-0.190144	0.473944
LIMD1	-0.141185	-0.218349
LLGL1	0.341172	0.287938
LMBR1L	0.111612	0.0543147
LMNA	0.0485692	-0.0126732
LOC107198638	-0.198176	0.0311117
LOC107198651	-0.161903	-1.19077
LOC107198709	0.0738554	0.161088
LOC107198751	-0.29443	-0.0820692
LOC107198778	0.161814	0.84424
LOC107198794	0.76413	-0.485228
LOC107198817	-0.142055	-0.0849387
LOC107198830	-0.0467425	0.665664
LOC107198831	0.0552592	0.469564
LOC107198868	0.24895	0.115387
LOC107198883	0.00723062	-0.349278
LOC107198890	0.409779	0.792589
LOC107198891	0.409779	0.792589
LOC107198894	0.520567	0.456048
LOC107198895	0.21423	0.447976
LOC107198916	0.210287	0.30954
LOC107198927	0.55567	0.884616
LOC107198966	-2.44759	0.504589
LOC107198972	0.256874	0.170297
LOC107198988	0.970883	0.521727
LOC107198994	-0.00145625	0.287268
LOC107199039	0.0890256	0.920657
LOC107199047	0.290803	0.62979
LOC107199058	1.205	0.753809
LOC107199084	0.32748	0.672375
LOC107199085	0.32748	0.672375
LOC107199090	0.260445	0.201413
LOC107199093	0.260445	0.201413
LOC107199097	0.454353	0.526026
LOC107199099	0.0260899	0.708445
LOC107199102	0.5844	0.13546
LOC107199110	-0.500351	0.369108
LOC107199124	0.454428	0.307369
LOC107199142	-0.16556	-0.138919
LOC107199153	0.0300867	0.138177
LOC107199155	0.00103489	-0.379574
LOC107199160	0.640206	0.667769
LOC107199162	-0.12145	0.983151
LOC107199171	0.232366	0.126541
LOC107199216	0.172934	0.564924
LOC107199228	0.0243571	1.81093
LOC107199229	0.0801008	0.99739
LOC107199241	0.567757	0.444153
LOC107199254	0.2809	0.312938
LOC107199280	0.795569	0.157609
LOC107199283	0.114159	0.513927
LOC107199285	0.435153	0.236577
LOC107199304	0.214723	0.734237
LOC107199309	0.435087	0.253664
LOC107199317	-0.0261673	0.898535
LOC107199329	0.537547	0.858126
LOC107199332	0.136898	1.08123
LOC107199350	-0.296576	0.864155
LOC107199351	-0.0210153	0.376642
LOC107199366	-0.129341	-0.172922
LOC107199386	-0.0490647	0.677752
LOC107199391	0.595845	0.115953
LOC107199392	-0.36129	0.148739
LOC107199398	0.146236	0.124589
LOC107199407	-0.464111	0.861101
LOC107199429	0.254857	0.0951123
LOC107199437	-0.741816	1.00624
LOC107199442	0.21157	0.302436
LOC107199443	0.21157	0.302436
LOC107199445	-0.233227	0.718424
LOC107199450	0.286044	0.597618
LOC107199533	-0.119035	0.00620844
LOC107199572	0.402508	1.71354
LOC107199617	0.19363	0.21932
LOC107199774	0.0523808	-0.134258
LOC107199950	0.159216	-0.143491
LOC107199952	0.483676	0.955338
LOC107200260	-0.113879	-0.0458881
LOC107200506	-0.180953	-0.214366
LOC107201231	0.203997	0.0713442
LOC107201377	-0.491563	-0.709661
LOC107201947	0.178898	0.305226
LOC107202319	-0.359492	-1.24651
LOC107202670	0.515863	0.858673
LOC107202733	-0.0193148	0.0294357
LOC107203409	0.663626	0.334522
LOC107203630	-0.194775	-0.936211
LOC107203740	0.2936	-0.253501
LOC107203831	0.0512035	-0.284516
LOC107203833	0.0691548	0.279596
LOC107203911	-0.304373	-0.682149
LOC107203950	0.107553	0.0981335
LOC107203979	-0.321224	0.488296
LOC107204952	-1.00795	-1.15419
LOC107205030	-0.478242	-1.28899
LOC107205039	-0.00382034	-0.465735
LOC107205156	-0.651538	-1.11663
LOC107205278	-0.0803227	0.578197
LOC107205279	0.293134	1.16923
LOC107205574	0.192646	-0.435714
LOC107205612	-0.441369	-0.813993
LOC107206148	0.00970388	0.16938
LOC107206150	0.0670669	-0.246427
LOC107206220	0.0876476	-0.144165
LOC107206612	-0.0217434	-1.06921
LOC107206981	-0.338432	0.845074
LOC107207181	-0.51039	-1.22559
LOC107207209	0.0214443	0.961792
LOC107207533	-0.0521899	-0.352888
LOC107207834	0.485341	0.420909
LOC107207951	-0.380719	-1.08861
LOC107208041	-0.282872	-0.796373
LOC107209112	-0.0015536	3.09101
LOC107209160	0.140101	0.44146
LOC107209596	0.0637415	0.48538
LOC107209657	0.441742	-0.0823594
LOC107209709	0.395619	0.804772
LOC107209799	0.0801191	1.17748
LOC107209924	0.100535	0.187413
LOC107209965	1.17787	-0.0030469
LOC107210059	0.00811619	0.661614
LOC107210275	-0.486799	-0.943162
LOC107210332	0.776907	0.468703
LOC107210499	0.120399	-0.0635462
LOC107210569	-0.087742	-0.169044
LOC107210584	0.00741471	0.507883
LOC107210677	0.112231	-0.569702
LOC107210740	-0.0794659	-0.383306
LOC107211063	0.238175	0.766781
LOC107211064	-0.219319	0.538405
LOC107211083	-0.217247	-0.897049
LOC107211364	-0.137252	0.939149
LOC107211380	0.0540053	1.48567
LOC107211478	-0.373105	-1.0621
LOC107211905	-0.177501	-0.218997
LOC107212557	0.208295	0.194425
LOC107212663	-0.278384	-1.44793
LOC107212683	-0.0511361	0.512541
LOC107212942	0.235588	-1.51294
LOC107213168	-0.333129	-0.797309
LOC107213434	-0.242434	0.673276
LOC107213500	-0.0392011	1.55121
LOC107213501	0.381125	0.974204
LOC107213503	0.703539	-0.247448
LOC107213504	0.0551535	0.292996
LOC107213595	0.0442825	-0.154
LOC107213598	0.703539	-0.247448
LOC107213827	0.109394	0.164375
LOC107213859	-0.0978867	-0.642353
LOC107213879	-0.00798173	-0.17315
LOC107213884	-0.0219642	-0.0988344
LOC107213889	0.00442956	-0.147664
LOC107213898	0.109394	0.164375
LOC107213908	-0.141591	-0.780026
LOC107213941	0.141605	0.602735
LOC107213959	-0.700343	-1.45173
LOC107213965	0.0761054	0.600148
LOC107214023	-1.1013	-0.481371
LOC107214105	0.503009	0.395609
LOC107214107	-0.0613535	-0.112704
LOC107214265	-0.832672	-1.04652
LOC107214312	-0.343955	-0.218575
LOC107214436	-0.0944384	0.115625
LOC107214495	-2.36317	1.65326
LOC107214510	0.209853	-0.0104081
LOC107214548	-0.0103398	-0.0842466
LOC107214570	0.0779136	0.290812
LOC107214614	0.0391134	0.0812581
LOC107214624	0.0340102	0.25134
LOC107214651	-0.229661	0.606536
LOC107214698	0.632711	0.933912
LOC107214739	-0.0944514	-0.0205187
LOC107214776	1.18966	0.0919716
LOC107214852	0.302338	0.342565
LOC107214937	-0.045584	-0.273543
LOC107214989	0.228675	0.225026
LOC107215040	0.900744	0.490434
LOC107215115	0.00267692	-0.108732
LOC107215118	1.08999	3.18573
LOC107215121	-0.0227303	-0.0099247
LOC107215137	0.357587	0.448876
LOC107215179	0.00195741	0.271661
LOC107215188	0.00195741	0.271661
LOC107215211	-0.930872	-0.467738
LOC107215301	-0.0220657	0.491833
LOC107215343	-0.0137019	0.381102
LOC107215369	-0.00566355	-0.0799983
LOC107215386	0.343989	0.750626
LOC107215396	0.343569	0.269932
LOC107215464	0.343569	0.269932
LOC107215510	0.425884	0.481444
LOC107215597	0.131473	0.379256
LOC107215667	0.0108075	0.126458
LOC109022420	0.156636	0.0114213
LOC109022483	0.249344	-0.0257294
LOC109022484	0.144854	-0.37806
LOC109022864	-0.087742	-0.169044
LOC109022968	0.17622	0.348278
LOXL1	0.133933	0.791745
LOXL3	0.228813	0.27073
LRP1	0.256921	0.665895
LRRN2	0.173464	0.704768
LURAP1	-0.194233	-0.307139
LZTS1	0.191486	0.14673
LZTS2	0.294735	-0.0119035
MACF1	-0.0453298	-0.053711
MAF1	0.134928	0.582218
MAMDC4	-0.104331	-0.297656
MAN2A2	-0.0937424	-0.0642536
MAP1S	0.425884	0.481444
MAP2K2	-0.0495432	-0.0115987
MAP3K12	0.336872	0.552824
MAP4K5	-0.036583	-0.192083
MAP7D1	0.20272	0.229895
MAPKAPK2	0.29804	0.575633
MAPRE3	0.0652236	0.0551127
MARCKSL1	-0.0203319	-0.136887
MARS	0.263601	0.253915
MAST3	0.205686	0.531924
MAT2A	-0.0659668	0.21368
MAX	0.0293741	0.0273149
MBNL1	-0.0142451	-0.292916
MCM6	-0.103279	-0.154994
MCRIP1	-0.00134113	0.039078
MDFI	-0.00616976	1.3497
MED14	-0.0580418	-0.327832
MED16	-0.0533383	-0.175726
MEF2D	-0.0154193	-0.193272
MEGF6	0.261214	0.260947
MEPCE	0.338141	0.301951
MERTK	0.000393071	0.365816
METRN	0.616132	-0.211417
METTL26	0.47596	0.0166174
MFAP2	0.696346	-0.274453
MFSD5	-0.154307	-0.0130231
MIDN	0.741363	0.164513
MKNK2	0.0113782	-0.379691
MLLT1	-0.0737391	-0.319048
MLX	0.135598	0.558346
MMP9	0.277962	1.71251
MND1	-0.469976	-0.758475
MOGS	0.145923	0.644799
MON1A	-0.084925	-0.0803271
MORF4L1	-0.526309	-0.601569
MPEG1	0.228304	0.969233
MPND	0.298545	0.416654
MPV17	0.00122376	0.0671315
MPV17L2	0.140064	-0.331798
MPZL3	-0.424068	-1.21256
MRPL12	0.0118869	-0.113182
MRPL14	-0.342529	-0.816676
MRPL24	-0.0187133	-0.226826
MRPS23	-0.340297	-0.85617
MRPS35	-0.423794	-0.668083
MRPS7	-0.250995	-0.71457
MST1R	-0.00987648	0.558483
MTHFD2L	-0.375742	-0.85316
MTMR11	0.102036	0.0413847
MTMR4	-0.155964	-0.15138
MVD	0.400337	0.0743561
MXD3	0.0569845	0.612729
MYCL	0.0980513	-0.161786
MYDGF	-0.192299	-0.0804969
MYL2	-0.910865	-0.906292
MYO18A	-0.0841924	-0.380674
MYO1D	-0.121185	-0.0371365
MYO1F	0.206818	0.464408
MYOZ3	0.289479	0.608848
NAA20	-0.461628	-0.122725
NAB2	0.0467373	0.767411
NACAD	0.673894	0.376621
NACC2	0.109394	-0.210906
NAGLU	0.174002	0.582295
NAXE	0.163439	-0.256724
NBEAL2	0.69373	0.450612
NCAM1	0.0794858	-0.331908
NCAPH	0.130652	0.23013
NCKAP5L	1.22039	0.631152
NCOA3	-0.104843	-0.262226
NCOR2	-0.0240246	-0.0556878
NDST1	-0.0642139	-0.0915559
NDUFAF4	-0.203138	-0.927733
NDUFB1	-0.235452	-0.76384
NDUFS3	-0.323468	-0.705379
NDUFV1	0.280921	-0.10788
NELL1	-0.248149	-1.12985
NEMP1	-0.210664	-0.233275
NES	0.0102708	0.640236
NEURL1B	0.195041	-0.19411
NF2	-0.0938287	-0.145878
NFE2L1	0.0254356	-0.190466
NFIC	0.157977	0.284386
NHSL2	0.0379398	0.963553
NICN1	0.101385	-0.0614331
NID2	0.114521	0.256131
NMRK2	-0.22417	-0.788357
NOBOX	-0.31819	-1.31479
NOP56	0.0270764	0.213872
NOTCH1	-0.170579	-0.215017
NOTCH2	-0.0610432	-0.297763
NOX1	-0.00882045	-0.311156
NPLOC4	0.208295	0.194425
NPR1	-0.0449036	0.492221
NPRL2	0.138362	0.0305173
NPTX1	0.897823	1.93724
NR1H3	-0.102794	-0.833795
NR5A1	-0.0302182	-0.104591
NRBP1	-0.20245	-0.208609
NRP2	-0.0408373	-0.0130609
NSF	-0.399689	-0.64319
NUDT18	0.349363	0.0166785
NUDT8	0.342223	0.0889753
NUP50	-0.247624	-0.79961
NUP93	-0.327549	-0.601425
NUP98	-0.0521899	-0.352888
OBSCN	-0.659997	-0.734542
OBSL1	0.370183	1.65839
OLFML2B	0.418165	-0.0985594
OSBP	0.216796	0.231814
OSBPL7	0.0474149	0.380521
OSGEP	0.114424	0.115745
OVCA2	0.00930124	-0.0609514
P2RY6	0.12969	0.326251
P3H2	-0.228612	-0.00346358
PAK6	-0.442252	-1.0521
PAN2	0.0519037	-0.0843603
PARP6	-0.0576708	0.229975
PATL1	0.0179175	0.0488639
PBK	-0.33893	0.880901
PCBP2	-0.0521098	-0.081448
PCDH1	0.236903	-0.077793
PCSK6	0.658747	0.200292
PCSK7	0.233436	0.0512587
PCSK9	0.425461	0.626677
PCYOX1L	0.0489795	-0.218289
PDE2A	-0.263898	0.115115
PDF	0.846672	0.745562
PDK2	-0.0297987	-0.10917
PDLIM2	-0.0565755	0.578224
PDLIM4	-0.156061	-0.115932
PDLIM7	0.172004	0.336145
PDZD7	0.242444	0.295403
PEAR1	0.189966	0.435862
PGP	-0.168615	0.0244102
PHACTR4	-0.29445	-0.666862
PHF2	-0.120735	-0.0623654
PHGDH	2.00935	-0.093241
PHKG1	-0.184401	-0.200875
PHLDA3	0.828299	0.0140942
PHPT1	-0.104331	-0.297656
PI4KB	0.224906	0.267909
PIANP	-0.0896323	0.0290897
PIEZO1	-0.103141	0.904752
PIGV	0.00565182	0.0132354
PIK3C2B	0.032429	0.149227
PIK3R2	-0.0490641	-0.188774
PIP4K2B	-0.0806132	0.0916053
PITPNM1	0.0772153	0.247229
PIWIL2	-0.0459691	-0.177976
PKNOX2	-0.134049	-0.0277978
PLEKHA6	0.408621	-0.0504108
PLEKHJ1	-0.232579	-0.403221
PLEKHM1	-0.0660162	-0.270464
PLP2	-0.096054	0.476022
PLPPR3	-0.123502	0.139257
PLXNA1	-0.0337878	-0.275616
PLXNA2	0.348862	0.744012
PMEPA1	-0.0342412	0.0390435
PML	0.340624	0.717719
PMP22	-0.00379646	0.0714352
PPFIA4	5.01282e-05	0.202382
PPIF	-0.275012	-1.05674
PPIG	-0.206723	-0.964437
PPL	-0.231058	-0.35143
PPM1E	-0.32358	-0.714556
PPP1CA	-0.0519655	-0.410554
PPP1R1B	-0.215906	0.651832
PPP1R37	0.485169	0.273481
PPP1R9B	0.652137	0.660504
PPP4C	0.137457	-0.133224
PQLC2	-0.0680262	-0.334027
PREB	0.213357	0.316493
PRELID1	-0.356931	-0.63834
PRICKLE4	0.076364	0.372554
PRIM1	0.288056	-0.314298
PRKAG1	-0.0525666	-0.120835
PRKCB	-0.0977059	-0.429097
PRR7	0.578287	0.827552
PRUNE1	0.863444	0.164327
PSAP	-0.137558	-0.347804
PSMB4	0.091497	0.30444
PSMD11	-0.247611	-0.729707
PSMD7	-0.375532	-0.703341
PSPH	-0.237062	-1.08231
PTCH2	0.974931	1.98878
PTEN	-0.280054	-0.229669
PTGS1	-0.115816	0.43538
PTPN23	0.537516	0.829293
PTPN9	-0.0444407	-0.182707
PTPRS	-0.068934	-0.327363
PTTG1IP	-0.361715	-0.831906
PURG	-0.227833	-0.002135
QSOX1	0.0855621	0.0470305
R3HDM2	-9.86158e-05	-0.0984898
R3HDM4	0.0111683	-0.0623899
RAB11FIP1	-0.0978867	-0.642353
RAB11FIP5	-0.021402	0.290572
RAB13	0.0457109	-0.276391
RAB5C	-0.312465	-0.685499
RACK1	0.143551	-0.0366303
RAD54L2	-0.182497	-0.256821
RAD9A	-0.198695	-0.0238422
RADIL	-0.0363687	-0.135959
RAI1	-0.113469	0.341642
RALGPS1	-0.352341	-1.02953
RALY	-0.0289456	-0.301159
RAMP1	-0.329687	-1.00546
RAMP2	0.0719158	0.194964
RARA	0.340645	0.158619
RARG	-0.0458643	0.0461509
RARRES2	0.267052	0.594298
RASIP1	1.0556	0.761231
RASL10B	0.0272335	0.0818972
RASSF2	0.313396	0.659525
RBFOX3	0.789201	0.740356
RBM24	-0.10993	-0.956379
RBM46	-0.16889	-1.13948
RBMX2	0.0889737	-0.17836
RBPMS	-0.0578163	-0.170693
RBPMS2	0.0243562	-0.233485
RCAN1	-0.192418	-0.868448
RCC2	0.072006	0.479648
RCCD1	-0.0298836	0.0064036
REEP4	-0.0284007	-0.0689712
REEP6	-0.0561824	-0.150427
REG4	-0.0610432	-0.297763
RELL2	0.239393	0.819078
RETSAT	-0.00660183	-0.291105
RGS6	-0.444056	-1.02925
RHOBTB2	-0.121075	0.0603599
RIC8A	-0.055955	-0.46056
RNF166	0.189265	-0.0556786
RNF19B	-0.104827	-0.282678
RNF2	-0.248368	-0.903522
RNF215	0.119234	0.349434
ROBO4	0.229638	0.434371
RPH3AL	-0.0467491	-0.202921
RPP40	-0.527792	-0.626896
RPRD2	0.100477	0.128031
RRN3	-0.291621	-0.684135
RRNAD1	0.742775	-0.237694
RRP8	0.0523808	-0.134258
RSG1	0.12525	0.360353
RSL1D1	-0.402097	-0.679777
RSPH1	-0.542645	-1.02705
RSPO4	1.23491	1.34527
RXRA	0.151761	0.0525865
S1PR2	0.276233	1.00006
SARM1	0.212815	0.129604
SARS2	0.0383011	0.20811
SCAF4	0.146885	-0.0696424
SCAP	0.170898	0.561673
SCCPDH	-0.358586	-0.638141
SCRIB	-0.122078	-0.354863
SCYL1	-0.210955	1.34467
SDC3	-0.0144705	0.134595
SDCBP2	-0.092611	-0.0947834
SDHA	-0.351599	-0.806289
SDK2	0.742957	0.810522
SEMA4B	0.0976787	-0.0878083
SEMA6C	0.733536	0.664809
SEMA7A	-0.0192133	0.36783
2012-09-01	0.238175	0.766781
SERBP1	-0.0736115	-0.333619
SETD2	0.145243	-0.0134101
SETDB1	-0.063413	-0.203563
SF3A2	0.0626764	-0.168396
SF3B4	0.102036	0.0413847
SFMBT2	-0.704174	-0.948163
SFXN3	-0.108626	-0.341746
SFXN4	-0.434035	-0.679466
SH2B3	-0.148969	-0.0836263
SH3TC2	0.488583	0.00502407
SHD	0.275549	0.672279
SHISA6	-0.125748	0.425654
SHMT1	0.907849	-0.424793
SHMT2	0.236762	0.203884
SHROOM3	0.275865	0.227565
SIDT1	-0.24955	-0.253094
SIDT2	0.00634221	-0.0845655
SIGLEC1	0.469677	1.0295
SIK3	-0.0854173	-0.109808
SIN3A	0.157541	-0.436497
SLC12A9	-0.227938	0.0736972
SLC17A9	-0.265305	-0.862258
SLC20A1	0.00611399	-0.596975
SLC22A31	0.628094	0.56474
SLC25A14	0.0317354	-0.225208
SLC25A42	-0.0284388	4.69053e-05
SLC27A3	0.461974	0.236003
SLC2A4RG	0.0360056	0.601304
SLC30A2	0.151571	0.451641
SLC35D1	0.0239802	-0.51731
SLC38A10	0.017924	0.0141492
SLC39A1	0.46946	0.76406
SLC39A3	-0.100019	-0.0546992
SLC41A3	-0.112017	-0.280383
SLC44A2	0.0312316	-0.272158
SLC4A1	0.424065	0.153608
SLC4A2	0.326441	0.598241
SLC5A6	0.239007	0.562624
SLC6A8	-0.00883914	-0.125928
SLC6A9	0.227011	0.807637
SLC9A1	0.140683	-0.0226268
SLC9A3R2	0.0841795	-0.177299
SLCO2B1	-0.0426663	-0.00127568
SMAD4	0.180747	0.563339
SMAD6	-0.0565063	-0.191035
SMARCA4	0.0592791	-0.159903
SMARCD1	-0.205158	-0.227775
SMARCD2	0.0749372	0.0876056
SMIM24	0.541015	-0.0754505
SMO	0.241732	0.330492
SNAPIN	0.0340102	0.25134
SNIP1	-0.0527085	-0.431197
SNN	-0.309089	-0.870829
SNPH	0.278721	0.816147
SNRPD3	-0.350464	-0.738614
SNTB2	0.0196327	0.0706868
SNX21	0.0686871	0.0259527
SORBS2	-0.814478	-0.471199
SORBS3	0.653118	0.713206
SP1	0.305166	0.470205
SPAG5	-0.0134363	0.121787
SPATA16	0.00723062	-0.349278
SPATA2L	0.19375	0.437849
SPEG	0.302733	0.119918
SPEN	0.0215591	-0.247365
SPG11	0.00852463	0.0747814
SPICE1	-0.424158	-0.840732
SPOCK2	0.244184	0.67509
SPOP	0.201015	-0.114062
SPR	-0.0572819	0.0610258
SPRYD3	0.152526	0.295459
SPTB	-0.0567357	0.282703
SPTY2D1	-0.256339	-0.884566
SRF	-0.0106367	-0.0704625
SSBP2	-0.223086	-0.14986
ST3GAL2	0.024316	-0.193393
STAMBP	0.141605	0.602735
STARD3	-0.101307	0.279105
STARD8	-0.0117071	0.172336
STAT6	0.118208	0.135099
STIM1	0.127856	0.206853
STK11	0.220395	-0.325444
STMN4	0.857458	0.128162
STRA6	0.730164	0.738862
STRN3	-0.210584	-0.369302
STUB1	-0.17861	-0.187859
STX6	-0.0954097	-0.182154
STX8	-0.324155	-0.630276
STXBP1	-0.208147	-0.154084
SUCO	-0.290782	-0.775554
SUGP1	0.065031	-0.198754
SUGP2	0.0218871	-0.0918827
SV2A	0.139053	0.405395
SYNPO	0.289479	0.608848
TAGLN	0.631609	1.36271
TAGLN2	0.41796	0.71422
TARS2	0.294204	0.713076
TBC1D10A	0.236141	0.254108
TBPL2	-0.475744	-1.19922
TBX2	-0.270455	0.105417
TCF25	0.0207581	-0.393958
TCF3	-0.121972	-0.409992
TCF7L1	0.196358	-0.0526595
TEPSIN	0.138247	0.585562
TFAP4	0.0265143	-0.161616
TFRC	-0.0952724	-0.406592
TGFB1	0.144483	0.776663
THAP11	-0.218437	-0.140986
THBD	1.0284	1.20018
THBS3	0.0336853	0.960921
THRA	0.32344	0.231964
THRAP3	-0.171482	-0.358534
THY1	0.281773	-0.212163
TICRR	-0.349708	-0.681502
TIMELESS	0.340735	0.47617
TINAGL1	0.373345	0.906264
TKFC	0.00905584	-0.16368
TM2D2	0.011948	-0.248078
TMBIM6	-0.141984	-0.315487
TMCC2	-0.107541	-0.178561
TMEM109	0.107469	0.0141736
TMEM115	0.163973	0.081467
TMEM132A	-0.00813215	0.694528
TMEM132C	-0.381253	-0.860649
TMEM198	0.0606778	0.0890407
TMEM214	-0.0335794	-0.000228374
TMEM258	-0.136036	-0.145336
TMEM37	-0.348911	-0.752324
TMEM51	0.246203	0.51299
TMEM98	0.169973	0.15796
TMLHE	-0.00701099	-0.0026812
TMX2	-0.0574976	-0.360233
TNFAIP8L1	0.202442	0.502589
TNK2	-0.0952724	-0.406592
TNKS1BP1	-0.0548124	0.42641
TNRC18	-0.105224	0.132043
TNS1	0.0247752	-0.065948
TNS2	0.110661	0.309336
TOP2A	0.0024575	0.48316
TP63	-0.154747	-1.00387
TPD52L2	-0.263011	-0.609771
TPMT	-0.278	-0.916066
TPP1	0.197318	-0.121114
TRAF2	-0.0315542	-0.585768
TRAFD1	-0.0540859	-0.191494
TRAIP	-0.25733	-0.848906
TRIM28	0.0871986	0.487467
TRIM35	0.0580371	-0.225229
TRIM37	-0.103796	-0.526434
TRIM8	0.109197	-0.228868
TRIP4	-0.0810314	-0.328392
TRPM8	-0.530597	-0.72442
TSFM	0.670815	0.899663
TSHZ1	-0.0869234	-0.355113
TSPAN1	-0.224202	-0.874142
TSPAN6	-0.306681	-0.181777
TSPAN9	-0.123269	-0.24734
TTC31	0.144902	0.17833
TTI2	0.272974	0.0837527
TTYH2	0.205056	0.425342
TWF2	-0.0711436	-0.11947
TYRO3	0.107511	-0.351561
TYSND1	0.448335	0.52784
UBAP2L	-0.178467	-0.410309
UBE2Z	0.141928	0.151066
UBL7	0.0627569	0.0289767
UBTF	0.158949	0.0193086
UCHL5	-0.290726	-0.791291
UGT8	-0.410041	-0.703929
UNC13D	0.561393	0.684257
UNC45A	0.0919684	0.0414799
UNC93B1	0.0293741	0.0273149
USP24	-0.179045	-0.0382731
USP36	0.249931	0.208367
USP39	-0.0966981	-0.135219
USP43	0.243373	0.63027
UTP14A	0.0636003	-0.0828634
UTP6	-0.377372	-0.630824
VASN	-0.0621969	0.01461
VAV2	-0.104692	-0.276399
VGLL3	-0.199773	-0.874783
VPS4A	-0.0687968	-0.3518
VPS51	-0.0790122	0.249141
VPS9D1	0.19375	0.437849
VWA2	-0.471526	-0.729906
WDR45	0.278766	0.112696
WDR53	-0.44706	-0.693833
WDR77	-0.157833	-0.398517
WDR82	-0.221783	-0.728122
WFDC1	-0.179721	-0.288382
WNK1	-0.162718	-0.275939
WNK2	0.0990347	-0.222003
WNT10A	0.577936	-0.256511
WSB2	-0.0409632	-0.114294
WWP2	0.115659	-0.099594
XAB2	0.122147	0.314179
XKRX	-0.00882045	-0.311156
YARS	0.149544	-0.109978
YBX3	-0.299959	-0.660126
YIPF6	-0.286554	-0.75689
ZBTB16	0.00667811	-0.0482669
ZBTB17	0.115741	0.0206397
ZC3H18	-0.152988	-0.306912
ZDHHC18	0.124248	0.230691
ZDHHC5	0.236948	0.209675
ZDHHC9	0.107553	0.0981335
ZFPM1	0.398053	0.533717
ZMAT4	-0.515367	-0.762219
ZMYND10	-0.189799	0.336195
ZNF414	0.338065	0.0767955
ZNF469	0.108706	0.675351
ZNF652	0.256693	0.138178
ZNF710	-0.19356	0.234191
ZNF777	0.23003	-0.360542
ZNRF1	0.342874	0.69274
