# Supplementary material for: Temporal changes in DNA methylation and RNA expression in a small song bird: within- and between-tissue comparisons
Source: BMC Genomics. 2021 Jan 7;22:36. doi: 10.1186/s12864-020-07329-9 (PMC7792223; doi:10.1186/s12864-020-07329-9)
Supplement: Supplementary file 24 — Additional file 24: Table S13. Genes that significantly change across time points in liver. [file 12864_2020_7329_MOESM24_ESM.xlsx]

## Sheet: Sheet1
Additional file 24: Table S13. Genes that significantly change across time points in liver
Gene	log2FC (Δ time point 1, 2)	log2FC (Δ time point 2, 3)
ACAP3	-0.448967	-0.486992
ACSBG2	-0.331748	-0.930496
ADAMTS3	0.0207586	0.952063
AOC1	0.694646	0.274102
ASB3	0.189753	0.443467
ATG9B	0.439848	0.459909
B3GALT5	-0.563565	-0.325166
BAG3	-0.877508	-1.19201
BAMBI	0.292675	0.864626
BPHL	0.570181	-0.421446
BTG2	-0.824458	-0.511529
C22H8orf4	0.642212	-0.172605
CALU	0.234601	1.15825
CBL	-0.413685	-0.300308
CD80	-1.53056	-0.662674
CDC42SE1	0.895879	0.188743
CDH22	-0.0558807	2.71594
CEBPB	0.392231	0.503377
CHAC2	0.835485	0.223396
CHST2	0.366567	0.647419
CKAP2L	-0.0344219	-0.784254
CNPY2	0.577747	0.33146
COL16A1	0.411484	1.21147
CORO1C	-0.656344	0.172392
CSNK1A1	0.137353	0.320051
CSRNP1	-0.0748112	-0.559776
CYR61	-0.410265	-0.404587
CYTH1	-0.165738	-0.337414
DAAM2	-0.425965	-0.57703
DCXR	1.25732	0.502951
DNAH17	-0.387444	-0.488447
DQX1	0.73215	0.356588
EMILIN1	0.903272	0.614054
ERLEC1	0.125239	0.611746
FABP3	0.0465159	4.57735
FAM160B2	0.80532	0.256799
FAM234B	0.329435	0.605999
FAM49A	-0.679183	-0.102507
FAM63A	0.61628	-0.128813
FAM78A	-1.41427	-0.56402
FASTK	0.462308	0.213684
GAD1	-0.0295299	1.45274
GCHFR	0.435237	0.845079
GRB14	-0.197198	-0.521592
GRK5	-0.131938	-0.544173
HCK	-1.3832	-0.0128825
HK2	-0.424066	-0.264177
HMBOX1	0.768193	0.214103
HSPA4	-0.0655383	-0.311475
HYAL1	0.0300403	-0.562258
IL13RA2	0.587682	0.232676
IL1RAP	-0.952486	-0.0582629
IL2RG	-0.764081	-0.0663894
ITPR1	-0.541224	-0.440474
KLF10	-0.248659	-0.606059
LAMP3	-0.5526	-0.39049
LAPTM5	-0.65509	-0.410347
LMNA	-0.346127	-0.485294
LOC107198967	0.419767	0.187913
LOC107199038	-0.780181	-1.04087
LOC107199090	0.316555	0.24876
LOC107199093	0.316555	0.24876
LOC107199118	1.78445	0.404985
LOC107199348	0.646624	0.161144
LOC107199572	0.503203	0.60987
LOC107199865	-0.285295	-0.159255
LOC107203409	-0.541796	-0.398486
LOC107203627	-0.127222	0.562129
LOC107203628	-0.127222	0.562129
LOC107203979	-0.880491	-0.30028
LOC107205030	-0.181475	0.899173
LOC107205210	2.74651	5.18939
LOC107206220	-0.239923	-1.28537
LOC107207019	0.939342	0.622365
LOC107208120	-0.0664025	-0.608343
LOC107209596	0.372623	0.594126
LOC107210561	0.739656	0.195371
LOC107213558	0.503884	-0.908658
LOC107214107	-0.639017	-0.385461
LOC107214554	0.566573	-0.851432
LOC107215301	-0.440105	-0.398105
LOC107215510	0.386818	0.671106
MAK16	-0.409714	-0.305243
MALT1	-0.109855	1.64422
MAP1S	0.386818	0.671106
MBOAT2	0.0508502	4.21109
MGAT3	-0.517704	-0.229881
MRPS12	0.639237	0.233146
MYCL	-1.70921	-0.14854
NAA40	1.13716	0.151698
NFIC	0.750993	0.249246
NIPAL4	0.462799	1.53638
NR1D1	-1.20404	-2.34632
NR3C2	-0.0567213	-0.492724
NRP2	-1.0436	-0.48111
NUDT17	0.854736	0.179131
PAOX	0.566071	0.544093
PAPLN	0.103152	-1.03517
PDE4B	-0.181792	-0.587977
PDLIM1	-0.108196	-0.589829
PEX11G	0.0967323	-0.649012
PGLYRP2	0.566573	-0.851432
PHACTR2	-0.436383	1.24457
PIGC	0.549799	1.17168
PKIG	-0.600923	-0.566294
PKM	-1.02605	-0.159005
POMC	-0.0503621	-1.43477
PPID	0.233382	-0.431266
PRKCB	-0.555651	-0.292364
PSAP	-0.193908	-0.250576
PSPH	-0.101419	-0.563525
PTEN	-0.221179	-0.0328929
PTTG1IP	0.283539	1.44711
RAMP1	0.45799	0.666474
RAP2C	-0.209729	-0.220147
RARA	-0.0715206	2.41134
RERE	-0.178857	-0.253312
RPTOR	0.0606843	0.473941
RRM1	-0.181188	0.911037
RTN4RL1	-3.0217	-0.786854
SCYL1	1.28815	0.50409
SEMA4A	-1.32102	-0.462873
SEMA4B	0.611669	0.500864
SLC35E4	0.96726	2.04271
SLC39A10	-0.351962	-0.485253
SLC8A1	-1.36691	0.311772
SMCO4	-0.0859	-0.432145
SOX4	-1.43758	-0.0905545
SPINT4	-0.151423	5.5482
SSH2	-0.542232	-0.330237
SYNDIG1L	-0.20553	2.52382
TCN2	0.96726	2.04271
TEPSIN	0.677488	0.405653
TESC	-0.870361	0.257408
TIFA	-1.35915	-0.296439
TM6SF2	0.647558	0.195828
TMEM132C	0.516925	0.621427
TRAFD1	0.418143	0.128759
TRIM35	-1.25684	-0.361892
VGLL3	-0.364698	-1.17664
WBSCR27	0.954839	0.748523
YWHAZ	-0.257135	-0.231202
ZBTB1	-0.437844	-0.291542
