# Supplementary material for: Temporal changes in DNA methylation and RNA expression in a small song bird: within- and between-tissue comparisons
Source: BMC Genomics. 2021 Jan 7;22:36. doi: 10.1186/s12864-020-07329-9 (PMC7792223; doi:10.1186/s12864-020-07329-9)
Supplement: Supplementary file 35 — Additional file 35: Table S16. Number of sites in RBC changing in methylation in different gene regions between time point 1 and 2 within genes associated with either Q1 and Q3 or Q2 and Q4 in hypothalamus. [file 12864_2020_7329_MOESM35_ESM.xlsx]

## Sheet: Sheet1
Additional file 35: Table S16. Number of sites in RBC changing in methylation in different gene regions between time point 1 and 2 within genes associated with either Q1 and Q3 or Q2 and Q4 in hypothalamus
Gene Id	Gene region	No. of sites within quadrant Q1 or Q3	No. of sites within quadrant Q2 or Q4	Total no. Sites
ACVR1C	gene body	1	0	1
LOC107213100	gene body	2	0	2
NELL1	gene body	1	0	1
Total	gene body	4	0	4
Gene Id	Gene region	No. of sites within quadrant Q1 or Q3	No. of sites within quadrant Q2 or Q4	Total no. Sites
FMOD	10k downstream region	1	2	3
Total	10k downstream region	1	2	3
