# Supplementary material for: Temporal changes in DNA methylation and RNA expression in a small song bird: within- and between-tissue comparisons
Source: BMC Genomics. 2021 Jan 7;22:36. doi: 10.1186/s12864-020-07329-9 (PMC7792223; doi:10.1186/s12864-020-07329-9)
Supplement: Supplementary file 36 — Additional file 36: Table S17. Number of sites in RBC changing in methylation in different gene regions between time point 2 and 3 within genes associated with either Q1 and Q3 or Q2 and Q4 in hypothalamus. [file 12864_2020_7329_MOESM36_ESM.xlsx]

## Sheet: Sheet1
Additional file 36: Table S17. Number of sites in RBC changing in methylation in different gene regions between time point 2 and 3 within genes associated with either Q1 and Q3 or Q2 and Q4 in hypothalamus.
Gene Id	Gene region	No. of sites within quadrant Q1 or Q3	No. of sites within quadrant Q2 or Q4	Total no. Sites
KLHL30	TSS	1	0	1
Total	TSS	1	0	1
Gene Id	Gene region	No. of sites within quadrant Q1 or Q3	No. of sites within quadrant Q2 or Q4	Total no. Sites
KLHL30	promoter region	1	0	1
USP43	promoter region	1	0	1
Total	promoter region	2	0	2
Gene Id	Gene region	No. of sites within quadrant Q1 or Q3	No. of sites within quadrant Q2 or Q4	Total no. Sites
ERFE	10k upstream region	1	0	1
KLHL30	10k upstream region	1	0	1
PRNP	10k upstream region	1	0	1
TIMELESS	10k upstream region	1	1	2
USP43	10k upstream region	1	0	1
Total	10k upstream region	5	1	6
Gene Id	Gene region	No. of sites within quadrant Q1 or Q3	No. of sites within quadrant Q2 or Q4	Total no. Sites
FRMD8	10k downstream region	2	0	2
LOXL3	10k downstream region	0	2	2
PRNP	10k downstream region	2	0	2
SLC25A42	10k downstream region	0	1	1
USP43	10k downstream region	0	1	1
Total	10k downstream region	4	4	8
