# Supplementary material for: Temporal changes in DNA methylation and RNA expression in a small song bird: within- and between-tissue comparisons
Source: BMC Genomics. 2021 Jan 7;22:36. doi: 10.1186/s12864-020-07329-9 (PMC7792223; doi:10.1186/s12864-020-07329-9)
Supplement: Supplementary file 37 — Additional file 37: Table S18. Number of sites in RBC changing in methylation in different gene regions between time point 1 and 2 within genes associated with either Q1 and Q3 or Q2 and Q4 in ovary. [file 12864_2020_7329_MOESM37_ESM.xlsx]

## Sheet: Sheet1
Additional file 37: Table S18. Number of sites in RBC changing in methylation in different gene regions between time point 1 and 2 within genes associated with either Q1 and Q3 or Q2 and Q4 in ovary
Gene Id	Gene region	No. of sites within quadrant Q1 or Q3	No. of sites within quadrant Q2 or Q4	Total no. Sites
IGSF21	TSS	0	1	1
RPP40	TSS	6	0	6
Total	TSS	6	1	7
Gene Id	Gene region	No. of sites within quadrant Q1 or Q3	No. of sites within quadrant Q2 or Q4	Total no. Sites
IGSF21	promoter region	3	3	6
LOC107199102	promoter region	1	0	1
LOC107199329	promoter region	0	1	1
METRN	promoter region	1	0	1
RPP40	promoter region	6	0	6
Total	promoter region	11	4	15
Gene Id	Gene region	No. of sites within quadrant Q1 or Q3	No. of sites within quadrant Q2 or Q4	Total no. Sites
AFAP1L1	gene body	0	1	1
ALPK1	gene body	0	1	1
BAHCC1	gene body	2	0	2
COL16A1	gene body	0	3	3
COL1A1	gene body	3	3	6
DBN1	gene body	1	0	1
GRHL2	gene body	0	1	1
IGSF21	gene body	4	6	10
IL1RAP	gene body	1	0	1
KCNH2	gene body	0	6	6
LOC107198894	gene body	2	3	5
LOC107198988	gene body	2	1	3
LOC107203409	gene body	1	1	2
LOC107213503	gene body	1	0	1
LOC107214265	gene body	1	0	1
LOC107214698	gene body	0	1	1
LOC107215118	gene body	1	0	1
METRN	gene body	0	1	1
MFAP2	gene body	0	2	2
MIDN	gene body	1	1	2
NACAD	gene body	0	1	1
PRR7	gene body	1	0	1
PRUNE1	gene body	0	1	1
PTCH2	gene body	0	1	1
PTPN23	gene body	2	0	2
RBFOX3	gene body	2	0	2
RPP40	gene body	6	0	6
RSPO4	gene body	0	1	1
SDK2	gene body	0	1	1
STMN4	gene body	0	2	2
STRA6	gene body	2	1	3
GALNT5	gene body	0	1	1
LOC107199110	gene body	0	1	1
LOC107199437	gene body	1	0	1
LOC107210332	gene body	1	0	1
LOC107214023	gene body	1	0	1
LOC107214776	gene body	1	0	1
OBSCN	gene body	1	1	2
UNC13D	gene body	1	0	1
Total	gene body	39	42	81
Gene Id	Gene region	No. of sites within quadrant Q1 or Q3	No. of sites within quadrant Q2 or Q4	Total no. Sites
AATK	10k upstream region	0	2	2
AFAP1L1	10k upstream region	0	2	2
APLNR	10k upstream region	1	0	1
ARHGAP35	10k upstream region	1	3	4
ARL8A	10k upstream region	0	1	1
ASIC3	10k upstream region	1	0	1
BAHCC1	10k upstream region	0	1	1
CACNB3	10k upstream region	1	0	1
CD93	10k upstream region	7	5	12
COL16A1	10k upstream region	0	1	1
DBN1	10k upstream region	1	0	1
DPEP1	10k upstream region	0	1	1
HCN2	10k upstream region	1	0	1
IGSF21	10k upstream region	2	1	3
LOC107198794	10k upstream region	1	0	1
LOC107198894	10k upstream region	0	1	1
LOC107198988	10k upstream region	1	2	3
LOC107199102	10k upstream region	1	0	1
LOC107199241	10k upstream region	3	0	3
LOC107199280	10k upstream region	1	0	1
LOC107199329	10k upstream region	0	1	1
LOC107202670	10k upstream region	0	1	1
LOC107209965	10k upstream region	1	0	1
LOC107213503	10k upstream region	0	4	4
LOC107213598	10k upstream region	1	0	1
LOC107214105	10k upstream region	1	0	1
LOC107215040	10k upstream region	0	1	1
METRN	10k upstream region	1	0	1
MFAP2	10k upstream region	0	1	1
NBEAL2	10k upstream region	2	1	3
PHLDA3	10k upstream region	0	1	1
PPP1R9B	10k upstream region	1	0	1
RRNAD1	10k upstream region	0	6	6
SEMA6C	10k upstream region	0	1	1
SLC22A31	10k upstream region	1	0	1
STRA6	10k upstream region	2	0	2
THBD	10k upstream region	0	4	4
TSFM	10k upstream region	0	2	2
ZMAT4	10k upstream region	1	0	1
Total	10k upstream region	33	43	76
Gene Id	Gene region	No. of sites within quadrant Q1 or Q3	No. of sites within quadrant Q2 or Q4	Total no. Sites
AATK	10k downstream region	0	1	1
ASIC3	10k downstream region	0	2	2
CD93	10k downstream region	1	0	1
COL16A1	10k downstream region	2	0	2
DBN1	10k downstream region	1	0	1
DPEP1	10k downstream region	0	1	1
EMILIN1	10k downstream region	1	0	1
ESPL1	10k downstream region	0	7	7
FAM189B	10k downstream region	0	2	2
GLIS2	10k downstream region	6	4	10
HIC1	10k downstream region	0	2	2
IGSF21	10k downstream region	1	0	1
LOC107198794	10k downstream region	0	1	1
LOC107198894	10k downstream region	1	3	4
LOC107198927	10k downstream region	0	1	1
LOC107213503	10k downstream region	1	0	1
LOC107213598	10k downstream region	1	0	1
LOC107214698	10k downstream region	1	1	2
METRN	10k downstream region	0	1	1
MFAP2	10k downstream region	1	1	2
MORF4L1	10k downstream region	1	0	1
NCKAP5L	10k downstream region	2	0	2
PCSK6	10k downstream region	0	1	1
PRR7	10k downstream region	1	0	1
PTPN23	10k downstream region	0	3	3
SDK2	10k downstream region	1	0	1
SHMT1	10k downstream region	2	0	2
SORBS3	10k downstream region	1	0	1
STMN4	10k downstream region	1	2	3
STRA6	10k downstream region	1	0	1
THBD	10k downstream region	3	0	3
ZMAT4	10k downstream region	0	1	1
ANK3	10k downstream region	0	1	1
GALNT5	10k downstream region	1	0	1
LOC107204952	10k downstream region	1	0	1
SMIM24	10k downstream region	1	0	1
Total	10k downstream region	33	35	68
