# Supplementary material for: Temporal changes in DNA methylation and RNA expression in a small song bird: within- and between-tissue comparisons
Source: BMC Genomics. 2021 Jan 7;22:36. doi: 10.1186/s12864-020-07329-9 (PMC7792223; doi:10.1186/s12864-020-07329-9)
Supplement: Supplementary file 38 — Additional file 38: Table S19. Number of sites in RBC changing in methylation in different gene regions between time point 2 and 3 within genes associated with either Q1 and Q3 or Q2 and Q4 in ovary. [file 12864_2020_7329_MOESM38_ESM.xlsx]

## Sheet: Sheet1
Additional file 38: Table S19. Number of sites in RBC changing in methylation in different gene regions between time point 2 and 3 within genes associated with either Q1 and Q3 or Q2 and Q4 in ovary.
Gene Id	Gene region	No. of sites within quadrant Q1 or Q3	No. of sites within quadrant Q2 or Q4	Total no. Sites
ADM	TSS	0	1	1
CES2	TSS	1	0	1
RPP40	TSS	3	0	3
SFMBT2	TSS	1	0	1
NOBOX	TSS	1	0	1
SNN	TSS	9	0	9
Total	TSS	15	1	16
Gene Id	Gene region	No. of sites within quadrant Q1 or Q3	No. of sites within quadrant Q2 or Q4	Total no. Sites
ADM	promoter region	0	2	2
ANKRD24	promoter region	0	4	4
ARHGEF2	promoter region	0	7	7
BRD7	promoter region	2	0	2
CES2	promoter region	1	0	1
COPS8	promoter region	1	0	1
DENND4B	promoter region	0	1	1
EIF4E1B	promoter region	1	0	1
EIF4H	promoter region	1	0	1
FIGN	promoter region	0	1	1
GDI2	promoter region	1	1	2
GTSF1	promoter region	1	0	1
HSPA4	promoter region	4	0	4
LOC107198651	promoter region	2	0	2
LOC107198890	promoter region	0	1	1
LOC107199216	promoter region	0	1	1
LOC107199228	promoter region	1	0	1
LOC107199329	promoter region	0	1	1
LOC107203911	promoter region	0	1	1
LOC107205156	promoter region	1	0	1
LOC107209112	promoter region	1	0	1
LOC107211063	promoter region	1	0	1
LOC107211083	promoter region	0	1	1
LOC107212683	promoter region	0	1	1
LOC107213859	promoter region	1	0	1
MND1	promoter region	0	1	1
MYOZ3	promoter region	1	0	1
NAGLU	promoter region	2	0	2
PBK	promoter region	1	0	1
PPP1R1B	promoter region	0	1	1
RAB5C	promoter region	1	0	1
RBFOX3	promoter region	0	1	1
RPP40	promoter region	3	0	3
SCYL1	promoter region	0	1	1
SFMBT2	promoter region	1	0	1
SLC17A9	promoter region	1	1	2
SLC6A9	promoter region	0	1	1
TARS2	promoter region	0	1	1
TNFAIP8L1	promoter region	0	1	1
USP43	promoter region	0	1	1
LOC107199304	promoter region	1	0	1
LOC107211380	promoter region	0	1	1
NOBOX	promoter region	1	0	1
SNN	promoter region	9	0	9
Total	promoter region	40	32	72
Gene Id	Gene region	No. of sites within quadrant Q1 or Q3	No. of sites within quadrant Q2 or Q4	Total no. Sites
ABLIM3	gene body	0	2	2
ADAMTS14	gene body	1	0	1
ADRA2A	gene body	0	1	1
AFAP1L1	gene body	1	0	1
AKNA	gene body	0	1	1
ALPK1	gene body	1	1	2
ALPL	gene body	0	1	1
ANKRD24	gene body	2	1	3
ARHGAP23	gene body	1	11	12
ARHGEF17	gene body	0	1	1
ARHGEF2	gene body	0	4	4
ARL4C	gene body	1	0	1
ATG9B	gene body	0	3	3
BAZ2A	gene body	1	2	3
C26H6orf132	gene body	0	1	1
CACNA2D2	gene body	16	0	16
CBARP	gene body	1	0	1
CD276	gene body	2	0	2
CD93	gene body	0	1	1
CES2	gene body	1	0	1
CFAP61	gene body	1	0	1
CHGA	gene body	1	0	1
COL13A1	gene body	1	0	1
COL16A1	gene body	2	1	3
COL18A1	gene body	0	1	1
COL1A1	gene body	2	2	4
CRTC2	gene body	0	1	1
DBN1	gene body	1	0	1
DCHS1	gene body	1	1	2
DDB2	gene body	1	0	1
DENND4B	gene body	1	2	3
DES	gene body	0	1	1
DHH	gene body	0	3	3
DNAJC12	gene body	9	0	9
DNMT3A	gene body	1	0	1
EMID1	gene body	0	2	2
ERBB2	gene body	0	1	1
EXTL1	gene body	1	0	1
FBN3	gene body	0	3	3
GABRA3	gene body	0	1	1
GLI1	gene body	0	1	1
GTSF1	gene body	1	0	1
GUK1	gene body	0	2	2
IGSF9	gene body	1	0	1
INHBB	gene body	0	1	1
ITGA3	gene body	0	1	1
KCNH2	gene body	4	7	11
KIAA1614	gene body	1	1	2
KMT2D	gene body	1	2	3
LOC107198651	gene body	1	0	1
LOC107198830	gene body	0	1	1
LOC107198890	gene body	1	1	2
LOC107198966	gene body	0	3	3
LOC107198988	gene body	2	0	2
LOC107199039	gene body	1	2	3
LOC107199047	gene body	1	0	1
LOC107199085	gene body	1	1	2
LOC107199097	gene body	0	1	1
LOC107199099	gene body	1	1	2
LOC107199160	gene body	0	1	1
LOC107199216	gene body	5	3	8
LOC107199386	gene body	1	0	1
LOC107199952	gene body	1	0	1
LOC107208041	gene body	2	1	3
LOC107209709	gene body	0	1	1
LOC107211364	gene body	0	1	1
LOC107213501	gene body	1	0	1
LOC107214265	gene body	0	1	1
LOC107215118	gene body	2	0	2
LOXL1	gene body	2	0	2
LRRN2	gene body	1	0	1
MAPKAPK2	gene body	1	0	1
MAST3	gene body	1	0	1
MDFI	gene body	0	1	1
MPZL3	gene body	3	0	3
MST1R	gene body	1	0	1
NAB2	gene body	0	1	1
NHSL2	gene body	1	1	2
OBSL1	gene body	0	13	13
PBK	gene body	0	4	4
PCSK9	gene body	0	1	1
PDF	gene body	1	1	2
PDLIM2	gene body	0	2	2
PIEZO1	gene body	0	2	2
PLXNA2	gene body	0	1	1
PPM1E	gene body	1	0	1
PRR7	gene body	0	2	2
PTPN23	gene body	0	1	1
RBFOX3	gene body	2	3	5
RBM24	gene body	2	0	2
RELL2	gene body	0	1	1
RPP40	gene body	3	0	3
SCYL1	gene body	0	1	1
SDK2	gene body	0	2	2
SEMA6C	gene body	1	0	1
SEPT12	gene body	1	0	1
SHD	gene body	0	1	1
SIGLEC1	gene body	0	2	2
SLC2A4RG	gene body	0	2	2
SLC4A2	gene body	1	2	3
SLC5A6	gene body	1	0	1
SLC6A9	gene body	0	1	1
SPOCK2	gene body	0	1	1
STRA6	gene body	1	1	2
SYNPO	gene body	3	0	3
TAGLN	gene body	0	1	1
TAGLN2	gene body	3	1	4
TEPSIN	gene body	1	0	1
TINAGL1	gene body	1	1	2
TMEM132C	gene body	1	0	1
TMEM51	gene body	0	1	1
TYSND1	gene body	0	1	1
ZNF469	gene body	0	1	1
ZNRF1	gene body	0	1	1
ACSL6	gene body	1	0	1
ADAM11	gene body	0	1	1
ARPP21	gene body	0	1	1
C1QTNF2	gene body	0	1	1
CCDC88A	gene body	0	2	2
DHRS13	gene body	2	0	2
LOC107199084	gene body	2	2	4
LOC107199229	gene body	1	1	2
LOC107199283	gene body	1	0	1
LOC107199304	gene body	1	0	1
LOC107199317	gene body	0	1	1
LOC107199407	gene body	0	1	1
LOC107199445	gene body	0	1	1
LOC107199572	gene body	1	0	1
LOC107201377	gene body	3	0	3
LOC107205612	gene body	0	3	3
LOC107206981	gene body	1	0	1
LOC107211380	gene body	0	1	1
LOC107212942	gene body	0	1	1
LOC107213168	gene body	4	1	5
LOC107213941	gene body	0	1	1
NOBOX	gene body	1	0	1
OBSCN	gene body	1	0	1
RALGPS1	gene body	0	1	1
RAMP1	gene body	0	1	1
RCAN1	gene body	0	1	1
RGS6	gene body	1	0	1
SCAP	gene body	1	0	1
SNN	gene body	13	0	13
SPTY2D1	gene body	0	1	1
TMEM37	gene body	1	0	1
VGLL3	gene body	1	0	1
VWA2	gene body	1	0	1
Total	gene body	148	158	306
Gene Id	Gene region	No. of sites within quadrant Q1 or Q3	No. of sites within quadrant Q2 or Q4	Total no. Sites
ADM	10k upstream region	0	2	2
AFAP1L1	10k upstream region	1	0	1
AKNA	10k upstream region	1	0	1
ALDH2	10k upstream region	1	0	1
ALPK1	10k upstream region	1	0	1
ANKRD24	10k upstream region	0	4	4
APLNR	10k upstream region	1	0	1
ARHGAP35	10k upstream region	1	2	3
ARHGEF2	10k upstream region	0	7	7
ARL4C	10k upstream region	1	0	1
ARPC5	10k upstream region	0	1	1
ATXN1	10k upstream region	2	0	2
BRD7	10k upstream region	2	0	2
CCDC142	10k upstream region	0	1	1
CD93	10k upstream region	7	1	8
COASY	10k upstream region	2	0	2
COPS8	10k upstream region	1	0	1
DBN1	10k upstream region	0	1	1
DENND4B	10k upstream region	0	2	2
EIF3L	10k upstream region	5	0	5
EIF4E1B	10k upstream region	1	0	1
EIF4H	10k upstream region	1	0	1
EXTL1	10k upstream region	0	1	1
FIGN	10k upstream region	0	1	1
GDF9	10k upstream region	0	1	1
GDI2	10k upstream region	1	1	2
HDAC3	10k upstream region	1	0	1
HIC1	10k upstream region	0	1	1
HSD17B1	10k upstream region	2	0	2
HSPA4	10k upstream region	4	0	4
IGFBP4	10k upstream region	2	0	2
ITGA3	10k upstream region	0	4	4
KMT2D	10k upstream region	0	3	3
LOC107198651	10k upstream region	2	0	2
LOC107198778	10k upstream region	1	0	1
LOC107198830	10k upstream region	1	0	1
LOC107198890	10k upstream region	2	1	3
LOC107198988	10k upstream region	1	1	2
LOC107199099	10k upstream region	2	0	2
LOC107199162	10k upstream region	0	1	1
LOC107199216	10k upstream region	0	1	1
LOC107199228	10k upstream region	1	0	1
LOC107199329	10k upstream region	0	1	1
LOC107199332	10k upstream region	1	0	1
LOC107202670	10k upstream region	0	1	1
LOC107203911	10k upstream region	0	1	1
LOC107205156	10k upstream region	1	0	1
LOC107205278	10k upstream region	0	2	2
LOC107205279	10k upstream region	0	2	2
LOC107209112	10k upstream region	1	0	1
LOC107209799	10k upstream region	0	1	1
LOC107210059	10k upstream region	0	1	1
LOC107210677	10k upstream region	1	0	1
LOC107211063	10k upstream region	1	1	2
LOC107211064	10k upstream region	1	0	1
LOC107211083	10k upstream region	0	1	1
LOC107212683	10k upstream region	0	1	1
LOC107213434	10k upstream region	0	1	1
LOC107213500	10k upstream region	0	3	3
LOC107213859	10k upstream region	1	0	1
LOC107213908	10k upstream region	3	1	4
LOC107213965	10k upstream region	0	2	2
LOC107214651	10k upstream region	0	1	1
LOC107215386	10k upstream region	1	0	1
LRP1	10k upstream region	0	1	1
LRRN2	10k upstream region	0	1	1
MND1	10k upstream region	0	1	1
MOGS	10k upstream region	0	1	1
MPZL3	10k upstream region	1	0	1
MRPS35	10k upstream region	2	1	3
MYL2	10k upstream region	0	1	1
MYOZ3	10k upstream region	3	0	3
NAGLU	10k upstream region	2	0	2
NHSL2	10k upstream region	1	0	1
NUP93	10k upstream region	1	0	1
PBK	10k upstream region	3	4	7
PHACTR4	10k upstream region	0	1	1
PML	10k upstream region	1	0	1
PPP1R1B	10k upstream region	0	1	1
PPP1R9B	10k upstream region	1	0	1
PRELID1	10k upstream region	0	1	1
PSMD7	10k upstream region	0	1	1
RAB11FIP1	10k upstream region	1	0	1
RAB5C	10k upstream region	1	0	1
RARRES2	10k upstream region	0	1	1
RASIP1	10k upstream region	1	0	1
RNF2	10k upstream region	1	0	1
SCYL1	10k upstream region	0	1	1
SDHA	10k upstream region	4	0	4
SEMA6C	10k upstream region	0	1	1
SEPT12	10k upstream region	0	1	1
SFMBT2	10k upstream region	1	0	1
SLC17A9	10k upstream region	1	1	2
SLC35D1	10k upstream region	1	0	1
STRA6	10k upstream region	1	3	4
STX8	10k upstream region	0	1	1
SUCO	10k upstream region	1	3	4
TAGLN2	10k upstream region	1	0	1
TARS2	10k upstream region	0	1	1
TEPSIN	10k upstream region	0	3	3
THBD	10k upstream region	0	1	1
TINAGL1	10k upstream region	1	2	3
TMEM132A	10k upstream region	1	0	1
TNFAIP8L1	10k upstream region	0	2	2
TPD52L2	10k upstream region	0	2	2
TSFM	10k upstream region	0	2	2
TYSND1	10k upstream region	0	1	1
USP43	10k upstream region	0	1	1
YBX3	10k upstream region	1	0	1
ZMAT4	10k upstream region	4	0	4
Total	10k upstream region	95	98	193
Gene Id	Gene region	No. of sites within quadrant Q1 or Q3	No. of sites within quadrant Q2 or Q4	Total no. Sites
AATK	10k downstream region	0	1	1
ABLIM3	10k downstream region	0	1	1
ACBD4	10k downstream region	0	3	3
ADRM1	10k downstream region	0	1	1
AHSA2	10k downstream region	1	0	1
ALPL	10k downstream region	0	2	2
ARHGEF2	10k downstream region	0	1	1
ATP6V1B2	10k downstream region	1	0	1
BRD3	10k downstream region	0	1	1
CACNA2D2	10k downstream region	0	1	1
CACNB1	10k downstream region	0	2	2
CD276	10k downstream region	2	1	3
CD93	10k downstream region	1	0	1
CDKN1A	10k downstream region	0	1	1
CFAP74	10k downstream region	2	0	2
CHD4	10k downstream region	1	0	1
COG8	10k downstream region	1	1	2
COL16A1	10k downstream region	1	0	1
CRTC2	10k downstream region	0	1	1
DBN1	10k downstream region	0	2	2
DENND4B	10k downstream region	2	1	3
EMILIN1	10k downstream region	0	1	1
ERBB2	10k downstream region	1	0	1
ESPL1	10k downstream region	0	6	6
FAM189B	10k downstream region	1	0	1
FBLN7	10k downstream region	1	0	1
FRMD8	10k downstream region	0	2	2
G6PC3	10k downstream region	1	1	2
GLI1	10k downstream region	0	1	1
GLIS2	10k downstream region	4	6	10
GRPEL2	10k downstream region	1	0	1
GSTZ1	10k downstream region	0	3	3
HIC1	10k downstream region	1	1	2
IGSF9	10k downstream region	3	3	6
ISG20L2	10k downstream region	1	7	8
ITGA3	10k downstream region	0	2	2
LACTB	10k downstream region	1	0	1
LOC107198927	10k downstream region	0	2	2
LOC107199058	10k downstream region	1	0	1
LOC107199097	10k downstream region	1	1	2
LOC107199099	10k downstream region	0	1	1
LOC107199350	10k downstream region	0	1	1
LOC107206612	10k downstream region	1	0	1
LOC107210584	10k downstream region	1	0	1
LOC107211478	10k downstream region	0	1	1
LOC107213500	10k downstream region	1	0	1
LOC107213908	10k downstream region	2	1	3
LOC107213959	10k downstream region	1	0	1
LOC107214651	10k downstream region	2	0	2
LOC107214698	10k downstream region	0	9	9
MMP9	10k downstream region	2	1	3
MORF4L1	10k downstream region	2	0	2
MRPS23	10k downstream region	1	0	1
MRPS7	10k downstream region	0	2	2
MXD3	10k downstream region	1	0	1
NAB2	10k downstream region	0	1	1
NCKAP5L	10k downstream region	0	3	3
NDUFB1	10k downstream region	0	1	1
NDUFS3	10k downstream region	1	0	1
NES	10k downstream region	0	1	1
NMRK2	10k downstream region	0	1	1
NPTX1	10k downstream region	0	1	1
PBK	10k downstream region	1	2	3
PML	10k downstream region	2	0	2
PRR7	10k downstream region	1	0	1
PTPN23	10k downstream region	1	0	1
PTTG1IP	10k downstream region	12	1	13
RASSF2	10k downstream region	2	0	2
RSPH1	10k downstream region	0	1	1
SDK2	10k downstream region	1	0	1
SEMA6C	10k downstream region	0	1	1
SIGLEC1	10k downstream region	1	0	1
SLC39A1	10k downstream region	0	1	1
SLC5A6	10k downstream region	0	1	1
SNRPD3	10k downstream region	1	1	2
SORBS3	10k downstream region	0	2	2
SPICE1	10k downstream region	1	0	1
SPOCK2	10k downstream region	0	2	2
STAMBP	10k downstream region	0	1	1
STRA6	10k downstream region	0	1	1
TAGLN2	10k downstream region	0	2	2
TGFB1	10k downstream region	0	1	1
THBD	10k downstream region	3	1	4
TPMT	10k downstream region	1	0	1
TRIM37	10k downstream region	1	0	1
TSPAN1	10k downstream region	1	0	1
TYSND1	10k downstream region	0	1	1
USP43	10k downstream region	1	0	1
YIPF6	10k downstream region	1	0	1
ZMAT4	10k downstream region	0	1	1
ARL2BP	10k downstream region	1	0	1
EIF2S2	10k downstream region	2	0	2
GALNT5	10k downstream region	4	0	4
GATAD2A	10k downstream region	2	0	2
IP6K2	10k downstream region	0	2	2
LOC107202319	10k downstream region	28	0	28
LOC107207951	10k downstream region	2	0	2
LOC107213941	10k downstream region	0	1	1
MRPL14	10k downstream region	1	0	1
PPIF	10k downstream region	1	0	1
SCAP	10k downstream region	0	1	1
SCCPDH	10k downstream region	1	0	1
LOC107207181	10k downstream region	1	0	1
LOC107212663	10k downstream region	0	1	1
TRPM8	10k downstream region	1	1	2
Total	10k downstream region	119	106	225
