# Supplementary material for: Temporal changes in DNA methylation and RNA expression in a small song bird: within- and between-tissue comparisons
Source: BMC Genomics. 2021 Jan 7;22:36. doi: 10.1186/s12864-020-07329-9 (PMC7792223; doi:10.1186/s12864-020-07329-9)
Supplement: Supplementary file 40 — Additional file 40: Table S21. Number of sites in RBC changing in methylation in different gene regions between time point 2 and 3 within genes associated with either Q1 and Q3 or Q2 and Q4 in liver. [file 12864_2020_7329_MOESM40_ESM.xlsx]

## Sheet: Sheet1
Additional file 40: Table S21. Number of sites in liver changing in methylation in different gene regions between time point 2 and 3 within genes associated with either Q1 and Q3 or Q2 and Q4 in liver
Gene Id	Gene region	No. of sites within quadrant Q1 or Q3	No. of sites within quadrant Q2 or Q4	Total no. Sites
PIGC	TSS	2	0	2
Total	TSS	2	0	2
Gene Id	Gene region	No. of sites within quadrant Q1 or Q3	No. of sites within quadrant Q2 or Q4	Total no. Sites
LOC107199038	promoter region	1	1	2
LOC107209596	promoter region	0	1	1
PIGC	promoter region	4	0	4
POMC	promoter region	0	1	1
SLC35E4	promoter region	0	1	1
Total	promoter region	5	4	9
Gene Id	Gene region	No. of sites within quadrant Q1 or Q3	No. of sites within quadrant Q2 or Q4	Total no. Sites
CALU	gene body	1	0	1
FAM78A	gene body	0	1	1
GAD1	gene body	1	0	1
LOC107205210	gene body	0	1	1
LOC107207019	gene body	0	1	1
MAP1S	gene body	1	1	2
MBOAT2	gene body	0	1	1
PDE4B	gene body	1	2	3
PDLIM1	gene body	0	1	1
PIGC	gene body	0	2	2
POMC	gene body	0	10	10
RAMP1	gene body	3	0	3
RTN4RL1	gene body	0	2	2
TCN2	gene body	0	1	1
TMEM132C	gene body	1	1	2
VGLL3	gene body	0	1	1
ADAMTS3	gene body	0	1	1
CDH22	gene body	2	0	2
LOC107203627	gene body	1	0	1
LOC107208120	gene body	1	0	1
PAPLN	gene body	0	1	1
Total	gene body	12	27	39
Gene Id	Gene region	No. of sites within quadrant Q1 or Q3	No. of sites within quadrant Q2 or Q4	Total no. Sites
EMILIN1	10k upstream region	0	1	1
ERLEC1	10k upstream region	0	2	2
LOC107199038	10k upstream region	2	1	3
LOC107203628	10k upstream region	1	0	1
LOC107206220	10k upstream region	1	0	1
LOC107209596	10k upstream region	0	1	1
PHACTR2	10k upstream region	1	0	1
PIGC	10k upstream region	4	0	4
POMC	10k upstream region	0	1	1
RRM1	10k upstream region	1	0	1
SEMA4B	10k upstream region	0	1	1
SLC35E4	10k upstream region	0	1	1
SPINT4	10k upstream region	1	0	1
Total	10k upstream region	11	8	19
Gene Id	Gene region	No. of sites within quadrant Q1 or Q3	No. of sites within quadrant Q2 or Q4	Total no. Sites
CD80	10k downstream region	1	0	1
CEBPB	10k downstream region	1	0	1
CHST2	10k downstream region	0	1	1
GCHFR	10k downstream region	1	0	1
LOC107199038	10k downstream region	0	1	1
LOC107215510	10k downstream region	1	1	2
PAOX	10k downstream region	0	1	1
POMC	10k downstream region	0	1	1
PTTG1IP	10k downstream region	0	3	3
RARA	10k downstream region	1	0	1
Total	10k downstream region	5	8	13
