# Supplementary material for: Temporal changes in DNA methylation and RNA expression in a small song bird: within- and between-tissue comparisons
Source: BMC Genomics. 2021 Jan 7;22:36. doi: 10.1186/s12864-020-07329-9 (PMC7792223; doi:10.1186/s12864-020-07329-9)
Supplement: Supplementary file 41 — Additional file 41: Table S22. Details on library preparation and sequencing. [file 12864_2020_7329_MOESM41_ESM.xlsx]

## Sheet: Sheet1
Additional file 41: Table S22. Details on library preparation and sequencing.
Sample	pooling	Total read count	SequencesTotal(AfterTrim)	UniqueAlign	MapEfficiency %	NoAling	AmbiqAling	NoGenSeq	OT CT/CT	OB CT/GA	complementOT GA/CT	complementaryOB GA/GA	Number of alignments to (merely theoretical) complementary strands being rejected in total	CytosinesAnalysed	CinCpG	CinCHG	CinCHH	CinUnk	CinCpG	CinCHG	CinCHH	CinUnk	%CpG	%CHG	%CHH	%Unk
B7012_S1	1	23721128	15305347	5783723	68.1	9256496	265128	397	2823877	2959449	0	0	0	121296879	6624262	227190	281987	5187	21127604	36013939	57021897	31368	47.2	1.2	1	27.8
B7013_S2	1	33321802	33140889	16311855	98.3	15831892	997142	672	7936558	8374625	0	0	0	318203641	28362383	742808	731201	5137	55796456	95723153	136847640	73912	67.5	1.6	1	13.1
B7027_S3	1	20870769	20767374	10218625	97.7	9937400	611349	357	5006926	5211342	0	0	0	208174958	17096403	457889	497754	3155	32770627	61117187	96235098	46267	69.1	1.4	1	12.9
B7037_S4	1	15896064	15833143	7191617	90.1	8179314	462212	312	3487939	3703366	0	0	0	144899271	13454296	347735	353984	2818	21088852	42612064	67042340	34755	78.6	1.6	1	15.1
B7043_S5	1	20217383	20100628	9133389	90.3	10415873	551366	422	4458873	4674094	0	0	0	184212012	15686285	424582	444873	3051	29792733	53767154	84096385	47648	69.2	1.6	1	12.2
B7046_S6	1	17410202	17321510	8080393	92.6	8771963	469154	274	3955015	4125104	0	0	0	165358404	14412470	385002	394671	11577	25812100	48316552	76037609	55906	71.8	1.6	1	34.3
B7068_S7	2	18134484	18032458	8496889	93.1	9040354	495215	427	4154509	4341953	0	0	0	175471320	14408304	391541	418770	10593	27850803	51051375	81350527	60794	69.2	1.5	1	30
B7075_S8	2	27992828	27844841	13848231	99.3	13204362	792248	625	6791589	7056017	0	0	0	287938600	23491782	601937	668173	5050	42716514	83017099	137443095	76352	71	1.4	1	12.4
B7082_S9	2	25610256	25461672	12350320	96.6	12368882	742470	349	5998681	6351290	0	0	0	261483344	23630645	585476	601178	5037	38014382	75600402	123051261	67961	76.9	1.6	1	13.9
B7087_S10	2	25826513	25695597	12367167	95	12606844	721586	433	6054307	6312427	0	0	0	258134536	22787663	575748	596131	5016	39991011	75306257	118877726	67278	74	1.5	1	14
B7098_S11	2	17429250	17352815	7196096	82.8	9718125	438594	272	3476253	3719571	0	0	0	149444859	15136737	368192	377518	3074	20882739	43765857	68913816	37384	84.1	1.6	1	15.1
B7113_S12	2	23522636	23356434	11372805	96.9	11365264	618365	677	5520200	5851928	0	0	0	233810414	18956420	524884	523953	26426	38643919	68960751	106200487	76531	66.3	1.5	1	51.6
B7116_S13	3	23746028	23606059	11933344	100.9	10939207	733508	464	5851576	6081304	0	0	0	245069658	21301445	567473	583919	4939	39254121	71564070	111798630	65428	70.4	1.6	1	14.1
B7132_S14	3	26921556	26694909	13034511	97.5	12903314	757084	419	6390541	6643551	0	0	0	262936972	20929155	581563	628492	5184	43817830	76920004	120059928	71377	64.6	1.5	1	13.6
B7154_S15	3	13818673	13751520	6715991	97	6651446	384083	288	3291110	3424593	0	0	0	138723646	12014524	318279	343452	3139	19917587	40771431	65358373	37189	75.8	1.6	1	15.8
B7160_S16	3	14954512	14879871	6489576	87	7982861	407434	269	3132848	3356459	0	0	0	134201762	11759987	318436	334372	4713	18890828	39027138	63871001	37497	77	1.6	1	22.5
B7166_S17	3	17846217	17735112	8006848	90	9302703	425561	337	3925126	4081385	0	0	0	168266704	15559304	395058	436681	3796	23284322	48784218	79807121	44392	80.3	1.6	1.1	15.9
B7194_S18	3	15186350	15087396	6399580	84.4	8321518	366298	340	3131221	3268019	0	0	0	132141801	10794743	302294	340419	7900	19391505	38605392	62707448	47058	71.6	1.6	1	28.7
L7012_S19	4	16159612	15904886	8526187	106	6953222	425477	200	4123739	4402248	0	0	0	179386265	12242340	369630	428285	8696	31363294	51252438	83730278	50387	57.1	1.4	1	29.9
L7013_S20	4	25970626	25738661	12461274	96.6	12599442	677945	493	6049506	6411275	0	0	0	259197108	20096842	570291	663523	4344	41465561	74970316	121430575	68778	65.4	1.6	1	11.9
L7027_S21	4	16586470	16425393	8114937	98.4	7797360	513096	229	3900385	4214323	0	0	0	168652373	11935084	359396	406575	8065	29402996	48299273	78249049	50151	58.4	1.5	1	28
L7037_S22	4	24509590	24130832	11603819	95.7	11889979	637034	373	5649929	5953517	0	0	0	241113081	17359512	527071	625503	4355	40448108	68940055	113212832	67966	60.6	1.5	1.1	12.1
L7043_S23	4	26293437	26068241	13396417	102.3	11912613	759211	457	6506590	6889370	0	0	0	282261609	21409015	618363	720635	4941	44253259	80566203	134694134	80036	66	1.5	1	11.7
L7046_S24	4	25250630	24855841	14191818	114.1	9911761	752262	262	6925936	7265620	0	0	0	298545561	20253485	609952	714324	5462	49993597	85535179	141439024	77428	57.8	1.4	1	13.2
L7068_S25	5	26100780	25594799	14071682	109.9	10755044	768073	498	6861921	7209263	0	0	0	289991239	19847478	599350	729293	3992	48128444	83481465	137205209	72526	58.4	1.4	1	10.4
L7075_S26	5	24423631	24085100	13298157	110.5	10041904	745039	622	6468012	6829523	0	0	0	277473637	20630271	583208	638814	8519	47759523	80464086	127397735	83003	60.4	1.4	1	18.6
L7082_S27	5	22228114	21884835	11296604	103.2	9995237	592994	312	5447874	5848418	0	0	0	226843623	16266386	481527	549834	5029	37999892	65715194	105830790	61881	60.1	1.4	1	15.1
L7087_S28	5	31616234	30798777	18296101	118.9	11525485	977191	348	8914809	9380944	0	0	0	378757660	23390205	727396	862896	4197	68780891	108547288	176448984	92094	50.7	1.4	1	8.7
L7098_S29	5	27971420	27582297	14014146	101.7	12777708	790443	484	6825302	7188360	0	0	0	290427607	20257906	592733	694665	5238	49071379	83740246	136070678	79244	58.5	1.4	1	12.4
L7113_S30	5	23148889	22916688	11428863	99.7	10858339	629486	534	5483722	5944607	0	0	0	238316085	17662832	505824	571547	7631	39728606	68654124	111193152	76963	61.5	1.4	1	18
L7116_S31	6	23000843	22702762	12701161	110.7	9305082	696519	357	6111408	6589396	0	0	0	262310358	17696002	524629	617535	4272	44516585	74569704	124385903	67591	57.5	1.4	1	12
L7132_S32	6	17860268	17714848	8743136	95.9	8479758	491954	277	4247596	4495263	0	0	0	180421643	14851610	404336	431833	3895	31046558	52619892	81067414	52187	65.9	1.6	1	14.2
L7154_S33	6	24212109	23927530	11487814	95.4	11698332	741384	412	5615581	5871821	0	0	0	236268609	16793344	485878	528463	3133	45268061	68808360	104384503	58983	54.2	1.4	1	10.1
L7160_S34	6	15945461	15774707	7199859	87.5	8111870	462978	237	3488165	3711457	0	0	0	149248131	12638715	345141	369566	2823	24287335	43213341	68394033	38437	70.1	1.6	1.1	14
L7166_S35	6	18534259	18307977	9826351	105.2	7938684	542942	232	4799798	5026321	0	0	0	205576820	14359898	428896	507995	6054	33898768	58374913	98006350	59310	61.3	1.5	1	18.8
L7194_S36	6	14916299	14791348	7126727	93.4	7273643	390978	259	3458984	3667484	0	0	0	151029248	12365127	341136	377895	3527	24547289	43355487	70042314	41146	68.1	1.6	1	16.4
min		13052991	9618628	3020554	61.1	6350213	154040	127	1463173	1557254	0	0	0	63103280	4749384	137782	154286	1740	10421063	18431207	29107630	16217	47.2	1.2	1	8.7
max		33716876	33247097	18296101	118.9	15831892	1032563	731	8914809	9380944	0	0	0	378757660	28362383	768565	862896	26426	68780891	108547288	176448984	93567	84.1	1.6	1.1	51.6
average		2.18654e+07	2.14215e+07	1.0631e+07	97.2972	1.0184e+07	606495	386.667	5.17407e+06	5.45655e+06	0	0	0	2.196e+08	1.7124e+07	477523	527686	5832.36	3.58612e+07	6.36675e+07	1.01942e+08	59922.4	66.0167	1.5	1.00833	17.7361
SD		5.40447e+06	5.61865e+06	3.41148e+06	10.5992	2.28917e+06	190821	145.926	1.66485e+06	1.74709e+06	0	0	0	7.00027e+07	4.99743e+06	138742	160714	4227.62	1.28099e+07	2.01907e+07	3.25109e+07	18080.2	8.55678	0.109834	0.0280306	8.74163
min		13536963	10108272	3452547	62.8	6473506	182219	164	1690250	1762133	0	0	0	71749081	5560537	155951	174113	1993	11030044	21182927	33645509	18372	47.2	1.2	1	12.2
max		33321802	33140889	16311855	100.9	15831892	997142	731	7936558	8374625	0	0	0	318203641	28362383	742808	731201	26426	55796456	95723153	138629823	79821	84.1	1.6	1.1	51.6
average		2.12459e+07	2.06649e+07	9.71839e+06	92.0889	1.03777e+07	568822	407.444	4.74373e+06	4.97425e+06	0	0	0	1.99432e+08	1.70226e+07	450894	475418	6432.89	3.1058e+07	5.83847e+07	9.204e+07	54394.3	71.3667	1.53333	1.00556	20.1667
SD		5.59288e+06	6.01486e+06	3.38342e+06	9.29378	2.50266e+06	203524	157.144	1.65515e+06	1.72848e+06	0	0	0	6.7981e+07	5.81154e+06	147549	149811	5672	1.19329e+07	2.00476e+07	3.04477e+07	17484.6	8.00047	0.116402	0.0235702	10.5602
min		14356674	14220431	6812121	87.5	6566340	376119	192	3283186	3528737	0	0	0	141624949	10456608	307397	343892	2588	24287335	40706669	65361288	38437	50.7	1.4	1	8.7
max		31616234	30798777	18296101	118.9	13326089	977191	622	8914809	9380944	0	0	0	378757660	24061255	727396	862896	9331	68780891	108547288	176448984	93567	70.1	1.6	1.1	29.9
average		2.24849e+07	2.21781e+07	1.15436e+07	102.506	9.9903e+06	644167	365.889	5.6044e+06	5938845	0	0	0	2.39768e+08	1.72253e+07	504153	579954	5231.83	4.06645e+07	6.89504e+07	1.11843e+08	65450.6	60.6667	1.46667	1.01111	15.3056
SD		5.18516e+06	5.06065e+06	3.1487e+06	8.49499	2.07191e+06	166821	133.431	1.54169e+06	1.60753e+06	0	0	0	6.51577e+07	3.97824e+06	121809	152327	1940.5	1.16319e+07	1.86508e+07	3.11149e+07	16455.3	5.07716	0.0939103	0.0323381	5.76388
TOTAL READS		787155323
