# Supplementary material for: Temporal changes in DNA methylation and RNA expression in a small song bird: within- and between-tissue comparisons
Source: BMC Genomics. 2021 Jan 7;22:36. doi: 10.1186/s12864-020-07329-9 (PMC7792223; doi:10.1186/s12864-020-07329-9)
Supplement: Supplementary file 42 — Additional file 42: Table S23. Number of CpG sites per tissue (liver, red blood cells (RBCs)) and genomic location (see Methods Lines 545–550). Please note; genomic locations overlap such that a respective CpG sites can be present more than once. Number of genes refers to the total number of genes with (a) CpG site(s) in the respective genomic location and tissue. [file 12864_2020_7329_MOESM42_ESM.xlsx]

## Sheet: Sheet1
Additional file 42: Table S23. Number of CpG sites per tissue (Liver, red blood cells (RBCs)) and genomic location (see Methods Lines 545-550). Please note; genomic locations overlap such that a respective CpG sites can be present more than once. Number of genes refers to the total number of genes with (a) CpG site(s) in the respective genomic location and tissue.
Tissue	Genomic Region	No. of Sites	No. of Genes
Liver	Downstream region	326116	9543
Liver	Gene body	438378	13518
Liver	Promoter	667207	12144
Liver	TSS	235100	8442
Liver	Upstream region	385069	12644
RBCs	Downstream region	184016	8059
RBCs	Gene body	229363	11165
RBCs	Promoter	327835	10040
RBCs	TSS	108658	5939
RBCs	Upstream region	213685	10447
