# Supplementary material for: Temporal changes in DNA methylation and RNA expression in a small song bird: within- and between-tissue comparisons
Source: BMC Genomics. 2021 Jan 7;22:36. doi: 10.1186/s12864-020-07329-9 (PMC7792223; doi:10.1186/s12864-020-07329-9)
Supplement: Supplementary file 43 — Additional file 43: Table S24. Females differed significantly in mean and variance in methylation across all sites in both RBC and liver, as well as when considering only the promoter regions or TSS. [file 12864_2020_7329_MOESM43_ESM.xlsx]

## Sheet: Sheet1
Additional file 43: Table S24. Females (n=18) differed significantly in mean (Kruskal Wallis test) and variance (Fligner Killeen test) in methylation across all sites in both RBC and liver, as well as when considering only the promoter regions or TSS.
			MEAN			VARIANCE
tissue	genomic region	number of sites	χ2	df	p	χ2	df	p
RBC	all	6227928	20225	17	<0.0001	63540	17	<0.0001
RBC	promoter	151172	5107.1	17	<0.0001	22446	17	<0.0001
RBC	TSS	55678	3298.7	17	<0.0001	1438	17	<0.0001
liver	all	11387232	29903	17	<0.0001	112490	17	<0.0001
liver	promoter	295315	5320.5	17	<0.0001	1963.2	17	<0.0001
liver	TSS	132013	4106.7	17	<0.0001	1600.7	17	<0.0001
