# Supplementary material for: Temporal changes in DNA methylation and RNA expression in a small song bird: within- and between-tissue comparisons
Source: BMC Genomics. 2021 Jan 7;22:36. doi: 10.1186/s12864-020-07329-9 (PMC7792223; doi:10.1186/s12864-020-07329-9)
Supplement: Supplementary file 44 — Additional file 44: Table S25. Methylation levels per CpG site for females in time point 1 and 2 within the genes of which qPCR data is available. [file 12864_2020_7329_MOESM44_ESM.xlsx]

## Sheet: Sheet1
Additional file 44: Table S25. Methylation levels per CpG site for females in time point 2 and 3 within the genes of which qPCR data is available.
gene	region	site	BD_27043	BD_27068	BD_27082	BD_27116	BD_27132	BD_27154	BD_27012	BD_27037	BD_27046	BD_27113	BD_27160	BD_27194
MR	TSS	CM003712.1_11354691	0	0.00925926	0.00595238	0.008	0	0	0	0.00628931	0.0192308	0.00840336	0	0
MR	TSS	CM003712.1_11354696	0	0	0	0	0.0102041	0	0.0152672	0	0.00961538	0.0168067	0.0185185	0
MR	TSS	CM003712.1_11354704	0.102041	0.130841	0.0898204	0.137097	0.0927835	0.0934579	0.124031	0.0440252	0.144231	0.0677966	0.0576923	0.156863
B2M	TSS	CM003720.1_664577	0	0	0	0	0	0	0	0.0263158	0.0232558	0	0	0
B2M	TSS	CM003720.1_664587	0	0	0	0	0	0.0487805	0	0	0	0	0	0
B2M	TSS	CM003720.1_664589	0	0	0	0	0.0689655	0	0	0	0	0	0	0
B2M	TSS	CM003720.1_664610	0	0	0	0	0	0	0	0	0.0232558	0	0	0
B2M	TSS	CM003720.1_664620	0	0	0	0	0	0.0243902	0	0	0	0	0	0
B2M	TSS	CM003720.1_664639	0	0	0	0.0188679	0	0	0	0	0	0.0185185	0	0
B2M	TSS	CM003720.1_664648	0.0666667	0.0243902	0.0555556	0.0943396	0.0344828	0.195122	0.0571429	0	0.097561	0.037037	0.04	0.05
B2M	TSS	CM003720.1_664698	0.269231	0.0909091	0.103448	0.269231	0.0357143	0.0512821	0.25	0.0833333	0.111111	0.0571429	0.222222	0
B2M	TSS	CM003720.1_664714	0	0	0	0	0	0.025	0	0	0	0	0	0
B2M	TSS	CM003720.1_664719	0	0	0	0	0.0357143	0.025	0	0	0	0.0277778	0	0
B2M	TSS	CM003720.1_664730	0	0	0	0	0	0	0.0909091	0	0	0	0	0
B2M	TSS	CM003720.1_664740	0.125	0.0238095	0.0526316	0.0344828	0.037037	0.113636	0.08	0.0625	0	0.178571	0.0263158	0.0384615
B2M	TSS	CM003720.1_664750	0	0.0232558	0	0	0	0	0	0	0	0	0	0
GR	TSS	CM003723.1_764481	0	0	0	0.0277778	0	0	0.0384615	0	0	0	0	0
GR	TSS	CM003723.1_764484	0	0	0	0	0	0	0.0384615	0	0	0	0	0
GR	TSS	CM003723.1_764488	0	0	0	0	0	0	0	0	0	0	0.0625	0
GR	TSS	CM003723.1_764513	0.0232558	0	0	0	0	0	0	0	0	0	0	0
GR	TSS	CM003723.1_764519	0.0952381	0.0689655	0.0697674	0.0277778	0.0952381	0.0851064	0.0384615	0.0285714	0.108108	0.102041	0.125	0
PRKCA	TSS	CM003727.1_2906588	0.05	0	0	0	0	0	0	0	0	0	0	0
PRKCA	TSS	CM003727.1_2906598	0	0	0	0	0	0	0	0.0909091	0	0	0	0
PRKCA	TSS	CM003727.1_2906625	0	0	0	0	0	0	0	0	0	0	0.0833333	0
PRKCA	TSS	CM003727.1_2906632	0	0	0	0	0	0	0	0	0	0	0	0.1
PRKCA	TSS	CM003727.1_2906635	0	0.047619	0.0526316	0	0.111111	0	0.238095	0.0909091	0	0	0.0833333	0.2
PRKCA	TSS	CM003727.1_2906735	0.0526316	0.05	0	0	0	0.0909091	0.0434783	0	0.0344828	0.05	0	0.0952381
HSPB1	TSS	CM003728.1_3819529	0.5	0.590909	0.538462	0.4	0.333333	0.384615	0.35	0.727273	0.291667	0.347826	0.375	0.545455
HSPB1	TSS	CM003728.1_3819552	0.56	0.545455	0.526316	0.404762	0.611111	0.510204	0.44	0.69697	0.357143	0.589744	0.444444	0.368421
HSPB1	TSS	CM003728.1_3819563	0.6	0.636364	0.894737	0.761905	0.837838	0.74	0.76	0.794118	0.714286	0.769231	0.714286	0.736842
HSPB1	TSS	CM003728.1_3819571	0.56	0.545455	0.684211	0.547619	0.684211	0.62	0.52	0.794118	0.609756	0.692308	0.678571	0.473684
HSPB1	TSS	CM003728.1_3819577	0.56	0.545455	0.789474	0.642857	0.763158	0.66	0.64	0.735294	0.642857	0.717949	0.75	0.526316
HSPB1	TSS	CM003728.1_3819616	0.25	0.52	0.333333	0.166667	0.352941	0.461538	0.25	0.411765	0.52381	0.391304	0.529412	0.538462
HSPB1	TSS	CM003728.1_3819642	0.4375	0.72	0.75	0.722222	0.705882	0.576923	0.583333	0.470588	0.52381	0.636364	0.764706	0.692308
HSPB1	TSS	CM003728.1_3819643	0.458333	0.958333	0.68	0.628571	0.647059	0.5625	0.705882	0.722222	0.714286	0.59375	0.736842	0.714286
HSPB1	TSS	CM003728.1_3819657	0.25	0.583333	0.36	0.0857143	0.117647	0.375	0.176471	0.388889	0.228571	0.28125	0.473684	0.5
HSPB1	TSS	CM003728.1_3819709	0.608696	0.958333	0.833333	0.514286	0.470588	0.733333	0.823529	0.833333	0.857143	0.65625	0.684211	0.678571
SDHA	promoter	CM003710.1_87458472	0.0697674	0.0728477	0.0740741	0.0434783	0.130952	0.154545	0.10989	0.131579	0.153846	0.0625	0.060241	0.0666667
SDHA	promoter	CM003710.1_87458478	0.0232558	0.00662252	0.0185185	0	0.0119048	0.00892857	0.0108696	0	0	0	0	0
SDHA	promoter	CM003710.1_87458482	0.0116279	0.013245	0.0277778	0	0.0119048	0	0	0	0.0307692	0	0.0119048	0.0333333
SDHA	promoter	CM003710.1_87458493	0	0.00657895	0	0	0	0.00884956	0	0	0	0.0204082	0	0
SDHA	promoter	CM003710.1_87458496	0	0	0	0.0208333	0	0.00884956	0.0217391	0	0	0	0.0238095	0
SDHA	promoter	CM003710.1_87458507	0	0.00657895	0	0	0	0.00884956	0.0108696	0	0	0	0	0
SDHA	promoter	CM003710.1_87458518	0	0.0197368	0	0	0	0	0	0	0	0	0	0
SDHA	promoter	CM003710.1_87458536	0	0.0131579	0.0186916	0	0.0119048	0	0.0108696	0	0.015625	0	0	0
SDHA	promoter	CM003710.1_87458542	0.0898876	0.0723684	0.0747664	0.0408163	0.0714286	0.123894	0.119565	0.0263158	0.171875	0.0612245	0.0952381	0.0333333
SDHA	promoter	CM003710.1_87458573	0.147059	0	0	0.0714286	0	0.0425532	0.0689655	0.1	0.056338	0.03125	0.1875	0.269231
SDHA	promoter	CM003710.1_87458591	0	0	0	0.0357143	0	0	0	0	0	0	0	0
SDHA	promoter	CM003710.1_87458604	0	0.030303	0	0	0	0	0	0	0	0	0	0
SDHA	promoter	CM003710.1_87458613	0	0	0	0	0.0952381	0	0	0	0.0140845	0	0	0
SDHA	promoter	CM003710.1_87458626	0	0	0.037037	0	0	0	0	0.0666667	0	0	0	0
SDHA	promoter	CM003710.1_87458650	0	0	0	0	0	0	0	0	0	0.0625	0	0
SDHA	promoter	CM003710.1_87458669	0	0	0	0	0	0.0212766	0	0	0	0.03125	0	0
SDHA	promoter	CM003710.1_87458706	0.0555556	0	0	0	0.03125	0	0	0	0	0	0	0
SDHA	promoter	CM003710.1_87458709	0	0	0	0	0	0.0185185	0	0	0	0.0243902	0	0
SDHA	promoter	CM003710.1_87458785	0	0	0.0454545	0	0	0	0	0	0	0	0	0
SDHA	promoter	CM003710.1_87458788	0	0	0	0	0	0.0566038	0	0	0.0625	0.0232558	0	0
SDHA	promoter	CM003710.1_87458790	0	0.0138889	0.030303	0.025641	0	0	0	0	0.015625	0	0	0
SDHA	promoter	CM003710.1_87458796	0.0540541	0.0555556	0.03125	0.0512821	0.0322581	0.0192308	0.025	0.0322581	0.0634921	0.0714286	0.137931	0.105263
SDHA	promoter	CM003710.1_87458823	0	0.025	0	0	0	0	0	0	0	0	0	0
SDHA	promoter	CM003710.1_87458869	0	0.025	0	0	0	0	0	0	0	0	0	0
SDHA	promoter	CM003710.1_87458880	0.241379	0.195122	0.176471	0.0952381	0.2	0.0851064	0.0555556	0.04	0.0833333	0.1	0.176471	0
SDHA	promoter	CM003710.1_87458920	0.190476	0.130435	0.0625	0	0.0625	0.05	0.15	0	0.157895	0.153846	0.047619	0.166667
SDHA	promoter	CM003710.1_87458931	0.047619	0	0	0	0	0	0.0454545	0	0	0	0	0
SDHA	promoter	CM003710.1_87458932	0	0	0.015625	0.0204082	0	0	0	0	0	0	0	0
SDHA	promoter	CM003710.1_87458966	0	0	0	0	0	0.05	0.0454545	0	0	0	0	0
SDHA	promoter	CM003710.1_87458967	0	0	0	0.0204082	0	0.0136986	0.0740741	0	0	0	0.0454545	0
SDHA	promoter	CM003710.1_87458980	0.1	0.08	0.0655738	0.142857	0.0588235	0.194444	0.185185	0.0810811	0.188406	0.0833333	0.136364	0.08
MR	promoter	CM003712.1_11353969	0.166667	0.0588235	0.15	0.0740741	0.2	0	0	0	0.15625	0.0526316	0	0
MR	promoter	CM003712.1_11353976	0	0	0.05	0.037037	0	0	0	0	0	0	0	0
MR	promoter	CM003712.1_11353980	0	0.117647	0	0.037037	0	0.0285714	0.0952381	0	0.03125	0	0	0
MR	promoter	CM003712.1_11353985	0	0.0588235	0	0	0	0	0	0	0	0	0	0
MR	promoter	CM003712.1_11353994	0	0	0.1	0.0740741	0	0.0571429	0.047619	0.0384615	0.0625	0.0454545	0.0666667	0
MR	promoter	CM003712.1_11354017	0	0	0.05	0	0	0	0	0.0769231	0.030303	0	0	0
MR	promoter	CM003712.1_11354023	0	0	0	0	0	0	0	0	0	0	0.0666667	0
MR	promoter	CM003712.1_11354048	0	0.0178571	0	0	0	0	0	0	0	0	0	0
MR	promoter	CM003712.1_11354053	0	0	0	0	0	0	0.0175439	0	0	0	0	0
MR	promoter	CM003712.1_11354069	0	0	0	0	0	0	0	0.0208333	0	0.0425532	0	0
MR	promoter	CM003712.1_11354091	0	0.0714286	0	0	0	0.0377358	0	0	0	0	0	0
MR	promoter	CM003712.1_11354094	0	0.0178571	0	0	0	0	0	0.0208333	0	0	0	0
MR	promoter	CM003712.1_11354691	0	0.00925926	0.00595238	0.008	0	0	0	0.00628931	0.0192308	0.00840336	0	0
MR	promoter	CM003712.1_11354696	0	0	0	0	0.0102041	0	0.0152672	0	0.00961538	0.0168067	0.0185185	0
MR	promoter	CM003712.1_11354704	0.102041	0.130841	0.0898204	0.137097	0.0927835	0.0934579	0.124031	0.0440252	0.144231	0.0677966	0.0576923	0.156863
MR	promoter	CM003712.1_11355325	0.0322581	0.113636	0.0322581	0.0545455	0.05	0.047619	0.1	0.103448	0.0357143	0.0555556	0	0.037037
MR	promoter	CM003712.1_11355338	0	0	0	0	0	0	0	0	0.0344828	0	0	0.037037
MR	promoter	CM003712.1_11355352	0	0.0227273	0	0	0	0.047619	0	0	0	0	0	0
MR	promoter	CM003712.1_11355363	0	0	0.0333333	0	0	0	0	0	0	0.027027	0	0.0740741
MR	promoter	CM003712.1_11355368	0	0	0	0	0	0	0	0.0344828	0	0	0	0.0384615
MR	promoter	CM003712.1_11355384	0	0	0	0	0	0	0	0	0.0169492	0	0	0
MR	promoter	CM003712.1_11355387	0	0	0	0.0178571	0	0	0	0	0	0	0	0
MR	promoter	CM003712.1_11355720	0.00425532	0.00552486	0	0.00221239	0	0	0.00668896	0	0.00662252	0	0	0.00282486
MR	promoter	CM003712.1_11355767	0.00421941	0.0137363	0.00330033	0.00218341	0.00657895	0.0132159	0	0	0	0	0	0
MR	promoter	CM003712.1_11355775	0.00420168	0.0137363	0.00986842	0	0	0.00881057	0.00325733	0.00471698	0	0.01	0.00854701	0.00835655
MR	promoter	CM003712.1_11355780	0.00419287	0	0	0.00655022	0.00657895	0	0	0	0.00325733	0.00333333	0	0.00557103
MR	promoter	CM003712.1_11355785	0.00419287	0	0.00332226	0.00656455	0.00657895	0	0.00651466	0.00707547	0.00651466	0	0	0.00278552
MR	promoter	CM003712.1_11355795	0	0.00274725	0	0.00436681	0	0	0	0.00235849	0	0.0033557	0.00854701	0.00557103
MR	promoter	CM003712.1_11355798	0.00838574	0.00274725	0.00330033	0.00218341	0.0131579	0.00440529	0.00326797	0.00471698	0.00325733	0	0	0.00557103
MR	promoter	CM003712.1_11355808	0.00421053	0.00276243	0.00330033	0.00877193	0.00662252	0.00440529	0.00977199	0.0070922	0	0.003367	0.017094	0.00278552
MR	promoter	CM003712.1_11355817	0.0191489	0.0306407	0.03367	0.0549451	0.02	0.0224215	0.0328947	0.0260664	0.0493421	0.0273038	0.0847458	0.0560224
MR	promoter	CM003712.1_11355952	0.0384615	0.151515	0.266667	0.037037	0	0.037037	0	0.136364	0.047619	0.0909091	0.0833333	0.0454545
MR	promoter	CM003712.1_11355956	0	0	0.0588235	0	0	0	0	0	0	0	0	0
MR	promoter	CM003712.1_11355963	0	0.030303	0	0	0	0	0	0	0	0	0	0
MR	promoter	CM003712.1_11355972	0	0	0	0	0	0	0.0384615	0	0	0	0	0
MR	promoter	CM003712.1_11355974	0.037037	0	0	0	0	0.037037	0	0	0	0.136364	0	0
MR	promoter	CM003712.1_11355986	0	0	0	0	0	0	0	0	0.0909091	0	0	0
MR	promoter	CM003712.1_11355991	0	0.0294118	0.117647	0	0	0	0	0	0	0	0	0
MR	promoter	CM003712.1_11355993	0	0	0	0	0	0.0740741	0.0384615	0	0	0	0	0.0909091
MR	promoter	CM003712.1_11356000	0.037037	0	0	0	0	0	0	0	0	0	0	0
MR	promoter	CM003712.1_11356004	0	0	0	0	0	0.037037	0	0	0	0	0	0
MR	promoter	CM003712.1_11356013	0	0	0	0	0	0	0	0	0	0.0454545	0	0
MR	promoter	CM003712.1_11356490	0.107143	0.15	0.125	0.0714286	0.16	0.135135	0.0606061	0.137931	0.259259	0.133333	0.111111	0.257143
MR	promoter	CM003712.1_11356505	0.0344828	0	0	0.0357143	0	0.027027	0	0	0	0	0.037037	0.0285714
MR	promoter	CM003712.1_11356529	0	0	0	0	0	0	0	0.0322581	0.0185185	0	0	0
MR	promoter	CM003712.1_11356548	0	0	0	0.037037	0	0	0	0	0	0	0	0
MR	promoter	CM003712.1_11356551	0	0	0	0	0	0	0	0	0.0188679	0	0.037037	0
MR	promoter	CM003712.1_11356559	0	0	0	0	0	0	0	0	0.0188679	0	0	0
MR	promoter	CM003712.1_11359684	0.897959	0.90625	0.941176	0.804878	0.923077	0.823529	0.782609	0.794118	0.916667	0.954545	1	0.818182
MR	promoter	CM003712.1_11359693	0.938776	0.96875	0.970588	0.804878	0.846154	0.882353	0.826087	0.705882	0.895833	0.909091	0.96	0.909091
MR	promoter	CM003712.1_11359705	0.897959	0.90625	0.882353	0.853659	0.769231	0.764706	0.869565	0.882353	0.893617	0.772727	0.92	0.954545
B2M	promoter	CM003720.1_664577	0	0	0	0	0	0	0	0.0263158	0.0232558	0	0	0
B2M	promoter	CM003720.1_664587	0	0	0	0	0	0.0487805	0	0	0	0	0	0
B2M	promoter	CM003720.1_664589	0	0	0	0	0.0689655	0	0	0	0	0	0	0
B2M	promoter	CM003720.1_664610	0	0	0	0	0	0	0	0	0.0232558	0	0	0
B2M	promoter	CM003720.1_664620	0	0	0	0	0	0.0243902	0	0	0	0	0	0
B2M	promoter	CM003720.1_664639	0	0	0	0.0188679	0	0	0	0	0	0.0185185	0	0
B2M	promoter	CM003720.1_664648	0.0666667	0.0243902	0.0555556	0.0943396	0.0344828	0.195122	0.0571429	0	0.097561	0.037037	0.04	0.05
B2M	promoter	CM003720.1_664698	0.269231	0.0909091	0.103448	0.269231	0.0357143	0.0512821	0.25	0.0833333	0.111111	0.0571429	0.222222	0
B2M	promoter	CM003720.1_664714	0	0	0	0	0	0.025	0	0	0	0	0	0
B2M	promoter	CM003720.1_664719	0	0	0	0	0.0357143	0.025	0	0	0	0.0277778	0	0
B2M	promoter	CM003720.1_664730	0	0	0	0	0	0	0.0909091	0	0	0	0	0
B2M	promoter	CM003720.1_664740	0.125	0.0238095	0.0526316	0.0344828	0.037037	0.113636	0.08	0.0625	0	0.178571	0.0263158	0.0384615
B2M	promoter	CM003720.1_664750	0	0.0232558	0	0	0	0	0	0	0	0	0	0
B2M	promoter	CM003720.1_664762	0	0.0232558	0	0	0	0.0444444	0	0	0	0	0	0
B2M	promoter	CM003720.1_664774	0.1	0.0232558	0	0	0	0.0222222	0	0	0.0588235	0	0	0
B2M	promoter	CM003720.1_664776	0	0	0.05	0	0	0	0	0	0	0	0	0
B2M	promoter	CM003720.1_664820	0.025	0	0	0	0.037037	0.0227273	0	0	0	0	0	0
B2M	promoter	CM003720.1_664835	0.04	0.0588235	0.0666667	0.142857	0.0689655	0.0882353	0.0454545	0.0277778	0.0740741	0.0434783	0.230769	0.15
B2M	promoter	CM003720.1_664888	0.04	0.172414	0.0333333	0	0.0769231	0.0571429	0.0952381	0.0810811	0	0	0.0769231	0.05
GR	promoter	CM003723.1_763183	0	0	0	0	0.0416667	0	0	0	0.05	0	0	0
GR	promoter	CM003723.1_763205	0	0.0322581	0.0454545	0	0	0	0	0	0	0	0	0
GR	promoter	CM003723.1_763230	0.208333	0.0967742	0.0909091	0.0952381	0.26087	0.171429	0.111111	0.0454545	0.2	0.148148	0.2	0.1
GR	promoter	CM003723.1_763335	0.125	0	0.117647	0	0.0555556	0.0625	0	0.0714286	0	0	0.105263	0
GR	promoter	CM003723.1_763361	0	0	0	0.037037	0.0526316	0.0625	0	0	0	0	0	0
GR	promoter	CM003723.1_763409	0	0.0344828	0	0	0	0	0	0	0.0384615	0	0	0
GR	promoter	CM003723.1_763413	0	0	0	0	0	0	0.0666667	0	0	0	0	0
GR	promoter	CM003723.1_763416	0	0.0333333	0	0	0	0	0	0	0	0	0	0
GR	promoter	CM003723.1_764006	0	0	0	0	0	0	0	0	0	0	0.025	0
GR	promoter	CM003723.1_764021	0	0	0	0.0204082	0	0	0	0	0	0	0	0
GR	promoter	CM003723.1_764050	0	0	0	0.02	0	0	0	0.0384615	0	0	0	0
GR	promoter	CM003723.1_764056	0	0	0	0.0204082	0	0	0	0	0	0	0	0
GR	promoter	CM003723.1_764067	0	0	0	0.0612245	0	0.0136986	0	0	0.04	0	0	0
GR	promoter	CM003723.1_764072	0.046875	0.0392157	0.0350877	0.0833333	0.0465116	0.0555556	0.0416667	0.115385	0.102041	0.0925926	0.1	0.0714286
GR	promoter	CM003723.1_764481	0	0	0	0.0277778	0	0	0.0384615	0	0	0	0	0
GR	promoter	CM003723.1_764484	0	0	0	0	0	0	0.0384615	0	0	0	0	0
GR	promoter	CM003723.1_764488	0	0	0	0	0	0	0	0	0	0	0.0625	0
GR	promoter	CM003723.1_764513	0.0232558	0	0	0	0	0	0	0	0	0	0	0
GR	promoter	CM003723.1_764519	0.0952381	0.0689655	0.0697674	0.0277778	0.0952381	0.0851064	0.0384615	0.0285714	0.108108	0.102041	0.125	0
PRKCA	promoter	CM003727.1_2905616	0.358025	0.287081	0.21875	0.292398	0.322581	0.252688	0.0814815	0.205556	0.190476	0.243478	0.237624	0.231214
PRKCA	promoter	CM003727.1_2905625	0.395062	0.291866	0.175	0.239766	0.326923	0.278075	0.19708	0.172222	0.228571	0.147826	0.227723	0.241379
PRKCA	promoter	CM003727.1_2905646	0.245399	0.177033	0.118012	0.146199	0.314103	0.208556	0.0875912	0.125683	0.109524	0.0608696	0.15	0.143678
PRKCA	promoter	CM003727.1_2905824	0.45	0.327869	0.293103	0.301587	0.611111	0.479452	0.333333	0.392857	0.579832	0.489796	0.413043	0.555556
PRKCA	promoter	CM003727.1_2905909	0.163462	0.209459	0.156716	0.131148	0.214286	0.105263	0.110294	0.127517	0.112426	0.129412	0.173077	0.0900901
PRKCA	promoter	CM003727.1_2905975	0.0540541	0.106667	0.057554	0.0487805	0.0620155	0.040404	0.0729927	0.0612245	0.0235294	0.0348837	0.0493827	0.0446429
PRKCA	promoter	CM003727.1_2905994	0.153153	0.286667	0.158273	0.162602	0.209302	0.151515	0.194245	0.136054	0.1	0.151163	0.182927	0.214286
PRKCA	promoter	CM003727.1_2906588	0.05	0	0	0	0	0	0	0	0	0	0	0
PRKCA	promoter	CM003727.1_2906598	0	0	0	0	0	0	0	0.0909091	0	0	0	0
PRKCA	promoter	CM003727.1_2906625	0	0	0	0	0	0	0	0	0	0	0.0833333	0
PRKCA	promoter	CM003727.1_2906632	0	0	0	0	0	0	0	0	0	0	0	0.1
PRKCA	promoter	CM003727.1_2906635	0	0.047619	0.0526316	0	0.111111	0	0.238095	0.0909091	0	0	0.0833333	0.2
PRKCA	promoter	CM003727.1_2906735	0.0526316	0.05	0	0	0	0.0909091	0.0434783	0	0.0344828	0.05	0	0.0952381
PRKCA	promoter	CM003727.1_2906744	0	0	0	0	0	0	0	0	0	0.05	0	0
PRKCA	promoter	CM003727.1_2906746	0	0	0	0.037037	0	0	0	0	0	0	0	0
PRKCA	promoter	CM003727.1_2906758	0	0	0	0	0	0	0	0	0	0.1	0	0
PRKCA	promoter	CM003727.1_2906766	0	0	0.153846	0	0	0	0	0	0	0	0	0
PRKCA	promoter	CM003727.1_2906784	0.0526316	0	0	0	0	0	0	0	0	0	0	0
PRKCA	promoter	CM003727.1_2906785	0	0	0	0	0.05	0	0	0	0	0	0	0
PRKCA	promoter	CM003727.1_2906790	0	0	0	0	0	0	0	0	0	0.05	0	0
PRKCA	promoter	CM003727.1_2906815	0	0	0.0625	0	0	0	0.0333333	0	0	0	0	0
PRKCA	promoter	CM003727.1_2906818	0	0	0	0	0	0	0	0	0.0344828	0	0	0
PRKCA	promoter	CM003727.1_2906819	0	0.0344828	0	0	0	0	0	0	0	0	0	0
PRKCA	promoter	CM003727.1_2906878	0.0769231	0.0344828	0.0625	0.0833333	0.047619	0.0454545	0	0.0555556	0	0.0769231	0.117647	0.153846
HSPB1	promoter	CM003728.1_3819471	0.692308	0.545455	0.6	0.576923	0.666667	0.565217	0.4	0.75	0.761905	0.5	0.75	0.588235
HSPB1	promoter	CM003728.1_3819519	0.703704	0.666667	0.657143	0.730769	0.64	0.23913	0.8	0.444444	0.619048	0.461538	0.625	0.705882
HSPB1	promoter	CM003728.1_3819520	0.566667	0.478261	0.692308	0.6875	0.533333	0.769231	0.5	0.772727	0.541667	0.44	0.1875	0.727273
HSPB1	promoter	CM003728.1_3819529	0.5	0.590909	0.538462	0.4	0.333333	0.384615	0.35	0.727273	0.291667	0.347826	0.375	0.545455
HSPB1	promoter	CM003728.1_3819552	0.56	0.545455	0.526316	0.404762	0.611111	0.510204	0.44	0.69697	0.357143	0.589744	0.444444	0.368421
HSPB1	promoter	CM003728.1_3819563	0.6	0.636364	0.894737	0.761905	0.837838	0.74	0.76	0.794118	0.714286	0.769231	0.714286	0.736842
HSPB1	promoter	CM003728.1_3819571	0.56	0.545455	0.684211	0.547619	0.684211	0.62	0.52	0.794118	0.609756	0.692308	0.678571	0.473684
HSPB1	promoter	CM003728.1_3819577	0.56	0.545455	0.789474	0.642857	0.763158	0.66	0.64	0.735294	0.642857	0.717949	0.75	0.526316
HSPB1	promoter	CM003728.1_3819616	0.25	0.52	0.333333	0.166667	0.352941	0.461538	0.25	0.411765	0.52381	0.391304	0.529412	0.538462
HSPB1	promoter	CM003728.1_3819642	0.4375	0.72	0.75	0.722222	0.705882	0.576923	0.583333	0.470588	0.52381	0.636364	0.764706	0.692308
HSPB1	promoter	CM003728.1_3819643	0.458333	0.958333	0.68	0.628571	0.647059	0.5625	0.705882	0.722222	0.714286	0.59375	0.736842	0.714286
HSPB1	promoter	CM003728.1_3819657	0.25	0.583333	0.36	0.0857143	0.117647	0.375	0.176471	0.388889	0.228571	0.28125	0.473684	0.5
HSPB1	promoter	CM003728.1_3819709	0.608696	0.958333	0.833333	0.514286	0.470588	0.733333	0.823529	0.833333	0.857143	0.65625	0.684211	0.678571
HSPB1	promoter	CM003728.1_3821020	0.221106	0.172589	0.223684	0.201299	0.294118	0.168067	0.264516	0.268293	0.295455	0.213115	0.145631	0.278571
HSPB1	promoter	CM003728.1_3821082	0.124378	0.211055	0.222222	0.282051	0.163399	0.291667	0.21519	0.220588	0.252252	0.203252	0.23301	0.255319
HSPB1	promoter	CM003728.1_3821095	0.391089	0.427136	0.45098	0.423077	0.45098	0.5	0.392405	0.47549	0.536036	0.455285	0.427184	0.531915
RPL19	promoter	CM003737.1_747513	0.0833333	0.106383	0.185185	0.195122	0.238095	0.136364	0.181818	0.03125	0.137931	0.111111	0.193548	0.137931
RPL19	promoter	CM003737.1_747580	0.0833333	0.0652174	0.150943	0.0487805	0.209302	0.0909091	0.03125	0	0.103448	0	0.0322581	0.103448
RPL19	promoter	CM003737.1_747598	0.333333	0.152174	0.320755	0.243902	0.372093	0.272727	0.15625	0.129032	0.396552	0.185185	0.387097	0.241379
RPL19	promoter	CM003737.1_747696	0.551282	0.470588	0.4	0.454545	0.673469	0.520548	0.666667	0.588235	0.670886	0.544304	0.632653	0.648148
RPL19	promoter	CM003737.1_747730	0.4375	0.552941	0.494624	0.410714	0.673469	0.453333	0.45614	0.550725	0.45	0.481481	0.530612	0.563636
RPL19	promoter	CM003737.1_747775	0.7375	0.729412	0.870968	0.589286	0.845361	0.693333	0.526316	0.695652	0.6375	0.592593	0.791667	0.636364
