# Supplementary material for: Temporal changes in DNA methylation and RNA expression in a small song bird: within- and between-tissue comparisons
Source: BMC Genomics. 2021 Jan 7;22:36. doi: 10.1186/s12864-020-07329-9 (PMC7792223; doi:10.1186/s12864-020-07329-9)
Supplement: Supplementary file 45 — Additional file 45: Table S26. Methylation levels per sites for females in time point 2 and 3 within the genes of which qPCR data is available. [file 12864_2020_7329_MOESM45_ESM.xlsx]

## Sheet: Sheet1
Additional file 45: Table S26. Methylation levels per site for females in time point 2 and 3 within the genes of which qPCR data is available.
gene	region	site	BD_27012	BD_27037	BD_27046	BD_27113	BD_27160	BD_27194	BD_27013	BD_27027	BD_27075	BD_27087	BD_27098	BD_27166
MR	TSS	CM003712.1_11354691	0	0.00628931	0.0192308	0.00840336	0	0	0.0111111	0	0	0.00306748	0	0
MR	TSS	CM003712.1_11354696	0.0152672	0	0.00961538	0.0168067	0.0185185	0	0.00558659	0	0	0.00917431	0.0128205	0
MR	TSS	CM003712.1_11354704	0.124031	0.0440252	0.144231	0.0677966	0.0576923	0.156863	0.117318	0.0724638	0.139785	0.0736196	0.0897436	0.115607
B2M	TSS	CM003720.1_664577	0	0.0263158	0.0232558	0	0	0	0	0	0	0	0	0
B2M	TSS	CM003720.1_664587	0	0	0	0	0	0	0.0208333	0	0	0	0	0
B2M	TSS	CM003720.1_664589	0	0	0	0	0	0	0.0416667	0	0	0	0	0
B2M	TSS	CM003720.1_664610	0	0	0.0232558	0	0	0	0	0	0	0	0	0.025641
B2M	TSS	CM003720.1_664620	0	0	0	0	0	0	0	0	0	0	0	0.025641
B2M	TSS	CM003720.1_664639	0	0	0	0.0185185	0	0	0	0	0.037037	0	0.0172414	0
B2M	TSS	CM003720.1_664648	0.0571429	0	0.097561	0.037037	0.04	0.05	0	0.1	0.113208	0.1	0.0517241	0.0512821
B2M	TSS	CM003720.1_664698	0.25	0.0833333	0.111111	0.0571429	0.222222	0	0.15	0.125	0.193548	0.125	0.129032	0.04
B2M	TSS	CM003720.1_664719	0	0	0	0.0277778	0	0	0	0	0	0	0	0
B2M	TSS	CM003720.1_664730	0.0909091	0	0	0	0	0	0	0	0	0	0	0
B2M	TSS	CM003720.1_664735	0	0	0	0	0	0	0	0	0	0	0.0333333	0
B2M	TSS	CM003720.1_664740	0.08	0.0625	0	0.178571	0.0263158	0.0384615	0.105263	0.0833333	0.0333333	0.0307692	0.0769231	0
B2M	TSS	CM003720.1_664747	0	0	0	0	0	0	0.0263158	0	0	0	0	0
B2M	TSS	CM003720.1_664750	0	0	0	0	0	0	0	0	0	0	0	0.0555556
B2M	TSS	CM003720.1_664758	0	0	0	0	0	0	0.0263158	0	0	0	0	0
GR	TSS	CM003723.1_764481	0.0384615	0	0	0	0	0	0	0	0	0	0	0.0434783
GR	TSS	CM003723.1_764484	0.0384615	0	0	0	0	0	0	0	0	0	0	0
GR	TSS	CM003723.1_764488	0	0	0	0	0.0625	0	0	0	0	0	0	0
GR	TSS	CM003723.1_764519	0.0384615	0.0285714	0.108108	0.102041	0.125	0	0.0714286	0.0588235	0.0983607	0.0740741	0.0384615	0.26087
PRKCA	TSS	CM003727.1_2906566	0	0	0	0	0	0	0	0	0	0.0357143	0	0
PRKCA	TSS	CM003727.1_2906571	0	0	0	0	0	0	0.0625	0	0	0.0357143	0	0
PRKCA	TSS	CM003727.1_2906574	0	0	0	0	0	0	0	0	0.0714286	0	0	0
PRKCA	TSS	CM003727.1_2906598	0	0.0909091	0	0	0	0	0	0	0	0	0.0344828	0
PRKCA	TSS	CM003727.1_2906605	0	0	0	0	0	0	0	0	0	0.0357143	0	0
PRKCA	TSS	CM003727.1_2906611	0	0	0	0	0	0	0	0	0	0.0357143	0.0344828	0
PRKCA	TSS	CM003727.1_2906625	0	0	0	0	0.0833333	0	0	0	0	0	0	0
PRKCA	TSS	CM003727.1_2906632	0	0	0	0	0	0.1	0	0	0	0.0714286	0.0344828	0
PRKCA	TSS	CM003727.1_2906635	0.238095	0.0909091	0	0	0.0833333	0.2	0.0625	0.153846	0	0.0344828	0.0357143	0.0588235
PRKCA	TSS	CM003727.1_2906735	0.0434783	0	0.0344828	0.05	0	0.0952381	0.0714286	0	0	0.0625	0.0740741	0.0833333
HSPB1	TSS	CM003728.1_3819529	0.35	0.727273	0.291667	0.347826	0.375	0.545455	0.44	0.266667	0.48	0.555556	0.52	0.529412
HSPB1	TSS	CM003728.1_3819552	0.44	0.69697	0.357143	0.589744	0.444444	0.368421	0.414634	0.612903	0.571429	0.47619	0.157895	0.65
HSPB1	TSS	CM003728.1_3819563	0.76	0.794118	0.714286	0.769231	0.714286	0.736842	0.780488	0.806452	0.795918	0.738095	0.824561	0.85
HSPB1	TSS	CM003728.1_3819571	0.52	0.794118	0.609756	0.692308	0.678571	0.473684	0.675	0.806452	0.632653	0.595238	0.714286	0.65
HSPB1	TSS	CM003728.1_3819577	0.64	0.735294	0.642857	0.717949	0.75	0.526316	0.658537	0.677419	0.734694	0.666667	0.75	0.7
HSPB1	TSS	CM003728.1_3819616	0.25	0.411765	0.52381	0.391304	0.529412	0.538462	0.3125	0.181818	0.4	0.380952	0.277778	0.272727
HSPB1	TSS	CM003728.1_3819642	0.583333	0.470588	0.52381	0.636364	0.764706	0.692308	0.5	0.545455	0.75	0.619048	0.555556	0.818182
HSPB1	TSS	CM003728.1_3819643	0.705882	0.722222	0.714286	0.59375	0.736842	0.714286	0.777778	0.4	0.857143	0.666667	0.846154	0.678571
HSPB1	TSS	CM003728.1_3819657	0.176471	0.388889	0.228571	0.28125	0.473684	0.5	0.37037	0.266667	0.785714	0.454545	0.230769	0.357143
HSPB1	TSS	CM003728.1_3819709	0.823529	0.833333	0.857143	0.65625	0.684211	0.678571	0.962963	0.533333	0.857143	0.806452	0.769231	0.785714
SDHA	promoter	CM003710.1_87458472	0.10989	0.131579	0.153846	0.0625	0.060241	0.0666667	0.09	0.1	0.0764331	0.0930233	0.128	0.12766
SDHA	promoter	CM003710.1_87458478	0.0108696	0	0	0	0	0	0.00980392	0	0	0	0	0.0204082
SDHA	promoter	CM003710.1_87458482	0	0	0.0307692	0	0.0119048	0.0333333	0.0196078	0.02	0.0254777	0	0	0
SDHA	promoter	CM003710.1_87458493	0	0	0	0.0204082	0	0	0	0	0	0	0.0155039	0
SDHA	promoter	CM003710.1_87458496	0.0217391	0	0	0	0.0238095	0	0.00980392	0.02	0.0191083	0.0138889	0.0155039	0.0204082
SDHA	promoter	CM003710.1_87458507	0.0108696	0	0	0	0	0	0.00980392	0	0.00636943	0.00462963	0	0.0208333
SDHA	promoter	CM003710.1_87458518	0	0	0	0	0	0	0	0	0.00636943	0.0046729	0	0
SDHA	promoter	CM003710.1_87458536	0.0108696	0	0.015625	0	0	0	0	0	0.00636943	0	0.00775194	0.0208333
SDHA	promoter	CM003710.1_87458542	0.119565	0.0263158	0.171875	0.0612245	0.0952381	0.0333333	0.1	0.14	0.0764331	0.112676	0.0697674	0
SDHA	promoter	CM003710.1_87458573	0.0689655	0.1	0.056338	0.03125	0.1875	0.269231	0.08	0.0869565	0.0967742	0.0714286	0.025	0.027027
SDHA	promoter	CM003710.1_87458582	0	0	0	0	0	0	0	0	0	0	0	0.027027
SDHA	promoter	CM003710.1_87458604	0	0	0	0	0	0	0	0	0	0	0	0.027027
SDHA	promoter	CM003710.1_87458610	0	0	0	0	0	0	0	0	0.0645161	0	0	0
SDHA	promoter	CM003710.1_87458613	0	0	0.0140845	0	0	0	0	0	0	0	0	0
SDHA	promoter	CM003710.1_87458617	0	0	0	0	0	0	0	0	0.0322581	0	0	0
SDHA	promoter	CM003710.1_87458626	0	0.0666667	0	0	0	0	0	0	0	0	0	0
SDHA	promoter	CM003710.1_87458650	0	0	0	0.0625	0	0	0	0	0.0645161	0	0	0
SDHA	promoter	CM003710.1_87458669	0	0	0	0.03125	0	0	0	0	0.0645161	0	0	0
SDHA	promoter	CM003710.1_87458706	0	0	0	0	0	0	0	0	0.0307692	0	0	0
SDHA	promoter	CM003710.1_87458709	0	0	0	0.0243902	0	0	0	0	0	0	0	0
SDHA	promoter	CM003710.1_87458727	0	0	0	0	0	0	0	0	0.0153846	0	0	0
SDHA	promoter	CM003710.1_87458785	0	0	0	0	0	0	0	0	0	0.0104167	0.0185185	0
SDHA	promoter	CM003710.1_87458788	0	0	0.0625	0.0232558	0	0	0	0	0	0	0	0
SDHA	promoter	CM003710.1_87458790	0	0	0.015625	0	0	0	0.0243902	0	0	0	0	0.0232558
SDHA	promoter	CM003710.1_87458796	0.025	0.0322581	0.0634921	0.0714286	0.137931	0.105263	0.0243902	0.0769231	0.0615385	0.0520833	0.0740741	0.0238095
SDHA	promoter	CM003710.1_87458880	0.0555556	0.04	0.0833333	0.1	0.176471	0	0.1	0.0909091	0.206897	0.0434783	0.0714286	0.16
SDHA	promoter	CM003710.1_87458920	0.15	0	0.157895	0.153846	0.047619	0.166667	0.0833333	0.0714286	0.0769231	0	0.0555556	0.0952381
SDHA	promoter	CM003710.1_87458931	0.0454545	0	0	0	0	0	0.166667	0	0	0	0	0
SDHA	promoter	CM003710.1_87458932	0	0	0	0	0	0	0	0	0	0.00943396	0.0178571	0
SDHA	promoter	CM003710.1_87458966	0.0454545	0	0	0	0	0	0	0.0714286	0	0	0	0
SDHA	promoter	CM003710.1_87458967	0.0740741	0	0	0	0.0454545	0	0	0	0	0.00943396	0	0
SDHA	promoter	CM003710.1_87458980	0.185185	0.0810811	0.188406	0.0833333	0.136364	0.08	0.0454545	0	0.125	0.0849057	0.037037	0.138889
MR	promoter	CM003712.1_11353969	0	0	0.15625	0.0526316	0	0	0.117647	0	0.12	0.170213	0.214286	0.05
MR	promoter	CM003712.1_11353980	0.0952381	0	0.03125	0	0	0	0.0588235	0	0	0.0638298	0	0.0454545
MR	promoter	CM003712.1_11353985	0	0	0	0	0	0	0	0	0	0.0212766	0	0
MR	promoter	CM003712.1_11353989	0	0	0	0	0	0	0	0	0	0.0212766	0.0357143	0
MR	promoter	CM003712.1_11353994	0.047619	0.0384615	0.0625	0.0454545	0.0666667	0	0.0588235	0.0526316	0	0.0652174	0.142857	0.0909091
MR	promoter	CM003712.1_11354014	0	0	0	0	0	0	0	0	0.04	0	0	0
MR	promoter	CM003712.1_11354017	0	0.0769231	0.030303	0	0	0	0	0	0	0.0212766	0	0
MR	promoter	CM003712.1_11354020	0	0	0	0	0	0	0	0	0	0.0212766	0	0.0909091
MR	promoter	CM003712.1_11354023	0	0	0	0	0.0666667	0	0	0	0	0.0212766	0	0
MR	promoter	CM003712.1_11354029	0	0	0	0	0	0	0	0	0	0.0212766	0.0357143	0
MR	promoter	CM003712.1_11354053	0.0175439	0	0	0	0	0	0	0	0	0	0	0
MR	promoter	CM003712.1_11354069	0	0.0208333	0	0.0425532	0	0	0	0	0	0	0	0
MR	promoter	CM003712.1_11354091	0	0	0	0	0	0	0	0	0.0151515	0.0169492	0	0
MR	promoter	CM003712.1_11354094	0	0.0208333	0	0	0	0	0	0	0	0	0	0
MR	promoter	CM003712.1_11354098	0	0	0	0	0	0	0	0	0	0.00847458	0	0
MR	promoter	CM003712.1_11354691	0	0.00628931	0.0192308	0.00840336	0	0	0.0111111	0	0	0.00306748	0	0
MR	promoter	CM003712.1_11354696	0.0152672	0	0.00961538	0.0168067	0.0185185	0	0.00558659	0	0	0.00917431	0.0128205	0
MR	promoter	CM003712.1_11354704	0.124031	0.0440252	0.144231	0.0677966	0.0576923	0.156863	0.117318	0.0724638	0.139785	0.0736196	0.0897436	0.115607
MR	promoter	CM003712.1_11355325	0.1	0.103448	0.0357143	0.0555556	0	0.037037	0	0.08	0.0714286	0	0.108108	0.0731707
MR	promoter	CM003712.1_11355338	0	0	0.0344828	0	0	0.037037	0.0322581	0	0	0.0142857	0	0
MR	promoter	CM003712.1_11355363	0	0	0	0.027027	0	0.0740741	0	0	0	0.0142857	0	0
MR	promoter	CM003712.1_11355368	0	0.0344828	0	0	0	0.0384615	0.0322581	0	0	0	0	0
MR	promoter	CM003712.1_11355384	0	0	0.0169492	0	0	0	0	0	0	0	0	0
MR	promoter	CM003712.1_11355720	0.00668896	0	0.00662252	0	0	0.00282486	0	0	0	0	0.00352113	0.0027248
MR	promoter	CM003712.1_11355767	0	0	0	0	0	0	0.00396825	0.011194	0	0.00198807	0.00348432	0.00806452
MR	promoter	CM003712.1_11355775	0.00325733	0.00471698	0	0.01	0.00854701	0.00835655	0.00396825	0.0037037	0.00269542	0.00397614	0.00348432	0.00537634
MR	promoter	CM003712.1_11355780	0	0	0.00325733	0.00333333	0	0.00557103	0	0	0.0134771	0	0	0.00806452
MR	promoter	CM003712.1_11355785	0.00651466	0.00707547	0.00651466	0	0	0.00278552	0.00793651	0	0.00540541	0.00398406	0	0.00537634
MR	promoter	CM003712.1_11355795	0	0.00235849	0	0.0033557	0.00854701	0.00557103	0	0.00740741	0.00537634	0.00397614	0.00348432	0
MR	promoter	CM003712.1_11355798	0.00326797	0.00471698	0.00325733	0	0	0.00557103	0.00793651	0	0.00537634	0.00398406	0.00696864	0.00537634
MR	promoter	CM003712.1_11355808	0.00977199	0.0070922	0	0.003367	0.017094	0.00278552	0.015873	0	0.00269542	0.00397614	0.00348432	0.00537634
MR	promoter	CM003712.1_11355817	0.0328947	0.0260664	0.0493421	0.0273038	0.0847458	0.0560224	0.0357143	0.0410448	0.0487805	0.02	0.0313589	0.0430108
MR	promoter	CM003712.1_11355952	0	0.136364	0.047619	0.0909091	0.0833333	0.0454545	0	0	0.12	0.0540541	0	0
MR	promoter	CM003712.1_11355956	0	0	0	0	0	0	0	0.0384615	0	0	0	0
MR	promoter	CM003712.1_11355959	0	0	0	0	0	0	0	0	0	0	0.0740741	0
MR	promoter	CM003712.1_11355972	0.0384615	0	0	0	0	0	0	0	0	0	0.037037	0
MR	promoter	CM003712.1_11355974	0	0	0	0.136364	0	0	0	0	0	0	0	0
MR	promoter	CM003712.1_11355986	0	0	0.0909091	0	0	0	0	0.0384615	0	0	0	0
MR	promoter	CM003712.1_11355991	0	0	0	0	0	0	0	0.0769231	0.04	0	0	0
MR	promoter	CM003712.1_11355993	0.0384615	0	0	0	0	0.0909091	0	0	0.08	0.027027	0.037037	0
MR	promoter	CM003712.1_11356013	0	0	0	0.0454545	0	0	0	0	0	0	0	0
MR	promoter	CM003712.1_11356029	0	0	0	0	0	0	0	0	0	0.0277778	0	0
MR	promoter	CM003712.1_11356046	0	0	0	0	0	0	0.0555556	0	0	0	0	0
MR	promoter	CM003712.1_11356490	0.0606061	0.137931	0.259259	0.133333	0.111111	0.257143	0.206897	0.142857	0.243902	0.125	0.114286	0.380952
MR	promoter	CM003712.1_11356495	0	0	0	0	0	0	0	0	0.0243902	0	0	0
MR	promoter	CM003712.1_11356505	0	0	0	0	0.037037	0.0285714	0	0	0	0	0	0
MR	promoter	CM003712.1_11356518	0	0	0	0	0	0	0	0	0	0	0	0.047619
MR	promoter	CM003712.1_11356529	0	0.0322581	0.0185185	0	0	0	0	0	0	0	0	0.0952381
MR	promoter	CM003712.1_11356548	0	0	0	0	0	0	0	0	0	0	0	0.047619
MR	promoter	CM003712.1_11356551	0	0	0.0188679	0	0.037037	0	0.0344828	0	0	0.0434783	0	0
MR	promoter	CM003712.1_11356559	0	0	0.0188679	0	0	0	0	0	0	0	0	0
MR	promoter	CM003712.1_11359684	0.782609	0.794118	0.916667	0.954545	1	0.818182	0.878788	0.794118	0.895833	0.901961	0.807692	0.914286
MR	promoter	CM003712.1_11359693	0.826087	0.705882	0.895833	0.909091	0.96	0.909091	0.969697	0.885714	0.895833	0.901961	0.730769	0.885714
MR	promoter	CM003712.1_11359705	0.869565	0.882353	0.893617	0.772727	0.92	0.954545	0.969697	0.942857	0.854167	0.921569	0.730769	0.971429
B2M	promoter	CM003720.1_664577	0	0.0263158	0.0232558	0	0	0	0	0	0	0	0	0
B2M	promoter	CM003720.1_664587	0	0	0	0	0	0	0.0208333	0	0	0	0	0
B2M	promoter	CM003720.1_664589	0	0	0	0	0	0	0.0416667	0	0	0	0	0
B2M	promoter	CM003720.1_664610	0	0	0.0232558	0	0	0	0	0	0	0	0	0.025641
B2M	promoter	CM003720.1_664620	0	0	0	0	0	0	0	0	0	0	0	0.025641
B2M	promoter	CM003720.1_664639	0	0	0	0.0185185	0	0	0	0	0.037037	0	0.0172414	0
B2M	promoter	CM003720.1_664648	0.0571429	0	0.097561	0.037037	0.04	0.05	0	0.1	0.113208	0.1	0.0517241	0.0512821
B2M	promoter	CM003720.1_664698	0.25	0.0833333	0.111111	0.0571429	0.222222	0	0.15	0.125	0.193548	0.125	0.129032	0.04
B2M	promoter	CM003720.1_664719	0	0	0	0.0277778	0	0	0	0	0	0	0	0
B2M	promoter	CM003720.1_664730	0.0909091	0	0	0	0	0	0	0	0	0	0	0
B2M	promoter	CM003720.1_664735	0	0	0	0	0	0	0	0	0	0	0.0333333	0
B2M	promoter	CM003720.1_664740	0.08	0.0625	0	0.178571	0.0263158	0.0384615	0.105263	0.0833333	0.0333333	0.0307692	0.0769231	0
B2M	promoter	CM003720.1_664747	0	0	0	0	0	0	0.0263158	0	0	0	0	0
B2M	promoter	CM003720.1_664750	0	0	0	0	0	0	0	0	0	0	0	0.0555556
B2M	promoter	CM003720.1_664758	0	0	0	0	0	0	0.0263158	0	0	0	0	0
B2M	promoter	CM003720.1_664762	0	0	0	0	0	0	0	0.0416667	0	0	0	0
B2M	promoter	CM003720.1_664765	0	0	0	0	0	0	0.0263158	0	0	0.0151515	0	0
B2M	promoter	CM003720.1_664774	0	0	0.0588235	0	0	0	0	0	0	0	0	0
B2M	promoter	CM003720.1_664776	0	0	0	0	0	0	0.0263158	0	0	0.0151515	0.025641	0.0555556
B2M	promoter	CM003720.1_664793	0	0	0	0	0	0	0	0	0.0322581	0	0.025641	0
B2M	promoter	CM003720.1_664813	0	0	0	0	0	0	0.0263158	0	0	0.0151515	0	0
B2M	promoter	CM003720.1_664820	0	0	0	0	0	0	0	0.0434783	0	0	0	0
B2M	promoter	CM003720.1_664835	0.0454545	0.0277778	0.0740741	0.0434783	0.230769	0.15	0.142857	0	0.0606061	0.171429	0.0740741	0.0526316
B2M	promoter	CM003720.1_664854	0	0	0	0	0	0	0	0	0	0.0285714	0.0344828	0
B2M	promoter	CM003720.1_664857	0	0	0	0	0	0	0	0	0	0.0285714	0	0.05
B2M	promoter	CM003720.1_664888	0.0952381	0.0810811	0	0	0.0769231	0.05	0.0344828	0.05	0.0588235	0.0571429	0	0.05
GR	promoter	CM003723.1_763183	0	0	0.05	0	0	0	0	0	0.0243902	0	0	0
GR	promoter	CM003723.1_763188	0	0	0	0	0	0	0	0	0	0	0.0344828	0
GR	promoter	CM003723.1_763215	0	0	0	0	0	0	0	0	0	0.0294118	0	0
GR	promoter	CM003723.1_763230	0.111111	0.0454545	0.2	0.148148	0.2	0.1	0.125	0.130435	0.170732	0.0588235	0.0357143	0.0833333
GR	promoter	CM003723.1_763335	0	0.0714286	0	0	0.105263	0	0.0666667	0.166667	0.0588235	0.0555556	0.0434783	0.05
GR	promoter	CM003723.1_763358	0	0	0	0	0	0	0	0	0.0588235	0	0	0
GR	promoter	CM003723.1_763361	0	0	0	0	0	0	0.0333333	0.0333333	0.0588235	0.0285714	0.0434783	0
GR	promoter	CM003723.1_763409	0	0	0.0384615	0	0	0	0	0	0	0.0606061	0	0
GR	promoter	CM003723.1_763413	0.0666667	0	0	0	0	0	0	0	0	0	0	0
GR	promoter	CM003723.1_763416	0	0	0	0	0	0	0	0.0333333	0	0	0	0
GR	promoter	CM003723.1_763419	0	0	0	0	0	0	0	0	0	0.0285714	0	0
GR	promoter	CM003723.1_764006	0	0	0	0	0.025	0	0	0	0.0235294	0	0	0
GR	promoter	CM003723.1_764021	0	0	0	0	0	0	0.0169492	0	0.0117647	0.0119048	0	0
GR	promoter	CM003723.1_764050	0	0.0384615	0	0	0	0	0	0	0	0	0	0
GR	promoter	CM003723.1_764056	0	0	0	0	0	0	0	0	0	0	0.0121951	0
GR	promoter	CM003723.1_764067	0	0	0.04	0	0	0	0	0	0	0	0	0.0384615
GR	promoter	CM003723.1_764072	0.0416667	0.115385	0.102041	0.0925926	0.1	0.0714286	0.169492	0.0285714	0.107143	0.0243902	0.0375	0.192308
GR	promoter	CM003723.1_764481	0.0384615	0	0	0	0	0	0	0	0	0	0	0.0434783
GR	promoter	CM003723.1_764484	0.0384615	0	0	0	0	0	0	0	0	0	0	0
GR	promoter	CM003723.1_764488	0	0	0	0	0.0625	0	0	0	0	0	0	0
GR	promoter	CM003723.1_764519	0.0384615	0.0285714	0.108108	0.102041	0.125	0	0.0714286	0.0588235	0.0983607	0.0740741	0.0384615	0.26087
PRKCA	promoter	CM003727.1_2905616	0.0814815	0.205556	0.190476	0.243478	0.237624	0.231214	0.280576	0.11875	0.118343	0.240816	0.129032	0.220472
PRKCA	promoter	CM003727.1_2905625	0.19708	0.172222	0.228571	0.147826	0.227723	0.241379	0.280576	0.159509	0.0760234	0.263158	0.0887097	0.265625
PRKCA	promoter	CM003727.1_2905646	0.0875912	0.125683	0.109524	0.0608696	0.15	0.143678	0.223022	0.141104	0.0994152	0.210526	0.103175	0.179688
PRKCA	promoter	CM003727.1_2905824	0.333333	0.392857	0.579832	0.489796	0.413043	0.555556	0.333333	0.578947	0.152778	0.504673	0.348837	0.527273
PRKCA	promoter	CM003727.1_2905909	0.110294	0.127517	0.112426	0.129412	0.173077	0.0900901	0.168142	0.114754	0.106383	0.128655	0.0833333	0.128
PRKCA	promoter	CM003727.1_2905975	0.0729927	0.0612245	0.0235294	0.0348837	0.0493827	0.0446429	0.034188	0.0491803	0.0923077	0.0635838	0.0333333	0.0813008
PRKCA	promoter	CM003727.1_2905994	0.194245	0.136054	0.1	0.151163	0.182927	0.214286	0.112069	0.213115	0.114504	0.184971	0.151261	0.105691
PRKCA	promoter	CM003727.1_2906566	0	0	0	0	0	0	0	0	0	0.0357143	0	0
PRKCA	promoter	CM003727.1_2906571	0	0	0	0	0	0	0.0625	0	0	0.0357143	0	0
PRKCA	promoter	CM003727.1_2906574	0	0	0	0	0	0	0	0	0.0714286	0	0	0
PRKCA	promoter	CM003727.1_2906598	0	0.0909091	0	0	0	0	0	0	0	0	0.0344828	0
PRKCA	promoter	CM003727.1_2906605	0	0	0	0	0	0	0	0	0	0.0357143	0	0
PRKCA	promoter	CM003727.1_2906611	0	0	0	0	0	0	0	0	0	0.0357143	0.0344828	0
PRKCA	promoter	CM003727.1_2906625	0	0	0	0	0.0833333	0	0	0	0	0	0	0
PRKCA	promoter	CM003727.1_2906632	0	0	0	0	0	0.1	0	0	0	0.0714286	0.0344828	0
PRKCA	promoter	CM003727.1_2906635	0.238095	0.0909091	0	0	0.0833333	0.2	0.0625	0.153846	0	0.0344828	0.0357143	0.0588235
PRKCA	promoter	CM003727.1_2906735	0.0434783	0	0.0344828	0.05	0	0.0952381	0.0714286	0	0	0.0625	0.0740741	0.0833333
PRKCA	promoter	CM003727.1_2906744	0	0	0	0.05	0	0	0	0	0	0	0.037037	0
PRKCA	promoter	CM003727.1_2906758	0	0	0	0.1	0	0	0	0	0	0	0	0
PRKCA	promoter	CM003727.1_2906766	0	0	0	0	0	0	0.0714286	0	0	0	0	0
PRKCA	promoter	CM003727.1_2906790	0	0	0	0.05	0	0	0	0	0	0	0	0
PRKCA	promoter	CM003727.1_2906815	0.0333333	0	0	0	0	0	0	0	0	0	0	0
PRKCA	promoter	CM003727.1_2906816	0	0	0	0	0	0	0	0.105263	0	0	0	0
PRKCA	promoter	CM003727.1_2906818	0	0	0.0344828	0	0	0	0	0	0	0	0	0
PRKCA	promoter	CM003727.1_2906878	0	0.0555556	0	0.0769231	0.117647	0.153846	0	0	0.0384615	0	0	0.0869565
HSPB1	promoter	CM003728.1_3819471	0.4	0.75	0.761905	0.5	0.75	0.588235	0.558824	0.727273	0.516129	0.531915	0.4	0.939394
HSPB1	promoter	CM003728.1_3819519	0.8	0.444444	0.619048	0.461538	0.625	0.705882	0.647059	0.909091	0.645161	0.574468	0.48	0.848485
HSPB1	promoter	CM003728.1_3819520	0.5	0.772727	0.541667	0.44	0.1875	0.727273	0.56	0.8	0.6	0.666667	0.76	0.529412
HSPB1	promoter	CM003728.1_3819529	0.35	0.727273	0.291667	0.347826	0.375	0.545455	0.44	0.266667	0.48	0.555556	0.52	0.529412
HSPB1	promoter	CM003728.1_3819552	0.44	0.69697	0.357143	0.589744	0.444444	0.368421	0.414634	0.612903	0.571429	0.47619	0.157895	0.65
HSPB1	promoter	CM003728.1_3819563	0.76	0.794118	0.714286	0.769231	0.714286	0.736842	0.780488	0.806452	0.795918	0.738095	0.824561	0.85
HSPB1	promoter	CM003728.1_3819571	0.52	0.794118	0.609756	0.692308	0.678571	0.473684	0.675	0.806452	0.632653	0.595238	0.714286	0.65
HSPB1	promoter	CM003728.1_3819577	0.64	0.735294	0.642857	0.717949	0.75	0.526316	0.658537	0.677419	0.734694	0.666667	0.75	0.7
HSPB1	promoter	CM003728.1_3819616	0.25	0.411765	0.52381	0.391304	0.529412	0.538462	0.3125	0.181818	0.4	0.380952	0.277778	0.272727
HSPB1	promoter	CM003728.1_3819642	0.583333	0.470588	0.52381	0.636364	0.764706	0.692308	0.5	0.545455	0.75	0.619048	0.555556	0.818182
HSPB1	promoter	CM003728.1_3819643	0.705882	0.722222	0.714286	0.59375	0.736842	0.714286	0.777778	0.4	0.857143	0.666667	0.846154	0.678571
HSPB1	promoter	CM003728.1_3819657	0.176471	0.388889	0.228571	0.28125	0.473684	0.5	0.37037	0.266667	0.785714	0.454545	0.230769	0.357143
HSPB1	promoter	CM003728.1_3819709	0.823529	0.833333	0.857143	0.65625	0.684211	0.678571	0.962963	0.533333	0.857143	0.806452	0.769231	0.785714
HSPB1	promoter	CM003728.1_3821020	0.264516	0.268293	0.295455	0.213115	0.145631	0.278571	0.270408	0.25641	0.230769	0.174107	0.217391	0.219512
HSPB1	promoter	CM003728.1_3821082	0.21519	0.220588	0.252252	0.203252	0.23301	0.255319	0.217172	0.229299	0.275641	0.151786	0.18705	0.351515
HSPB1	promoter	CM003728.1_3821095	0.392405	0.47549	0.536036	0.455285	0.427184	0.531915	0.419192	0.490446	0.5	0.383929	0.471831	0.430303
RPL19	promoter	CM003737.1_747513	0.181818	0.03125	0.137931	0.111111	0.193548	0.137931	0.258621	0.125	0.276596	0.180328	0.208333	0.16129
RPL19	promoter	CM003737.1_747580	0.03125	0	0.103448	0	0.0322581	0.103448	0.186441	0.125	0.0625	0.190476	0.145833	0.1875
RPL19	promoter	CM003737.1_747598	0.15625	0.129032	0.396552	0.185185	0.387097	0.241379	0.491525	0.384615	0.375	0.349206	0.354167	0.40625
RPL19	promoter	CM003737.1_747696	0.666667	0.588235	0.670886	0.544304	0.632653	0.648148	0.591837	0.869565	0.588235	0.56	0.777778	0.581395
RPL19	promoter	CM003737.1_747730	0.45614	0.550725	0.45	0.481481	0.530612	0.563636	0.642857	0.4	0.505882	0.490385	0.471154	0.511628
RPL19	promoter	CM003737.1_747775	0.526316	0.695652	0.6375	0.592593	0.791667	0.636364	0.693878	0.77551	0.811765	0.778846	0.778846	0.627907
