# Supplementary material for: Temporal changes in DNA methylation and RNA expression in a small song bird: within- and between-tissue comparisons
Source: BMC Genomics. 2021 Jan 7;22:36. doi: 10.1186/s12864-020-07329-9 (PMC7792223; doi:10.1186/s12864-020-07329-9)
Supplement: Supplementary file 46 — Additional file 46: Table S27. Expression levels of the individual genes from [39] for which all females show ≥10x coverage for associated CpG sites. [file 12864_2020_7329_MOESM46_ESM.xlsx]

## Sheet: Sheet1
Additional file 46: Table S27. Expression levels of the candidate genes from [32] for which all females show ≥10x coverage for associated CpG sites
female	timepoint	B2M	HSPB1	GR	MR	PRKCA	RPL19	SDHA
BD_27012	two	4.45489	0.0211461	0.0764964	0.216365	0.305986	2.56959	0.285495
BD_27013	three	10.294	0.0467277	0.00289027	0.0108619	0.0190432	5.65851	0.901514
BD_27027	three	3.91894	0.0187302	0.0402885	0.107062	0.333674	2.57846	0.296584
BD_27037	two	3.64783	0.0182114	0.0663383	0.153466	0.434066	2.25166	0.280483
BD_27043	one	4.26609	0.0301304	0.0458276	0.108997	0.247819	3.15439	0.29986
BD_27046	two	4.71937	0.0152555	0.0759118	0.138261	0.368687	2.17418	0.26434
BD_27068	one	4.4798	0.020247	0.0372622	0.133865	0.181602	3.13585	0.391981
BD_27075	three	2.89199	0.0188753	0.0639304	0.0731827	0.21061	4.20658	0.390298
BD_27082	one	9.46722	0.0590202	0.0528246	0.161808	0.253025	4.17667	0.0999502
BD_27087	three	5.98346	0.0124706	0.0523623	0.070057	0.27637	2.48746	0.243109
BD_27098	three	5.52501	0.027642	0.0503455	0.12657	0.3182	2.97524	0.191181
BD_27113	two	5.44115	0.020814	0.054549	0.104654	0.187335	2.89527	0.338845
BD_27116	one	6.27665	0.0234111	0.034996	0.152126	0.407066	1.56736	0.249712
BD_27132	one	7.02678	0.0294425	0.0240811	0.0868124	0.22673	2.12733	0.295053
BD_27154	one	3.05502	0.0308826	0.0468093	0.161874	0.342207	2.84403	0.336328
BD_27160	two	2.86438	0.0398925	0.0447261	0.154134	0.405356	2.34122	0.367868
BD_27166	three	4.91586	0.00374501	0.0317783	0.0898826	0.222085	2.60122	0.352131
BD_27194	two	5.99065	0.0164105	0.048387	0.132656	0.240776	2.25912	0.306883
